# Supplementary material for: Mouse Oocytes, A Complex Single Cell Transcriptome
Source: Front Cell Dev Biol. 2022 Mar 7;10:827937. doi: 10.3389/fcell.2022.827937 (PMC8935041; doi:10.3389/fcell.2022.827937)
Supplement: Supplementary file 1 [file Table2.XLSX]

## Sheet: up_up
Column1	X	bM_x	log2FC_x	padj_x	compare_x	bM_y	log2FC_y	padj_y	compare_y
0	ENSMUSG00000000134	922.065	0.262517	0.00192332	new_mid_vs_new_low	922.065	0.744956	3.62098e-26	new_high_vs_new_mid
1	ENSMUSG00000000202	26.2723	2.70239	6.71844e-12	new_mid_vs_new_low	26.2723	1.39102	6.41808e-05	new_high_vs_new_mid
2	ENSMUSG00000000374	236.47	0.59438	4.49434e-06	new_mid_vs_new_low	236.47	0.992119	9.98024e-19	new_high_vs_new_mid
3	ENSMUSG00000000441	1095.08	1.8262	1.04979e-30	new_mid_vs_new_low	1095.08	1.2178	2.71011e-17	new_high_vs_new_mid
4	ENSMUSG00000000811	467.634	0.431507	0.000589183	new_mid_vs_new_low	467.634	0.502406	4.92563e-06	new_high_vs_new_mid
5	ENSMUSG00000000976	440.267	0.36895	0.00139176	new_mid_vs_new_low	440.267	0.589619	2.34866e-09	new_high_vs_new_mid
6	ENSMUSG00000001065	215.045	1.02006	1.08603e-08	new_mid_vs_new_low	215.045	1.04271	4.89027e-11	new_high_vs_new_mid
7	ENSMUSG00000001156	1161.64	0.861662	1.42219e-17	new_mid_vs_new_low	1161.64	0.638897	3.07043e-12	new_high_vs_new_mid
8	ENSMUSG00000001247	149.372	1.62875	6.16697e-25	new_mid_vs_new_low	149.372	0.68993	2.53054e-06	new_high_vs_new_mid
9	ENSMUSG00000001415	37.1363	0.776618	0.00446272	new_mid_vs_new_low	37.1363	1.26019	4.26591e-08	new_high_vs_new_mid
10	ENSMUSG00000001552	275.902	1.56818	3.27268e-16	new_mid_vs_new_low	275.902	1.23386	8.93837e-13	new_high_vs_new_mid
11	ENSMUSG00000001755	162.459	0.439984	0.00179859	new_mid_vs_new_low	162.459	0.453379	0.000288701	new_high_vs_new_mid
12	ENSMUSG00000001910	106.985	0.871157	3.42302e-05	new_mid_vs_new_low	106.985	0.980235	1.11946e-07	new_high_vs_new_mid
13	ENSMUSG00000002221	240.962	0.53008	0.000186106	new_mid_vs_new_low	240.962	0.480704	0.000157422	new_high_vs_new_mid
14	ENSMUSG00000002342	15.7462	1.12299	0.00125135	new_mid_vs_new_low	15.7462	1.01361	0.000987228	new_high_vs_new_mid
15	ENSMUSG00000002372	1288.63	0.490371	0.00382199	new_mid_vs_new_low	1288.63	0.667852	4.25173e-06	new_high_vs_new_mid
16	ENSMUSG00000002910	148.546	3.1909	3.11503e-64	new_mid_vs_new_low	148.546	0.601763	0.000744099	new_high_vs_new_mid
17	ENSMUSG00000002957	42.5212	1.08207	8.02571e-06	new_mid_vs_new_low	42.5212	0.654348	0.00371643	new_high_vs_new_mid
18	ENSMUSG00000003031	106.191	0.837231	0.000271371	new_mid_vs_new_low	106.191	0.627577	0.00279508	new_high_vs_new_mid
19	ENSMUSG00000003123	43.2395	0.659017	0.00340001	new_mid_vs_new_low	43.2395	1.42996	1.91659e-14	new_high_vs_new_mid
20	ENSMUSG00000003308	65.0164	0.974086	7.17959e-06	new_mid_vs_new_low	65.0164	0.954035	7.23428e-07	new_high_vs_new_mid
21	ENSMUSG00000003575	170.564	1.92285	1.2423e-13	new_mid_vs_new_low	170.564	0.940795	9.59213e-05	new_high_vs_new_mid
22	ENSMUSG00000003731	279.7	0.401277	0.00201308	new_mid_vs_new_low	279.7	1.05569	1.72544e-22	new_high_vs_new_mid
23	ENSMUSG00000003809	94.6812	0.602578	1.32663e-05	new_mid_vs_new_low	94.6812	0.752973	6.68729e-10	new_high_vs_new_mid
24	ENSMUSG00000003865	398.841	0.503274	1.46226e-05	new_mid_vs_new_low	398.841	0.941008	4.68952e-21	new_high_vs_new_mid
25	ENSMUSG00000004040	930.711	0.352227	0.000633697	new_mid_vs_new_low	930.711	0.577878	5.6286e-11	new_high_vs_new_mid
26	ENSMUSG00000004207	174.5	1.25323	9.39699e-09	new_mid_vs_new_low	174.5	2.00854	2.14678e-26	new_high_vs_new_mid
27	ENSMUSG00000004231	43.0732	1.1185	8.32497e-07	new_mid_vs_new_low	43.0732	0.608184	0.00435094	new_high_vs_new_mid
28	ENSMUSG00000004934	730.73	1.94015	1.27376e-18	new_mid_vs_new_low	730.73	0.681529	0.0012483	new_high_vs_new_mid
29	ENSMUSG00000004947	2178.13	1.13418	4.69185e-10	new_mid_vs_new_low	2178.13	0.757248	5.62867e-06	new_high_vs_new_mid
30	ENSMUSG00000005069	104.108	0.632683	0.00417776	new_mid_vs_new_low	104.108	0.580226	0.00327092	new_high_vs_new_mid
31	ENSMUSG00000005103	717.131	0.64547	8.68195e-14	new_mid_vs_new_low	717.131	0.527383	1.72053e-11	new_high_vs_new_mid
32	ENSMUSG00000005299	296.47	0.51398	1.5437e-05	new_mid_vs_new_low	296.47	0.297911	0.00793703	new_high_vs_new_mid
33	ENSMUSG00000005312	2208.44	0.871728	4.49387e-18	new_mid_vs_new_low	2208.44	0.417611	8.64063e-06	new_high_vs_new_mid
34	ENSMUSG00000005506	292.285	1.36078	9.94757e-17	new_mid_vs_new_low	292.285	1.16931	1.64321e-15	new_high_vs_new_mid
35	ENSMUSG00000005774	243.412	0.437595	0.000839752	new_mid_vs_new_low	243.412	0.380163	0.0013266	new_high_vs_new_mid
36	ENSMUSG00000006134	276.208	0.781519	2.0158e-11	new_mid_vs_new_low	276.208	0.747332	8.80858e-13	new_high_vs_new_mid
37	ENSMUSG00000006262	258.675	1.23001	3.51746e-10	new_mid_vs_new_low	258.675	0.546342	0.00345987	new_high_vs_new_mid
38	ENSMUSG00000006418	4795.31	0.630519	8.41486e-15	new_mid_vs_new_low	4795.31	0.507032	5.1395e-12	new_high_vs_new_mid
39	ENSMUSG00000006463	486.204	0.35926	0.000725881	new_mid_vs_new_low	486.204	0.314766	0.00102724	new_high_vs_new_mid
40	ENSMUSG00000006494	140.771	0.527933	0.000399423	new_mid_vs_new_low	140.771	0.944476	1.21558e-13	new_high_vs_new_mid
41	ENSMUSG00000006599	601.034	0.482338	1.97906e-08	new_mid_vs_new_low	601.034	0.372802	1.97061e-06	new_high_vs_new_mid
42	ENSMUSG00000006676	2078.52	0.963551	9.93619e-07	new_mid_vs_new_low	2078.52	0.672172	0.000190239	new_high_vs_new_mid
43	ENSMUSG00000007029	22.6958	2.59077	1.72288e-13	new_mid_vs_new_low	22.6958	0.851088	0.00954772	new_high_vs_new_mid
44	ENSMUSG00000007836	94.3122	0.574727	0.00340155	new_mid_vs_new_low	94.3122	1.08976	3.83218e-11	new_high_vs_new_mid
45	ENSMUSG00000007989	416.505	0.553142	0.00276018	new_mid_vs_new_low	416.505	0.911956	5.82042e-09	new_high_vs_new_mid
46	ENSMUSG00000008429	1195.75	0.978141	3.78957e-15	new_mid_vs_new_low	1195.75	0.386962	0.00112547	new_high_vs_new_mid
47	ENSMUSG00000009035	270.815	1.10863	1.97073e-09	new_mid_vs_new_low	270.815	0.713268	2.63331e-05	new_high_vs_new_mid
48	ENSMUSG00000009090	931.914	0.537082	9.30759e-05	new_mid_vs_new_low	931.914	0.488058	7.09493e-05	new_high_vs_new_mid
49	ENSMUSG00000009569	541.044	0.381932	0.0017595	new_mid_vs_new_low	541.044	0.606907	5.72666e-09	new_high_vs_new_mid
50	ENSMUSG00000010067	263.204	0.554153	3.88809e-07	new_mid_vs_new_low	263.204	0.377264	0.000184117	new_high_vs_new_mid
51	ENSMUSG00000010205	3.59473	2.66592	1.04227e-05	new_mid_vs_new_low	3.59473	1.81643	4.4066e-05	new_high_vs_new_mid
52	ENSMUSG00000014426	427.472	0.404641	0.00123112	new_mid_vs_new_low	427.472	0.438584	6.88959e-05	new_high_vs_new_mid
53	ENSMUSG00000014444	25.6039	1.38195	0.000172611	new_mid_vs_new_low	25.6039	1.23611	0.00013724	new_high_vs_new_mid
54	ENSMUSG00000014498	39.8145	0.717795	0.00642937	new_mid_vs_new_low	39.8145	1.26173	1.02142e-08	new_high_vs_new_mid
55	ENSMUSG00000014668	357.989	0.478955	0.000749845	new_mid_vs_new_low	357.989	0.681639	2.67689e-08	new_high_vs_new_mid
56	ENSMUSG00000014907	35.1629	1.45177	5.12734e-09	new_mid_vs_new_low	35.1629	0.777033	0.000722561	new_high_vs_new_mid
57	ENSMUSG00000015488	140.427	0.764683	3.43105e-08	new_mid_vs_new_low	140.427	0.55891	1.05048e-05	new_high_vs_new_mid
58	ENSMUSG00000015647	278.158	1.36106	7.37376e-15	new_mid_vs_new_low	278.158	0.883773	3.10136e-08	new_high_vs_new_mid
59	ENSMUSG00000015653	707.271	0.63479	5.1579e-12	new_mid_vs_new_low	707.271	0.527926	2.2541e-10	new_high_vs_new_mid
60	ENSMUSG00000015750	148.675	2.04929	3.1628e-07	new_mid_vs_new_low	148.675	2.59453	7.95506e-14	new_high_vs_new_mid
61	ENSMUSG00000015776	1446.04	1.18372	1.8683e-21	new_mid_vs_new_low	1446.04	0.37223	0.0019919	new_high_vs_new_mid
62	ENSMUSG00000015944	99.1936	0.857987	1.20254e-07	new_mid_vs_new_low	99.1936	0.890653	6.26022e-10	new_high_vs_new_mid
63	ENSMUSG00000015961	3981.26	0.317332	0.00605175	new_mid_vs_new_low	3981.26	0.336903	0.00086757	new_high_vs_new_mid
64	ENSMUSG00000016520	1042.01	1.1181	3.29018e-25	new_mid_vs_new_low	1042.01	0.744103	3.36607e-14	new_high_vs_new_mid
65	ENSMUSG00000016552	563.616	0.684474	1.2905e-09	new_mid_vs_new_low	563.616	1.04079	7.35538e-26	new_high_vs_new_mid
66	ENSMUSG00000016933	105.539	0.810657	4.98276e-06	new_mid_vs_new_low	105.539	0.581731	0.00034757	new_high_vs_new_mid
67	ENSMUSG00000017167	290.733	0.762301	9.73869e-07	new_mid_vs_new_low	290.733	1.71795	4.8242e-38	new_high_vs_new_mid
68	ENSMUSG00000017386	417.952	1.65495	1.85432e-32	new_mid_vs_new_low	417.952	0.507887	0.00013202	new_high_vs_new_mid
69	ENSMUSG00000017418	60.3499	0.933994	2.46263e-05	new_mid_vs_new_low	60.3499	1.05823	4.94811e-08	new_high_vs_new_mid
70	ENSMUSG00000017561	262.798	1.17818	3.10558e-23	new_mid_vs_new_low	262.798	0.533278	1.43022e-06	new_high_vs_new_mid
71	ENSMUSG00000017686	2057.55	0.724598	6.49317e-17	new_mid_vs_new_low	2057.55	0.542322	5.42223e-12	new_high_vs_new_mid
72	ENSMUSG00000017721	29.5293	2.10586	5.14574e-06	new_mid_vs_new_low	29.5293	2.22881	1.32939e-08	new_high_vs_new_mid
73	ENSMUSG00000017740	121.39	0.791194	3.12861e-08	new_mid_vs_new_low	121.39	1.21925	1.33279e-22	new_high_vs_new_mid
74	ENSMUSG00000017802	462.848	0.677662	0.000349254	new_mid_vs_new_low	462.848	3.11079	8.22068e-89	new_high_vs_new_mid
75	ENSMUSG00000018012	157.015	0.700226	0.00025642	new_mid_vs_new_low	157.015	1.76446	4.22901e-28	new_high_vs_new_mid
76	ENSMUSG00000018326	1319.28	0.541474	7.77781e-12	new_mid_vs_new_low	1319.28	0.280775	0.000151523	new_high_vs_new_mid
77	ENSMUSG00000018412	431.816	0.709516	4.44761e-09	new_mid_vs_new_low	431.816	0.6741	5.0145e-10	new_high_vs_new_mid
78	ENSMUSG00000018481	517.826	0.804781	2.73711e-10	new_mid_vs_new_low	517.826	0.329956	0.00732608	new_high_vs_new_mid
79	ENSMUSG00000018666	683.857	0.676013	4.35747e-07	new_mid_vs_new_low	683.857	0.485541	7.063e-05	new_high_vs_new_mid
80	ENSMUSG00000018865	62.3495	1.14044	1.59883e-05	new_mid_vs_new_low	62.3495	0.80904	0.000793264	new_high_vs_new_mid
81	ENSMUSG00000018931	2417.57	0.58878	3.14602e-14	new_mid_vs_new_low	2417.57	0.431061	1.00486e-09	new_high_vs_new_mid
82	ENSMUSG00000018974	1235.94	0.432091	0.00257494	new_mid_vs_new_low	1235.94	0.598291	1.14844e-06	new_high_vs_new_mid
83	ENSMUSG00000019173	264.386	0.396553	0.00259948	new_mid_vs_new_low	264.386	1.08891	2.20473e-23	new_high_vs_new_mid
84	ENSMUSG00000019189	99.0989	0.727893	0.000312487	new_mid_vs_new_low	99.0989	1.0505	1.55803e-09	new_high_vs_new_mid
85	ENSMUSG00000019214	90.2576	0.831741	9.71173e-05	new_mid_vs_new_low	90.2576	0.670909	0.000515365	new_high_vs_new_mid
86	ENSMUSG00000019338	185.83	1.008	1.97073e-09	new_mid_vs_new_low	185.83	1.04686	2.28678e-12	new_high_vs_new_mid
87	ENSMUSG00000019796	34.1601	1.17486	2.79957e-05	new_mid_vs_new_low	34.1601	1.99941	1.65953e-17	new_high_vs_new_mid
88	ENSMUSG00000019838	730.081	0.637989	5.4961e-06	new_mid_vs_new_low	730.081	1.33894	9.26913e-29	new_high_vs_new_mid
89	ENSMUSG00000020038	1059.52	0.711377	2.38214e-15	new_mid_vs_new_low	1059.52	0.468175	1.24544e-08	new_high_vs_new_mid
90	ENSMUSG00000020079	478.278	0.722069	2.24778e-09	new_mid_vs_new_low	478.278	0.336717	0.00345973	new_high_vs_new_mid
91	ENSMUSG00000020087	124.423	1.83295	1.9984e-27	new_mid_vs_new_low	124.423	0.618923	9.77111e-05	new_high_vs_new_mid
92	ENSMUSG00000020108	149.445	0.831403	0.000758495	new_mid_vs_new_low	149.445	1.91483	1.70415e-20	new_high_vs_new_mid
93	ENSMUSG00000020134	558.232	0.534018	1.73536e-07	new_mid_vs_new_low	558.232	0.732615	3.34883e-16	new_high_vs_new_mid
94	ENSMUSG00000020196	732.149	0.365269	0.00750506	new_mid_vs_new_low	732.149	0.624652	5.27933e-08	new_high_vs_new_mid
95	ENSMUSG00000020231	55.8904	0.943789	0.00016503	new_mid_vs_new_low	55.8904	1.29111	2.15223e-09	new_high_vs_new_mid
96	ENSMUSG00000020238	159.081	1.84996	2.75761e-19	new_mid_vs_new_low	159.081	0.98589	1.736e-07	new_high_vs_new_mid
97	ENSMUSG00000020257	1519.19	0.283113	0.00902379	new_mid_vs_new_low	1519.19	1.19392	1.77898e-42	new_high_vs_new_mid
98	ENSMUSG00000020271	317.979	0.832789	2.764e-06	new_mid_vs_new_low	317.979	1.36959	5.01065e-19	new_high_vs_new_mid
99	ENSMUSG00000020366	350.602	0.603356	4.99756e-07	new_mid_vs_new_low	350.602	0.356047	0.00152172	new_high_vs_new_mid
100	ENSMUSG00000020453	432.476	0.531718	3.65045e-05	new_mid_vs_new_low	432.476	0.861437	9.2172e-15	new_high_vs_new_mid
101	ENSMUSG00000020454	3796.71	0.408895	5.66411e-08	new_mid_vs_new_low	3796.71	0.386393	9.96771e-09	new_high_vs_new_mid
102	ENSMUSG00000020455	396.704	1.35557	9.70013e-37	new_mid_vs_new_low	396.704	0.620401	3.45028e-10	new_high_vs_new_mid
103	ENSMUSG00000020482	2447.46	0.438026	2.25667e-05	new_mid_vs_new_low	2447.46	0.763819	9.08165e-18	new_high_vs_new_mid
104	ENSMUSG00000020525	175.667	0.451212	0.00111757	new_mid_vs_new_low	175.667	0.402287	0.00127926	new_high_vs_new_mid
105	ENSMUSG00000020538	443.252	1.74204	7.45882e-17	new_mid_vs_new_low	443.252	1.12356	3.53556e-09	new_high_vs_new_mid
106	ENSMUSG00000020592	1037.47	0.624473	2.35973e-18	new_mid_vs_new_low	1037.47	0.784959	6.47352e-35	new_high_vs_new_mid
107	ENSMUSG00000020594	740.118	0.441132	0.0071619	new_mid_vs_new_low	740.118	0.593846	2.27581e-05	new_high_vs_new_mid
108	ENSMUSG00000020607	379.785	1.32824	1.16615e-10	new_mid_vs_new_low	379.785	1.27733	3.83863e-12	new_high_vs_new_mid
109	ENSMUSG00000020646	415.107	0.789172	1.28746e-12	new_mid_vs_new_low	415.107	0.497287	1.19232e-06	new_high_vs_new_mid
110	ENSMUSG00000020653	424.445	0.639201	1.53329e-06	new_mid_vs_new_low	424.445	0.787181	1.69824e-11	new_high_vs_new_mid
111	ENSMUSG00000020715	3934.13	0.41118	6.85009e-06	new_mid_vs_new_low	3934.13	1.24842	2.63429e-58	new_high_vs_new_mid
112	ENSMUSG00000020719	1484.09	0.665857	9.5877e-05	new_mid_vs_new_low	1484.09	0.82065	3.6293e-08	new_high_vs_new_mid
113	ENSMUSG00000020758	48.9404	1.92595	4.75936e-10	new_mid_vs_new_low	48.9404	0.950579	0.000926524	new_high_vs_new_mid
114	ENSMUSG00000020770	350.717	0.939093	1.02739e-16	new_mid_vs_new_low	350.717	0.97637	4.01264e-22	new_high_vs_new_mid
115	ENSMUSG00000020782	242.188	1.25368	1.06342e-09	new_mid_vs_new_low	242.188	1.03219	2.4289e-08	new_high_vs_new_mid
116	ENSMUSG00000020876	357.552	0.524793	0.00913606	new_mid_vs_new_low	357.552	0.721827	2.58115e-05	new_high_vs_new_mid
117	ENSMUSG00000020888	71.2908	1.42924	2.9638e-15	new_mid_vs_new_low	71.2908	0.698521	3.07272e-05	new_high_vs_new_mid
118	ENSMUSG00000020893	153.879	0.924627	2.62075e-08	new_mid_vs_new_low	153.879	1.26646	2.98715e-18	new_high_vs_new_mid
119	ENSMUSG00000021109	2243.14	0.470729	0.000355006	new_mid_vs_new_low	2243.14	0.876915	4.97226e-15	new_high_vs_new_mid
120	ENSMUSG00000021133	112.012	0.523293	0.00299594	new_mid_vs_new_low	112.012	1.02319	5.06009e-12	new_high_vs_new_mid
121	ENSMUSG00000021140	687.7	0.688688	1.19905e-05	new_mid_vs_new_low	687.7	1.23967	5.0414e-20	new_high_vs_new_mid
122	ENSMUSG00000021224	242.453	0.566092	0.000356688	new_mid_vs_new_low	242.453	0.711835	2.57505e-07	new_high_vs_new_mid
123	ENSMUSG00000021257	275.285	0.41764	0.00200048	new_mid_vs_new_low	275.285	0.950962	4.49392e-17	new_high_vs_new_mid
124	ENSMUSG00000021282	2633.65	0.614661	3.48431e-08	new_mid_vs_new_low	2633.65	0.404265	7.88082e-05	new_high_vs_new_mid
125	ENSMUSG00000021294	29.746	1.46734	9.538e-05	new_mid_vs_new_low	29.746	1.53645	2.44769e-06	new_high_vs_new_mid
126	ENSMUSG00000021338	2547.59	0.412084	0.00217303	new_mid_vs_new_low	2547.59	2.42761	9.66381e-110	new_high_vs_new_mid
127	ENSMUSG00000021427	398.791	0.880056	4.38265e-09	new_mid_vs_new_low	398.791	0.690435	3.75924e-07	new_high_vs_new_mid
128	ENSMUSG00000021451	234.58	0.42062	0.00894606	new_mid_vs_new_low	234.58	0.613697	7.39351e-06	new_high_vs_new_mid
129	ENSMUSG00000021608	2614.84	0.615489	2.01013e-11	new_mid_vs_new_low	2614.84	0.819509	5.57594e-24	new_high_vs_new_mid
130	ENSMUSG00000021629	444.016	0.887708	7.9349e-11	new_mid_vs_new_low	444.016	0.566053	6.55867e-06	new_high_vs_new_mid
131	ENSMUSG00000021770	524.916	0.574923	1.51255e-10	new_mid_vs_new_low	524.916	0.502739	5.81817e-10	new_high_vs_new_mid
132	ENSMUSG00000021774	156.287	0.641046	5.8557e-05	new_mid_vs_new_low	156.287	0.436523	0.00311439	new_high_vs_new_mid
133	ENSMUSG00000021819	179.522	0.498905	0.00300844	new_mid_vs_new_low	179.522	1.18589	2.34976e-17	new_high_vs_new_mid
134	ENSMUSG00000021820	2114.16	0.936301	2.29022e-12	new_mid_vs_new_low	2114.16	0.740621	8.61693e-10	new_high_vs_new_mid
135	ENSMUSG00000021901	832.409	0.367448	0.00237194	new_mid_vs_new_low	832.409	0.896363	5.5785e-19	new_high_vs_new_mid
136	ENSMUSG00000021913	211.115	1.55913	1.3851e-15	new_mid_vs_new_low	211.115	1.24875	9.92666e-13	new_high_vs_new_mid
137	ENSMUSG00000021978	488.913	0.520656	5.89515e-05	new_mid_vs_new_low	488.913	1.51763	6.3406e-44	new_high_vs_new_mid
138	ENSMUSG00000022131	889.444	1.34169	1.52007e-43	new_mid_vs_new_low	889.444	0.356192	0.000129435	new_high_vs_new_mid
139	ENSMUSG00000022136	2258.38	0.885631	2.30877e-29	new_mid_vs_new_low	2258.38	0.2564	0.000748277	new_high_vs_new_mid
140	ENSMUSG00000022195	769.954	0.609807	3.61257e-10	new_mid_vs_new_low	769.954	0.374298	3.16528e-05	new_high_vs_new_mid
141	ENSMUSG00000022299	119.576	1.68971	3.40089e-16	new_mid_vs_new_low	119.576	0.86741	5.38773e-06	new_high_vs_new_mid
142	ENSMUSG00000022353	819.038	0.532269	2.64714e-07	new_mid_vs_new_low	819.038	0.818953	1.19909e-19	new_high_vs_new_mid
143	ENSMUSG00000022390	139.675	1.03153	1.05231e-05	new_mid_vs_new_low	139.675	1.70461	2.22627e-17	new_high_vs_new_mid
144	ENSMUSG00000022416	41.7177	0.637976	0.00354806	new_mid_vs_new_low	41.7177	0.9745	1.77849e-07	new_high_vs_new_mid
145	ENSMUSG00000022434	667.324	0.363276	4.10556e-05	new_mid_vs_new_low	667.324	0.582631	3.0319e-14	new_high_vs_new_mid
146	ENSMUSG00000022463	31.708	1.19249	0.000145253	new_mid_vs_new_low	31.708	1.25366	4.666e-06	new_high_vs_new_mid
147	ENSMUSG00000022508	23.6045	1.21637	0.000852174	new_mid_vs_new_low	23.6045	1.12679	0.000457518	new_high_vs_new_mid
148	ENSMUSG00000022601	231.587	0.629434	8.99069e-06	new_mid_vs_new_low	231.587	0.533142	3.09339e-05	new_high_vs_new_mid
149	ENSMUSG00000022682	560.276	1.26433	2.93109e-12	new_mid_vs_new_low	560.276	0.568781	0.000910192	new_high_vs_new_mid
150	ENSMUSG00000022698	2458.34	0.404931	0.00115904	new_mid_vs_new_low	2458.34	0.611725	9.63343e-09	new_high_vs_new_mid
151	ENSMUSG00000022801	44.6645	1.05831	1.33797e-05	new_mid_vs_new_low	44.6645	0.674996	0.00267728	new_high_vs_new_mid
152	ENSMUSG00000022809	47.6989	1.03055	0.000147504	new_mid_vs_new_low	47.6989	0.71348	0.00425563	new_high_vs_new_mid
153	ENSMUSG00000022895	248.692	0.724747	3.67334e-13	new_mid_vs_new_low	248.692	0.435938	2.43506e-06	new_high_vs_new_mid
154	ENSMUSG00000022897	1154.2	0.644807	2.58816e-05	new_mid_vs_new_low	1154.2	0.476494	0.000654475	new_high_vs_new_mid
155	ENSMUSG00000022982	3466.03	1.11005	6.85898e-15	new_mid_vs_new_low	3466.03	0.70046	8.33436e-08	new_high_vs_new_mid
156	ENSMUSG00000022983	310.745	1.48394	6.63345e-25	new_mid_vs_new_low	310.745	0.457516	0.000957888	new_high_vs_new_mid
157	ENSMUSG00000023010	1594.32	0.590099	4.196e-05	new_mid_vs_new_low	1594.32	0.453027	0.000537765	new_high_vs_new_mid
158	ENSMUSG00000023110	113.63	0.731316	1.66343e-05	new_mid_vs_new_low	113.63	0.608573	7.32643e-05	new_high_vs_new_mid
159	ENSMUSG00000023118	173.777	2.0076	1.73341e-30	new_mid_vs_new_low	173.777	1.59263	6.60593e-25	new_high_vs_new_mid
160	ENSMUSG00000023150	109.641	0.734062	0.000546186	new_mid_vs_new_low	109.641	1.16002	1.62669e-10	new_high_vs_new_mid
161	ENSMUSG00000023886	711.8	0.756447	3.10832e-18	new_mid_vs_new_low	711.8	0.561529	1.13032e-12	new_high_vs_new_mid
162	ENSMUSG00000023909	258.92	1.05366	1.9927e-10	new_mid_vs_new_low	258.92	0.548692	0.000403291	new_high_vs_new_mid
163	ENSMUSG00000023938	46.8142	1.41218	6.0277e-08	new_mid_vs_new_low	46.8142	1.1338	1.09172e-06	new_high_vs_new_mid
164	ENSMUSG00000024030	435.194	0.902673	1.17134e-06	new_mid_vs_new_low	435.194	0.830044	5.88529e-07	new_high_vs_new_mid
165	ENSMUSG00000024122	880.967	0.368515	0.00483264	new_mid_vs_new_low	880.967	0.805935	1.21558e-13	new_high_vs_new_mid
166	ENSMUSG00000024137	107.298	0.741987	3.37275e-07	new_mid_vs_new_low	107.298	0.441113	0.00121038	new_high_vs_new_mid
167	ENSMUSG00000024163	113.6	0.763435	1.04796e-05	new_mid_vs_new_low	113.6	0.696794	7.19214e-06	new_high_vs_new_mid
168	ENSMUSG00000024193	620.612	1.23323	6.26776e-24	new_mid_vs_new_low	620.612	0.549828	1.43507e-06	new_high_vs_new_mid
169	ENSMUSG00000024201	49.7541	0.818251	0.00174144	new_mid_vs_new_low	49.7541	1.23937	2.45589e-08	new_high_vs_new_mid
170	ENSMUSG00000024213	44.5741	0.994195	4.93049e-05	new_mid_vs_new_low	44.5741	0.673503	0.00283061	new_high_vs_new_mid
171	ENSMUSG00000024260	636.545	0.479546	0.00340484	new_mid_vs_new_low	636.545	0.834398	1.53433e-09	new_high_vs_new_mid
172	ENSMUSG00000024266	24.821	1.43192	0.00016917	new_mid_vs_new_low	24.821	1.09764	0.00131783	new_high_vs_new_mid
173	ENSMUSG00000024270	2220.39	0.256907	0.00156772	new_mid_vs_new_low	2220.39	0.633619	1.01279e-20	new_high_vs_new_mid
174	ENSMUSG00000024335	571.734	0.321599	0.000156765	new_mid_vs_new_low	571.734	0.682601	5.50252e-21	new_high_vs_new_mid
175	ENSMUSG00000024360	523.185	0.413964	7.22495e-05	new_mid_vs_new_low	523.185	0.642354	1.09392e-12	new_high_vs_new_mid
176	ENSMUSG00000024392	160.179	0.919927	7.03051e-10	new_mid_vs_new_low	160.179	0.504081	0.000298572	new_high_vs_new_mid
177	ENSMUSG00000024442	34.0575	0.871931	0.00118099	new_mid_vs_new_low	34.0575	0.831238	0.000497404	new_high_vs_new_mid
178	ENSMUSG00000024527	583.226	0.497434	0.000131681	new_mid_vs_new_low	583.226	0.314945	0.00945923	new_high_vs_new_mid
179	ENSMUSG00000024566	68.3826	0.821091	5.23414e-06	new_mid_vs_new_low	68.3826	0.465045	0.00628861	new_high_vs_new_mid
180	ENSMUSG00000024576	1829.17	0.944272	1.14261e-21	new_mid_vs_new_low	1829.17	0.753189	3.32997e-17	new_high_vs_new_mid
181	ENSMUSG00000024590	142.874	0.90295	7.84399e-12	new_mid_vs_new_low	142.874	2.64901	1.06447e-126	new_high_vs_new_mid
182	ENSMUSG00000024712	841.308	1.24649	1.50297e-34	new_mid_vs_new_low	841.308	0.697828	6.38938e-14	new_high_vs_new_mid
183	ENSMUSG00000024758	391.421	1.13888	8.69215e-15	new_mid_vs_new_low	391.421	0.871964	5.2235e-11	new_high_vs_new_mid
184	ENSMUSG00000024764	754.37	1.11224	6.45429e-16	new_mid_vs_new_low	754.37	0.392136	0.00315665	new_high_vs_new_mid
185	ENSMUSG00000024797	44.3288	1.59307	8.09991e-11	new_mid_vs_new_low	44.3288	0.705668	0.00221501	new_high_vs_new_mid
186	ENSMUSG00000024807	337.896	1.83556	9.28412e-21	new_mid_vs_new_low	337.896	0.600473	0.00147298	new_high_vs_new_mid
187	ENSMUSG00000024816	162.891	0.790739	1.05863e-08	new_mid_vs_new_low	162.891	0.368222	0.00542781	new_high_vs_new_mid
188	ENSMUSG00000024897	233.12	1.04452	1.19875e-14	new_mid_vs_new_low	233.12	0.656892	1.20646e-07	new_high_vs_new_mid
189	ENSMUSG00000024913	479.384	1.77279	1.52669e-11	new_mid_vs_new_low	479.384	2.0425	1.53348e-18	new_high_vs_new_mid
190	ENSMUSG00000024947	80.1092	0.978804	0.000470121	new_mid_vs_new_low	80.1092	0.981109	7.06234e-05	new_high_vs_new_mid
191	ENSMUSG00000024948	38.5353	0.843866	0.00072296	new_mid_vs_new_low	38.5353	0.863195	8.8128e-05	new_high_vs_new_mid
192	ENSMUSG00000024949	108.219	1.74194	7.67957e-08	new_mid_vs_new_low	108.219	1.1681	7.57765e-05	new_high_vs_new_mid
193	ENSMUSG00000025010	138.802	1.11881	3.90606e-08	new_mid_vs_new_low	138.802	1.67132	3.06928e-21	new_high_vs_new_mid
194	ENSMUSG00000025059	916.375	0.370812	0.00957044	new_mid_vs_new_low	916.375	0.589222	1.03149e-06	new_high_vs_new_mid
195	ENSMUSG00000025078	249.972	1.27438	7.22092e-27	new_mid_vs_new_low	249.972	0.806371	7.62316e-14	new_high_vs_new_mid
196	ENSMUSG00000025139	590.468	0.567705	5.73329e-06	new_mid_vs_new_low	590.468	0.981134	1.17106e-19	new_high_vs_new_mid
197	ENSMUSG00000025231	490.323	0.590126	9.02607e-07	new_mid_vs_new_low	490.323	0.503408	3.40126e-06	new_high_vs_new_mid
198	ENSMUSG00000025236	491.615	1.52615	2.67445e-34	new_mid_vs_new_low	491.615	0.390995	0.00126212	new_high_vs_new_mid
199	ENSMUSG00000025262	44.8282	1.73151	1.93222e-12	new_mid_vs_new_low	44.8282	0.645042	0.00597848	new_high_vs_new_mid
200	ENSMUSG00000025358	137.509	0.765077	1.68964e-05	new_mid_vs_new_low	137.509	0.734105	3.65679e-06	new_high_vs_new_mid
201	ENSMUSG00000025373	189.539	0.494197	0.00351807	new_mid_vs_new_low	189.539	0.425106	0.00537462	new_high_vs_new_mid
202	ENSMUSG00000025384	141.097	1.29353	1.80913e-07	new_mid_vs_new_low	141.097	0.899632	6.86184e-05	new_high_vs_new_mid
203	ENSMUSG00000025417	132.55	0.49688	0.00201092	new_mid_vs_new_low	132.55	1.02699	3.15328e-14	new_high_vs_new_mid
204	ENSMUSG00000025544	4711.3	1.1975	9.11388e-15	new_mid_vs_new_low	4711.3	0.829785	3.79889e-09	new_high_vs_new_mid
205	ENSMUSG00000025575	173.905	0.900545	8.15607e-12	new_mid_vs_new_low	173.905	0.359413	0.00473568	new_high_vs_new_mid
206	ENSMUSG00000025586	6376.2	0.714122	9.60886e-17	new_mid_vs_new_low	6376.2	0.806314	6.77197e-26	new_high_vs_new_mid
207	ENSMUSG00000025737	87.4558	0.533304	0.0073063	new_mid_vs_new_low	87.4558	0.667798	0.000100753	new_high_vs_new_mid
208	ENSMUSG00000025857	636.178	0.966868	5.06651e-12	new_mid_vs_new_low	636.178	0.637266	6.80761e-07	new_high_vs_new_mid
209	ENSMUSG00000025870	10.3075	2.48751	1.98626e-06	new_mid_vs_new_low	10.3075	1.24107	0.00801056	new_high_vs_new_mid
210	ENSMUSG00000025876	190.34	1.46029	3.01983e-16	new_mid_vs_new_low	190.34	0.493251	0.00429571	new_high_vs_new_mid
211	ENSMUSG00000025921	1346	0.38022	7.10687e-06	new_mid_vs_new_low	1346	1.04916	5.18686e-48	new_high_vs_new_mid
212	ENSMUSG00000025935	1158.23	0.445633	4.27347e-05	new_mid_vs_new_low	1158.23	0.53524	2.0797e-08	new_high_vs_new_mid
213	ENSMUSG00000025949	332.855	0.513096	0.0027168	new_mid_vs_new_low	332.855	0.994076	4.73152e-12	new_high_vs_new_mid
214	ENSMUSG00000026005	567.204	0.327892	0.00461049	new_mid_vs_new_low	567.204	0.27506	0.00857479	new_high_vs_new_mid
215	ENSMUSG00000026027	809.332	1.19757	2.48762e-24	new_mid_vs_new_low	809.332	0.491318	8.74446e-06	new_high_vs_new_mid
216	ENSMUSG00000026113	290.222	1.55004	2.80547e-14	new_mid_vs_new_low	290.222	0.985835	1.17224e-07	new_high_vs_new_mid
217	ENSMUSG00000026123	104.27	0.721904	0.00117521	new_mid_vs_new_low	104.27	0.57865	0.00417943	new_high_vs_new_mid
218	ENSMUSG00000026174	661.095	0.656396	5.4932e-10	new_mid_vs_new_low	661.095	0.683615	4.4558e-13	new_high_vs_new_mid
219	ENSMUSG00000026196	128.395	0.622504	0.000132462	new_mid_vs_new_low	128.395	0.62714	1.49461e-05	new_high_vs_new_mid
220	ENSMUSG00000026223	43.0124	1.73816	4.50726e-14	new_mid_vs_new_low	43.0124	0.827034	9.29571e-05	new_high_vs_new_mid
221	ENSMUSG00000026289	1161.08	0.833602	1.42843e-25	new_mid_vs_new_low	1161.08	0.49907	8.7881e-12	new_high_vs_new_mid
222	ENSMUSG00000026319	255.143	0.733425	6.53867e-06	new_mid_vs_new_low	255.143	0.469775	0.00184748	new_high_vs_new_mid
223	ENSMUSG00000026355	923.476	0.75168	3.73538e-14	new_mid_vs_new_low	923.476	0.273336	0.00448265	new_high_vs_new_mid
224	ENSMUSG00000026380	62.2266	0.852422	0.00163873	new_mid_vs_new_low	62.2266	0.814136	0.000701285	new_high_vs_new_mid
225	ENSMUSG00000026435	7770.82	0.485178	5.29387e-08	new_mid_vs_new_low	7770.82	1.08201	7.33145e-45	new_high_vs_new_mid
226	ENSMUSG00000026436	431.829	0.554644	1.69922e-05	new_mid_vs_new_low	431.829	0.8819	2.66874e-15	new_high_vs_new_mid
227	ENSMUSG00000026455	196.039	0.675511	3.04331e-05	new_mid_vs_new_low	196.039	0.78126	4.19434e-08	new_high_vs_new_mid
228	ENSMUSG00000026502	143.978	2.3073	2.653e-26	new_mid_vs_new_low	143.978	0.838978	3.52647e-05	new_high_vs_new_mid
229	ENSMUSG00000026584	127.325	0.537697	9.29533e-06	new_mid_vs_new_low	127.325	0.41084	0.000230815	new_high_vs_new_mid
230	ENSMUSG00000026622	172.457	1.30868	2.53482e-08	new_mid_vs_new_low	172.457	1.12763	8.49865e-08	new_high_vs_new_mid
231	ENSMUSG00000026643	115.439	0.523011	0.000432558	new_mid_vs_new_low	115.439	0.403525	0.0031151	new_high_vs_new_mid
232	ENSMUSG00000026697	87.177	1.2007	6.80639e-07	new_mid_vs_new_low	87.177	2.03329	6.69694e-23	new_high_vs_new_mid
233	ENSMUSG00000026797	151.625	1.09627	6.5205e-09	new_mid_vs_new_low	151.625	0.61042	0.000530168	new_high_vs_new_mid
234	ENSMUSG00000026819	31.8368	0.864291	0.00690877	new_mid_vs_new_low	31.8368	0.915737	0.00105401	new_high_vs_new_mid
235	ENSMUSG00000026843	91.0932	0.683872	3.57706e-05	new_mid_vs_new_low	91.0932	0.571006	0.000139243	new_high_vs_new_mid
236	ENSMUSG00000026917	2209.11	0.301275	0.000153187	new_mid_vs_new_low	2209.11	1.38128	7.51782e-97	new_high_vs_new_mid
237	ENSMUSG00000026977	3614.8	0.349499	0.005515	new_mid_vs_new_low	3614.8	0.413171	0.000148917	new_high_vs_new_mid
238	ENSMUSG00000027010	81.1136	0.649223	0.000945894	new_mid_vs_new_low	81.1136	0.577279	0.00108718	new_high_vs_new_mid
239	ENSMUSG00000027109	106.994	0.55492	0.00564832	new_mid_vs_new_low	106.994	0.526886	0.00317502	new_high_vs_new_mid
240	ENSMUSG00000027198	293.101	1.01021	1.10833e-14	new_mid_vs_new_low	293.101	0.496131	4.97301e-05	new_high_vs_new_mid
241	ENSMUSG00000027201	105.613	0.717508	7.43651e-05	new_mid_vs_new_low	105.613	0.795055	6.39731e-07	new_high_vs_new_mid
242	ENSMUSG00000027253	3.95273	1.83731	0.00349373	new_mid_vs_new_low	3.95273	2.12326	1.17075e-05	new_high_vs_new_mid
243	ENSMUSG00000027315	616.899	1.10068	1.01715e-25	new_mid_vs_new_low	616.899	0.323546	0.00147401	new_high_vs_new_mid
244	ENSMUSG00000027330	457.963	0.575721	3.45765e-06	new_mid_vs_new_low	457.963	0.635104	7.27983e-09	new_high_vs_new_mid
245	ENSMUSG00000027522	41.73	0.716456	0.00815744	new_mid_vs_new_low	41.73	0.791051	0.000819132	new_high_vs_new_mid
246	ENSMUSG00000027583	523.397	0.365791	0.000543267	new_mid_vs_new_low	523.397	0.870416	1.60073e-22	new_high_vs_new_mid
247	ENSMUSG00000027593	573.382	3.12736	2.39473e-54	new_mid_vs_new_low	573.382	2.52302	4.97521e-46	new_high_vs_new_mid
248	ENSMUSG00000027612	53.4411	0.946695	0.00323555	new_mid_vs_new_low	53.4411	1.01819	0.000284573	new_high_vs_new_mid
249	ENSMUSG00000027615	153.418	0.501348	0.000392712	new_mid_vs_new_low	153.418	0.511692	4.76288e-05	new_high_vs_new_mid
250	ENSMUSG00000027710	85.8942	0.759306	1.9264e-06	new_mid_vs_new_low	85.8942	0.701977	9.55182e-07	new_high_vs_new_mid
251	ENSMUSG00000027739	60.013	0.820787	0.000139276	new_mid_vs_new_low	60.013	0.960264	3.49526e-07	new_high_vs_new_mid
252	ENSMUSG00000027822	43.0222	0.776988	0.00405639	new_mid_vs_new_low	43.0222	0.80294	0.000735209	new_high_vs_new_mid
253	ENSMUSG00000028018	153.439	0.714393	5.69738e-07	new_mid_vs_new_low	153.439	1.10496	6.36104e-19	new_high_vs_new_mid
254	ENSMUSG00000028060	268.932	1.03364	9.34099e-14	new_mid_vs_new_low	268.932	0.536409	3.31294e-05	new_high_vs_new_mid
255	ENSMUSG00000028063	774.444	0.562441	0.00123077	new_mid_vs_new_low	774.444	0.595691	9.74519e-05	new_high_vs_new_mid
256	ENSMUSG00000028078	2379.9	0.695591	1.52381e-05	new_mid_vs_new_low	2379.9	0.532272	0.00026561	new_high_vs_new_mid
257	ENSMUSG00000028121	1985.92	0.644083	9.87044e-20	new_mid_vs_new_low	1985.92	0.333986	3.81686e-07	new_high_vs_new_mid
258	ENSMUSG00000028137	12.3961	2.83684	1.05115e-08	new_mid_vs_new_low	12.3961	1.49352	0.000426738	new_high_vs_new_mid
259	ENSMUSG00000028207	323.228	0.626608	1.75066e-09	new_mid_vs_new_low	323.228	0.602517	1.17675e-10	new_high_vs_new_mid
260	ENSMUSG00000028229	78.6505	0.694191	0.0024787	new_mid_vs_new_low	78.6505	0.763134	0.000145059	new_high_vs_new_mid
261	ENSMUSG00000028382	420.869	0.363824	0.0022063	new_mid_vs_new_low	420.869	0.716233	8.79815e-13	new_high_vs_new_mid
262	ENSMUSG00000028436	1709.67	0.901122	2.74785e-26	new_mid_vs_new_low	1709.67	0.373318	2.78396e-06	new_high_vs_new_mid
263	ENSMUSG00000028454	83.0492	1.06822	6.09252e-11	new_mid_vs_new_low	83.0492	0.846988	8.72493e-09	new_high_vs_new_mid
264	ENSMUSG00000028542	716.298	0.706968	0.000143859	new_mid_vs_new_low	716.298	1.07697	1.72612e-11	new_high_vs_new_mid
265	ENSMUSG00000028583	108.307	1.22688	9.87417e-08	new_mid_vs_new_low	108.307	0.83018	7.86286e-05	new_high_vs_new_mid
266	ENSMUSG00000028641	96.1377	1.26836	1.35096e-14	new_mid_vs_new_low	96.1377	0.468354	0.00309859	new_high_vs_new_mid
267	ENSMUSG00000028703	269.16	0.919588	1.92684e-09	new_mid_vs_new_low	269.16	1.04089	1.67479e-14	new_high_vs_new_mid
268	ENSMUSG00000028719	525.296	1.11506	1.51126e-09	new_mid_vs_new_low	525.296	0.529195	0.00248345	new_high_vs_new_mid
269	ENSMUSG00000028790	120.82	0.747727	4.10047e-08	new_mid_vs_new_low	120.82	0.817365	1.56415e-11	new_high_vs_new_mid
270	ENSMUSG00000028893	22.8013	0.765624	0.0090379	new_mid_vs_new_low	22.8013	0.995463	7.27395e-05	new_high_vs_new_mid
271	ENSMUSG00000028957	727.539	1.20905	6.47707e-16	new_mid_vs_new_low	727.539	0.777707	1.28388e-08	new_high_vs_new_mid
272	ENSMUSG00000028960	864.36	0.364859	0.00018399	new_mid_vs_new_low	864.36	0.558428	3.24057e-11	new_high_vs_new_mid
273	ENSMUSG00000029036	116.48	0.369136	0.00896731	new_mid_vs_new_low	116.48	0.508705	2.97489e-05	new_high_vs_new_mid
274	ENSMUSG00000029050	1870.7	0.471546	5.02723e-07	new_mid_vs_new_low	1870.7	0.368702	1.47893e-05	new_high_vs_new_mid
275	ENSMUSG00000029060	61.901	2.4176	9.52597e-11	new_mid_vs_new_low	61.901	1.01711	0.00389151	new_high_vs_new_mid
276	ENSMUSG00000029063	656.074	0.782426	1.83975e-08	new_mid_vs_new_low	656.074	0.622136	7.78276e-07	new_high_vs_new_mid
277	ENSMUSG00000029095	234.696	0.758234	1.83163e-09	new_mid_vs_new_low	234.696	0.4737	4.90545e-05	new_high_vs_new_mid
278	ENSMUSG00000029104	345.642	0.408888	0.00503464	new_mid_vs_new_low	345.642	1.15792	4.62371e-22	new_high_vs_new_mid
279	ENSMUSG00000029406	122.007	1.33211	3.72201e-13	new_mid_vs_new_low	122.007	0.541468	0.00194786	new_high_vs_new_mid
280	ENSMUSG00000029408	345.347	0.859783	2.29884e-05	new_mid_vs_new_low	345.347	0.785889	1.47868e-05	new_high_vs_new_mid
281	ENSMUSG00000029416	433.804	0.820488	1.79415e-12	new_mid_vs_new_low	433.804	0.337112	0.00252226	new_high_vs_new_mid
282	ENSMUSG00000029455	455.782	0.89524	4.13803e-17	new_mid_vs_new_low	455.782	0.661973	7.39364e-12	new_high_vs_new_mid
283	ENSMUSG00000029458	577.995	1.11811	5.83913e-29	new_mid_vs_new_low	577.995	0.63751	3.6957e-12	new_high_vs_new_mid
284	ENSMUSG00000029475	1069.17	1.09581	7.72185e-10	new_mid_vs_new_low	1069.17	1.31708	6.43448e-17	new_high_vs_new_mid
285	ENSMUSG00000029500	239.452	1.08385	4.77465e-16	new_mid_vs_new_low	239.452	0.377499	0.00346726	new_high_vs_new_mid
286	ENSMUSG00000029505	1868.68	0.534415	7.88667e-08	new_mid_vs_new_low	1868.68	0.460495	2.79504e-07	new_high_vs_new_mid
287	ENSMUSG00000029569	364.785	0.570182	0.00115502	new_mid_vs_new_low	364.785	0.946629	2.28967e-10	new_high_vs_new_mid
288	ENSMUSG00000029577	102.268	0.521711	0.00664145	new_mid_vs_new_low	102.268	0.782374	1.7393e-06	new_high_vs_new_mid
289	ENSMUSG00000029580	860.764	0.915084	2.3392e-10	new_mid_vs_new_low	860.764	0.528817	7.77945e-05	new_high_vs_new_mid
290	ENSMUSG00000029591	356.017	1.4688	1.15328e-22	new_mid_vs_new_low	356.017	0.691096	6.80813e-07	new_high_vs_new_mid
291	ENSMUSG00000029636	169.918	0.580929	0.000543267	new_mid_vs_new_low	169.918	1.14722	7.24559e-16	new_high_vs_new_mid
292	ENSMUSG00000029674	88.178	1.5402	5.58444e-16	new_mid_vs_new_low	88.178	0.576982	0.00142243	new_high_vs_new_mid
293	ENSMUSG00000029699	148.267	0.595276	5.76611e-06	new_mid_vs_new_low	148.267	1.07567	2.41081e-21	new_high_vs_new_mid
294	ENSMUSG00000029722	74.1821	0.679301	5.51772e-05	new_mid_vs_new_low	74.1821	0.76362	2.91501e-07	new_high_vs_new_mid
295	ENSMUSG00000029778	82.2926	0.660832	0.00212474	new_mid_vs_new_low	82.2926	0.976047	1.12314e-07	new_high_vs_new_mid
296	ENSMUSG00000029817	51.3533	0.810471	0.00117986	new_mid_vs_new_low	51.3533	1.1944	2.18131e-08	new_high_vs_new_mid
297	ENSMUSG00000029840	611.125	0.827409	1.2234e-08	new_mid_vs_new_low	611.125	0.739664	1.41518e-08	new_high_vs_new_mid
298	ENSMUSG00000029869	273.572	0.622579	5.78663e-07	new_mid_vs_new_low	273.572	0.846331	9.3667e-15	new_high_vs_new_mid
299	ENSMUSG00000030020	58.1374	0.876681	0.00191803	new_mid_vs_new_low	58.1374	0.91872	0.000209289	new_high_vs_new_mid
300	ENSMUSG00000030029	639.034	0.396774	0.00575756	new_mid_vs_new_low	639.034	1.01912	7.68413e-18	new_high_vs_new_mid
301	ENSMUSG00000030096	636.233	0.726457	2.18029e-09	new_mid_vs_new_low	636.233	0.431008	0.000129231	new_high_vs_new_mid
302	ENSMUSG00000030101	178.419	0.716755	1.49136e-09	new_mid_vs_new_low	178.419	0.327148	0.00407698	new_high_vs_new_mid
303	ENSMUSG00000030104	276.581	0.470728	0.000465918	new_mid_vs_new_low	276.581	0.483041	5.11011e-05	new_high_vs_new_mid
304	ENSMUSG00000030105	1635.36	0.424329	0.00192924	new_mid_vs_new_low	1635.36	0.817017	1.28495e-12	new_high_vs_new_mid
305	ENSMUSG00000030203	134.588	0.458509	0.00561907	new_mid_vs_new_low	134.588	0.551343	0.000128336	new_high_vs_new_mid
306	ENSMUSG00000030245	181.96	0.674997	2.08484e-06	new_mid_vs_new_low	181.96	0.85943	6.04926e-12	new_high_vs_new_mid
307	ENSMUSG00000030256	153.976	1.20909	1.83975e-08	new_mid_vs_new_low	153.976	0.918828	2.31911e-06	new_high_vs_new_mid
308	ENSMUSG00000030291	1307.74	0.688169	2.09009e-05	new_mid_vs_new_low	1307.74	0.562296	0.000115774	new_high_vs_new_mid
309	ENSMUSG00000030352	795.66	0.529895	0.000101029	new_mid_vs_new_low	795.66	1.20149	2.6132e-25	new_high_vs_new_mid
310	ENSMUSG00000030400	98.9034	0.921332	0.000134519	new_mid_vs_new_low	98.9034	2.26493	2.31733e-29	new_high_vs_new_mid
311	ENSMUSG00000030421	290.693	0.413197	0.000382758	new_mid_vs_new_low	290.693	0.338428	0.00139321	new_high_vs_new_mid
312	ENSMUSG00000030530	361.413	1.38444	1.03644e-17	new_mid_vs_new_low	361.413	0.41881	0.0080428	new_high_vs_new_mid
313	ENSMUSG00000030539	63.8089	1.41149	7.29776e-12	new_mid_vs_new_low	63.8089	1.19203	6.97592e-11	new_high_vs_new_mid
314	ENSMUSG00000030602	480.145	0.932564	1.33704e-09	new_mid_vs_new_low	480.145	0.666609	2.016e-06	new_high_vs_new_mid
315	ENSMUSG00000030704	972.246	0.451018	0.000351979	new_mid_vs_new_low	972.246	0.883725	1.62776e-16	new_high_vs_new_mid
316	ENSMUSG00000030850	189.815	0.430383	0.000117936	new_mid_vs_new_low	189.815	0.402373	6.51702e-05	new_high_vs_new_mid
317	ENSMUSG00000030956	219.402	0.861288	1.1713e-05	new_mid_vs_new_low	219.402	0.589482	0.00110432	new_high_vs_new_mid
318	ENSMUSG00000031065	832.838	0.575974	2.44025e-06	new_mid_vs_new_low	832.838	1.18671	1.44122e-29	new_high_vs_new_mid
319	ENSMUSG00000031217	56.645	1.1051	0.000321726	new_mid_vs_new_low	56.645	1.27075	1.97796e-06	new_high_vs_new_mid
320	ENSMUSG00000031256	117.823	0.621204	0.00104245	new_mid_vs_new_low	117.823	0.523584	0.00223933	new_high_vs_new_mid
321	ENSMUSG00000031386	308.449	0.566635	0.000338325	new_mid_vs_new_low	308.449	0.622745	7.56323e-06	new_high_vs_new_mid
322	ENSMUSG00000031482	1120.8	0.495694	1.58238e-10	new_mid_vs_new_low	1120.8	0.422552	1.63028e-09	new_high_vs_new_mid
323	ENSMUSG00000031700	187.353	0.688934	7.09984e-08	new_mid_vs_new_low	187.353	0.569045	9.17739e-07	new_high_vs_new_mid
324	ENSMUSG00000031751	1328.18	0.600785	9.65036e-10	new_mid_vs_new_low	1328.18	0.496219	2.29742e-08	new_high_vs_new_mid
325	ENSMUSG00000031788	193.165	0.839809	3.49299e-05	new_mid_vs_new_low	193.165	1.02267	8.17545e-09	new_high_vs_new_mid
326	ENSMUSG00000031823	192.292	0.777617	8.29058e-08	new_mid_vs_new_low	192.292	0.857978	2.54345e-11	new_high_vs_new_mid
327	ENSMUSG00000031858	466.655	0.633198	8.16425e-08	new_mid_vs_new_low	466.655	0.887555	1.06567e-17	new_high_vs_new_mid
328	ENSMUSG00000031862	330.495	0.928177	1.29655e-17	new_mid_vs_new_low	330.495	0.51317	3.25482e-07	new_high_vs_new_mid
329	ENSMUSG00000031889	433.191	1.35868	1.38308e-23	new_mid_vs_new_low	433.191	0.822771	3.15415e-11	new_high_vs_new_mid
330	ENSMUSG00000031918	855.633	0.426192	0.000102201	new_mid_vs_new_low	855.633	0.693909	1.96254e-13	new_high_vs_new_mid
331	ENSMUSG00000031935	2175.36	0.96533	6.97702e-23	new_mid_vs_new_low	2175.36	0.396643	1.69006e-05	new_high_vs_new_mid
332	ENSMUSG00000031955	228.612	0.810142	3.13088e-09	new_mid_vs_new_low	228.612	0.636064	2.9876e-07	new_high_vs_new_mid
333	ENSMUSG00000031985	318.172	0.796118	1.23317e-09	new_mid_vs_new_low	318.172	0.456461	0.000181677	new_high_vs_new_mid
334	ENSMUSG00000032046	880.948	1.39486	6.13625e-58	new_mid_vs_new_low	880.948	0.436022	9.48827e-08	new_high_vs_new_mid
335	ENSMUSG00000032128	57.8987	1.26349	4.62537e-05	new_mid_vs_new_low	57.8987	1.3231	1.13408e-06	new_high_vs_new_mid
336	ENSMUSG00000032202	302.693	0.448641	8.37516e-05	new_mid_vs_new_low	302.693	1.06861	2.90805e-28	new_high_vs_new_mid
337	ENSMUSG00000032320	1033.6	1.88602	4.13599e-45	new_mid_vs_new_low	1033.6	0.70787	1.39005e-08	new_high_vs_new_mid
338	ENSMUSG00000032328	245.173	0.699696	6.01083e-06	new_mid_vs_new_low	245.173	0.877338	9.59546e-11	new_high_vs_new_mid
339	ENSMUSG00000032344	561.032	0.458468	6.83582e-08	new_mid_vs_new_low	561.032	0.338975	1.33735e-05	new_high_vs_new_mid
340	ENSMUSG00000032434	297.094	0.727054	3.31796e-07	new_mid_vs_new_low	297.094	1.06125	1.44184e-17	new_high_vs_new_mid
341	ENSMUSG00000032468	542.326	0.640493	7.2697e-08	new_mid_vs_new_low	542.326	0.402493	0.00025589	new_high_vs_new_mid
342	ENSMUSG00000032479	1824.88	0.503077	0.000567298	new_mid_vs_new_low	1824.88	0.539335	2.60742e-05	new_high_vs_new_mid
343	ENSMUSG00000032504	529.63	1.00407	3.16595e-17	new_mid_vs_new_low	529.63	0.30328	0.00943009	new_high_vs_new_mid
344	ENSMUSG00000032633	583.807	0.594104	4.4296e-06	new_mid_vs_new_low	583.807	0.721578	2.24857e-10	new_high_vs_new_mid
345	ENSMUSG00000032637	2481.43	1.83685	5.2509e-23	new_mid_vs_new_low	2481.43	1.09129	1.48859e-10	new_high_vs_new_mid
346	ENSMUSG00000032855	30.3026	1.01033	0.00592113	new_mid_vs_new_low	30.3026	1.88459	4.61225e-10	new_high_vs_new_mid
347	ENSMUSG00000032905	1312.82	0.371849	0.000159724	new_mid_vs_new_low	1312.82	0.253711	0.00531267	new_high_vs_new_mid
348	ENSMUSG00000033055	194.49	1.91235	1.47356e-25	new_mid_vs_new_low	194.49	0.491272	0.00603327	new_high_vs_new_mid
349	ENSMUSG00000033124	143.098	1.03881	1.05231e-05	new_mid_vs_new_low	143.098	2.30697	5.35425e-31	new_high_vs_new_mid
350	ENSMUSG00000033161	892.302	1.12714	2.52666e-12	new_mid_vs_new_low	892.302	1.64838	2.66725e-31	new_high_vs_new_mid
351	ENSMUSG00000033191	35.0531	1.19301	0.00177619	new_mid_vs_new_low	35.0531	1.23233	0.000215836	new_high_vs_new_mid
352	ENSMUSG00000033316	76.4557	0.437678	0.00839485	new_mid_vs_new_low	76.4557	0.573023	6.76908e-05	new_high_vs_new_mid
353	ENSMUSG00000033323	115.176	0.631337	0.000290951	new_mid_vs_new_low	115.176	0.969211	1.01934e-10	new_high_vs_new_mid
354	ENSMUSG00000033352	1493.6	0.659852	8.0381e-14	new_mid_vs_new_low	1493.6	0.243822	0.00432877	new_high_vs_new_mid
355	ENSMUSG00000033373	128.366	0.464498	0.00721151	new_mid_vs_new_low	128.366	0.739031	4.63213e-07	new_high_vs_new_mid
356	ENSMUSG00000033389	125.815	0.739837	6.97346e-05	new_mid_vs_new_low	125.815	0.660311	7.50865e-05	new_high_vs_new_mid
357	ENSMUSG00000033392	619.241	0.92957	9.46003e-09	new_mid_vs_new_low	619.241	1.48118	1.09343e-25	new_high_vs_new_mid
358	ENSMUSG00000033579	260.944	0.662617	2.17097e-06	new_mid_vs_new_low	260.944	0.458991	0.000358728	new_high_vs_new_mid
359	ENSMUSG00000033684	216.96	0.532338	0.00146408	new_mid_vs_new_low	216.96	2.16177	2.80198e-56	new_high_vs_new_mid
360	ENSMUSG00000033720	34.2208	0.848357	0.00284555	new_mid_vs_new_low	34.2208	0.836034	0.000881813	new_high_vs_new_mid
361	ENSMUSG00000033722	32.2398	1.11663	0.000611896	new_mid_vs_new_low	32.2398	0.816699	0.00598972	new_high_vs_new_mid
362	ENSMUSG00000033728	442.82	1.06351	2.24549e-18	new_mid_vs_new_low	442.82	0.792051	6.37698e-13	new_high_vs_new_mid
363	ENSMUSG00000033735	11.9949	2.76117	3.91207e-13	new_mid_vs_new_low	11.9949	1.02856	0.00188472	new_high_vs_new_mid
364	ENSMUSG00000033953	772.068	0.764542	5.16211e-07	new_mid_vs_new_low	772.068	1.29283	1.25682e-22	new_high_vs_new_mid
365	ENSMUSG00000033987	87.9272	0.433599	0.00544614	new_mid_vs_new_low	87.9272	0.531585	9.48065e-05	new_high_vs_new_mid
366	ENSMUSG00000034040	101.459	0.416888	0.00327092	new_mid_vs_new_low	101.459	0.695421	9.56249e-09	new_high_vs_new_mid
367	ENSMUSG00000034112	731.63	0.478739	0.000721466	new_mid_vs_new_low	731.63	0.76285	2.9827e-10	new_high_vs_new_mid
368	ENSMUSG00000034254	129.961	1.14998	8.29498e-13	new_mid_vs_new_low	129.961	0.710588	1.4327e-06	new_high_vs_new_mid
369	ENSMUSG00000034342	114.895	0.697851	0.00458081	new_mid_vs_new_low	114.895	0.691368	0.00147506	new_high_vs_new_mid
370	ENSMUSG00000034382	6.94415	1.47202	0.0022221	new_mid_vs_new_low	6.94415	1.11081	0.0091215	new_high_vs_new_mid
371	ENSMUSG00000034435	183.662	1.27469	1.44591e-12	new_mid_vs_new_low	183.662	0.490104	0.00468873	new_high_vs_new_mid
372	ENSMUSG00000034471	113.162	1.37407	5.69709e-16	new_mid_vs_new_low	113.162	0.532726	0.000961752	new_high_vs_new_mid
373	ENSMUSG00000034613	409.529	0.686584	1.65119e-14	new_mid_vs_new_low	409.529	0.628372	6.69364e-15	new_high_vs_new_mid
374	ENSMUSG00000034616	79.7584	2.21244	7.41023e-10	new_mid_vs_new_low	79.7584	1.52783	2.27173e-06	new_high_vs_new_mid
375	ENSMUSG00000034636	71.9582	1.60564	1.06132e-18	new_mid_vs_new_low	71.9582	0.484683	0.00589488	new_high_vs_new_mid
376	ENSMUSG00000034640	5668.01	0.564188	1.19649e-06	new_mid_vs_new_low	5668.01	0.458823	1.23049e-05	new_high_vs_new_mid
377	ENSMUSG00000034663	707.207	0.663202	6.18077e-07	new_mid_vs_new_low	707.207	0.387042	0.00183891	new_high_vs_new_mid
378	ENSMUSG00000034686	121.956	5.39253	1.59337e-44	new_mid_vs_new_low	121.956	3.78399	9.55199e-85	new_high_vs_new_mid
379	ENSMUSG00000034739	40.9583	1.17453	1.05174e-07	new_mid_vs_new_low	40.9583	0.671869	0.00106113	new_high_vs_new_mid
380	ENSMUSG00000034832	4588.18	0.474232	0.000212045	new_mid_vs_new_low	4588.18	0.519566	3.88269e-06	new_high_vs_new_mid
381	ENSMUSG00000034850	73.3023	0.619039	0.00233607	new_mid_vs_new_low	73.3023	1.28235	4.88726e-14	new_high_vs_new_mid
382	ENSMUSG00000034875	134.241	1.28601	1.03815e-22	new_mid_vs_new_low	134.241	0.365762	0.00426752	new_high_vs_new_mid
383	ENSMUSG00000034893	201.237	0.342673	0.00789243	new_mid_vs_new_low	201.237	0.678548	3.40631e-10	new_high_vs_new_mid
384	ENSMUSG00000034998	1376.54	0.751931	2.08279e-08	new_mid_vs_new_low	1376.54	1.17705	1.00463e-23	new_high_vs_new_mid
385	ENSMUSG00000035203	29.7387	0.71005	0.000424801	new_mid_vs_new_low	29.7387	0.993967	1.20728e-08	new_high_vs_new_mid
386	ENSMUSG00000035310	313.979	0.49587	3.17995e-07	new_mid_vs_new_low	313.979	0.258605	0.00519765	new_high_vs_new_mid
387	ENSMUSG00000035342	138.633	1.27729	9.06635e-16	new_mid_vs_new_low	138.633	0.579646	9.75077e-05	new_high_vs_new_mid
388	ENSMUSG00000035356	301.737	1.0888	2.41249e-05	new_mid_vs_new_low	301.737	0.916124	7.64526e-05	new_high_vs_new_mid
389	ENSMUSG00000035397	201.978	1.37038	1.0459e-19	new_mid_vs_new_low	201.978	1.30287	2.65224e-22	new_high_vs_new_mid
390	ENSMUSG00000035545	89.8814	1.10617	3.41223e-09	new_mid_vs_new_low	89.8814	0.631959	0.000276053	new_high_vs_new_mid
391	ENSMUSG00000035621	171.787	1.42205	5.70261e-13	new_mid_vs_new_low	171.787	0.90097	5.79539e-07	new_high_vs_new_mid
392	ENSMUSG00000035673	69.8509	1.02859	1.40131e-05	new_mid_vs_new_low	69.8509	0.69183	0.00149245	new_high_vs_new_mid
393	ENSMUSG00000035769	48.579	0.820313	0.000621832	new_mid_vs_new_low	48.579	0.869814	3.71336e-05	new_high_vs_new_mid
394	ENSMUSG00000035949	52.5263	2.00475	2.41242e-21	new_mid_vs_new_low	52.5263	1.24008	2.51864e-11	new_high_vs_new_mid
395	ENSMUSG00000036026	314.728	0.593038	0.000456586	new_mid_vs_new_low	314.728	0.637193	1.8861e-05	new_high_vs_new_mid
396	ENSMUSG00000036061	598.991	0.380888	0.000703194	new_mid_vs_new_low	598.991	1.09698	1.60388e-31	new_high_vs_new_mid
397	ENSMUSG00000036123	219.419	0.763888	2.31525e-09	new_mid_vs_new_low	219.419	0.6815	3.25983e-09	new_high_vs_new_mid
398	ENSMUSG00000036206	161.188	0.612821	0.000144362	new_mid_vs_new_low	161.188	1.03427	7.40074e-14	new_high_vs_new_mid
399	ENSMUSG00000036264	142.978	0.515399	0.000428381	new_mid_vs_new_low	142.978	0.372682	0.00586908	new_high_vs_new_mid
400	ENSMUSG00000036275	917.919	0.734517	7.00776e-09	new_mid_vs_new_low	917.919	0.320618	0.00856495	new_high_vs_new_mid
401	ENSMUSG00000036285	129.608	1.39431	1.1405e-21	new_mid_vs_new_low	129.608	0.506587	0.000244904	new_high_vs_new_mid
402	ENSMUSG00000036391	189.275	0.791831	8.79785e-08	new_mid_vs_new_low	189.275	0.500571	0.000257425	new_high_vs_new_mid
403	ENSMUSG00000036529	158.707	1.22895	2.92478e-07	new_mid_vs_new_low	158.707	1.34484	1.91404e-10	new_high_vs_new_mid
404	ENSMUSG00000036561	77.2056	1.27359	1.04573e-09	new_mid_vs_new_low	77.2056	0.623517	0.00150136	new_high_vs_new_mid
405	ENSMUSG00000036606	630.608	0.575426	0.000263033	new_mid_vs_new_low	630.608	0.684126	6.91899e-07	new_high_vs_new_mid
406	ENSMUSG00000036622	89.0258	1.39408	1.01202e-14	new_mid_vs_new_low	89.0258	0.612646	0.000292503	new_high_vs_new_mid
407	ENSMUSG00000036636	63.3811	0.723168	0.00198298	new_mid_vs_new_low	63.3811	0.984731	9.67409e-07	new_high_vs_new_mid
408	ENSMUSG00000036718	163.687	0.890462	7.18599e-07	new_mid_vs_new_low	163.687	0.591998	0.000342216	new_high_vs_new_mid
409	ENSMUSG00000037172	775.675	0.267885	0.00917319	new_mid_vs_new_low	775.675	1.01347	4.76677e-34	new_high_vs_new_mid
410	ENSMUSG00000037242	892.604	0.84243	2.60194e-20	new_mid_vs_new_low	892.604	0.442705	1.6306e-07	new_high_vs_new_mid
411	ENSMUSG00000037337	46.494	1.58689	2.57673e-10	new_mid_vs_new_low	46.494	0.66257	0.00549243	new_high_vs_new_mid
412	ENSMUSG00000037408	162.669	0.689054	0.00667179	new_mid_vs_new_low	162.669	0.933868	1.67094e-05	new_high_vs_new_mid
413	ENSMUSG00000037579	316.494	1.05498	7.86686e-06	new_mid_vs_new_low	316.494	0.63164	0.00412142	new_high_vs_new_mid
414	ENSMUSG00000037622	595.018	0.798397	8.78041e-09	new_mid_vs_new_low	595.018	0.95887	5.32129e-15	new_high_vs_new_mid
415	ENSMUSG00000037656	74.7601	0.742215	3.17006e-05	new_mid_vs_new_low	74.7601	1.07929	2.80542e-12	new_high_vs_new_mid
416	ENSMUSG00000037681	28.9666	2.11479	3.76605e-09	new_mid_vs_new_low	28.9666	1.07127	0.00112134	new_high_vs_new_mid
417	ENSMUSG00000037885	2358.38	0.493807	0.000145768	new_mid_vs_new_low	2358.38	1.64131	1.99263e-51	new_high_vs_new_mid
418	ENSMUSG00000038002	62.5906	1.60705	8.36369e-12	new_mid_vs_new_low	62.5906	1.00405	2.51496e-06	new_high_vs_new_mid
419	ENSMUSG00000038014	128.732	0.7931	4.70507e-06	new_mid_vs_new_low	128.732	0.607878	0.000114039	new_high_vs_new_mid
420	ENSMUSG00000038023	692.564	0.543132	3.371e-07	new_mid_vs_new_low	692.564	0.701348	6.83287e-14	new_high_vs_new_mid
421	ENSMUSG00000038141	262.529	0.714033	5.59268e-07	new_mid_vs_new_low	262.529	0.722217	1.31315e-08	new_high_vs_new_mid
422	ENSMUSG00000038145	68.4329	1.11464	9.52737e-10	new_mid_vs_new_low	68.4329	0.788049	1.95809e-06	new_high_vs_new_mid
423	ENSMUSG00000038212	718.014	0.571735	5.2469e-05	new_mid_vs_new_low	718.014	1.05881	2.25457e-18	new_high_vs_new_mid
424	ENSMUSG00000038256	258.565	0.82217	1.40195e-06	new_mid_vs_new_low	258.565	1.14591	1.24524e-14	new_high_vs_new_mid
425	ENSMUSG00000038271	94.1855	0.677174	3.2014e-05	new_mid_vs_new_low	94.1855	0.612686	2.86397e-05	new_high_vs_new_mid
426	ENSMUSG00000038323	334.64	0.783292	5.95042e-05	new_mid_vs_new_low	334.64	0.820552	1.94936e-06	new_high_vs_new_mid
427	ENSMUSG00000038342	287.734	0.571926	0.000499835	new_mid_vs_new_low	287.734	0.548123	0.000176893	new_high_vs_new_mid
428	ENSMUSG00000038375	676.817	1.20062	2.77662e-25	new_mid_vs_new_low	676.817	0.496892	4.49966e-06	new_high_vs_new_mid
429	ENSMUSG00000038462	319.267	2.14044	5.54745e-85	new_mid_vs_new_low	319.267	0.285641	0.00891237	new_high_vs_new_mid
430	ENSMUSG00000038507	4490.24	0.50653	0.000101808	new_mid_vs_new_low	4490.24	0.540697	2.53798e-06	new_high_vs_new_mid
431	ENSMUSG00000038533	289.543	0.390712	0.00440905	new_mid_vs_new_low	289.543	0.495677	2.96348e-05	new_high_vs_new_mid
432	ENSMUSG00000038582	373.826	0.649885	5.47183e-05	new_mid_vs_new_low	373.826	0.986252	1.34835e-12	new_high_vs_new_mid
433	ENSMUSG00000038594	295.229	0.445806	0.00284755	new_mid_vs_new_low	295.229	0.356085	0.00884754	new_high_vs_new_mid
434	ENSMUSG00000038658	672.748	0.912461	2.39803e-10	new_mid_vs_new_low	672.748	1.02329	1.24521e-15	new_high_vs_new_mid
435	ENSMUSG00000038888	19.4973	0.846773	0.00597569	new_mid_vs_new_low	19.4973	0.871241	0.00128159	new_high_vs_new_mid
436	ENSMUSG00000038909	1018.58	0.369256	0.000126083	new_mid_vs_new_low	1018.58	0.712605	4.67749e-18	new_high_vs_new_mid
437	ENSMUSG00000039046	64.0147	0.72598	5.16053e-05	new_mid_vs_new_low	64.0147	0.802156	4.16792e-07	new_high_vs_new_mid
438	ENSMUSG00000039086	401.845	0.332596	0.0026728	new_mid_vs_new_low	401.845	0.928264	5.87208e-24	new_high_vs_new_mid
439	ENSMUSG00000039202	201.47	0.906979	2.22872e-06	new_mid_vs_new_low	201.47	1.04382	6.14437e-10	new_high_vs_new_mid
440	ENSMUSG00000039270	96.8936	1.33385	6.61939e-09	new_mid_vs_new_low	96.8936	0.685357	0.00148714	new_high_vs_new_mid
441	ENSMUSG00000039328	1310.45	0.581409	2.91373e-05	new_mid_vs_new_low	1310.45	0.78021	1.16954e-10	new_high_vs_new_mid
442	ENSMUSG00000039357	298.281	0.831114	8.07857e-19	new_mid_vs_new_low	298.281	0.517717	1.9216e-09	new_high_vs_new_mid
443	ENSMUSG00000039367	570.741	0.444633	0.000378394	new_mid_vs_new_low	570.741	0.869961	2.68654e-16	new_high_vs_new_mid
444	ENSMUSG00000039473	828.161	0.402862	0.000563858	new_mid_vs_new_low	828.161	0.494375	1.20077e-06	new_high_vs_new_mid
445	ENSMUSG00000039523	350.851	0.359833	0.00306885	new_mid_vs_new_low	350.851	0.824521	4.59922e-16	new_high_vs_new_mid
446	ENSMUSG00000039621	292.408	0.581673	6.37005e-05	new_mid_vs_new_low	292.408	0.801239	2.36695e-10	new_high_vs_new_mid
447	ENSMUSG00000039652	390.919	0.55074	6.88129e-06	new_mid_vs_new_low	390.919	1.27423	4.2236e-34	new_high_vs_new_mid
448	ENSMUSG00000039662	638.8	0.468355	7.31194e-07	new_mid_vs_new_low	638.8	1.20534	5.34964e-50	new_high_vs_new_mid
449	ENSMUSG00000039678	162.068	1.67644	3.37789e-15	new_mid_vs_new_low	162.068	1.38055	3.78609e-13	new_high_vs_new_mid
450	ENSMUSG00000039834	68.6442	1.29704	1.34564e-07	new_mid_vs_new_low	68.6442	1.31557	1.25003e-09	new_high_vs_new_mid
451	ENSMUSG00000039844	197.295	0.444357	0.00681586	new_mid_vs_new_low	197.295	0.464065	0.00133587	new_high_vs_new_mid
452	ENSMUSG00000039936	2947.52	0.619589	6.66713e-09	new_mid_vs_new_low	2947.52	0.866923	2.67943e-20	new_high_vs_new_mid
453	ENSMUSG00000039952	659.495	0.583347	3.76389e-09	new_mid_vs_new_low	659.495	1.30314	3.76087e-52	new_high_vs_new_mid
454	ENSMUSG00000039988	307.072	0.404423	0.0086521	new_mid_vs_new_low	307.072	0.871334	8.70582e-12	new_high_vs_new_mid
455	ENSMUSG00000040016	58.3747	1.48499	9.55325e-09	new_mid_vs_new_low	58.3747	0.702127	0.00407462	new_high_vs_new_mid
456	ENSMUSG00000040025	664.221	1.27424	9.56788e-26	new_mid_vs_new_low	664.221	0.646241	8.23201e-09	new_high_vs_new_mid
457	ENSMUSG00000040195	103.968	1.16592	1.09131e-16	new_mid_vs_new_low	103.968	0.480335	0.000304178	new_high_vs_new_mid
458	ENSMUSG00000040249	472.749	0.567439	0.000340393	new_mid_vs_new_low	472.749	1.22752	4.6836e-20	new_high_vs_new_mid
459	ENSMUSG00000040268	248.338	0.458899	0.00119404	new_mid_vs_new_low	248.338	0.562111	5.33762e-06	new_high_vs_new_mid
460	ENSMUSG00000040354	161.054	0.600959	0.000567891	new_mid_vs_new_low	161.054	0.42377	0.00850523	new_high_vs_new_mid
461	ENSMUSG00000040423	242.257	0.62276	4.82132e-05	new_mid_vs_new_low	242.257	1.07686	2.85204e-16	new_high_vs_new_mid
462	ENSMUSG00000040506	519.619	0.315475	0.00197219	new_mid_vs_new_low	519.619	1.31649	8.97139e-56	new_high_vs_new_mid
463	ENSMUSG00000040606	21.2459	1.37575	6.33646e-08	new_mid_vs_new_low	21.2459	0.632626	0.00856459	new_high_vs_new_mid
464	ENSMUSG00000040649	615.092	0.424732	0.00407975	new_mid_vs_new_low	615.092	0.805541	8.32134e-11	new_high_vs_new_mid
465	ENSMUSG00000040651	168.412	0.669914	0.000208535	new_mid_vs_new_low	168.412	0.470577	0.00473238	new_high_vs_new_mid
466	ENSMUSG00000040661	220.693	0.505106	0.000604494	new_mid_vs_new_low	220.693	1.71464	7.43671e-45	new_high_vs_new_mid
467	ENSMUSG00000040717	657.319	0.577864	1.39687e-09	new_mid_vs_new_low	657.319	1.34219	3.11368e-59	new_high_vs_new_mid
468	ENSMUSG00000040940	236.425	0.700055	0.000178085	new_mid_vs_new_low	236.425	0.666465	6.07888e-05	new_high_vs_new_mid
469	ENSMUSG00000040964	39.9325	1.33738	0.000697688	new_mid_vs_new_low	39.9325	2.02741	1.05156e-09	new_high_vs_new_mid
470	ENSMUSG00000041180	361.848	0.655335	0.000672008	new_mid_vs_new_low	361.848	1.18438	4.37187e-13	new_high_vs_new_mid
471	ENSMUSG00000041515	115.972	0.780109	0.00436568	new_mid_vs_new_low	115.972	0.666312	0.00672243	new_high_vs_new_mid
472	ENSMUSG00000041528	130.189	0.623219	0.000428381	new_mid_vs_new_low	130.189	1.02191	1.48951e-11	new_high_vs_new_mid
473	ENSMUSG00000041638	792.611	0.963327	1.58324e-06	new_mid_vs_new_low	792.611	1.56168	2.77435e-19	new_high_vs_new_mid
474	ENSMUSG00000041794	422.436	0.611849	1.20428e-05	new_mid_vs_new_low	422.436	2.02777	1.55228e-66	new_high_vs_new_mid
475	ENSMUSG00000041890	599.408	0.826088	8.999e-12	new_mid_vs_new_low	599.408	0.558948	4.61066e-07	new_high_vs_new_mid
476	ENSMUSG00000042035	1119.84	0.474525	0.0010291	new_mid_vs_new_low	1119.84	1.18604	9.67934e-23	new_high_vs_new_mid
477	ENSMUSG00000042066	610.057	0.689004	2.57729e-09	new_mid_vs_new_low	610.057	0.528794	4.96282e-07	new_high_vs_new_mid
478	ENSMUSG00000042178	34.6104	1.20256	1.70727e-05	new_mid_vs_new_low	34.6104	0.999867	6.20769e-05	new_high_vs_new_mid
479	ENSMUSG00000042216	377.968	0.365262	0.00592393	new_mid_vs_new_low	377.968	0.748274	1.41476e-11	new_high_vs_new_mid
480	ENSMUSG00000042292	204.83	1.0711	6.8566e-09	new_mid_vs_new_low	204.83	0.983367	2.72846e-09	new_high_vs_new_mid
481	ENSMUSG00000042328	106.978	0.455404	0.00134956	new_mid_vs_new_low	106.978	0.588513	2.13303e-06	new_high_vs_new_mid
482	ENSMUSG00000042377	1088.61	0.948123	1.61541e-12	new_mid_vs_new_low	1088.61	0.836354	4.15746e-12	new_high_vs_new_mid
483	ENSMUSG00000042417	4601.66	1.30949	2.24941e-37	new_mid_vs_new_low	4601.66	0.282163	0.00537227	new_high_vs_new_mid
484	ENSMUSG00000042506	134.557	1.37416	7.56766e-11	new_mid_vs_new_low	134.557	1.20349	1.74246e-10	new_high_vs_new_mid
485	ENSMUSG00000042535	381.252	0.540685	1.16894e-08	new_mid_vs_new_low	381.252	0.550812	8.91522e-11	new_high_vs_new_mid
486	ENSMUSG00000042570	1397.59	1.58226	7.45679e-23	new_mid_vs_new_low	1397.59	0.86616	4.78706e-09	new_high_vs_new_mid
487	ENSMUSG00000042608	143.851	0.873629	6.05643e-10	new_mid_vs_new_low	143.851	0.554903	2.02962e-05	new_high_vs_new_mid
488	ENSMUSG00000042650	3765.45	1.16344	2.86213e-32	new_mid_vs_new_low	3765.45	1.07789	4.06665e-34	new_high_vs_new_mid
489	ENSMUSG00000043079	91.0026	1.10241	0.00236768	new_mid_vs_new_low	91.0026	1.0356	0.00127834	new_high_vs_new_mid
490	ENSMUSG00000043110	156.396	1.16267	5.65428e-10	new_mid_vs_new_low	156.396	1.26745	2.06456e-14	new_high_vs_new_mid
491	ENSMUSG00000043411	625.722	0.245872	0.000774996	new_mid_vs_new_low	625.722	0.319461	6.02394e-07	new_high_vs_new_mid
492	ENSMUSG00000043648	38.7823	1.31742	6.67266e-07	new_mid_vs_new_low	38.7823	2.2276	7.49227e-24	new_high_vs_new_mid
493	ENSMUSG00000043733	875.968	1.00671	1.71574e-31	new_mid_vs_new_low	875.968	0.357957	1.14098e-05	new_high_vs_new_mid
494	ENSMUSG00000044433	759.687	2.07527	2.79082e-32	new_mid_vs_new_low	759.687	1.12055	2.95039e-12	new_high_vs_new_mid
495	ENSMUSG00000044617	75.2012	0.502672	0.00916168	new_mid_vs_new_low	75.2012	1.81917	1.21351e-31	new_high_vs_new_mid
496	ENSMUSG00000044700	1120.21	1.32322	2.32455e-32	new_mid_vs_new_low	1120.21	0.45623	1.57533e-05	new_high_vs_new_mid
497	ENSMUSG00000044768	702.479	0.692165	8.05075e-10	new_mid_vs_new_low	702.479	0.574758	1.63895e-08	new_high_vs_new_mid
498	ENSMUSG00000045071	103.888	0.753759	2.50616e-06	new_mid_vs_new_low	103.888	0.578287	7.40143e-05	new_high_vs_new_mid
499	ENSMUSG00000045246	179.447	0.447943	0.000730331	new_mid_vs_new_low	179.447	0.393712	0.00102924	new_high_vs_new_mid
500	ENSMUSG00000045252	472.252	1.7862	2.09169e-20	new_mid_vs_new_low	472.252	0.515951	0.00620752	new_high_vs_new_mid
501	ENSMUSG00000045294	1137.35	2.1938	1.33352e-63	new_mid_vs_new_low	1137.35	0.336784	0.0099887	new_high_vs_new_mid
502	ENSMUSG00000045322	30.2166	1.72093	0.00100569	new_mid_vs_new_low	30.2166	2.00199	7.56033e-06	new_high_vs_new_mid
503	ENSMUSG00000045404	416.764	1.17393	4.95132e-25	new_mid_vs_new_low	416.764	0.506619	1.83557e-06	new_high_vs_new_mid
504	ENSMUSG00000045482	213.492	0.550249	0.00413342	new_mid_vs_new_low	213.492	0.648263	9.89628e-05	new_high_vs_new_mid
505	ENSMUSG00000045751	357.862	0.334554	0.00489258	new_mid_vs_new_low	357.862	0.336713	0.00140222	new_high_vs_new_mid
506	ENSMUSG00000045817	20.0565	1.35864	9.42877e-06	new_mid_vs_new_low	20.0565	0.794301	0.00508852	new_high_vs_new_mid
507	ENSMUSG00000045975	160.379	0.7237	5.2814e-09	new_mid_vs_new_low	160.379	0.35939	0.00232906	new_high_vs_new_mid
508	ENSMUSG00000045980	196.483	0.569528	0.00524646	new_mid_vs_new_low	196.483	0.538037	0.00300566	new_high_vs_new_mid
509	ENSMUSG00000046573	790.182	1.44129	6.67088e-21	new_mid_vs_new_low	790.182	0.727223	3.23586e-07	new_high_vs_new_mid
510	ENSMUSG00000046598	364.776	0.883267	4.01932e-08	new_mid_vs_new_low	364.776	0.890321	5.20503e-10	new_high_vs_new_mid
511	ENSMUSG00000046605	294.642	0.38827	0.00927753	new_mid_vs_new_low	294.642	0.487082	0.000152494	new_high_vs_new_mid
512	ENSMUSG00000046694	2411.49	1.72624	1.03259e-33	new_mid_vs_new_low	2411.49	0.425959	0.00222373	new_high_vs_new_mid
513	ENSMUSG00000046861	474.387	0.526564	3.23516e-06	new_mid_vs_new_low	474.387	1.00427	7.66454e-25	new_high_vs_new_mid
514	ENSMUSG00000046962	475.498	0.627313	4.37983e-06	new_mid_vs_new_low	475.498	0.516901	2.7998e-05	new_high_vs_new_mid
515	ENSMUSG00000047030	274.935	0.726219	0.00188145	new_mid_vs_new_low	274.935	1.27107	1.19396e-10	new_high_vs_new_mid
516	ENSMUSG00000047098	58.5712	0.997876	0.000131359	new_mid_vs_new_low	58.5712	0.738541	0.00190852	new_high_vs_new_mid
517	ENSMUSG00000047213	1513.2	0.400694	0.0050483	new_mid_vs_new_low	1513.2	0.986749	6.43448e-17	new_high_vs_new_mid
518	ENSMUSG00000047443	63.1658	1.43847	6.55255e-10	new_mid_vs_new_low	63.1658	0.685879	0.0017385	new_high_vs_new_mid
519	ENSMUSG00000047501	168.006	0.780449	0.000772414	new_mid_vs_new_low	168.006	1.03815	2.23004e-07	new_high_vs_new_mid
520	ENSMUSG00000047514	845.402	0.870464	1.78478e-11	new_mid_vs_new_low	845.402	1.22146	9.95872e-27	new_high_vs_new_mid
521	ENSMUSG00000047648	1941.88	0.845877	4.27235e-11	new_mid_vs_new_low	1941.88	0.857376	6.97691e-14	new_high_vs_new_mid
522	ENSMUSG00000047777	1847.49	0.337641	0.000202418	new_mid_vs_new_low	1847.49	1.13088	4.25851e-50	new_high_vs_new_mid
523	ENSMUSG00000047843	140.677	1.68725	1.02959e-21	new_mid_vs_new_low	140.677	0.703289	1.84809e-05	new_high_vs_new_mid
524	ENSMUSG00000048058	172.249	0.729046	0.00196943	new_mid_vs_new_low	172.249	1.12632	1.94476e-08	new_high_vs_new_mid
525	ENSMUSG00000048109	261.36	0.615887	8.76278e-06	new_mid_vs_new_low	261.36	1.10125	2.88877e-20	new_high_vs_new_mid
526	ENSMUSG00000048154	1215.37	0.600546	0.000779826	new_mid_vs_new_low	1215.37	0.875755	1.15458e-08	new_high_vs_new_mid
527	ENSMUSG00000048170	487.487	0.962273	8.05241e-24	new_mid_vs_new_low	487.487	0.391267	1.41016e-05	new_high_vs_new_mid
528	ENSMUSG00000048310	234.202	0.507688	0.00055014	new_mid_vs_new_low	234.202	0.917161	2.27853e-13	new_high_vs_new_mid
529	ENSMUSG00000048486	133.588	0.794328	6.40522e-09	new_mid_vs_new_low	133.588	0.728874	3.10701e-09	new_high_vs_new_mid
530	ENSMUSG00000048707	142.225	0.440418	0.000419014	new_mid_vs_new_low	142.225	0.436323	9.58702e-05	new_high_vs_new_mid
531	ENSMUSG00000048756	2575.57	0.754704	1.55406e-09	new_mid_vs_new_low	2575.57	1.459	4.82093e-41	new_high_vs_new_mid
532	ENSMUSG00000048807	228.288	0.884962	2.46449e-07	new_mid_vs_new_low	228.288	0.568639	0.000324406	new_high_vs_new_mid
533	ENSMUSG00000048899	1337.99	0.389833	1.60554e-05	new_mid_vs_new_low	1337.99	0.706433	1.11937e-19	new_high_vs_new_mid
534	ENSMUSG00000049091	449.496	1.59861	1.20306e-27	new_mid_vs_new_low	449.496	0.657396	1.60297e-06	new_high_vs_new_mid
535	ENSMUSG00000049092	398.499	0.596037	1.34385e-07	new_mid_vs_new_low	398.499	0.405455	9.64317e-05	new_high_vs_new_mid
536	ENSMUSG00000049354	1842.3	1.15965	2.79733e-29	new_mid_vs_new_low	1842.3	0.941677	5.57594e-24	new_high_vs_new_mid
537	ENSMUSG00000049649	348.316	0.926303	1.3279e-10	new_mid_vs_new_low	348.316	0.500506	0.000199194	new_high_vs_new_mid
538	ENSMUSG00000049882	98.6849	2.64792	2.43916e-26	new_mid_vs_new_low	98.6849	0.888462	0.000129496	new_high_vs_new_mid
539	ENSMUSG00000049999	363.412	0.576289	1.70951e-06	new_mid_vs_new_low	363.412	1.0837	2.09205e-25	new_high_vs_new_mid
540	ENSMUSG00000050107	924.208	0.414908	7.45606e-05	new_mid_vs_new_low	924.208	0.461857	5.72045e-07	new_high_vs_new_mid
541	ENSMUSG00000050229	190.665	1.02437	4.31127e-14	new_mid_vs_new_low	190.665	0.496356	9.43552e-05	new_high_vs_new_mid
542	ENSMUSG00000050357	81.8237	1.79295	6.90695e-09	new_mid_vs_new_low	81.8237	2.09033	6.47919e-15	new_high_vs_new_mid
543	ENSMUSG00000050428	269.873	1.08965	1.17717e-07	new_mid_vs_new_low	269.873	0.975584	1.18825e-07	new_high_vs_new_mid
544	ENSMUSG00000050821	358.762	0.579845	0.000249956	new_mid_vs_new_low	358.762	0.903144	3.18095e-11	new_high_vs_new_mid
545	ENSMUSG00000050840	62.5604	1.86905	2.27663e-08	new_mid_vs_new_low	62.5604	0.867989	0.00601039	new_high_vs_new_mid
546	ENSMUSG00000051238	39.4678	1.32917	6.45193e-08	new_mid_vs_new_low	39.4678	1.06835	1.11196e-06	new_high_vs_new_mid
547	ENSMUSG00000051285	97.6131	1.19965	3.51296e-09	new_mid_vs_new_low	97.6131	0.569651	0.00308463	new_high_vs_new_mid
548	ENSMUSG00000051339	255.541	1.16706	2.13603e-12	new_mid_vs_new_low	255.541	0.871169	7.07368e-09	new_high_vs_new_mid
549	ENSMUSG00000051391	1337.86	0.796954	3.19819e-14	new_mid_vs_new_low	1337.86	0.600339	2.99293e-10	new_high_vs_new_mid
550	ENSMUSG00000051403	66.6844	1.36308	3.04451e-07	new_mid_vs_new_low	66.6844	1.70825	1.20862e-13	new_high_vs_new_mid
551	ENSMUSG00000051510	287.517	0.590585	0.00762557	new_mid_vs_new_low	287.517	1.14222	5.65154e-10	new_high_vs_new_mid
552	ENSMUSG00000052056	152.645	0.673144	0.00175392	new_mid_vs_new_low	152.645	1.10439	1.48151e-09	new_high_vs_new_mid
553	ENSMUSG00000052155	88.9023	0.695648	0.000611092	new_mid_vs_new_low	88.9023	0.931313	1.14753e-07	new_high_vs_new_mid
554	ENSMUSG00000052488	262.213	0.66482	0.000204407	new_mid_vs_new_low	262.213	0.509165	0.00180015	new_high_vs_new_mid
555	ENSMUSG00000052632	192.093	1.31438	9.04994e-19	new_mid_vs_new_low	192.093	0.488722	0.00054841	new_high_vs_new_mid
556	ENSMUSG00000052751	80.3232	1.01809	3.68906e-06	new_mid_vs_new_low	80.3232	0.759105	0.000145293	new_high_vs_new_mid
557	ENSMUSG00000052997	747.756	0.449799	4.54728e-05	new_mid_vs_new_low	747.756	0.285961	0.00536949	new_high_vs_new_mid
558	ENSMUSG00000053286	150.447	0.580856	1.74984e-06	new_mid_vs_new_low	150.447	0.344022	0.00267167	new_high_vs_new_mid
559	ENSMUSG00000053329	343.613	1.16683	1.4966e-09	new_mid_vs_new_low	343.613	2.0565	1.20421e-34	new_high_vs_new_mid
560	ENSMUSG00000053388	12.4528	1.59822	0.0019998	new_mid_vs_new_low	12.4528	1.81449	3.00063e-05	new_high_vs_new_mid
561	ENSMUSG00000053581	667.043	0.401661	0.000476211	new_mid_vs_new_low	667.043	0.541676	5.47026e-08	new_high_vs_new_mid
562	ENSMUSG00000053730	433.179	1.39475	4.3597e-15	new_mid_vs_new_low	433.179	0.775113	2.34946e-06	new_high_vs_new_mid
563	ENSMUSG00000053774	447.226	0.561008	0.000105499	new_mid_vs_new_low	447.226	1.33962	7.43057e-28	new_high_vs_new_mid
564	ENSMUSG00000053877	40.5624	1.8213	1.26995e-12	new_mid_vs_new_low	40.5624	0.747381	0.00190288	new_high_vs_new_mid
565	ENSMUSG00000054008	45.227	0.848365	0.00265636	new_mid_vs_new_low	45.227	1.08989	7.1879e-06	new_high_vs_new_mid
566	ENSMUSG00000054150	224.613	1.09384	5.1733e-06	new_mid_vs_new_low	224.613	0.67618	0.00239813	new_high_vs_new_mid
567	ENSMUSG00000054321	192.538	0.452653	0.00411326	new_mid_vs_new_low	192.538	0.579889	2.11506e-05	new_high_vs_new_mid
568	ENSMUSG00000054455	103.692	1.28097	1.27489e-12	new_mid_vs_new_low	103.692	1.76791	1.32141e-29	new_high_vs_new_mid
569	ENSMUSG00000054520	400.93	0.383559	0.00499257	new_mid_vs_new_low	400.93	2.18938	1.58234e-88	new_high_vs_new_mid
570	ENSMUSG00000054708	18.1244	0.808808	0.00954659	new_mid_vs_new_low	18.1244	1.24783	1.87974e-06	new_high_vs_new_mid
571	ENSMUSG00000055065	118.098	0.75428	2.86443e-06	new_mid_vs_new_low	118.098	0.56363	0.000128293	new_high_vs_new_mid
572	ENSMUSG00000055945	215.464	0.868081	3.36758e-06	new_mid_vs_new_low	215.464	0.628052	0.000230748	new_high_vs_new_mid
573	ENSMUSG00000055994	111.988	1.34925	9.99044e-11	new_mid_vs_new_low	111.988	1.59258	2.93236e-18	new_high_vs_new_mid
574	ENSMUSG00000056602	263.87	0.354216	0.00504477	new_mid_vs_new_low	263.87	0.829229	2.95277e-15	new_high_vs_new_mid
575	ENSMUSG00000056895	35.9887	2.34006	7.74585e-07	new_mid_vs_new_low	35.9887	2.18307	8.42576e-08	new_high_vs_new_mid
576	ENSMUSG00000057342	122.037	0.784593	8.17178e-09	new_mid_vs_new_low	122.037	0.499222	7.45494e-05	new_high_vs_new_mid
577	ENSMUSG00000057614	209.354	0.454028	0.000526254	new_mid_vs_new_low	209.354	0.390852	0.000976326	new_high_vs_new_mid
578	ENSMUSG00000057751	20.1868	1.21204	0.00719333	new_mid_vs_new_low	20.1868	1.0565	0.00834662	new_high_vs_new_mid
579	ENSMUSG00000057963	1172.57	0.783583	1.39611e-08	new_mid_vs_new_low	1172.57	0.500864	8.17419e-05	new_high_vs_new_mid
580	ENSMUSG00000058290	837.919	1.00694	1.98673e-10	new_mid_vs_new_low	837.919	0.865203	1.25367e-09	new_high_vs_new_mid
581	ENSMUSG00000058793	246.795	0.621166	6.2365e-06	new_mid_vs_new_low	246.795	1.03569	3.18397e-18	new_high_vs_new_mid
582	ENSMUSG00000059674	31.7507	3.1998	2.11879e-21	new_mid_vs_new_low	31.7507	2.58655	1.07486e-25	new_high_vs_new_mid
583	ENSMUSG00000059810	95.4148	0.584144	0.000381384	new_mid_vs_new_low	95.4148	1.05332	5.96663e-14	new_high_vs_new_mid
584	ENSMUSG00000060166	63.0306	2.67386	2.24551e-17	new_mid_vs_new_low	63.0306	1.80136	5.29868e-11	new_high_vs_new_mid
585	ENSMUSG00000060279	43.2744	1.03972	0.000196666	new_mid_vs_new_low	43.2744	1.25333	2.21915e-07	new_high_vs_new_mid
586	ENSMUSG00000060475	2118.24	2.12929	1.23056e-24	new_mid_vs_new_low	2118.24	0.911093	2.75568e-06	new_high_vs_new_mid
587	ENSMUSG00000060985	2063.49	0.323067	0.000850907	new_mid_vs_new_low	2063.49	0.560617	1.02316e-11	new_high_vs_new_mid
588	ENSMUSG00000061048	272.368	0.925524	2.08315e-05	new_mid_vs_new_low	272.368	1.26936	1.78018e-11	new_high_vs_new_mid
589	ENSMUSG00000061244	158.091	0.771493	3.84682e-05	new_mid_vs_new_low	158.091	0.628626	0.000206246	new_high_vs_new_mid
590	ENSMUSG00000061436	428.989	1.16867	7.41306e-18	new_mid_vs_new_low	428.989	0.436021	0.000768188	new_high_vs_new_mid
591	ENSMUSG00000061462	138.378	2.35679	2.80996e-12	new_mid_vs_new_low	138.378	0.881294	0.00652826	new_high_vs_new_mid
592	ENSMUSG00000061536	73.9512	0.552586	0.00118521	new_mid_vs_new_low	73.9512	0.448187	0.00405665	new_high_vs_new_mid
593	ENSMUSG00000062110	413.841	0.893762	4.32902e-15	new_mid_vs_new_low	413.841	0.535637	3.34953e-07	new_high_vs_new_mid
594	ENSMUSG00000063358	1062.44	0.493476	5.10253e-05	new_mid_vs_new_low	1062.44	0.503688	3.09053e-06	new_high_vs_new_mid
595	ENSMUSG00000063455	261.014	0.606499	4.98818e-06	new_mid_vs_new_low	261.014	0.806751	4.03198e-12	new_high_vs_new_mid
596	ENSMUSG00000063550	2732.89	0.564461	1.52999e-06	new_mid_vs_new_low	2732.89	0.970488	1.37387e-21	new_high_vs_new_mid
597	ENSMUSG00000063804	200.009	0.747057	2.92627e-05	new_mid_vs_new_low	200.009	0.783223	7.40474e-07	new_high_vs_new_mid
598	ENSMUSG00000063904	23.1194	1.38292	4.85986e-07	new_mid_vs_new_low	23.1194	0.72342	0.00480085	new_high_vs_new_mid
599	ENSMUSG00000063952	102.17	0.438325	0.00436402	new_mid_vs_new_low	102.17	0.586625	1.06337e-05	new_high_vs_new_mid
600	ENSMUSG00000064127	516.421	0.313277	0.00417562	new_mid_vs_new_low	516.421	0.381242	5.97005e-05	new_high_vs_new_mid
601	ENSMUSG00000066278	119.984	2.05757	4.04906e-17	new_mid_vs_new_low	119.984	0.753817	0.00116279	new_high_vs_new_mid
602	ENSMUSG00000066892	174.109	1.04248	3.42777e-19	new_mid_vs_new_low	174.109	0.532757	8.26915e-07	new_high_vs_new_mid
603	ENSMUSG00000067629	4.81521	1.34296	0.00546584	new_mid_vs_new_low	4.81521	1.17296	0.00497415	new_high_vs_new_mid
604	ENSMUSG00000069540	45.639	0.944791	5.13533e-06	new_mid_vs_new_low	45.639	1.00684	3.51685e-08	new_high_vs_new_mid
605	ENSMUSG00000069855	30.9141	1.09061	0.000286795	new_mid_vs_new_low	30.9141	0.798028	0.00359488	new_high_vs_new_mid
606	ENSMUSG00000069895	499.646	0.755062	2.30946e-06	new_mid_vs_new_low	499.646	1.41861	6.69004e-25	new_high_vs_new_mid
607	ENSMUSG00000070934	1261.13	1.19305	2.36398e-12	new_mid_vs_new_low	1261.13	1.34696	5.3635e-19	new_high_vs_new_mid
608	ENSMUSG00000071856	1064.37	0.354272	0.00485723	new_mid_vs_new_low	1064.37	1.18631	8.76633e-31	new_high_vs_new_mid
609	ENSMUSG00000072109	1612.44	0.743727	0.000424318	new_mid_vs_new_low	1612.44	0.665389	0.000419295	new_high_vs_new_mid
610	ENSMUSG00000073096	58.9982	0.59611	0.00988995	new_mid_vs_new_low	58.9982	1.0669	3.3405e-08	new_high_vs_new_mid
611	ENSMUSG00000073486	7.22755	4.91992	6.32853e-18	new_mid_vs_new_low	7.22755	1.83341	3.7632e-08	new_high_vs_new_mid
612	ENSMUSG00000074682	606.636	0.406958	4.06263e-05	new_mid_vs_new_low	606.636	0.331184	0.000231173	new_high_vs_new_mid
613	ENSMUSG00000074811	278.855	0.954241	3.25504e-12	new_mid_vs_new_low	278.855	0.604882	1.5495e-06	new_high_vs_new_mid
614	ENSMUSG00000074832	97.7332	2.79852	2.26505e-19	new_mid_vs_new_low	97.7332	1.77526	1.08585e-10	new_high_vs_new_mid
615	ENSMUSG00000074895	2509.4	0.299399	0.00315591	new_mid_vs_new_low	2509.4	2.11911	1.36139e-147	new_high_vs_new_mid
616	ENSMUSG00000074925	64.6849	0.759982	5.62231e-05	new_mid_vs_new_low	64.6849	0.508795	0.00369702	new_high_vs_new_mid
617	ENSMUSG00000075014	25.321	3.24488	0.00191365	new_mid_vs_new_low	25.321	5.23382	4.06158e-11	new_high_vs_new_mid
618	ENSMUSG00000075502	561.572	0.503975	0.00650485	new_mid_vs_new_low	561.572	1.75528	2.04439e-31	new_high_vs_new_mid
619	ENSMUSG00000075611	326.832	0.784473	9.4195e-06	new_mid_vs_new_low	326.832	0.766926	1.13696e-06	new_high_vs_new_mid
620	ENSMUSG00000079009	134.241	0.798532	0.00618116	new_mid_vs_new_low	134.241	1.23284	5.69346e-07	new_high_vs_new_mid
621	ENSMUSG00000079157	347.499	0.566436	0.000351537	new_mid_vs_new_low	347.499	0.563665	6.03809e-05	new_high_vs_new_mid
622	ENSMUSG00000079215	1150.32	0.621556	1.68049e-12	new_mid_vs_new_low	1150.32	0.779825	1.87591e-23	new_high_vs_new_mid
623	ENSMUSG00000085178	3.25018	4.24269	1.19232e-11	new_mid_vs_new_low	3.25018	1.2234	0.00577459	new_high_vs_new_mid
624	ENSMUSG00000085322	3.74669	2.06761	0.00159582	new_mid_vs_new_low	3.74669	1.66777	0.0017786	new_high_vs_new_mid
625	ENSMUSG00000086022	131.835	1.11916	2.73808e-10	new_mid_vs_new_low	131.835	0.659955	5.60954e-05	new_high_vs_new_mid
626	ENSMUSG00000086448	9.88665	1.52229	0.000103174	new_mid_vs_new_low	9.88665	1.37178	4.3853e-05	new_high_vs_new_mid
627	ENSMUSG00000087050	80.2317	0.63875	0.00969173	new_mid_vs_new_low	80.2317	0.974677	2.99136e-06	new_high_vs_new_mid
628	ENSMUSG00000087403	215.062	0.847765	7.61789e-06	new_mid_vs_new_low	215.062	0.912066	5.01726e-08	new_high_vs_new_mid
629	ENSMUSG00000089737	14.7877	1.60435	0.000775502	new_mid_vs_new_low	14.7877	1.31699	0.00176798	new_high_vs_new_mid
630	ENSMUSG00000089774	82.8812	1.0529	0.001382	new_mid_vs_new_low	82.8812	2.24929	1.93831e-16	new_high_vs_new_mid
631	ENSMUSG00000090290	90.2762	0.630061	0.00406238	new_mid_vs_new_low	90.2762	0.961149	2.55167e-07	new_high_vs_new_mid
632	ENSMUSG00000091102	7.96316	2.37629	7.30019e-07	new_mid_vs_new_low	7.96316	2.38248	1.50542e-11	new_high_vs_new_mid
633	ENSMUSG00000091358	2660.05	0.436824	0.000399423	new_mid_vs_new_low	2660.05	0.361321	0.00117214	new_high_vs_new_mid
634	ENSMUSG00000092564	18.0378	1.03598	0.00272972	new_mid_vs_new_low	18.0378	1.37732	2.63016e-06	new_high_vs_new_mid
635	ENSMUSG00000097078	6.32416	3.33527	1.82433e-07	new_mid_vs_new_low	6.32416	2.65949	1.0256e-09	new_high_vs_new_mid
636	ENSMUSG00000104098	82.69	0.881727	0.000255676	new_mid_vs_new_low	82.69	1.60939	3.10173e-15	new_high_vs_new_mid
637	ENSMUSG00000105311	56.1637	0.926449	0.00152238	new_mid_vs_new_low	56.1637	2.67823	1.27575e-29	new_high_vs_new_mid
638	ENSMUSG00000105362	3.00658	3.18144	2.24664e-06	new_mid_vs_new_low	3.00658	2.04906	1.84734e-05	new_high_vs_new_mid
639	ENSMUSG00000108806	9.13178	4.12331	1.78877e-15	new_mid_vs_new_low	9.13178	1.48742	4.52168e-05	new_high_vs_new_mid
640	ENSMUSG00000113081	306.029	0.925461	1.61497e-05	new_mid_vs_new_low	306.029	0.715242	0.000236347	new_high_vs_new_mid
641	ENSMUSG00000113260	75.2308	2.08018	4.02789e-07	new_mid_vs_new_low	75.2308	1.44498	9.8728e-05	new_high_vs_new_mid
642	ENSMUSG00000113760	3.48834	3.73596	2.80937e-06	new_mid_vs_new_low	3.48834	1.94458	0.00178657	new_high_vs_new_mid
643	ENSMUSG00000114353	6.03608	2.74493	3.18201e-06	new_mid_vs_new_low	6.03608	1.34162	0.00758838	new_high_vs_new_mid
644	ENSMUSG00000114550	222.16	8.65346	8.9614e-42	new_mid_vs_new_low	222.16	1.59934	0.00194744	new_high_vs_new_mid
645	ENSMUSG00000115186	12.6507	0.862263	0.00319481	new_mid_vs_new_low	12.6507	1.02374	5.12257e-05	new_high_vs_new_mid
646	ENSMUSG00000116606	11.4305	2.33548	2.03433e-10	new_mid_vs_new_low	11.4305	1.60097	7.80101e-08	new_high_vs_new_mid
647	ENSMUSG00000117310	5.68523	4.09833	2.91326e-14	new_mid_vs_new_low	5.68523	1.67057	2.51044e-07	new_high_vs_new_mid
648	ENSMUSG00000118462	175.384	1.42234	3.35357e-08	new_mid_vs_new_low	175.384	0.945259	6.03524e-05	new_high_vs_new_mid

## Sheet: dn_dn
Column1	X	bM_x	log2FC_x	padj_x	compare_x	bM_y	log2FC_y	padj_y	compare_y
0	ENSMUSG00000000094	836.775	-0.446849	5.31985e-06	new_mid_vs_new_low	836.775	-0.367442	3.88754e-05	new_high_vs_new_mid
1	ENSMUSG00000000278	584.771	-0.406313	2.66071e-05	new_mid_vs_new_low	584.771	-0.852579	2.87764e-24	new_high_vs_new_mid
2	ENSMUSG00000000318	326.769	-0.326066	0.00977536	new_mid_vs_new_low	326.769	-0.418752	0.000133118	new_high_vs_new_mid
3	ENSMUSG00000000320	106.525	-0.59103	0.0011202	new_mid_vs_new_low	106.525	-0.971991	9.49166e-10	new_high_vs_new_mid
4	ENSMUSG00000000346	1689.47	-0.548435	1.21306e-10	new_mid_vs_new_low	1689.47	-0.454133	4.34917e-09	new_high_vs_new_mid
5	ENSMUSG00000000399	1069.68	-0.712873	2.91513e-12	new_mid_vs_new_low	1069.68	-0.735011	1.24521e-15	new_high_vs_new_mid
6	ENSMUSG00000000439	649.929	-0.631997	2.54416e-11	new_mid_vs_new_low	649.929	-0.361429	4.79066e-05	new_high_vs_new_mid
7	ENSMUSG00000000440	384.266	-0.963476	2.22569e-14	new_mid_vs_new_low	384.266	-0.760907	5.33064e-11	new_high_vs_new_mid
8	ENSMUSG00000000782	321.802	-0.786786	1.44332e-10	new_mid_vs_new_low	321.802	-0.745616	2.77608e-11	new_high_vs_new_mid
9	ENSMUSG00000001134	195.361	-0.421208	0.00376515	new_mid_vs_new_low	195.361	-0.696811	2.7734e-08	new_high_vs_new_mid
10	ENSMUSG00000001158	867.631	-0.497085	1.38285e-07	new_mid_vs_new_low	867.631	-0.961523	2.86005e-31	new_high_vs_new_mid
11	ENSMUSG00000001166	8558.35	-0.370798	6.46062e-06	new_mid_vs_new_low	8558.35	-0.282318	0.000157169	new_high_vs_new_mid
12	ENSMUSG00000001168	6431.68	-0.508004	2.48798e-06	new_mid_vs_new_low	6431.68	-0.429969	9.7173e-06	new_high_vs_new_mid
13	ENSMUSG00000001289	1046.85	-0.403207	0.00462024	new_mid_vs_new_low	1046.85	-0.766487	1.44879e-10	new_high_vs_new_mid
14	ENSMUSG00000001380	109.283	-0.690563	1.06327e-07	new_mid_vs_new_low	109.283	-0.457667	0.000236921	new_high_vs_new_mid
15	ENSMUSG00000001383	481.37	-0.27251	0.000574019	new_mid_vs_new_low	481.37	-0.397506	1.09311e-08	new_high_vs_new_mid
16	ENSMUSG00000001642	3016.4	-0.788554	0.00832621	new_mid_vs_new_low	3016.4	-1.29697	2.45073e-07	new_high_vs_new_mid
17	ENSMUSG00000001687	607.345	-0.826272	1.47485e-11	new_mid_vs_new_low	607.345	-0.544894	1.49222e-06	new_high_vs_new_mid
18	ENSMUSG00000001783	672.513	-0.751534	1.39117e-12	new_mid_vs_new_low	672.513	-0.577685	2.79e-09	new_high_vs_new_mid
19	ENSMUSG00000002015	1248.59	-0.569665	5.6577e-09	new_mid_vs_new_low	1248.59	-0.41234	4.23255e-06	new_high_vs_new_mid
20	ENSMUSG00000002020	216.776	-0.464327	0.000137656	new_mid_vs_new_low	216.776	-0.401972	0.000324406	new_high_vs_new_mid
21	ENSMUSG00000002031	1019.73	-0.365842	0.000610952	new_mid_vs_new_low	1019.73	-0.951886	4.28587e-26	new_high_vs_new_mid
22	ENSMUSG00000002064	1148.56	-0.303362	0.00469685	new_mid_vs_new_low	1148.56	-0.72487	4.77798e-16	new_high_vs_new_mid
23	ENSMUSG00000002102	770.871	-0.456712	4.07672e-05	new_mid_vs_new_low	770.871	-0.376349	0.000196883	new_high_vs_new_mid
24	ENSMUSG00000002147	823.166	-0.33055	0.00260685	new_mid_vs_new_low	823.166	-0.304743	0.00197124	new_high_vs_new_mid
25	ENSMUSG00000002332	440.739	-0.416874	0.00106275	new_mid_vs_new_low	440.739	-0.667902	1.2023e-09	new_high_vs_new_mid
26	ENSMUSG00000002477	1330.23	-0.540873	8.58541e-08	new_mid_vs_new_low	1330.23	-0.42791	3.24538e-06	new_high_vs_new_mid
27	ENSMUSG00000002679	1030.76	-0.498022	5.16152e-08	new_mid_vs_new_low	1030.76	-0.311799	0.000249217	new_high_vs_new_mid
28	ENSMUSG00000002949	347.711	-0.550224	5.31026e-07	new_mid_vs_new_low	347.711	-0.714426	3.32753e-13	new_high_vs_new_mid
29	ENSMUSG00000003037	662.726	-0.340706	6.63706e-05	new_mid_vs_new_low	662.726	-0.525179	2.14307e-12	new_high_vs_new_mid
30	ENSMUSG00000003233	323.104	-0.407554	0.0027535	new_mid_vs_new_low	323.104	-0.564474	1.83013e-06	new_high_vs_new_mid
31	ENSMUSG00000003234	2821.5	-0.546392	2.17464e-09	new_mid_vs_new_low	2821.5	-0.248314	0.00448142	new_high_vs_new_mid
32	ENSMUSG00000003411	525.149	-0.383967	0.000271957	new_mid_vs_new_low	525.149	-0.710596	5.85432e-15	new_high_vs_new_mid
33	ENSMUSG00000003549	108.757	-0.682997	2.21609e-05	new_mid_vs_new_low	108.757	-1.17838	2.66364e-16	new_high_vs_new_mid
34	ENSMUSG00000003604	2182.86	-0.564212	9.38809e-08	new_mid_vs_new_low	2182.86	-0.722906	9.048e-15	new_high_vs_new_mid
35	ENSMUSG00000003849	61.5846	-0.564541	0.000328255	new_mid_vs_new_low	61.5846	-0.616746	2.2854e-05	new_high_vs_new_mid
36	ENSMUSG00000004032	1291.5	-0.383702	0.00297574	new_mid_vs_new_low	1291.5	-0.389168	0.000651943	new_high_vs_new_mid
37	ENSMUSG00000004070	348.043	-0.45139	2.41517e-05	new_mid_vs_new_low	348.043	-0.770757	2.30999e-16	new_high_vs_new_mid
38	ENSMUSG00000004096	702.978	-0.464497	8.11339e-07	new_mid_vs_new_low	702.978	-0.905027	4.80417e-28	new_high_vs_new_mid
39	ENSMUSG00000004268	1857.19	-0.433449	0.000158024	new_mid_vs_new_low	1857.19	-0.906618	1.761e-20	new_high_vs_new_mid
40	ENSMUSG00000004341	272.211	-0.675429	0.000969521	new_mid_vs_new_low	272.211	-0.692187	0.000141916	new_high_vs_new_mid
41	ENSMUSG00000004535	2661.51	-0.763801	7.13166e-20	new_mid_vs_new_low	2661.51	-0.451717	4.82012e-09	new_high_vs_new_mid
42	ENSMUSG00000004540	156.962	-0.698282	0.000199287	new_mid_vs_new_low	156.962	-0.633422	0.000201329	new_high_vs_new_mid
43	ENSMUSG00000004865	3596.96	-0.326347	1.03448e-05	new_mid_vs_new_low	3596.96	-0.182222	0.00912002	new_high_vs_new_mid
44	ENSMUSG00000004948	21234	-0.56233	1.94489e-05	new_mid_vs_new_low	21234	-1.37152	1.78897e-34	new_high_vs_new_mid
45	ENSMUSG00000004994	837.879	-0.474516	0.000111443	new_mid_vs_new_low	837.879	-1.04175	3.34979e-23	new_high_vs_new_mid
46	ENSMUSG00000005262	115.462	-0.427987	0.0006443	new_mid_vs_new_low	115.462	-0.762111	8.1149e-12	new_high_vs_new_mid
47	ENSMUSG00000005470	1659.11	-0.831402	1.33907e-15	new_mid_vs_new_low	1659.11	-0.982735	4.86349e-26	new_high_vs_new_mid
48	ENSMUSG00000005481	574.313	-0.420119	4.95321e-05	new_mid_vs_new_low	574.313	-0.27779	0.00411017	new_high_vs_new_mid
49	ENSMUSG00000005625	2768.47	-0.361952	0.000821787	new_mid_vs_new_low	2768.47	-0.801404	1.54839e-18	new_high_vs_new_mid
50	ENSMUSG00000005656	969.192	-0.697171	3.68624e-15	new_mid_vs_new_low	969.192	-0.568151	2.15206e-12	new_high_vs_new_mid
51	ENSMUSG00000005846	6555.92	-0.815397	9.22694e-20	new_mid_vs_new_low	6555.92	-0.244952	0.00518637	new_high_vs_new_mid
52	ENSMUSG00000005881	782.703	-0.340271	0.00937663	new_mid_vs_new_low	782.703	-0.644554	4.12211e-09	new_high_vs_new_mid
53	ENSMUSG00000006299	281.546	-0.47643	4.03261e-05	new_mid_vs_new_low	281.546	-0.346732	0.00134248	new_high_vs_new_mid
54	ENSMUSG00000006392	720.903	-0.482487	1.51444e-07	new_mid_vs_new_low	720.903	-0.481899	5.97652e-09	new_high_vs_new_mid
55	ENSMUSG00000006732	45.6769	-0.718798	0.000863243	new_mid_vs_new_low	45.6769	-0.641114	0.00147787	new_high_vs_new_mid
56	ENSMUSG00000006736	165.081	-0.634415	2.36562e-06	new_mid_vs_new_low	165.081	-0.457338	0.000284182	new_high_vs_new_mid
57	ENSMUSG00000006906	265.251	-0.43481	0.000105631	new_mid_vs_new_low	265.251	-0.440686	1.41401e-05	new_high_vs_new_mid
58	ENSMUSG00000006998	1028.03	-0.604856	1.02021e-11	new_mid_vs_new_low	1028.03	-0.261116	0.00225005	new_high_vs_new_mid
59	ENSMUSG00000007458	228.413	-0.391623	0.00193297	new_mid_vs_new_low	228.413	-0.518034	3.13626e-06	new_high_vs_new_mid
60	ENSMUSG00000007646	270.31	-0.605252	3.34127e-06	new_mid_vs_new_low	270.31	-0.557576	2.54957e-06	new_high_vs_new_mid
61	ENSMUSG00000007827	407.191	-0.731394	1.99044e-15	new_mid_vs_new_low	407.191	-0.356627	4.97288e-05	new_high_vs_new_mid
62	ENSMUSG00000007987	309.296	-0.518395	0.000154185	new_mid_vs_new_low	309.296	-0.740581	7.08265e-10	new_high_vs_new_mid
63	ENSMUSG00000008200	499.613	-0.317551	0.00352958	new_mid_vs_new_low	499.613	-0.378646	7.23537e-05	new_high_vs_new_mid
64	ENSMUSG00000008348	1967.82	-0.884673	2.27939e-11	new_mid_vs_new_low	1967.82	-0.746711	4.30309e-10	new_high_vs_new_mid
65	ENSMUSG00000009876	10.9825	-1.18059	8.95346e-05	new_mid_vs_new_low	10.9825	-1.45481	1.63972e-06	new_high_vs_new_mid
66	ENSMUSG00000010057	942.402	-0.3428	0.00182585	new_mid_vs_new_low	942.402	-0.687351	1.4424e-13	new_high_vs_new_mid
67	ENSMUSG00000010110	2818.93	-0.334877	1.65339e-05	new_mid_vs_new_low	2818.93	-0.572816	1.64587e-17	new_high_vs_new_mid
68	ENSMUSG00000010342	131.851	-0.70599	4.73329e-06	new_mid_vs_new_low	131.851	-0.805776	8.57557e-09	new_high_vs_new_mid
69	ENSMUSG00000010796	820.607	-0.44936	1.98936e-05	new_mid_vs_new_low	820.607	-0.265735	0.00746078	new_high_vs_new_mid
70	ENSMUSG00000012350	2990.8	-0.689531	4.47045e-20	new_mid_vs_new_low	2990.8	-0.26737	0.00018518	new_high_vs_new_mid
71	ENSMUSG00000013584	474.122	-0.970894	1.60205e-10	new_mid_vs_new_low	474.122	-0.57509	4.8805e-05	new_high_vs_new_mid
72	ENSMUSG00000014232	122.261	-0.578847	6.13775e-07	new_mid_vs_new_low	122.261	-0.471939	1.67003e-05	new_high_vs_new_mid
73	ENSMUSG00000014503	11450.3	-0.645345	5.21491e-15	new_mid_vs_new_low	11450.3	-0.545141	2.43457e-13	new_high_vs_new_mid
74	ENSMUSG00000014767	756.239	-0.324608	0.00208619	new_mid_vs_new_low	756.239	-0.421942	4.21548e-06	new_high_vs_new_mid
75	ENSMUSG00000014769	2036.91	-0.515244	4.19702e-05	new_mid_vs_new_low	2036.91	-0.642764	5.33401e-09	new_high_vs_new_mid
76	ENSMUSG00000015176	825.044	-0.659428	8.41147e-14	new_mid_vs_new_low	825.044	-0.710969	5.46688e-19	new_high_vs_new_mid
77	ENSMUSG00000015474	258.315	-0.529457	5.22376e-05	new_mid_vs_new_low	258.315	-0.808314	2.30084e-12	new_high_vs_new_mid
78	ENSMUSG00000015536	394.969	-0.607073	4.36135e-10	new_mid_vs_new_low	394.969	-0.731859	9.55382e-17	new_high_vs_new_mid
79	ENSMUSG00000015748	489.732	-0.888191	1.11352e-19	new_mid_vs_new_low	489.732	-0.531661	6.0513e-09	new_high_vs_new_mid
80	ENSMUSG00000016833	372.844	-0.447304	0.00392142	new_mid_vs_new_low	372.844	-0.641799	1.54939e-06	new_high_vs_new_mid
81	ENSMUSG00000017288	274.386	-0.778783	1.61834e-17	new_mid_vs_new_low	274.386	-0.432165	7.30407e-07	new_high_vs_new_mid
82	ENSMUSG00000017344	10.9902	-0.756811	0.00598908	new_mid_vs_new_low	10.9902	-1.17457	9.72534e-06	new_high_vs_new_mid
83	ENSMUSG00000017778	419.016	-0.575199	0.00341793	new_mid_vs_new_low	419.016	-0.572544	0.00102297	new_high_vs_new_mid
84	ENSMUSG00000017858	260.033	-0.601681	3.89209e-10	new_mid_vs_new_low	260.033	-0.571632	1.25116e-10	new_high_vs_new_mid
85	ENSMUSG00000018239	2167.85	-0.382923	0.000117317	new_mid_vs_new_low	2167.85	-0.91607	2.06489e-27	new_high_vs_new_mid
86	ENSMUSG00000018287	993.771	-0.317327	0.00810291	new_mid_vs_new_low	993.771	-1.46275	4.36616e-51	new_high_vs_new_mid
87	ENSMUSG00000018347	709.568	-0.415314	3.14771e-06	new_mid_vs_new_low	709.568	-0.285319	0.000567088	new_high_vs_new_mid
88	ENSMUSG00000018372	636.25	-0.521344	2.40961e-13	new_mid_vs_new_low	636.25	-0.18598	0.00839765	new_high_vs_new_mid
89	ENSMUSG00000018395	403.405	-0.319425	0.000926657	new_mid_vs_new_low	403.405	-0.270003	0.00226138	new_high_vs_new_mid
90	ENSMUSG00000018507	81.7202	-0.461459	0.00901626	new_mid_vs_new_low	81.7202	-0.477039	0.00288085	new_high_vs_new_mid
91	ENSMUSG00000018541	129.577	-0.634771	1.27632e-07	new_mid_vs_new_low	129.577	-0.562575	5.75004e-07	new_high_vs_new_mid
92	ENSMUSG00000018565	840.318	-0.360376	0.000345433	new_mid_vs_new_low	840.318	-0.536691	8.04471e-10	new_high_vs_new_mid
93	ENSMUSG00000018651	461.672	-0.30119	0.000493241	new_mid_vs_new_low	461.672	-0.446257	3.91424e-09	new_high_vs_new_mid
94	ENSMUSG00000018819	349.175	-0.407793	0.000763872	new_mid_vs_new_low	349.175	-1.20576	1.12638e-31	new_high_vs_new_mid
95	ENSMUSG00000018848	1456.67	-0.570074	7.60154e-09	new_mid_vs_new_low	1456.67	-0.402695	8.75942e-06	new_high_vs_new_mid
96	ENSMUSG00000018882	328.634	-0.355614	0.000244242	new_mid_vs_new_low	328.634	-0.466849	5.83749e-08	new_high_vs_new_mid
97	ENSMUSG00000019178	19.022	-0.897426	0.00070431	new_mid_vs_new_low	19.022	-1.01173	5.82859e-05	new_high_vs_new_mid
98	ENSMUSG00000019505	12107.9	-0.986495	4.2291e-07	new_mid_vs_new_low	12107.9	-1.31127	1.69678e-14	new_high_vs_new_mid
99	ENSMUSG00000019528	13014.3	-0.679249	1.19708e-13	new_mid_vs_new_low	13014.3	-0.427695	3.67657e-07	new_high_vs_new_mid
100	ENSMUSG00000019659	240.621	-0.430916	0.00580663	new_mid_vs_new_low	240.621	-1.43657	2.34818e-28	new_high_vs_new_mid
101	ENSMUSG00000019710	655.472	-0.325652	0.00255262	new_mid_vs_new_low	655.472	-0.584288	2.0835e-10	new_high_vs_new_mid
102	ENSMUSG00000019767	60.8564	-0.901988	7.96135e-07	new_mid_vs_new_low	60.8564	-0.763953	9.56899e-06	new_high_vs_new_mid
103	ENSMUSG00000019806	835.875	-0.586328	4.25124e-08	new_mid_vs_new_low	835.875	-0.714044	6.38938e-14	new_high_vs_new_mid
104	ENSMUSG00000019814	592.498	-0.25582	0.00368387	new_mid_vs_new_low	592.498	-0.483705	1.14022e-10	new_high_vs_new_mid
105	ENSMUSG00000019837	126.134	-0.345824	0.00666154	new_mid_vs_new_low	126.134	-0.659833	2.40096e-09	new_high_vs_new_mid
106	ENSMUSG00000019846	292.577	-0.653677	8.00442e-08	new_mid_vs_new_low	292.577	-0.366526	0.00157141	new_high_vs_new_mid
107	ENSMUSG00000019856	202.393	-0.669011	1.94785e-07	new_mid_vs_new_low	202.393	-0.419073	0.000572994	new_high_vs_new_mid
108	ENSMUSG00000019868	1353.07	-0.260454	0.00700649	new_mid_vs_new_low	1353.07	-0.485273	2.19102e-09	new_high_vs_new_mid
109	ENSMUSG00000019923	745.622	-0.680049	2.54973e-08	new_mid_vs_new_low	745.622	-1.2009	4.54336e-29	new_high_vs_new_mid
110	ENSMUSG00000019942	1271.34	-0.269138	0.00163457	new_mid_vs_new_low	1271.34	-0.539466	9.13908e-14	new_high_vs_new_mid
111	ENSMUSG00000019992	514.697	-1.44226	6.03392e-16	new_mid_vs_new_low	514.697	-0.685646	4.46284e-05	new_high_vs_new_mid
112	ENSMUSG00000020022	119.034	-0.527472	3.18115e-05	new_mid_vs_new_low	119.034	-0.854706	7.41315e-14	new_high_vs_new_mid
113	ENSMUSG00000020075	129.014	-0.425114	0.00289944	new_mid_vs_new_low	129.014	-0.429198	0.000931327	new_high_vs_new_mid
114	ENSMUSG00000020078	1941.35	-0.513929	1.06794e-09	new_mid_vs_new_low	1941.35	-0.454319	2.42098e-09	new_high_vs_new_mid
115	ENSMUSG00000020111	278.61	-0.282519	0.00105695	new_mid_vs_new_low	278.61	-0.366956	1.92275e-06	new_high_vs_new_mid
116	ENSMUSG00000020122	623.432	-0.399871	0.00140148	new_mid_vs_new_low	623.432	-0.315921	0.00574901	new_high_vs_new_mid
117	ENSMUSG00000020166	958.134	-0.538027	3.30397e-07	new_mid_vs_new_low	958.134	-0.50237	1.20213e-07	new_high_vs_new_mid
118	ENSMUSG00000020248	164.85	-0.33351	0.00425069	new_mid_vs_new_low	164.85	-1.01466	2.54063e-24	new_high_vs_new_mid
119	ENSMUSG00000020321	795.671	-0.474235	9.42917e-07	new_mid_vs_new_low	795.671	-0.764415	2.33021e-19	new_high_vs_new_mid
120	ENSMUSG00000020354	171.69	-0.682002	9.10802e-07	new_mid_vs_new_low	171.69	-0.905417	4.61079e-13	new_high_vs_new_mid
121	ENSMUSG00000020380	1347.11	-0.593026	1.13383e-09	new_mid_vs_new_low	1347.11	-0.504656	1.08035e-08	new_high_vs_new_mid
122	ENSMUSG00000020381	464.88	-0.501208	0.00016063	new_mid_vs_new_low	464.88	-0.998276	2.46667e-18	new_high_vs_new_mid
123	ENSMUSG00000020396	143.182	-0.571245	0.00021534	new_mid_vs_new_low	143.182	-0.688376	6.40832e-07	new_high_vs_new_mid
124	ENSMUSG00000020415	7814.68	-0.65865	1.11591e-10	new_mid_vs_new_low	7814.68	-0.35472	0.000197039	new_high_vs_new_mid
125	ENSMUSG00000020485	385.348	-0.456225	9.11488e-05	new_mid_vs_new_low	385.348	-0.399182	0.000165571	new_high_vs_new_mid
126	ENSMUSG00000020514	588.13	-0.495877	2.63667e-05	new_mid_vs_new_low	588.13	-0.620827	2.50199e-09	new_high_vs_new_mid
127	ENSMUSG00000020516	349.873	-0.364351	0.000242133	new_mid_vs_new_low	349.873	-0.253394	0.00654991	new_high_vs_new_mid
128	ENSMUSG00000020541	412.181	-0.800788	4.59e-11	new_mid_vs_new_low	412.181	-0.372796	0.00140146	new_high_vs_new_mid
129	ENSMUSG00000020571	1734.66	-0.676347	5.74332e-11	new_mid_vs_new_low	1734.66	-1.01726	7.851e-29	new_high_vs_new_mid
130	ENSMUSG00000020608	1472.4	-0.337854	0.00216371	new_mid_vs_new_low	1472.4	-0.261469	0.00933521	new_high_vs_new_mid
131	ENSMUSG00000020708	1637.1	-0.509254	1.54561e-07	new_mid_vs_new_low	1637.1	-0.638538	9.94937e-14	new_high_vs_new_mid
132	ENSMUSG00000020720	1243.8	-0.315445	0.000248582	new_mid_vs_new_low	1243.8	-0.681647	1.747e-20	new_high_vs_new_mid
133	ENSMUSG00000020737	1818.94	-0.630454	1.79536e-06	new_mid_vs_new_low	1818.94	-0.802601	4.69112e-12	new_high_vs_new_mid
134	ENSMUSG00000020739	1601.73	-0.387745	2.06054e-05	new_mid_vs_new_low	1601.73	-0.239473	0.00492849	new_high_vs_new_mid
135	ENSMUSG00000020755	1049.26	-0.38522	0.0011561	new_mid_vs_new_low	1049.26	-1.05658	2.04743e-26	new_high_vs_new_mid
136	ENSMUSG00000020849	2721.83	-0.603607	8.92863e-16	new_mid_vs_new_low	2721.83	-0.800492	5.60102e-33	new_high_vs_new_mid
137	ENSMUSG00000020903	297.605	-0.43636	0.00610383	new_mid_vs_new_low	297.605	-0.453111	0.00132028	new_high_vs_new_mid
138	ENSMUSG00000020916	10.1099	-1.16806	0.000356613	new_mid_vs_new_low	10.1099	-0.921737	0.00539709	new_high_vs_new_mid
139	ENSMUSG00000020936	500.255	-0.535473	4.5569e-05	new_mid_vs_new_low	500.255	-1.29127	2.65344e-30	new_high_vs_new_mid
140	ENSMUSG00000020994	607.04	-0.29576	0.00120497	new_mid_vs_new_low	607.04	-0.435204	4.18005e-08	new_high_vs_new_mid
141	ENSMUSG00000021023	323.895	-0.728044	4.20252e-09	new_mid_vs_new_low	323.895	-0.601336	1.24914e-07	new_high_vs_new_mid
142	ENSMUSG00000021024	1462.11	-0.495688	8.38138e-06	new_mid_vs_new_low	1462.11	-0.488778	8.63062e-07	new_high_vs_new_mid
143	ENSMUSG00000021114	1007.11	-0.281819	9.07204e-06	new_mid_vs_new_low	1007.11	-0.519611	8.50144e-21	new_high_vs_new_mid
144	ENSMUSG00000021115	685.061	-0.444842	4.17315e-08	new_mid_vs_new_low	685.061	-0.544136	7.19448e-14	new_high_vs_new_mid
145	ENSMUSG00000021131	245.403	-0.40641	0.00215478	new_mid_vs_new_low	245.403	-0.773332	1.0357e-11	new_high_vs_new_mid
146	ENSMUSG00000021149	537.405	-0.334854	0.00218782	new_mid_vs_new_low	537.405	-0.269485	0.00706891	new_high_vs_new_mid
147	ENSMUSG00000021177	686.637	-0.411008	0.00143302	new_mid_vs_new_low	686.637	-0.872385	1.23364e-15	new_high_vs_new_mid
148	ENSMUSG00000021178	1043.08	-0.591941	3.79924e-10	new_mid_vs_new_low	1043.08	-0.471655	4.51377e-08	new_high_vs_new_mid
149	ENSMUSG00000021242	549.009	-0.24881	0.00832469	new_mid_vs_new_low	549.009	-0.655562	7.00497e-17	new_high_vs_new_mid
150	ENSMUSG00000021243	1370.47	-0.637016	1.15728e-05	new_mid_vs_new_low	1370.47	-0.535319	4.4159e-05	new_high_vs_new_mid
151	ENSMUSG00000021271	251.032	-0.744085	5.45942e-06	new_mid_vs_new_low	251.032	-0.559615	0.00020541	new_high_vs_new_mid
152	ENSMUSG00000021273	4100.4	-0.337494	0.00060626	new_mid_vs_new_low	4100.4	-0.257132	0.00419054	new_high_vs_new_mid
153	ENSMUSG00000021460	1399.16	-0.248145	0.00474066	new_mid_vs_new_low	1399.16	-0.529311	6.12323e-13	new_high_vs_new_mid
154	ENSMUSG00000021500	982.292	-0.588916	5.73938e-14	new_mid_vs_new_low	982.292	-0.283999	0.00013204	new_high_vs_new_mid
155	ENSMUSG00000021552	788.325	-0.332793	0.000525416	new_mid_vs_new_low	788.325	-0.577603	2.61864e-12	new_high_vs_new_mid
156	ENSMUSG00000021555	751.163	-0.358561	0.000307375	new_mid_vs_new_low	751.163	-0.377293	1.95624e-05	new_high_vs_new_mid
157	ENSMUSG00000021598	1188.5	-0.541144	8.67306e-07	new_mid_vs_new_low	1188.5	-0.948745	4.34621e-23	new_high_vs_new_mid
158	ENSMUSG00000021615	193.352	-0.391883	0.00770417	new_mid_vs_new_low	193.352	-0.392438	0.00292953	new_high_vs_new_mid
159	ENSMUSG00000021621	148.958	-0.462808	0.000106503	new_mid_vs_new_low	148.958	-0.57282	1.14213e-07	new_high_vs_new_mid
160	ENSMUSG00000021639	533.093	-0.519031	9.28102e-06	new_mid_vs_new_low	533.093	-0.695074	1.69824e-11	new_high_vs_new_mid
161	ENSMUSG00000021645	868.935	-0.821259	2.35833e-18	new_mid_vs_new_low	868.935	-0.722025	3.30814e-17	new_high_vs_new_mid
162	ENSMUSG00000021676	694.518	-1.03837	1.06114e-10	new_mid_vs_new_low	694.518	-0.554936	0.000234718	new_high_vs_new_mid
163	ENSMUSG00000021707	550.126	-0.448959	7.761e-06	new_mid_vs_new_low	550.126	-0.398334	1.24782e-05	new_high_vs_new_mid
164	ENSMUSG00000021715	177.908	-0.822909	3.76668e-20	new_mid_vs_new_low	177.908	-0.570904	3.18547e-11	new_high_vs_new_mid
165	ENSMUSG00000021716	504.271	-0.302084	0.00830955	new_mid_vs_new_low	504.271	-0.573977	2.68303e-09	new_high_vs_new_mid
166	ENSMUSG00000021771	1223.99	-0.390946	0.00210341	new_mid_vs_new_low	1223.99	-0.428757	0.000120719	new_high_vs_new_mid
167	ENSMUSG00000021880	295.868	-0.62692	2.08541e-05	new_mid_vs_new_low	295.868	-0.522024	0.000101942	new_high_vs_new_mid
168	ENSMUSG00000021891	427.807	-0.71434	1.70311e-12	new_mid_vs_new_low	427.807	-0.512313	4.76877e-08	new_high_vs_new_mid
169	ENSMUSG00000021905	311.195	-0.314519	0.000674695	new_mid_vs_new_low	311.195	-0.25256	0.00328314	new_high_vs_new_mid
170	ENSMUSG00000021939	638.301	-0.66966	3.0843e-05	new_mid_vs_new_low	638.301	-0.860885	1.02828e-09	new_high_vs_new_mid
171	ENSMUSG00000021958	260.424	-0.633662	4.05535e-07	new_mid_vs_new_low	260.424	-0.999347	3.13591e-19	new_high_vs_new_mid
172	ENSMUSG00000021975	1834.84	-0.641113	2.11193e-13	new_mid_vs_new_low	1834.84	-0.306352	0.000200506	new_high_vs_new_mid
173	ENSMUSG00000021983	383.045	-0.407951	0.00196943	new_mid_vs_new_low	383.045	-0.566633	7.44192e-07	new_high_vs_new_mid
174	ENSMUSG00000021993	1046.85	-0.553968	2.53482e-08	new_mid_vs_new_low	1046.85	-0.666324	5.01667e-14	new_high_vs_new_mid
175	ENSMUSG00000021999	200.344	-0.420043	0.000185988	new_mid_vs_new_low	200.344	-0.284036	0.00777757	new_high_vs_new_mid
176	ENSMUSG00000022000	1278.69	-0.595232	1.114e-10	new_mid_vs_new_low	1278.69	-0.608257	2.22103e-13	new_high_vs_new_mid
177	ENSMUSG00000022035	121.955	-0.473855	0.000232578	new_mid_vs_new_low	121.955	-0.718521	4.60717e-10	new_high_vs_new_mid
178	ENSMUSG00000022070	737.251	-0.63401	4.85713e-14	new_mid_vs_new_low	737.251	-0.420501	7.08534e-08	new_high_vs_new_mid
179	ENSMUSG00000022089	633.58	-0.520928	2.26868e-05	new_mid_vs_new_low	633.58	-0.676487	4.03112e-10	new_high_vs_new_mid
180	ENSMUSG00000022109	1161.29	-0.260187	0.00102559	new_mid_vs_new_low	1161.29	-0.846514	3.22054e-37	new_high_vs_new_mid
181	ENSMUSG00000022151	910.638	-0.438947	4.24114e-05	new_mid_vs_new_low	910.638	-0.270738	0.00711132	new_high_vs_new_mid
182	ENSMUSG00000022174	1719.16	-0.344928	0.00983169	new_mid_vs_new_low	1719.16	-1.34839	1.12435e-35	new_high_vs_new_mid
183	ENSMUSG00000022185	91.6397	-0.710187	6.02787e-05	new_mid_vs_new_low	91.6397	-0.701729	1.51639e-05	new_high_vs_new_mid
184	ENSMUSG00000022201	2484.91	-0.548893	8.04221e-11	new_mid_vs_new_low	2484.91	-0.2381	0.00327092	new_high_vs_new_mid
185	ENSMUSG00000022204	654.648	-0.410605	5.6645e-06	new_mid_vs_new_low	654.648	-0.905841	1.16563e-30	new_high_vs_new_mid
186	ENSMUSG00000022234	4633.44	-0.681946	4.66178e-15	new_mid_vs_new_low	4633.44	-0.506786	1.5377e-10	new_high_vs_new_mid
187	ENSMUSG00000022247	2291.98	-0.456109	1.26489e-05	new_mid_vs_new_low	2291.98	-0.560185	1.03188e-09	new_high_vs_new_mid
188	ENSMUSG00000022300	1006.9	-0.713384	2.5905e-08	new_mid_vs_new_low	1006.9	-0.580976	5.97692e-07	new_high_vs_new_mid
189	ENSMUSG00000022336	790.324	-0.657842	9.58924e-10	new_mid_vs_new_low	790.324	-0.58689	1.74283e-09	new_high_vs_new_mid
190	ENSMUSG00000022400	1417.35	-0.570633	9.0759e-07	new_mid_vs_new_low	1417.35	-0.339404	0.00178001	new_high_vs_new_mid
191	ENSMUSG00000022404	1132.53	-0.658083	3.90552e-13	new_mid_vs_new_low	1132.53	-0.486522	4.65576e-09	new_high_vs_new_mid
192	ENSMUSG00000022466	517.151	-0.459264	4.04831e-07	new_mid_vs_new_low	517.151	-0.24663	0.00447335	new_high_vs_new_mid
193	ENSMUSG00000022471	645.258	-0.471448	6.16626e-07	new_mid_vs_new_low	645.258	-0.457955	8.13764e-08	new_high_vs_new_mid
194	ENSMUSG00000022487	3386.19	-0.782365	2.47452e-13	new_mid_vs_new_low	3386.19	-0.7094	1.66166e-13	new_high_vs_new_mid
195	ENSMUSG00000022518	495.55	-0.620848	8.16365e-05	new_mid_vs_new_low	495.55	-1.36742	4.80483e-24	new_high_vs_new_mid
196	ENSMUSG00000022570	128.137	-0.480454	0.0092222	new_mid_vs_new_low	128.137	-0.460933	0.0056091	new_high_vs_new_mid
197	ENSMUSG00000022621	72.8267	-0.655629	7.04895e-06	new_mid_vs_new_low	72.8267	-0.845972	3.83615e-10	new_high_vs_new_mid
198	ENSMUSG00000022652	266.127	-0.783198	7.85477e-09	new_mid_vs_new_low	266.127	-0.342348	0.00980598	new_high_vs_new_mid
199	ENSMUSG00000022701	158.918	-0.531858	7.98326e-08	new_mid_vs_new_low	158.918	-0.906179	2.0788e-23	new_high_vs_new_mid
200	ENSMUSG00000022711	36.6254	-1.00514	0.000160109	new_mid_vs_new_low	36.6254	-0.688099	0.00713439	new_high_vs_new_mid
201	ENSMUSG00000022724	253.503	-0.503693	5.55771e-06	new_mid_vs_new_low	253.503	-0.455148	7.58998e-06	new_high_vs_new_mid
202	ENSMUSG00000022748	110.043	-0.463157	0.00262953	new_mid_vs_new_low	110.043	-0.782687	6.27886e-09	new_high_vs_new_mid
203	ENSMUSG00000022751	553.312	-0.490791	7.31454e-07	new_mid_vs_new_low	553.312	-0.848959	2.23719e-22	new_high_vs_new_mid
204	ENSMUSG00000022787	474.455	-0.42304	2.64404e-06	new_mid_vs_new_low	474.455	-0.345717	2.95428e-05	new_high_vs_new_mid
205	ENSMUSG00000022814	234.466	-0.618465	1.54437e-06	new_mid_vs_new_low	234.466	-0.588354	5.36121e-07	new_high_vs_new_mid
206	ENSMUSG00000022841	532.431	-0.992558	4.84668e-06	new_mid_vs_new_low	532.431	-0.813948	3.4927e-05	new_high_vs_new_mid
207	ENSMUSG00000022844	275.366	-0.349009	0.00187518	new_mid_vs_new_low	275.366	-0.48847	6.88658e-07	new_high_vs_new_mid
208	ENSMUSG00000022945	231.223	-0.368704	0.00650514	new_mid_vs_new_low	231.223	-0.830087	4.01816e-13	new_high_vs_new_mid
209	ENSMUSG00000022956	781.931	-0.492277	0.000654138	new_mid_vs_new_low	781.931	-1.13859	1.16431e-20	new_high_vs_new_mid
210	ENSMUSG00000023072	263.556	-0.611957	2.00207e-09	new_mid_vs_new_low	263.556	-0.309696	0.00170588	new_high_vs_new_mid
211	ENSMUSG00000023089	248.74	-0.506498	1.3591e-05	new_mid_vs_new_low	248.74	-0.780681	4.07987e-14	new_high_vs_new_mid
212	ENSMUSG00000023345	869.376	-0.463561	0.000366664	new_mid_vs_new_low	869.376	-0.338237	0.00470963	new_high_vs_new_mid
213	ENSMUSG00000023572	3243.08	-0.670006	5.12319e-16	new_mid_vs_new_low	3243.08	-0.524287	2.72661e-12	new_high_vs_new_mid
214	ENSMUSG00000023861	180.681	-0.440186	0.00688268	new_mid_vs_new_low	180.681	-0.660541	2.59618e-06	new_high_vs_new_mid
215	ENSMUSG00000023904	392.672	-0.348712	0.00708378	new_mid_vs_new_low	392.672	-1.18766	1.24615e-28	new_high_vs_new_mid
216	ENSMUSG00000023944	3094.95	-0.322144	0.00285559	new_mid_vs_new_low	3094.95	-0.505165	3.89796e-08	new_high_vs_new_mid
217	ENSMUSG00000023980	838.307	-0.735196	3.78388e-14	new_mid_vs_new_low	838.307	-0.701152	1.6581e-15	new_high_vs_new_mid
218	ENSMUSG00000024038	197.497	-0.503972	0.001196	new_mid_vs_new_low	197.497	-1.14469	8.78543e-18	new_high_vs_new_mid
219	ENSMUSG00000024044	245.413	-0.748284	2.17917e-10	new_mid_vs_new_low	245.413	-0.366547	0.00127605	new_high_vs_new_mid
220	ENSMUSG00000024066	1099.38	-0.839387	1.63499e-06	new_mid_vs_new_low	1099.38	-1.0308	2.38419e-11	new_high_vs_new_mid
221	ENSMUSG00000024067	884.011	-0.52947	3.17422e-06	new_mid_vs_new_low	884.011	-0.981085	3.05807e-23	new_high_vs_new_mid
222	ENSMUSG00000024082	499.896	-0.575737	2.38144e-08	new_mid_vs_new_low	499.896	-0.763315	1.21151e-16	new_high_vs_new_mid
223	ENSMUSG00000024234	933.945	-0.485424	0.000166435	new_mid_vs_new_low	933.945	-0.31787	0.00809425	new_high_vs_new_mid
224	ENSMUSG00000024248	622.388	-0.442267	0.001107	new_mid_vs_new_low	622.388	-0.817873	1.45912e-12	new_high_vs_new_mid
225	ENSMUSG00000024258	4340.58	-0.364383	0.000274555	new_mid_vs_new_low	4340.58	-0.571639	3.10505e-11	new_high_vs_new_mid
226	ENSMUSG00000024273	1491.61	-0.629902	1.93363e-07	new_mid_vs_new_low	1491.61	-0.874431	2.08627e-16	new_high_vs_new_mid
227	ENSMUSG00000024287	426.612	-0.89684	1.96365e-09	new_mid_vs_new_low	426.612	-0.605084	1.20566e-05	new_high_vs_new_mid
228	ENSMUSG00000024309	394.952	-0.543133	4.03261e-05	new_mid_vs_new_low	394.952	-1.41738	1.62408e-35	new_high_vs_new_mid
229	ENSMUSG00000024346	799.369	-0.32032	0.00880744	new_mid_vs_new_low	799.369	-1.37865	1.02371e-43	new_high_vs_new_mid
230	ENSMUSG00000024376	369.985	-0.847737	3.47203e-12	new_mid_vs_new_low	369.985	-0.598147	1.15997e-07	new_high_vs_new_mid
231	ENSMUSG00000024457	262.807	-0.943429	1.38812e-11	new_mid_vs_new_low	262.807	-0.452973	0.000712339	new_high_vs_new_mid
232	ENSMUSG00000024474	1530.28	-0.805615	1.46291e-26	new_mid_vs_new_low	1530.28	-0.693992	6.12853e-24	new_high_vs_new_mid
233	ENSMUSG00000024501	961.077	-0.512312	1.36669e-06	new_mid_vs_new_low	961.077	-0.743747	1.42616e-15	new_high_vs_new_mid
234	ENSMUSG00000024528	405.092	-0.716409	1.82567e-13	new_mid_vs_new_low	405.092	-0.931819	5.15821e-26	new_high_vs_new_mid
235	ENSMUSG00000024533	2062.12	-0.626975	6.75128e-10	new_mid_vs_new_low	2062.12	-0.656827	4.73657e-13	new_high_vs_new_mid
236	ENSMUSG00000024581	209.23	-0.72651	3.46316e-15	new_mid_vs_new_low	209.23	-0.587052	1.5727e-11	new_high_vs_new_mid
237	ENSMUSG00000024592	469.585	-0.472596	0.000101358	new_mid_vs_new_low	469.585	-0.450121	3.83522e-05	new_high_vs_new_mid
238	ENSMUSG00000024604	741.227	-0.81198	2.33237e-25	new_mid_vs_new_low	741.227	-0.513534	1.41826e-12	new_high_vs_new_mid
239	ENSMUSG00000024608	1369.68	-0.455162	0.00313829	new_mid_vs_new_low	1369.68	-0.817519	3.2818e-10	new_high_vs_new_mid
240	ENSMUSG00000024734	9981.48	-0.720932	6.50878e-07	new_mid_vs_new_low	9981.48	-0.368033	0.00737432	new_high_vs_new_mid
241	ENSMUSG00000024738	443.918	-0.481203	0.000249296	new_mid_vs_new_low	443.918	-0.469027	6.7432e-05	new_high_vs_new_mid
242	ENSMUSG00000024789	1771.85	-0.551872	1.44886e-05	new_mid_vs_new_low	1771.85	-0.374207	0.00143022	new_high_vs_new_mid
243	ENSMUSG00000024829	484.6	-0.426153	0.000128514	new_mid_vs_new_low	484.6	-1.03945	1.41968e-27	new_high_vs_new_mid
244	ENSMUSG00000024830	28.5389	-0.713768	0.00325583	new_mid_vs_new_low	28.5389	-0.742468	0.00101599	new_high_vs_new_mid
245	ENSMUSG00000024844	1337.6	-0.53548	3.67758e-05	new_mid_vs_new_low	1337.6	-0.834724	1.12973e-13	new_high_vs_new_mid
246	ENSMUSG00000024853	629.3	-0.398132	0.000123923	new_mid_vs_new_low	629.3	-0.563317	5.34424e-10	new_high_vs_new_mid
247	ENSMUSG00000024863	1470.56	-0.257881	0.00289834	new_mid_vs_new_low	1470.56	-1.19288	4.00004e-63	new_high_vs_new_mid
248	ENSMUSG00000024911	103.608	-0.483581	0.00134956	new_mid_vs_new_low	103.608	-0.842092	2.27243e-10	new_high_vs_new_mid
249	ENSMUSG00000024989	787.444	-0.345432	0.000207141	new_mid_vs_new_low	787.444	-0.394799	1.67483e-06	new_high_vs_new_mid
250	ENSMUSG00000024997	182.382	-0.348952	0.00255262	new_mid_vs_new_low	182.382	-0.339631	0.00128506	new_high_vs_new_mid
251	ENSMUSG00000024999	225.861	-0.778371	2.75917e-11	new_mid_vs_new_low	225.861	-0.486358	1.06656e-05	new_high_vs_new_mid
252	ENSMUSG00000025035	243.494	-0.439187	2.41249e-05	new_mid_vs_new_low	243.494	-0.453621	1.64772e-06	new_high_vs_new_mid
253	ENSMUSG00000025060	208.728	-0.643255	0.000399423	new_mid_vs_new_low	208.728	-0.649901	6.44932e-05	new_high_vs_new_mid
254	ENSMUSG00000025066	5040.48	-0.30587	2.34857e-05	new_mid_vs_new_low	5040.48	-0.775812	2.17966e-36	new_high_vs_new_mid
255	ENSMUSG00000025077	2031.03	-0.873998	6.11129e-14	new_mid_vs_new_low	2031.03	-0.300669	0.00819492	new_high_vs_new_mid
256	ENSMUSG00000025184	443.024	-0.583072	6.35387e-11	new_mid_vs_new_low	443.024	-0.288157	0.000765495	new_high_vs_new_mid
257	ENSMUSG00000025204	619.65	-0.553801	0.00338272	new_mid_vs_new_low	619.65	-0.456769	0.00759377	new_high_vs_new_mid
258	ENSMUSG00000025217	1978.97	-0.381768	1.86853e-05	new_mid_vs_new_low	1978.97	-0.278407	0.000661425	new_high_vs_new_mid
259	ENSMUSG00000025287	644.257	-0.73091	9.22081e-08	new_mid_vs_new_low	644.257	-0.375869	0.00387742	new_high_vs_new_mid
260	ENSMUSG00000025324	115.706	-0.750565	1.49873e-09	new_mid_vs_new_low	115.706	-0.368747	0.00261782	new_high_vs_new_mid
261	ENSMUSG00000025337	1295.13	-0.259177	0.000725883	new_mid_vs_new_low	1295.13	-0.637819	8.60021e-23	new_high_vs_new_mid
262	ENSMUSG00000025354	1292.79	-0.406476	6.9276e-07	new_mid_vs_new_low	1292.79	-0.238456	0.00193991	new_high_vs_new_mid
263	ENSMUSG00000025395	336.331	-0.280931	0.00454577	new_mid_vs_new_low	336.331	-0.340667	9.59409e-05	new_high_vs_new_mid
264	ENSMUSG00000025492	222.34	-0.522173	0.000363126	new_mid_vs_new_low	222.34	-0.758077	3.60474e-09	new_high_vs_new_mid
265	ENSMUSG00000025503	401.338	-0.379018	0.000784814	new_mid_vs_new_low	401.338	-0.599032	9.64032e-10	new_high_vs_new_mid
266	ENSMUSG00000025532	128.432	-0.729599	8.06666e-09	new_mid_vs_new_low	128.432	-0.866565	1.21942e-13	new_high_vs_new_mid
267	ENSMUSG00000025545	519.76	-0.424676	0.000140379	new_mid_vs_new_low	519.76	-0.470309	2.10849e-06	new_high_vs_new_mid
268	ENSMUSG00000025574	243.517	-0.505134	9.59237e-07	new_mid_vs_new_low	243.517	-0.650371	2.91509e-12	new_high_vs_new_mid
269	ENSMUSG00000025584	196.722	-0.416766	0.00339267	new_mid_vs_new_low	196.722	-0.585633	2.4072e-06	new_high_vs_new_mid
270	ENSMUSG00000025591	82.4713	-0.897391	1.08436e-10	new_mid_vs_new_low	82.4713	-0.882733	2.21275e-11	new_high_vs_new_mid
271	ENSMUSG00000025616	1088	-0.703214	1.21686e-24	new_mid_vs_new_low	1088	-0.314427	1.28809e-06	new_high_vs_new_mid
272	ENSMUSG00000025747	1328.08	-0.392535	0.000205541	new_mid_vs_new_low	1328.08	-0.945135	6.47126e-26	new_high_vs_new_mid
273	ENSMUSG00000025785	474.373	-0.379263	0.000597829	new_mid_vs_new_low	474.373	-1.34499	4.49815e-47	new_high_vs_new_mid
274	ENSMUSG00000026078	838.619	-0.463113	3.77169e-07	new_mid_vs_new_low	838.619	-0.769352	8.03277e-22	new_high_vs_new_mid
275	ENSMUSG00000026088	166.654	-0.4279	0.000116818	new_mid_vs_new_low	166.654	-0.794006	8.33278e-16	new_high_vs_new_mid
276	ENSMUSG00000026134	536.011	-0.929579	4.40009e-33	new_mid_vs_new_low	536.011	-0.416281	1.71716e-08	new_high_vs_new_mid
277	ENSMUSG00000026162	441.898	-0.632007	7.52106e-05	new_mid_vs_new_low	441.898	-0.443784	0.00263864	new_high_vs_new_mid
278	ENSMUSG00000026234	3713.33	-0.579684	1.31201e-12	new_mid_vs_new_low	3713.33	-0.735063	4.60252e-24	new_high_vs_new_mid
279	ENSMUSG00000026235	823.709	-0.544975	1.66489e-05	new_mid_vs_new_low	823.709	-0.309465	0.0097163	new_high_vs_new_mid
280	ENSMUSG00000026273	1057.98	-0.554348	7.04783e-10	new_mid_vs_new_low	1057.98	-0.572596	1.41527e-12	new_high_vs_new_mid
281	ENSMUSG00000026275	584.028	-0.327177	0.000238106	new_mid_vs_new_low	584.028	-0.538935	3.42321e-12	new_high_vs_new_mid
282	ENSMUSG00000026301	443.521	-0.447644	0.000168495	new_mid_vs_new_low	443.521	-0.622929	2.31507e-09	new_high_vs_new_mid
283	ENSMUSG00000026305	1521.87	-0.29882	0.00533491	new_mid_vs_new_low	1521.87	-0.281016	0.0032575	new_high_vs_new_mid
284	ENSMUSG00000026339	197.213	-0.802939	1.07755e-06	new_mid_vs_new_low	197.213	-0.528928	0.000603548	new_high_vs_new_mid
285	ENSMUSG00000026388	288.978	-0.56097	1.07379e-06	new_mid_vs_new_low	288.978	-0.616851	2.87635e-09	new_high_vs_new_mid
286	ENSMUSG00000026546	143.82	-0.48273	0.00251096	new_mid_vs_new_low	143.82	-0.713617	3.23947e-07	new_high_vs_new_mid
287	ENSMUSG00000026558	903.185	-0.360412	6.79037e-05	new_mid_vs_new_low	903.185	-0.816228	8.20599e-26	new_high_vs_new_mid
288	ENSMUSG00000026578	296.721	-0.531916	7.51061e-07	new_mid_vs_new_low	296.721	-0.378707	0.000159353	new_high_vs_new_mid
289	ENSMUSG00000026683	1728.76	-0.710157	5.83293e-11	new_mid_vs_new_low	1728.76	-0.455018	5.37169e-06	new_high_vs_new_mid
290	ENSMUSG00000026727	164.383	-0.738168	3.20989e-11	new_mid_vs_new_low	164.383	-1.07247	1.63036e-25	new_high_vs_new_mid
291	ENSMUSG00000026799	2590.11	-0.556282	2.47517e-06	new_mid_vs_new_low	2590.11	-1.01354	3.55388e-23	new_high_vs_new_mid
292	ENSMUSG00000026833	218.777	-0.35431	0.00669797	new_mid_vs_new_low	218.777	-0.515043	5.52828e-06	new_high_vs_new_mid
293	ENSMUSG00000026851	292.986	-0.602313	5.78387e-09	new_mid_vs_new_low	292.986	-1.37054	1.72858e-49	new_high_vs_new_mid
294	ENSMUSG00000026885	942.966	-0.51965	5.16828e-11	new_mid_vs_new_low	942.966	-0.22964	0.00259143	new_high_vs_new_mid
295	ENSMUSG00000026895	834.004	-0.453415	0.00319581	new_mid_vs_new_low	834.004	-1.17529	4.20579e-20	new_high_vs_new_mid
296	ENSMUSG00000026987	553.394	-0.380668	0.000138069	new_mid_vs_new_low	553.394	-0.40485	5.62529e-06	new_high_vs_new_mid
297	ENSMUSG00000027030	39.2275	-0.753057	0.00128743	new_mid_vs_new_low	39.2275	-0.708377	0.00114425	new_high_vs_new_mid
298	ENSMUSG00000027074	428.383	-0.336365	0.0033803	new_mid_vs_new_low	428.383	-0.590779	1.68824e-09	new_high_vs_new_mid
299	ENSMUSG00000027133	344.667	-0.572973	8.19071e-07	new_mid_vs_new_low	344.667	-0.523781	7.42496e-07	new_high_vs_new_mid
300	ENSMUSG00000027422	167.351	-0.508263	0.000637404	new_mid_vs_new_low	167.351	-0.717395	4.52575e-08	new_high_vs_new_mid
301	ENSMUSG00000027430	51.8384	-0.816119	8.02571e-06	new_mid_vs_new_low	51.8384	-0.879788	2.6621e-07	new_high_vs_new_mid
302	ENSMUSG00000027455	380.625	-0.585878	3.41543e-07	new_mid_vs_new_low	380.625	-0.94796	1.26758e-20	new_high_vs_new_mid
303	ENSMUSG00000027469	1741.89	-1.04393	5.63866e-49	new_mid_vs_new_low	1741.89	-0.279773	4.4325e-05	new_high_vs_new_mid
304	ENSMUSG00000027496	2363.2	-0.492945	3.10055e-09	new_mid_vs_new_low	2363.2	-0.25592	0.0011131	new_high_vs_new_mid
305	ENSMUSG00000027502	1174.27	-0.586122	1.42476e-08	new_mid_vs_new_low	1174.27	-0.624746	1.40518e-11	new_high_vs_new_mid
306	ENSMUSG00000027518	122.813	-1.07152	0.00024444	new_mid_vs_new_low	122.813	-0.760534	0.0050474	new_high_vs_new_mid
307	ENSMUSG00000027635	2133.95	-0.594357	7.17138e-16	new_mid_vs_new_low	2133.95	-0.325575	2.05694e-06	new_high_vs_new_mid
308	ENSMUSG00000027667	139.58	-0.64151	5.63611e-06	new_mid_vs_new_low	139.58	-0.538943	3.89035e-05	new_high_vs_new_mid
309	ENSMUSG00000027706	668.615	-0.492049	2.78085e-06	new_mid_vs_new_low	668.615	-0.439086	3.86399e-06	new_high_vs_new_mid
310	ENSMUSG00000027751	1148.2	-0.803096	1.10563e-07	new_mid_vs_new_low	1148.2	-0.565889	4.46075e-05	new_high_vs_new_mid
311	ENSMUSG00000027752	664.412	-0.369846	0.000444249	new_mid_vs_new_low	664.412	-1.12426	1.45909e-36	new_high_vs_new_mid
312	ENSMUSG00000027810	277.068	-0.699125	1.77547e-10	new_mid_vs_new_low	277.068	-0.362295	0.000566065	new_high_vs_new_mid
313	ENSMUSG00000027843	288.935	-0.409757	4.72885e-05	new_mid_vs_new_low	288.935	-0.322873	0.00055141	new_high_vs_new_mid
314	ENSMUSG00000027884	2192.14	-0.473635	9.17823e-08	new_mid_vs_new_low	2192.14	-0.276099	0.000862854	new_high_vs_new_mid
315	ENSMUSG00000027968	392.205	-0.658192	6.34801e-11	new_mid_vs_new_low	392.205	-0.445833	2.06991e-06	new_high_vs_new_mid
316	ENSMUSG00000027985	576.134	-0.759524	1.00017e-08	new_mid_vs_new_low	576.134	-1.31947	1.5787e-29	new_high_vs_new_mid
317	ENSMUSG00000027998	1687.76	-0.679089	1.67352e-12	new_mid_vs_new_low	1687.76	-0.5363	8.82635e-10	new_high_vs_new_mid
318	ENSMUSG00000028016	1305.51	-0.499746	9.88753e-09	new_mid_vs_new_low	1305.51	-0.398576	5.30864e-07	new_high_vs_new_mid
319	ENSMUSG00000028029	135.838	-0.429408	0.00197633	new_mid_vs_new_low	135.838	-1.02619	1.16618e-17	new_high_vs_new_mid
320	ENSMUSG00000028062	233.551	-0.564099	0.000793843	new_mid_vs_new_low	233.551	-1.12886	5.11638e-15	new_high_vs_new_mid
321	ENSMUSG00000028069	55.7841	-0.881224	2.49262e-07	new_mid_vs_new_low	55.7841	-0.978347	1.1837e-09	new_high_vs_new_mid
322	ENSMUSG00000028099	184.885	-0.782989	7.59504e-10	new_mid_vs_new_low	184.885	-0.622849	1.46869e-07	new_high_vs_new_mid
323	ENSMUSG00000028234	416.194	-0.451566	0.00570405	new_mid_vs_new_low	416.194	-0.659846	2.4168e-06	new_high_vs_new_mid
324	ENSMUSG00000028248	434.829	-0.632431	9.70047e-10	new_mid_vs_new_low	434.829	-0.677565	4.62698e-13	new_high_vs_new_mid
325	ENSMUSG00000028378	305.853	-0.481381	4.78139e-06	new_mid_vs_new_low	305.853	-0.722536	1.15333e-14	new_high_vs_new_mid
326	ENSMUSG00000028409	3566.44	-0.409616	1.30159e-06	new_mid_vs_new_low	3566.44	-0.39431	1.89171e-07	new_high_vs_new_mid
327	ENSMUSG00000028463	784.181	-0.305174	0.00496619	new_mid_vs_new_low	784.181	-0.75017	1.18776e-16	new_high_vs_new_mid
328	ENSMUSG00000028466	62.5384	-0.484831	0.000834696	new_mid_vs_new_low	62.5384	-0.46582	0.000645431	new_high_vs_new_mid
329	ENSMUSG00000028558	1288.63	-0.566077	8.67119e-15	new_mid_vs_new_low	1288.63	-0.344906	3.613e-07	new_high_vs_new_mid
330	ENSMUSG00000028567	108.527	-0.382156	0.00674574	new_mid_vs_new_low	108.527	-0.504317	5.61322e-05	new_high_vs_new_mid
331	ENSMUSG00000028648	186.738	-0.572699	0.000687705	new_mid_vs_new_low	186.738	-0.836987	1.39107e-08	new_high_vs_new_mid
332	ENSMUSG00000028651	430.705	-0.488424	0.0039034	new_mid_vs_new_low	430.705	-0.721723	6.61904e-07	new_high_vs_new_mid
333	ENSMUSG00000028653	280.414	-0.380894	0.00147813	new_mid_vs_new_low	280.414	-0.359227	0.000927734	new_high_vs_new_mid
334	ENSMUSG00000028683	603.197	-0.718539	6.44031e-21	new_mid_vs_new_low	603.197	-0.281636	0.000139376	new_high_vs_new_mid
335	ENSMUSG00000028692	2110.27	-0.43426	9.19891e-07	new_mid_vs_new_low	2110.27	-0.749401	2.29029e-22	new_high_vs_new_mid
336	ENSMUSG00000028693	2176.24	-0.663695	2.49643e-13	new_mid_vs_new_low	2176.24	-0.630705	1.1215e-14	new_high_vs_new_mid
337	ENSMUSG00000028729	400.278	-0.331237	0.00799652	new_mid_vs_new_low	400.278	-1.17395	4.35159e-30	new_high_vs_new_mid
338	ENSMUSG00000028758	2171.99	-0.65891	2.59095e-08	new_mid_vs_new_low	2171.99	-1.24926	9.2282e-34	new_high_vs_new_mid
339	ENSMUSG00000028798	899.808	-0.406146	0.00307626	new_mid_vs_new_low	899.808	-0.416318	0.00059459	new_high_vs_new_mid
340	ENSMUSG00000028820	538.139	-0.499904	3.34489e-06	new_mid_vs_new_low	538.139	-0.374159	0.000156149	new_high_vs_new_mid
341	ENSMUSG00000028837	1967.54	-0.403099	0.00241117	new_mid_vs_new_low	1967.54	-0.451566	9.9673e-05	new_high_vs_new_mid
342	ENSMUSG00000028899	824.34	-0.557708	1.91653e-10	new_mid_vs_new_low	824.34	-0.681808	3.93909e-18	new_high_vs_new_mid
343	ENSMUSG00000028902	1421.45	-0.677616	3.05386e-11	new_mid_vs_new_low	1421.45	-0.676597	1.55295e-13	new_high_vs_new_mid
344	ENSMUSG00000028907	322.519	-0.394018	0.000110723	new_mid_vs_new_low	322.519	-0.753985	2.55656e-17	new_high_vs_new_mid
345	ENSMUSG00000028932	1370.86	-0.625644	2.52981e-09	new_mid_vs_new_low	1370.86	-0.719892	1.42233e-14	new_high_vs_new_mid
346	ENSMUSG00000028954	784.617	-0.646768	9.94757e-17	new_mid_vs_new_low	784.617	-0.703084	2.64391e-23	new_high_vs_new_mid
347	ENSMUSG00000028964	674.923	-0.390913	0.00207162	new_mid_vs_new_low	674.923	-1.09333	6.72064e-25	new_high_vs_new_mid
348	ENSMUSG00000028969	796.993	-0.347877	0.00167954	new_mid_vs_new_low	796.993	-0.70654	4.88726e-14	new_high_vs_new_mid
349	ENSMUSG00000029022	146.405	-0.549536	7.1262e-05	new_mid_vs_new_low	146.405	-0.495661	9.70298e-05	new_high_vs_new_mid
350	ENSMUSG00000029062	888.931	-0.449989	8.82991e-06	new_mid_vs_new_low	888.931	-0.359241	9.78394e-05	new_high_vs_new_mid
351	ENSMUSG00000029148	1413.86	-0.28097	0.000569519	new_mid_vs_new_low	1413.86	-0.26231	0.000329502	new_high_vs_new_mid
352	ENSMUSG00000029204	815.715	-0.782475	6.87617e-12	new_mid_vs_new_low	815.715	-0.794897	1.02848e-14	new_high_vs_new_mid
353	ENSMUSG00000029279	2175.02	-0.489018	6.95944e-09	new_mid_vs_new_low	2175.02	-0.497463	4.70241e-11	new_high_vs_new_mid
354	ENSMUSG00000029387	294.004	-0.635511	2.11611e-05	new_mid_vs_new_low	294.004	-0.846174	1.47795e-10	new_high_vs_new_mid
355	ENSMUSG00000029388	4001.25	-0.644175	1.21158e-11	new_mid_vs_new_low	4001.25	-0.25193	0.00608136	new_high_vs_new_mid
356	ENSMUSG00000029407	904.006	-0.519433	1.09796e-06	new_mid_vs_new_low	904.006	-0.456344	2.21271e-06	new_high_vs_new_mid
357	ENSMUSG00000029469	337.733	-0.867399	1.22012e-21	new_mid_vs_new_low	337.733	-0.305589	0.000610881	new_high_vs_new_mid
358	ENSMUSG00000029535	437.847	-0.437655	0.000619606	new_mid_vs_new_low	437.847	-0.860974	3.774e-15	new_high_vs_new_mid
359	ENSMUSG00000029554	472.995	-0.733443	9.27967e-09	new_mid_vs_new_low	472.995	-0.333141	0.0069153	new_high_vs_new_mid
360	ENSMUSG00000029564	19.0313	-1.01279	0.00032413	new_mid_vs_new_low	19.0313	-0.79144	0.00398744	new_high_vs_new_mid
361	ENSMUSG00000029629	836.503	-0.794833	1.93027e-12	new_mid_vs_new_low	836.503	-0.457206	1.40086e-05	new_high_vs_new_mid
362	ENSMUSG00000029649	512.265	-0.383826	0.00649024	new_mid_vs_new_low	512.265	-0.675203	1.46437e-08	new_high_vs_new_mid
363	ENSMUSG00000029656	590.446	-0.343261	0.00411602	new_mid_vs_new_low	590.446	-0.730434	3.82136e-13	new_high_vs_new_mid
364	ENSMUSG00000029660	644.075	-0.379873	0.0010211	new_mid_vs_new_low	644.075	-0.533244	1.07073e-07	new_high_vs_new_mid
365	ENSMUSG00000029736	3749.48	-0.536679	7.85494e-07	new_mid_vs_new_low	3749.48	-0.922275	1.48259e-22	new_high_vs_new_mid
366	ENSMUSG00000029918	561.195	-0.631836	1.56854e-06	new_mid_vs_new_low	561.195	-0.618011	1.72205e-07	new_high_vs_new_mid
367	ENSMUSG00000029993	708.284	-0.241116	0.00802945	new_mid_vs_new_low	708.284	-0.260558	0.00117805	new_high_vs_new_mid
368	ENSMUSG00000030058	601.178	-0.508165	1.13534e-06	new_mid_vs_new_low	601.178	-0.306622	0.00179366	new_high_vs_new_mid
369	ENSMUSG00000030092	176.647	-0.626567	0.00119119	new_mid_vs_new_low	176.647	-0.781062	4.36587e-06	new_high_vs_new_mid
370	ENSMUSG00000030223	138.298	-0.532523	0.00263225	new_mid_vs_new_low	138.298	-0.525482	0.000997501	new_high_vs_new_mid
371	ENSMUSG00000030231	242.83	-0.64743	3.50654e-08	new_mid_vs_new_low	242.83	-0.739553	3.96835e-12	new_high_vs_new_mid
372	ENSMUSG00000030246	31911.5	-0.855372	1.60597e-10	new_mid_vs_new_low	31911.5	-0.822555	6.37616e-12	new_high_vs_new_mid
373	ENSMUSG00000030286	560.02	-0.260782	0.00592448	new_mid_vs_new_low	560.02	-0.237169	0.00558008	new_high_vs_new_mid
374	ENSMUSG00000030298	1432.27	-0.252071	0.00863359	new_mid_vs_new_low	1432.27	-0.342418	3.1376e-05	new_high_vs_new_mid
375	ENSMUSG00000030304	1556.28	-0.468866	7.94972e-08	new_mid_vs_new_low	1556.28	-0.278737	0.00063579	new_high_vs_new_mid
376	ENSMUSG00000030322	108.328	-0.437461	0.000345832	new_mid_vs_new_low	108.328	-0.471943	2.708e-05	new_high_vs_new_mid
377	ENSMUSG00000030342	1076.71	-0.438119	0.00767288	new_mid_vs_new_low	1076.71	-0.484511	0.000726453	new_high_vs_new_mid
378	ENSMUSG00000030347	388.841	-0.400581	7.545e-06	new_mid_vs_new_low	388.841	-0.536169	1.92813e-11	new_high_vs_new_mid
379	ENSMUSG00000030493	113.027	-0.555355	0.00031571	new_mid_vs_new_low	113.027	-0.46661	0.00111058	new_high_vs_new_mid
380	ENSMUSG00000030512	586.53	-0.411073	4.30374e-07	new_mid_vs_new_low	586.53	-0.516504	1.27112e-12	new_high_vs_new_mid
381	ENSMUSG00000030649	454.541	-0.357671	0.000475331	new_mid_vs_new_low	454.541	-0.716993	4.03814e-16	new_high_vs_new_mid
382	ENSMUSG00000030706	1312.27	-0.626895	9.62795e-11	new_mid_vs_new_low	1312.27	-0.544875	5.29159e-10	new_high_vs_new_mid
383	ENSMUSG00000030714	1480.79	-0.619389	7.10943e-07	new_mid_vs_new_low	1480.79	-1.28566	1.36695e-32	new_high_vs_new_mid
384	ENSMUSG00000030738	881.453	-0.247363	0.00636539	new_mid_vs_new_low	881.453	-0.343463	1.08728e-05	new_high_vs_new_mid
385	ENSMUSG00000030826	37.8223	-0.635206	0.00118051	new_mid_vs_new_low	37.8223	-0.760406	2.70797e-05	new_high_vs_new_mid
386	ENSMUSG00000030884	1379.49	-0.62122	1.88057e-11	new_mid_vs_new_low	1379.49	-0.408615	1.6796e-06	new_high_vs_new_mid
387	ENSMUSG00000030905	31.8257	-0.742619	0.000439611	new_mid_vs_new_low	31.8257	-0.564097	0.00592144	new_high_vs_new_mid
388	ENSMUSG00000030917	78.8835	-0.804703	0.000699989	new_mid_vs_new_low	78.8835	-0.617101	0.00524808	new_high_vs_new_mid
389	ENSMUSG00000030946	312.465	-0.371366	0.000205216	new_mid_vs_new_low	312.465	-0.626751	8.85238e-13	new_high_vs_new_mid
390	ENSMUSG00000030970	1119.32	-0.544366	2.2793e-07	new_mid_vs_new_low	1119.32	-0.509124	7.48361e-08	new_high_vs_new_mid
391	ENSMUSG00000030983	130.04	-0.663679	3.85216e-08	new_mid_vs_new_low	130.04	-0.981495	8.88666e-19	new_high_vs_new_mid
392	ENSMUSG00000031059	1200.25	-0.364449	0.00396035	new_mid_vs_new_low	1200.25	-0.745984	1.94389e-12	new_high_vs_new_mid
393	ENSMUSG00000031347	763.715	-0.55572	4.62314e-06	new_mid_vs_new_low	763.715	-0.488728	8.19171e-06	new_high_vs_new_mid
394	ENSMUSG00000031349	263.04	-0.753177	1.35519e-10	new_mid_vs_new_low	263.04	-0.472596	1.86215e-05	new_high_vs_new_mid
395	ENSMUSG00000031422	846.347	-0.638613	6.11672e-05	new_mid_vs_new_low	846.347	-0.57355	6.07524e-05	new_high_vs_new_mid
396	ENSMUSG00000031429	252.466	-0.694904	7.02133e-07	new_mid_vs_new_low	252.466	-0.446342	0.000686232	new_high_vs_new_mid
397	ENSMUSG00000031487	1111.16	-0.496246	0.000879891	new_mid_vs_new_low	1111.16	-1.08651	6.41271e-18	new_high_vs_new_mid
398	ENSMUSG00000031533	480.068	-0.664788	6.2735e-12	new_mid_vs_new_low	480.068	-0.714515	4.0402e-16	new_high_vs_new_mid
399	ENSMUSG00000031537	281.128	-0.485722	0.000435389	new_mid_vs_new_low	281.128	-0.416114	0.000950444	new_high_vs_new_mid
400	ENSMUSG00000031604	171.591	-0.805694	6.65538e-07	new_mid_vs_new_low	171.591	-0.525686	0.000557706	new_high_vs_new_mid
401	ENSMUSG00000031629	230.172	-0.612441	1.57008e-07	new_mid_vs_new_low	230.172	-0.6362	2.33291e-09	new_high_vs_new_mid
402	ENSMUSG00000031634	480.479	-0.476717	4.66559e-06	new_mid_vs_new_low	480.479	-0.29722	0.00239967	new_high_vs_new_mid
403	ENSMUSG00000031667	296.455	-0.335855	0.00060362	new_mid_vs_new_low	296.455	-0.682774	9.55023e-16	new_high_vs_new_mid
404	ENSMUSG00000031683	904.36	-0.649148	6.57552e-10	new_mid_vs_new_low	904.36	-0.64452	9.78049e-12	new_high_vs_new_mid
405	ENSMUSG00000031696	857.219	-0.591946	6.4977e-08	new_mid_vs_new_low	857.219	-0.432039	1.71818e-05	new_high_vs_new_mid
406	ENSMUSG00000031708	493.217	-0.809075	3.02352e-08	new_mid_vs_new_low	493.217	-1.44222	3.62166e-29	new_high_vs_new_mid
407	ENSMUSG00000031722	114.783	-0.664585	0.000162163	new_mid_vs_new_low	114.783	-1.16641	5.84794e-14	new_high_vs_new_mid
408	ENSMUSG00000031740	564.338	-0.457102	6.96536e-06	new_mid_vs_new_low	564.338	-0.658739	1.95963e-13	new_high_vs_new_mid
409	ENSMUSG00000031753	692.118	-0.52139	1.46334e-07	new_mid_vs_new_low	692.118	-0.291303	0.00189961	new_high_vs_new_mid
410	ENSMUSG00000031756	2268.43	-0.860476	8.17905e-18	new_mid_vs_new_low	2268.43	-1.07328	3.36584e-33	new_high_vs_new_mid
411	ENSMUSG00000031774	1167.2	-0.547421	2.81049e-15	new_mid_vs_new_low	1167.2	-0.982187	1.03189e-56	new_high_vs_new_mid
412	ENSMUSG00000031812	415.564	-0.468459	0.00056071	new_mid_vs_new_low	415.564	-0.536096	7.83029e-06	new_high_vs_new_mid
413	ENSMUSG00000031837	207.93	-0.790449	3.93681e-09	new_mid_vs_new_low	207.93	-1.22127	6.7191e-24	new_high_vs_new_mid
414	ENSMUSG00000031839	889.364	-0.349365	0.000428381	new_mid_vs_new_low	889.364	-0.509748	3.1567e-09	new_high_vs_new_mid
415	ENSMUSG00000031843	7502.83	-0.331933	0.000167079	new_mid_vs_new_low	7502.83	-0.976763	1.15013e-39	new_high_vs_new_mid
416	ENSMUSG00000031901	79.7411	-0.493552	0.00214077	new_mid_vs_new_low	79.7411	-0.697267	1.20448e-06	new_high_vs_new_mid
417	ENSMUSG00000031939	169.259	-0.483572	0.00152432	new_mid_vs_new_low	169.259	-0.421968	0.00249325	new_high_vs_new_mid
418	ENSMUSG00000031948	481.222	-0.482972	3.53249e-06	new_mid_vs_new_low	481.222	-0.474376	4.58113e-07	new_high_vs_new_mid
419	ENSMUSG00000031954	759.303	-0.293948	0.00253677	new_mid_vs_new_low	759.303	-0.410121	1.13975e-06	new_high_vs_new_mid
420	ENSMUSG00000032018	724.489	-0.57168	1.53044e-05	new_mid_vs_new_low	724.489	-0.486262	4.75237e-05	new_high_vs_new_mid
421	ENSMUSG00000032056	13469.2	-0.430594	7.90367e-07	new_mid_vs_new_low	13469.2	-0.918767	2.12893e-34	new_high_vs_new_mid
422	ENSMUSG00000032181	695.381	-0.528488	2.61462e-08	new_mid_vs_new_low	695.381	-0.844541	9.46848e-24	new_high_vs_new_mid
423	ENSMUSG00000032191	17864.2	-0.346242	0.000218609	new_mid_vs_new_low	17864.2	-0.957139	5.04466e-34	new_high_vs_new_mid
424	ENSMUSG00000032232	540.97	-0.669078	3.06191e-11	new_mid_vs_new_low	540.97	-0.663776	3.78781e-13	new_high_vs_new_mid
425	ENSMUSG00000032279	833.136	-0.354211	0.0021164	new_mid_vs_new_low	833.136	-0.549567	2.67087e-08	new_high_vs_new_mid
426	ENSMUSG00000032301	860.828	-0.429882	6.33466e-05	new_mid_vs_new_low	860.828	-0.311703	0.00164342	new_high_vs_new_mid
427	ENSMUSG00000032329	1039.31	-0.41907	1.66889e-08	new_mid_vs_new_low	1039.31	-0.191074	0.00781591	new_high_vs_new_mid
428	ENSMUSG00000032330	1059.61	-0.44973	0.000126687	new_mid_vs_new_low	1059.61	-0.285377	0.00924967	new_high_vs_new_mid
429	ENSMUSG00000032376	1090	-0.321128	0.002164	new_mid_vs_new_low	1090	-0.440837	1.09635e-06	new_high_vs_new_mid
430	ENSMUSG00000032398	276.929	-0.695874	6.09087e-07	new_mid_vs_new_low	276.929	-0.94307	3.27044e-14	new_high_vs_new_mid
431	ENSMUSG00000032399	2018.3	-0.526878	8.14838e-11	new_mid_vs_new_low	2018.3	-0.937147	2.49989e-39	new_high_vs_new_mid
432	ENSMUSG00000032400	363.379	-0.493014	6.77228e-08	new_mid_vs_new_low	363.379	-0.266689	0.00236317	new_high_vs_new_mid
433	ENSMUSG00000032478	177.557	-0.670061	0.000310363	new_mid_vs_new_low	177.557	-0.556914	0.00104914	new_high_vs_new_mid
434	ENSMUSG00000032493	167.747	-0.77361	5.62118e-08	new_mid_vs_new_low	167.747	-0.744643	1.21257e-08	new_high_vs_new_mid
435	ENSMUSG00000032757	639.461	-0.640065	3.83724e-06	new_mid_vs_new_low	639.461	-0.366377	0.00505648	new_high_vs_new_mid
436	ENSMUSG00000032939	967.746	-0.381402	0.000134761	new_mid_vs_new_low	967.746	-0.587866	1.17095e-11	new_high_vs_new_mid
437	ENSMUSG00000033196	138.882	-1.09205	4.18979e-07	new_mid_vs_new_low	138.882	-1.58256	2.55705e-16	new_high_vs_new_mid
438	ENSMUSG00000033554	40.1573	-0.680166	0.00225948	new_mid_vs_new_low	40.1573	-0.818091	5.51467e-05	new_high_vs_new_mid
439	ENSMUSG00000033809	138.755	-0.701251	0.000474749	new_mid_vs_new_low	138.755	-1.25953	5.0571e-13	new_high_vs_new_mid
440	ENSMUSG00000033916	540.162	-0.406522	0.00786325	new_mid_vs_new_low	540.162	-0.596674	4.86501e-06	new_high_vs_new_mid
441	ENSMUSG00000033952	8463.02	-0.218328	0.000797514	new_mid_vs_new_low	8463.02	-0.357045	1.35958e-10	new_high_vs_new_mid
442	ENSMUSG00000033970	566.401	-0.265834	0.00451647	new_mid_vs_new_low	566.401	-0.403001	5.81201e-07	new_high_vs_new_mid
443	ENSMUSG00000034007	350.354	-1.03736	4.1818e-30	new_mid_vs_new_low	350.354	-0.256317	0.00531167	new_high_vs_new_mid
444	ENSMUSG00000034083	371.94	-0.449605	1.75216e-06	new_mid_vs_new_low	371.94	-0.503481	3.05811e-09	new_high_vs_new_mid
445	ENSMUSG00000034152	790.739	-0.684468	1.38882e-13	new_mid_vs_new_low	790.739	-0.343894	8.25392e-05	new_high_vs_new_mid
446	ENSMUSG00000034192	1028.96	-0.524922	3.98948e-06	new_mid_vs_new_low	1028.96	-1.1495	1.38547e-31	new_high_vs_new_mid
447	ENSMUSG00000034211	803.969	-0.532421	5.94842e-05	new_mid_vs_new_low	803.969	-0.332861	0.00730955	new_high_vs_new_mid
448	ENSMUSG00000034243	749.517	-0.815726	2.40821e-18	new_mid_vs_new_low	749.517	-0.251803	0.00628861	new_high_vs_new_mid
449	ENSMUSG00000034263	329.36	-0.597754	3.08907e-10	new_mid_vs_new_low	329.36	-0.653273	4.93682e-14	new_high_vs_new_mid
450	ENSMUSG00000034274	211.059	-0.398111	0.00332349	new_mid_vs_new_low	211.059	-0.841022	3.70797e-13	new_high_vs_new_mid
451	ENSMUSG00000034295	1432.48	-0.396589	0.000206194	new_mid_vs_new_low	1432.48	-0.326367	0.000748423	new_high_vs_new_mid
452	ENSMUSG00000034343	240.589	-0.972354	3.77054e-09	new_mid_vs_new_low	240.589	-1.00293	1.96461e-11	new_high_vs_new_mid
453	ENSMUSG00000034442	279.285	-0.683485	9.10325e-09	new_mid_vs_new_low	279.285	-0.625408	9.34557e-09	new_high_vs_new_mid
454	ENSMUSG00000034484	505.073	-0.608653	7.43663e-07	new_mid_vs_new_low	505.073	-0.750455	6.70805e-12	new_high_vs_new_mid
455	ENSMUSG00000034528	146.124	-0.677415	5.86442e-06	new_mid_vs_new_low	146.124	-0.420519	0.00313733	new_high_vs_new_mid
456	ENSMUSG00000034906	812.928	-0.570307	1.77246e-11	new_mid_vs_new_low	812.928	-0.245841	0.002678	new_high_vs_new_mid
457	ENSMUSG00000035069	403.881	-0.775093	1.11255e-12	new_mid_vs_new_low	403.881	-0.6576	4.67843e-11	new_high_vs_new_mid
458	ENSMUSG00000035297	2632.66	-0.60988	9.89036e-12	new_mid_vs_new_low	2632.66	-0.648248	6.09058e-16	new_high_vs_new_mid
459	ENSMUSG00000035394	172.918	-0.382435	0.0011266	new_mid_vs_new_low	172.918	-0.741132	4.84144e-13	new_high_vs_new_mid
460	ENSMUSG00000035399	2816.99	-0.753889	1.04216e-06	new_mid_vs_new_low	2816.99	-0.65014	2.88834e-06	new_high_vs_new_mid
461	ENSMUSG00000035443	379.979	-0.595239	3.10713e-07	new_mid_vs_new_low	379.979	-0.464938	1.39359e-05	new_high_vs_new_mid
462	ENSMUSG00000035601	597.418	-0.409683	3.75178e-05	new_mid_vs_new_low	597.418	-0.306861	0.000808649	new_high_vs_new_mid
463	ENSMUSG00000035674	168.899	-0.717556	0.00216435	new_mid_vs_new_low	168.899	-1.20175	2.21312e-09	new_high_vs_new_mid
464	ENSMUSG00000035775	9.07216	-0.896203	0.00917584	new_mid_vs_new_low	9.07216	-1.01018	0.00237601	new_high_vs_new_mid
465	ENSMUSG00000035864	140.262	-0.572178	1.93761e-06	new_mid_vs_new_low	140.262	-0.476374	2.27897e-05	new_high_vs_new_mid
466	ENSMUSG00000036023	209.838	-0.729956	5.79182e-09	new_mid_vs_new_low	209.838	-0.568678	1.06298e-06	new_high_vs_new_mid
467	ENSMUSG00000036214	328.539	-0.671413	9.62086e-08	new_mid_vs_new_low	328.539	-0.749247	3.83218e-11	new_high_vs_new_mid
468	ENSMUSG00000036315	277.23	-0.328491	0.00956567	new_mid_vs_new_low	277.23	-1.09271	2.61836e-25	new_high_vs_new_mid
469	ENSMUSG00000036372	482.864	-0.540095	0.000193235	new_mid_vs_new_low	482.864	-0.785227	4.72754e-10	new_high_vs_new_mid
470	ENSMUSG00000036398	424.38	-0.396106	0.00724096	new_mid_vs_new_low	424.38	-0.624644	6.62204e-07	new_high_vs_new_mid
471	ENSMUSG00000036672	234.874	-0.348885	0.00247315	new_mid_vs_new_low	234.874	-0.577245	8.15867e-09	new_high_vs_new_mid
472	ENSMUSG00000036678	746.356	-0.437167	3.57104e-05	new_mid_vs_new_low	746.356	-0.395457	3.37011e-05	new_high_vs_new_mid
473	ENSMUSG00000036693	285.061	-0.505617	1.25828e-05	new_mid_vs_new_low	285.061	-0.44117	3.10253e-05	new_high_vs_new_mid
474	ENSMUSG00000036781	633.344	-0.355793	0.00862118	new_mid_vs_new_low	633.344	-0.453453	0.000104186	new_high_vs_new_mid
475	ENSMUSG00000036932	251.037	-0.448998	1.28196e-07	new_mid_vs_new_low	251.037	-0.434539	3.49848e-08	new_high_vs_new_mid
476	ENSMUSG00000036940	298.095	-0.616605	2.4772e-05	new_mid_vs_new_low	298.095	-0.905652	1.87592e-12	new_high_vs_new_mid
477	ENSMUSG00000036968	1891.01	-0.309717	0.00229549	new_mid_vs_new_low	1891.01	-0.736407	4.37182e-18	new_high_vs_new_mid
478	ENSMUSG00000037017	606.977	-0.633671	1.00177e-08	new_mid_vs_new_low	606.977	-0.348362	0.000853611	new_high_vs_new_mid
479	ENSMUSG00000037108	112.108	-0.802659	2.26959e-09	new_mid_vs_new_low	112.108	-0.373123	0.00503172	new_high_vs_new_mid
480	ENSMUSG00000037159	4587.19	-0.665697	6.02686e-15	new_mid_vs_new_low	4587.19	-0.358396	6.18755e-06	new_high_vs_new_mid
481	ENSMUSG00000037196	133.113	-0.500368	0.000161639	new_mid_vs_new_low	133.113	-0.781593	3.80594e-11	new_high_vs_new_mid
482	ENSMUSG00000037216	731.624	-0.517263	1.19006e-11	new_mid_vs_new_low	731.624	-0.308843	1.58171e-05	new_high_vs_new_mid
483	ENSMUSG00000037544	1510.11	-0.59594	1.50675e-13	new_mid_vs_new_low	1510.11	-0.532858	3.06581e-13	new_high_vs_new_mid
484	ENSMUSG00000037722	32.2281	-0.551946	0.0070698	new_mid_vs_new_low	32.2281	-0.535286	0.00550845	new_high_vs_new_mid
485	ENSMUSG00000037742	3577.22	-0.654438	0.00188459	new_mid_vs_new_low	3577.22	-0.662566	0.000355866	new_high_vs_new_mid
486	ENSMUSG00000037910	1106.43	-0.600356	6.87278e-05	new_mid_vs_new_low	1106.43	-1.02571	2.91604e-15	new_high_vs_new_mid
487	ENSMUSG00000037958	983.837	-0.705033	5.61841e-11	new_mid_vs_new_low	983.837	-0.65223	1.9417e-11	new_high_vs_new_mid
488	ENSMUSG00000038020	147.637	-0.523836	0.000781437	new_mid_vs_new_low	147.637	-0.577566	3.63327e-05	new_high_vs_new_mid
489	ENSMUSG00000038225	68.6035	-0.695138	9.26193e-06	new_mid_vs_new_low	68.6035	-0.489077	0.00118167	new_high_vs_new_mid
490	ENSMUSG00000038374	480.173	-0.440045	1.80239e-05	new_mid_vs_new_low	480.173	-0.816446	7.986e-20	new_high_vs_new_mid
491	ENSMUSG00000038383	443.019	-0.311	0.00299235	new_mid_vs_new_low	443.019	-0.384407	2.87236e-05	new_high_vs_new_mid
492	ENSMUSG00000038425	139.674	-0.708401	3.95711e-14	new_mid_vs_new_low	139.674	-0.290354	0.00214366	new_high_vs_new_mid
493	ENSMUSG00000038542	807.558	-0.316673	0.00471722	new_mid_vs_new_low	807.558	-0.387724	6.83375e-05	new_high_vs_new_mid
494	ENSMUSG00000038587	1482.22	-0.481586	1.21778e-07	new_mid_vs_new_low	1482.22	-0.263237	0.00216556	new_high_vs_new_mid
495	ENSMUSG00000038628	1012.36	-0.583388	1.44326e-05	new_mid_vs_new_low	1012.36	-0.759483	1.19774e-10	new_high_vs_new_mid
496	ENSMUSG00000038690	1125.5	-0.641931	0.000229346	new_mid_vs_new_low	1125.5	-1.25126	3.80161e-17	new_high_vs_new_mid
497	ENSMUSG00000038696	1010.42	-0.316682	2.43134e-05	new_mid_vs_new_low	1010.42	-0.241274	0.000468203	new_high_vs_new_mid
498	ENSMUSG00000038708	1061.47	-0.856322	1.1312e-19	new_mid_vs_new_low	1061.47	-0.538104	6.52917e-10	new_high_vs_new_mid
499	ENSMUSG00000038750	5222.02	-0.460037	5.10191e-06	new_mid_vs_new_low	5222.02	-0.324535	0.000445794	new_high_vs_new_mid
500	ENSMUSG00000038762	426.094	-0.422442	0.00216371	new_mid_vs_new_low	426.094	-0.784247	2.29693e-11	new_high_vs_new_mid
501	ENSMUSG00000038782	80.7281	-0.52063	0.0074605	new_mid_vs_new_low	80.7281	-0.834168	8.26915e-07	new_high_vs_new_mid
502	ENSMUSG00000038803	154.487	-0.511686	0.00185318	new_mid_vs_new_low	154.487	-0.791911	3.15272e-08	new_high_vs_new_mid
503	ENSMUSG00000038871	13386.6	-0.454053	4.6371e-05	new_mid_vs_new_low	13386.6	-0.777843	4.61391e-16	new_high_vs_new_mid
504	ENSMUSG00000038925	11813	-0.639551	8.03917e-11	new_mid_vs_new_low	11813	-1.05441	2.77873e-34	new_high_vs_new_mid
505	ENSMUSG00000038943	4823.33	-1.11008	1.28193e-24	new_mid_vs_new_low	4823.33	-0.63877	1.46529e-10	new_high_vs_new_mid
506	ENSMUSG00000039001	320.015	-0.473434	0.00979107	new_mid_vs_new_low	320.015	-1.16863	1.39017e-14	new_high_vs_new_mid
507	ENSMUSG00000039047	418.457	-0.736003	3.26471e-24	new_mid_vs_new_low	418.457	-0.39877	7.63497e-09	new_high_vs_new_mid
508	ENSMUSG00000039065	112.398	-0.624364	6.62346e-06	new_mid_vs_new_low	112.398	-0.690366	5.62972e-08	new_high_vs_new_mid
509	ENSMUSG00000039115	1677.13	-1.1131	2.02708e-21	new_mid_vs_new_low	1677.13	-0.625019	7.79957e-09	new_high_vs_new_mid
510	ENSMUSG00000039128	312.408	-0.477492	1.95021e-08	new_mid_vs_new_low	312.408	-0.400272	4.10548e-07	new_high_vs_new_mid
511	ENSMUSG00000039183	883.962	-0.51904	0.000199422	new_mid_vs_new_low	883.962	-0.573381	3.20968e-06	new_high_vs_new_mid
512	ENSMUSG00000039197	806.839	-0.418743	5.58267e-09	new_mid_vs_new_low	806.839	-0.348769	1.18328e-07	new_high_vs_new_mid
513	ENSMUSG00000039396	1910.78	-0.368666	3.83555e-05	new_mid_vs_new_low	1910.78	-0.32789	4.64438e-05	new_high_vs_new_mid
514	ENSMUSG00000039431	858.335	-0.424312	2.96348e-05	new_mid_vs_new_low	858.335	-0.535286	2.22611e-09	new_high_vs_new_mid
515	ENSMUSG00000039737	796.599	-0.446961	9.468e-05	new_mid_vs_new_low	796.599	-0.836394	2.2594e-17	new_high_vs_new_mid
516	ENSMUSG00000039748	1174.26	-0.383832	1.28556e-08	new_mid_vs_new_low	1174.26	-0.524625	2.5875e-18	new_high_vs_new_mid
517	ENSMUSG00000039756	1842.58	-0.902922	2.20469e-21	new_mid_vs_new_low	1842.58	-0.257364	0.00595455	new_high_vs_new_mid
518	ENSMUSG00000039770	3596.25	-0.479809	2.51684e-10	new_mid_vs_new_low	3596.25	-0.637798	2.28408e-21	new_high_vs_new_mid
519	ENSMUSG00000039771	1684.43	-0.450848	0.00206791	new_mid_vs_new_low	1684.43	-0.696864	2.43098e-08	new_high_vs_new_mid
520	ENSMUSG00000039883	2560.22	-0.866061	7.142e-15	new_mid_vs_new_low	2560.22	-0.485371	2.55781e-06	new_high_vs_new_mid
521	ENSMUSG00000040034	414.145	-0.9096	1.96771e-08	new_mid_vs_new_low	414.145	-0.752474	3.39767e-07	new_high_vs_new_mid
522	ENSMUSG00000040174	54.315	-0.584707	0.000296582	new_mid_vs_new_low	54.315	-0.771883	2.16552e-07	new_high_vs_new_mid
523	ENSMUSG00000040213	199.982	-0.868746	3.9679e-06	new_mid_vs_new_low	199.982	-0.833672	9.90922e-07	new_high_vs_new_mid
524	ENSMUSG00000040302	458.583	-0.411641	3.33327e-05	new_mid_vs_new_low	458.583	-0.277798	0.00276816	new_high_vs_new_mid
525	ENSMUSG00000040462	862.181	-0.608667	5.19339e-09	new_mid_vs_new_low	862.181	-0.77633	5.91824e-17	new_high_vs_new_mid
526	ENSMUSG00000040728	1896.77	-0.323662	6.65913e-07	new_mid_vs_new_low	1896.77	-0.17109	0.00573148	new_high_vs_new_mid
527	ENSMUSG00000040771	154.201	-0.634441	2.06497e-05	new_mid_vs_new_low	154.201	-0.419687	0.00288294	new_high_vs_new_mid
528	ENSMUSG00000040952	374.008	-0.76923	3.6798e-05	new_mid_vs_new_low	374.008	-1.45281	2.13763e-19	new_high_vs_new_mid
529	ENSMUSG00000040963	416.96	-1.24957	1.45106e-18	new_mid_vs_new_low	416.96	-1.2055	1.3201e-20	new_high_vs_new_mid
530	ENSMUSG00000041035	787.521	-0.446491	0.000234583	new_mid_vs_new_low	787.521	-1.00151	3.59656e-22	new_high_vs_new_mid
531	ENSMUSG00000041062	107.212	-0.565482	0.00594423	new_mid_vs_new_low	107.212	-0.748638	3.11353e-05	new_high_vs_new_mid
532	ENSMUSG00000041133	557.627	-0.662302	7.81061e-14	new_mid_vs_new_low	557.627	-0.534768	5.33064e-11	new_high_vs_new_mid
533	ENSMUSG00000041278	1197.28	-0.586655	8.12664e-11	new_mid_vs_new_low	1197.28	-0.876603	7.6646e-28	new_high_vs_new_mid
534	ENSMUSG00000041359	19055.6	-0.617515	7.00191e-07	new_mid_vs_new_low	19055.6	-0.904986	7.85113e-17	new_high_vs_new_mid
535	ENSMUSG00000041360	463.606	-0.684893	4.60027e-13	new_mid_vs_new_low	463.606	-0.421593	1.98658e-06	new_high_vs_new_mid
536	ENSMUSG00000041396	256.075	-0.549322	2.39683e-06	new_mid_vs_new_low	256.075	-0.398915	0.000237601	new_high_vs_new_mid
537	ENSMUSG00000041438	3191.68	-0.426489	1.90131e-05	new_mid_vs_new_low	3191.68	-0.355201	7.86286e-05	new_high_vs_new_mid
538	ENSMUSG00000041571	959.003	-0.62708	2.85436e-06	new_mid_vs_new_low	959.003	-0.853863	3.84008e-13	new_high_vs_new_mid
539	ENSMUSG00000041645	1337.33	-0.852606	5.33364e-12	new_mid_vs_new_low	1337.33	-0.5558	1.04568e-06	new_high_vs_new_mid
540	ENSMUSG00000041912	661.12	-0.51946	2.23082e-10	new_mid_vs_new_low	661.12	-0.759653	3.85837e-25	new_high_vs_new_mid
541	ENSMUSG00000041921	99.5703	-0.974356	4.16093e-13	new_mid_vs_new_low	99.5703	-0.438555	0.00099976	new_high_vs_new_mid
542	ENSMUSG00000042133	1507.15	-0.714916	8.09991e-11	new_mid_vs_new_low	1507.15	-0.358331	0.000556996	new_high_vs_new_mid
543	ENSMUSG00000042148	1638.82	-0.329837	0.00242878	new_mid_vs_new_low	1638.82	-0.38762	4.35265e-05	new_high_vs_new_mid
544	ENSMUSG00000042279	27130.4	-0.329663	0.00519244	new_mid_vs_new_low	27130.4	-0.74129	3.31653e-14	new_high_vs_new_mid
545	ENSMUSG00000042354	502.859	-0.473258	5.84616e-06	new_mid_vs_new_low	502.859	-0.507254	6.03415e-08	new_high_vs_new_mid
546	ENSMUSG00000042487	643.724	-0.62413	4.9181e-14	new_mid_vs_new_low	643.724	-0.679591	1.69442e-19	new_high_vs_new_mid
547	ENSMUSG00000042489	669.421	-0.872858	8.2807e-21	new_mid_vs_new_low	669.421	-0.607447	1.74819e-12	new_high_vs_new_mid
548	ENSMUSG00000042541	835.296	-0.434657	0.000183281	new_mid_vs_new_low	835.296	-0.582389	9.29092e-09	new_high_vs_new_mid
549	ENSMUSG00000042606	1406.91	-0.685221	1.78796e-08	new_mid_vs_new_low	1406.91	-0.597742	5.26315e-08	new_high_vs_new_mid
550	ENSMUSG00000042682	578.764	-0.331679	0.000999946	new_mid_vs_new_low	578.764	-0.569075	5.34661e-11	new_high_vs_new_mid
551	ENSMUSG00000042694	207.194	-0.437596	0.000638217	new_mid_vs_new_low	207.194	-0.452753	8.81015e-05	new_high_vs_new_mid
552	ENSMUSG00000042790	466.801	-0.344592	0.0021401	new_mid_vs_new_low	466.801	-0.327258	0.00117842	new_high_vs_new_mid
553	ENSMUSG00000043259	1451.15	-0.762733	1.8991e-21	new_mid_vs_new_low	1451.15	-0.521893	1.36087e-12	new_high_vs_new_mid
554	ENSMUSG00000043505	79.9964	-0.801665	3.8e-06	new_mid_vs_new_low	79.9964	-0.805543	5.11664e-07	new_high_vs_new_mid
555	ENSMUSG00000043542	101.533	-0.594659	8.58896e-06	new_mid_vs_new_low	101.533	-0.96866	1.48808e-15	new_high_vs_new_mid
556	ENSMUSG00000043913	206.317	-0.403833	0.000238106	new_mid_vs_new_low	206.317	-0.31859	0.00188913	new_high_vs_new_mid
557	ENSMUSG00000044018	138.192	-0.49637	0.000588233	new_mid_vs_new_low	138.192	-0.461163	0.000486609	new_high_vs_new_mid
558	ENSMUSG00000044042	102.885	-0.658796	0.000338325	new_mid_vs_new_low	102.885	-0.498999	0.00367092	new_high_vs_new_mid
559	ENSMUSG00000044408	144.866	-0.508028	0.00219491	new_mid_vs_new_low	144.866	-0.658386	6.70596e-06	new_high_vs_new_mid
560	ENSMUSG00000044475	404.342	-0.283967	0.0033476	new_mid_vs_new_low	404.342	-0.31182	0.000291433	new_high_vs_new_mid
561	ENSMUSG00000044566	1075.68	-0.526369	2.58967e-10	new_mid_vs_new_low	1075.68	-0.45134	2.54715e-09	new_high_vs_new_mid
562	ENSMUSG00000044726	1309.65	-0.448944	5.27588e-07	new_mid_vs_new_low	1309.65	-0.456948	1.16172e-08	new_high_vs_new_mid
563	ENSMUSG00000044937	368.982	-0.755236	3.55941e-13	new_mid_vs_new_low	368.982	-0.49066	4.34839e-07	new_high_vs_new_mid
564	ENSMUSG00000044950	138.067	-0.712531	0.000281148	new_mid_vs_new_low	138.067	-0.642017	0.000319367	new_high_vs_new_mid
565	ENSMUSG00000045193	712.245	-0.782446	2.21659e-13	new_mid_vs_new_low	712.245	-1.02988	5.0296e-27	new_high_vs_new_mid
566	ENSMUSG00000045237	724.097	-0.288539	0.0034563	new_mid_vs_new_low	724.097	-0.578526	4.05673e-12	new_high_vs_new_mid
567	ENSMUSG00000045291	16038.2	-0.735521	1.49972e-16	new_mid_vs_new_low	16038.2	-0.384315	3.34124e-06	new_high_vs_new_mid
568	ENSMUSG00000045378	305.703	-0.713608	0.000213768	new_mid_vs_new_low	305.703	-1.23767	1.02594e-13	new_high_vs_new_mid
569	ENSMUSG00000045996	362.113	-0.700012	0.000701542	new_mid_vs_new_low	362.113	-0.522262	0.00591456	new_high_vs_new_mid
570	ENSMUSG00000046139	121.657	-0.325437	0.00892248	new_mid_vs_new_low	121.657	-0.550708	4.11077e-07	new_high_vs_new_mid
571	ENSMUSG00000046185	173.697	-0.489753	0.000220361	new_mid_vs_new_low	173.697	-0.480413	6.76001e-05	new_high_vs_new_mid
572	ENSMUSG00000046323	15741.7	-0.551021	2.81512e-05	new_mid_vs_new_low	15741.7	-0.579541	6.31295e-07	new_high_vs_new_mid
573	ENSMUSG00000046330	203.239	-0.716112	0.00117712	new_mid_vs_new_low	203.239	-1.2654	2.38797e-11	new_high_vs_new_mid
574	ENSMUSG00000046434	843.712	-1.23568	0.000187313	new_mid_vs_new_low	843.712	-0.952269	0.00155808	new_high_vs_new_mid
575	ENSMUSG00000046585	39.5655	-0.859583	0.000104438	new_mid_vs_new_low	39.5655	-0.563328	0.00892838	new_high_vs_new_mid
576	ENSMUSG00000046679	1121.35	-0.378969	0.000198658	new_mid_vs_new_low	1121.35	-0.567975	1.22857e-10	new_high_vs_new_mid
577	ENSMUSG00000047361	61.6668	-0.45744	0.00969173	new_mid_vs_new_low	61.6668	-1.03325	1.57812e-11	new_high_vs_new_mid
578	ENSMUSG00000047419	2324.04	-0.467517	1.00726e-06	new_mid_vs_new_low	2324.04	-0.39767	4.09156e-06	new_high_vs_new_mid
579	ENSMUSG00000047459	973.542	-0.404788	0.000168714	new_mid_vs_new_low	973.542	-0.772443	6.03426e-17	new_high_vs_new_mid
580	ENSMUSG00000047502	116.197	-1.12611	1.23862e-09	new_mid_vs_new_low	116.197	-0.572784	0.00136826	new_high_vs_new_mid
581	ENSMUSG00000047799	1138.67	-1.32927	2.06467e-14	new_mid_vs_new_low	1138.67	-0.57823	0.000457859	new_high_vs_new_mid
582	ENSMUSG00000047986	117.758	-0.64503	0.00713695	new_mid_vs_new_low	117.758	-0.692392	0.00112065	new_high_vs_new_mid
583	ENSMUSG00000048175	1226.59	-0.469225	7.00273e-09	new_mid_vs_new_low	1226.59	-0.469651	1.19396e-10	new_high_vs_new_mid
584	ENSMUSG00000049299	383.389	-0.329428	0.000676262	new_mid_vs_new_low	383.389	-0.595696	1.32325e-12	new_high_vs_new_mid
585	ENSMUSG00000049314	1474.34	-0.623593	2.94999e-08	new_mid_vs_new_low	1474.34	-0.405921	9.21825e-05	new_high_vs_new_mid
586	ENSMUSG00000049516	577.304	-0.391102	8.83759e-06	new_mid_vs_new_low	577.304	-0.230261	0.00584207	new_high_vs_new_mid
587	ENSMUSG00000049539	199.529	-1.04305	0.00015695	new_mid_vs_new_low	199.529	-2.36692	2.1606e-23	new_high_vs_new_mid
588	ENSMUSG00000049565	718.746	-0.782414	1.70965e-22	new_mid_vs_new_low	718.746	-0.665114	1.73415e-19	new_high_vs_new_mid
589	ENSMUSG00000049811	328.734	-0.389676	0.000389261	new_mid_vs_new_low	328.734	-0.805313	2.22627e-17	new_high_vs_new_mid
590	ENSMUSG00000050050	166.011	-0.840505	1.09043e-08	new_mid_vs_new_low	166.011	-0.450519	0.00142528	new_high_vs_new_mid
591	ENSMUSG00000050188	1467.13	-0.603996	3.32681e-06	new_mid_vs_new_low	1467.13	-0.890647	4.01449e-15	new_high_vs_new_mid
592	ENSMUSG00000050217	48.1147	-0.609502	0.0010233	new_mid_vs_new_low	48.1147	-0.767061	6.26473e-06	new_high_vs_new_mid
593	ENSMUSG00000050471	740.865	-0.414611	0.000137029	new_mid_vs_new_low	740.865	-0.988532	1.93405e-26	new_high_vs_new_mid
594	ENSMUSG00000050605	605.457	-0.751213	6.04592e-12	new_mid_vs_new_low	605.457	-0.451102	9.53138e-06	new_high_vs_new_mid
595	ENSMUSG00000050608	432.011	-0.395821	0.00476651	new_mid_vs_new_low	432.011	-0.406387	0.00108196	new_high_vs_new_mid
596	ENSMUSG00000050612	1111.56	-0.400816	1.52696e-07	new_mid_vs_new_low	1111.56	-0.227792	0.00157141	new_high_vs_new_mid
597	ENSMUSG00000050697	672.942	-0.742194	3.27269e-14	new_mid_vs_new_low	672.942	-0.751047	2.5597e-17	new_high_vs_new_mid
598	ENSMUSG00000050732	146.275	-0.68578	0.000865648	new_mid_vs_new_low	146.275	-0.612195	0.00106131	new_high_vs_new_mid
599	ENSMUSG00000050747	140.135	-0.704147	2.19865e-05	new_mid_vs_new_low	140.135	-0.543135	0.000421465	new_high_vs_new_mid
600	ENSMUSG00000050856	331.357	-0.677305	0.000207986	new_mid_vs_new_low	331.357	-0.848908	1.20213e-07	new_high_vs_new_mid
601	ENSMUSG00000051615	73.1695	-0.56139	0.00708378	new_mid_vs_new_low	73.1695	-0.58083	0.00201611	new_high_vs_new_mid
602	ENSMUSG00000051811	276.298	-0.49577	0.00266288	new_mid_vs_new_low	276.298	-0.967041	5.52346e-12	new_high_vs_new_mid
603	ENSMUSG00000052293	17.4678	-0.746738	0.00647652	new_mid_vs_new_low	17.4678	-1.04723	3.66604e-05	new_high_vs_new_mid
604	ENSMUSG00000052446	849.282	-0.691605	5.4058e-13	new_mid_vs_new_low	849.282	-0.354105	8.8128e-05	new_high_vs_new_mid
605	ENSMUSG00000052485	261.772	-0.545043	0.000844072	new_mid_vs_new_low	261.772	-0.929766	4.06866e-11	new_high_vs_new_mid
606	ENSMUSG00000052712	538.677	-0.604182	1.71947e-13	new_mid_vs_new_low	538.677	-0.577354	1.41957e-14	new_high_vs_new_mid
607	ENSMUSG00000052962	1122.28	-0.570931	6.35495e-09	new_mid_vs_new_low	1122.28	-0.695879	1.82942e-15	new_high_vs_new_mid
608	ENSMUSG00000053063	812.709	-0.593047	5.29897e-09	new_mid_vs_new_low	812.709	-0.706032	7.2205e-15	new_high_vs_new_mid
609	ENSMUSG00000053338	68.5424	-0.941702	9.01618e-07	new_mid_vs_new_low	68.5424	-0.565707	0.00224816	new_high_vs_new_mid
610	ENSMUSG00000053765	484.362	-0.887241	7.88408e-12	new_mid_vs_new_low	484.362	-0.95106	4.47975e-16	new_high_vs_new_mid
611	ENSMUSG00000054087	5947.07	-0.916982	1.77465e-13	new_mid_vs_new_low	5947.07	-0.433411	0.000213862	new_high_vs_new_mid
612	ENSMUSG00000054134	13149.5	-0.706229	2.06742e-09	new_mid_vs_new_low	13149.5	-0.509421	2.13168e-06	new_high_vs_new_mid
613	ENSMUSG00000054302	583.245	-0.557483	1.61182e-09	new_mid_vs_new_low	583.245	-0.54982	5.34624e-11	new_high_vs_new_mid
614	ENSMUSG00000054309	562.702	-0.922363	1.07325e-17	new_mid_vs_new_low	562.702	-0.313156	0.00294274	new_high_vs_new_mid
615	ENSMUSG00000054310	4535.63	-0.371301	0.00169252	new_mid_vs_new_low	4535.63	-0.793448	1.27502e-15	new_high_vs_new_mid
616	ENSMUSG00000054312	244.986	-0.617373	0.00163783	new_mid_vs_new_low	244.986	-1.40591	2.67511e-17	new_high_vs_new_mid
617	ENSMUSG00000054385	112.066	-0.948079	1.75196e-05	new_mid_vs_new_low	112.066	-1.13079	1.12604e-08	new_high_vs_new_mid
618	ENSMUSG00000054405	1335.91	-0.547514	5.37668e-10	new_mid_vs_new_low	1335.91	-0.46125	8.41733e-09	new_high_vs_new_mid
619	ENSMUSG00000054428	290.827	-0.41001	0.00165888	new_mid_vs_new_low	290.827	-0.312287	0.00964795	new_high_vs_new_mid
620	ENSMUSG00000054446	2108.36	-0.373986	0.000130679	new_mid_vs_new_low	2108.36	-0.739352	8.98606e-19	new_high_vs_new_mid
621	ENSMUSG00000054733	133.854	-0.51476	0.00110788	new_mid_vs_new_low	133.854	-0.516919	0.0002962	new_high_vs_new_mid
622	ENSMUSG00000055067	412.688	-0.700217	1.12688e-10	new_mid_vs_new_low	412.688	-0.405345	7.28891e-05	new_high_vs_new_mid
623	ENSMUSG00000055334	1097.07	-0.347956	4.78151e-05	new_mid_vs_new_low	1097.07	-0.592714	1.36914e-15	new_high_vs_new_mid
624	ENSMUSG00000055546	239.463	-0.445065	8.50984e-05	new_mid_vs_new_low	239.463	-0.487151	1.87404e-06	new_high_vs_new_mid
625	ENSMUSG00000055762	1471.47	-0.392703	0.000992374	new_mid_vs_new_low	1471.47	-1.38185	3.64931e-44	new_high_vs_new_mid
626	ENSMUSG00000055850	295.115	-0.513232	0.000192373	new_mid_vs_new_low	295.115	-0.772725	1.36003e-10	new_high_vs_new_mid
627	ENSMUSG00000056162	307.778	-0.409894	0.00122548	new_mid_vs_new_low	307.778	-0.505199	6.14018e-06	new_high_vs_new_mid
628	ENSMUSG00000056201	1891.69	-0.391735	0.0004756	new_mid_vs_new_low	1891.69	-1.05339	5.42688e-29	new_high_vs_new_mid
629	ENSMUSG00000056267	739.713	-0.560671	5.80061e-09	new_mid_vs_new_low	739.713	-0.490621	2.09698e-08	new_high_vs_new_mid
630	ENSMUSG00000057058	997.783	-0.462336	1.32064e-07	new_mid_vs_new_low	997.783	-0.489999	4.38785e-10	new_high_vs_new_mid
631	ENSMUSG00000057176	56.0662	-0.544473	0.00202144	new_mid_vs_new_low	56.0662	-0.818258	2.46253e-07	new_high_vs_new_mid
632	ENSMUSG00000057278	251.809	-0.345674	0.00377636	new_mid_vs_new_low	251.809	-0.495345	1.93604e-06	new_high_vs_new_mid
633	ENSMUSG00000057375	1194.01	-0.424297	1.93323e-05	new_mid_vs_new_low	1194.01	-0.399549	7.26695e-06	new_high_vs_new_mid
634	ENSMUSG00000057388	1156.19	-0.384892	4.21298e-07	new_mid_vs_new_low	1156.19	-0.53469	1.85599e-15	new_high_vs_new_mid
635	ENSMUSG00000057534	19411.6	-0.375284	0.0011571	new_mid_vs_new_low	19411.6	-0.814624	4.54221e-17	new_high_vs_new_mid
636	ENSMUSG00000057649	275.24	-0.405919	5.75667e-05	new_mid_vs_new_low	275.24	-0.310162	0.000977165	new_high_vs_new_mid
637	ENSMUSG00000057841	1235.77	-0.562629	0.000540723	new_mid_vs_new_low	1235.77	-0.814633	6.25505e-09	new_high_vs_new_mid
638	ENSMUSG00000058013	414.492	-0.494263	0.000255069	new_mid_vs_new_low	414.492	-0.612666	2.6115e-07	new_high_vs_new_mid
639	ENSMUSG00000058057	201.506	-0.48009	5.94842e-05	new_mid_vs_new_low	201.506	-0.981767	1.06239e-20	new_high_vs_new_mid
640	ENSMUSG00000058267	658.709	-0.633706	8.63511e-06	new_mid_vs_new_low	658.709	-0.508329	8.60649e-05	new_high_vs_new_mid
641	ENSMUSG00000058407	3899.68	-0.585105	1.56032e-07	new_mid_vs_new_low	3899.68	-0.311619	0.00302856	new_high_vs_new_mid
642	ENSMUSG00000058503	343.15	-0.709881	6.8482e-09	new_mid_vs_new_low	343.15	-0.556118	8.23202e-07	new_high_vs_new_mid
643	ENSMUSG00000058587	236.469	-0.691136	1.07023e-11	new_mid_vs_new_low	236.469	-0.672349	8.81021e-13	new_high_vs_new_mid
644	ENSMUSG00000059182	439.121	-0.319245	0.000889061	new_mid_vs_new_low	439.121	-0.654605	2.13981e-15	new_high_vs_new_mid
645	ENSMUSG00000059301	1313.49	-0.699092	1.92293e-09	new_mid_vs_new_low	1313.49	-0.562271	1.06459e-07	new_high_vs_new_mid
646	ENSMUSG00000059434	551.956	-0.593164	2.4142e-05	new_mid_vs_new_low	551.956	-0.933578	2.36371e-14	new_high_vs_new_mid
647	ENSMUSG00000059534	371.077	-0.683308	0.000421508	new_mid_vs_new_low	371.077	-1.18217	1.25025e-12	new_high_vs_new_mid
648	ENSMUSG00000059554	105.737	-0.656857	1.20434e-07	new_mid_vs_new_low	105.737	-0.578648	7.61229e-07	new_high_vs_new_mid
649	ENSMUSG00000059743	49.7532	-0.55387	0.00157725	new_mid_vs_new_low	49.7532	-0.818932	2.62938e-07	new_high_vs_new_mid
650	ENSMUSG00000060371	564.499	-0.372644	0.00166055	new_mid_vs_new_low	564.499	-0.639776	2.82609e-10	new_high_vs_new_mid
651	ENSMUSG00000060373	2019.47	-0.682265	1.21401e-10	new_mid_vs_new_low	2019.47	-0.607328	2.12257e-10	new_high_vs_new_mid
652	ENSMUSG00000060416	1518.67	-0.522718	0.000191425	new_mid_vs_new_low	1518.67	-1.14636	6.06138e-22	new_high_vs_new_mid
653	ENSMUSG00000060579	25.3704	-0.651794	0.00225732	new_mid_vs_new_low	25.3704	-0.778305	0.000102347	new_high_vs_new_mid
654	ENSMUSG00000060679	168.543	-0.534711	1.56397e-05	new_mid_vs_new_low	168.543	-0.426647	0.000213428	new_high_vs_new_mid
655	ENSMUSG00000060992	1942.84	-0.506773	1.14179e-07	new_mid_vs_new_low	1942.84	-0.567522	2.36171e-11	new_high_vs_new_mid
656	ENSMUSG00000061360	1291.11	-0.567067	1.70485e-07	new_mid_vs_new_low	1291.11	-0.954427	8.26447e-24	new_high_vs_new_mid
657	ENSMUSG00000061887	153.457	-0.420059	0.00191081	new_mid_vs_new_low	153.457	-0.348117	0.00548254	new_high_vs_new_mid
658	ENSMUSG00000062210	1936.3	-0.31177	0.00025166	new_mid_vs_new_low	1936.3	-0.374878	5.20223e-07	new_high_vs_new_mid
659	ENSMUSG00000062580	2018.09	-0.370117	3.19984e-05	new_mid_vs_new_low	2018.09	-0.956239	1.96513e-36	new_high_vs_new_mid
660	ENSMUSG00000062646	221.684	-0.476822	1.09782e-06	new_mid_vs_new_low	221.684	-0.339481	0.000237677	new_high_vs_new_mid
661	ENSMUSG00000062822	592.012	-0.644363	4.72017e-16	new_mid_vs_new_low	592.012	-0.262575	0.000628419	new_high_vs_new_mid
662	ENSMUSG00000062981	301.763	-0.645708	4.77163e-06	new_mid_vs_new_low	301.763	-0.540193	2.77166e-05	new_high_vs_new_mid
663	ENSMUSG00000062995	858.989	-0.738378	2.04518e-12	new_mid_vs_new_low	858.989	-0.496068	3.03423e-07	new_high_vs_new_mid
664	ENSMUSG00000063334	798.292	-0.489554	1.11884e-07	new_mid_vs_new_low	798.292	-0.429667	2.92228e-07	new_high_vs_new_mid
665	ENSMUSG00000063412	9.16234	-0.800465	0.00483954	new_mid_vs_new_low	9.16234	-1.32597	2.16703e-06	new_high_vs_new_mid
666	ENSMUSG00000063785	293.175	-0.940057	7.85287e-12	new_mid_vs_new_low	293.175	-0.443903	0.000749722	new_high_vs_new_mid
667	ENSMUSG00000063800	1061.56	-0.377319	7.31032e-07	new_mid_vs_new_low	1061.56	-0.264033	0.000177287	new_high_vs_new_mid
668	ENSMUSG00000063888	145.935	-0.472902	0.00601797	new_mid_vs_new_low	145.935	-0.71504	1.59775e-06	new_high_vs_new_mid
669	ENSMUSG00000064202	25.4271	-0.808635	0.000905632	new_mid_vs_new_low	25.4271	-0.635468	0.00705559	new_high_vs_new_mid
670	ENSMUSG00000064284	355.817	-0.42531	5.46007e-05	new_mid_vs_new_low	355.817	-0.584816	3.64491e-10	new_high_vs_new_mid
671	ENSMUSG00000066150	200.104	-0.707776	7.12776e-07	new_mid_vs_new_low	200.104	-0.701076	6.82172e-08	new_high_vs_new_mid
672	ENSMUSG00000066152	361.447	-0.386525	0.0025769	new_mid_vs_new_low	361.447	-0.326302	0.00524373	new_high_vs_new_mid
673	ENSMUSG00000066463	3695.98	-0.692298	7.63022e-10	new_mid_vs_new_low	3695.98	-0.58294	9.6099e-09	new_high_vs_new_mid
674	ENSMUSG00000066551	715.328	-0.838364	0.000100301	new_mid_vs_new_low	715.328	-0.896309	2.56946e-06	new_high_vs_new_mid
675	ENSMUSG00000066878	12.048	-1.26644	1.02449e-06	new_mid_vs_new_low	12.048	-1.43471	1.13709e-07	new_high_vs_new_mid
676	ENSMUSG00000066979	1581.12	-0.529616	2.64374e-11	new_mid_vs_new_low	1581.12	-0.764477	2.52856e-27	new_high_vs_new_mid
677	ENSMUSG00000067713	227.204	-0.384607	0.000406895	new_mid_vs_new_low	227.204	-0.345503	0.00054127	new_high_vs_new_mid
678	ENSMUSG00000068184	207.052	-0.356257	0.00315622	new_mid_vs_new_low	207.052	-0.439255	3.97784e-05	new_high_vs_new_mid
679	ENSMUSG00000068479	184.81	-0.572137	3.81879e-07	new_mid_vs_new_low	184.81	-0.495255	2.21648e-06	new_high_vs_new_mid
680	ENSMUSG00000068580	206.587	-0.748447	3.06664e-09	new_mid_vs_new_low	206.587	-0.556876	2.26737e-06	new_high_vs_new_mid
681	ENSMUSG00000068739	762.872	-0.496838	2.52597e-06	new_mid_vs_new_low	762.872	-0.539425	1.03086e-08	new_high_vs_new_mid
682	ENSMUSG00000068762	75.7203	-0.532427	0.000583316	new_mid_vs_new_low	75.7203	-1.17741	1.35327e-17	new_high_vs_new_mid
683	ENSMUSG00000069089	1278.16	-0.513597	2.01242e-07	new_mid_vs_new_low	1278.16	-0.248025	0.00880365	new_high_vs_new_mid
684	ENSMUSG00000069744	525.949	-0.798403	0.000142996	new_mid_vs_new_low	525.949	-0.527175	0.00686661	new_high_vs_new_mid
685	ENSMUSG00000069910	1382.61	-0.76355	1.14465e-36	new_mid_vs_new_low	1382.61	-0.580881	1.36601e-25	new_high_vs_new_mid
686	ENSMUSG00000070777	687.024	-0.309341	0.005677	new_mid_vs_new_low	687.024	-0.304203	0.00223947	new_high_vs_new_mid
687	ENSMUSG00000070871	192.17	-0.352388	0.00277744	new_mid_vs_new_low	192.17	-0.948166	5.29251e-21	new_high_vs_new_mid
688	ENSMUSG00000071553	41.3106	-0.921457	5.77711e-05	new_mid_vs_new_low	41.3106	-1.04665	8.10247e-07	new_high_vs_new_mid
689	ENSMUSG00000071657	1998.92	-0.51428	4.97395e-06	new_mid_vs_new_low	1998.92	-0.837406	1.13682e-17	new_high_vs_new_mid
690	ENSMUSG00000071658	823.917	-0.595837	1.3587e-10	new_mid_vs_new_low	823.917	-1.59854	4.13094e-85	new_high_vs_new_mid
691	ENSMUSG00000071662	1760.93	-0.595345	5.69832e-08	new_mid_vs_new_low	1760.93	-1.04357	1.30694e-27	new_high_vs_new_mid
692	ENSMUSG00000072258	2436.14	-0.607449	6.43668e-15	new_mid_vs_new_low	2436.14	-0.638819	7.18986e-20	new_high_vs_new_mid
693	ENSMUSG00000072679	1062.87	-0.826916	5.40574e-15	new_mid_vs_new_low	1062.87	-0.306717	0.00275436	new_high_vs_new_mid
694	ENSMUSG00000073423	125.35	-0.557801	0.00452864	new_mid_vs_new_low	125.35	-1.85988	3.73306e-29	new_high_vs_new_mid
695	ENSMUSG00000073616	760.746	-0.452569	0.00227828	new_mid_vs_new_low	760.746	-0.410882	0.00199288	new_high_vs_new_mid
696	ENSMUSG00000073721	1408.47	-0.437759	1.5558e-05	new_mid_vs_new_low	1408.47	-0.340707	0.000220991	new_high_vs_new_mid
697	ENSMUSG00000074060	9845.74	-0.5272	1.43687e-06	new_mid_vs_new_low	9845.74	-0.604269	3.84791e-10	new_high_vs_new_mid
698	ENSMUSG00000074061	6899.54	-0.642887	9.57515e-10	new_mid_vs_new_low	6899.54	-0.564314	2.4452e-09	new_high_vs_new_mid
699	ENSMUSG00000074182	379.545	-0.42715	1.80157e-06	new_mid_vs_new_low	379.545	-0.289484	0.00057344	new_high_vs_new_mid
700	ENSMUSG00000074354	3065	-0.683495	1.70311e-12	new_mid_vs_new_low	3065	-0.723127	7.20774e-17	new_high_vs_new_mid
701	ENSMUSG00000074452	79.4376	-0.695324	1.12943e-05	new_mid_vs_new_low	79.4376	-0.442732	0.00378603	new_high_vs_new_mid
702	ENSMUSG00000074466	14.8097	-0.819777	0.00669797	new_mid_vs_new_low	14.8097	-0.949613	0.000834188	new_high_vs_new_mid
703	ENSMUSG00000074913	181.784	-0.460427	0.000860211	new_mid_vs_new_low	181.784	-0.650081	9.29004e-08	new_high_vs_new_mid
704	ENSMUSG00000075002	9976.02	-0.910967	9.56559e-12	new_mid_vs_new_low	9976.02	-0.597221	1.10952e-06	new_high_vs_new_mid
705	ENSMUSG00000076613	1037.18	-0.81048	4.14395e-12	new_mid_vs_new_low	1037.18	-1.01512	2.31597e-22	new_high_vs_new_mid
706	ENSMUSG00000076614	814.256	-0.770783	1.50968e-13	new_mid_vs_new_low	814.256	-0.533528	2.80139e-08	new_high_vs_new_mid
707	ENSMUSG00000076615	211.945	-0.535393	0.000404055	new_mid_vs_new_low	211.945	-0.463911	0.000781647	new_high_vs_new_mid
708	ENSMUSG00000078941	147.102	-0.535089	2.36678e-05	new_mid_vs_new_low	147.102	-0.667091	5.77475e-09	new_high_vs_new_mid
709	ENSMUSG00000079003	103.722	-0.581735	0.00968692	new_mid_vs_new_low	103.722	-0.713184	0.000294082	new_high_vs_new_mid
710	ENSMUSG00000079112	448.105	-0.452344	0.000428901	new_mid_vs_new_low	448.105	-0.953787	4.11677e-18	new_high_vs_new_mid
711	ENSMUSG00000079588	211.408	-0.702389	1.96053e-05	new_mid_vs_new_low	211.408	-0.464276	0.00259254	new_high_vs_new_mid
712	ENSMUSG00000079737	1019.83	-0.681458	2.1935e-14	new_mid_vs_new_low	1019.83	-0.541135	3.09204e-11	new_high_vs_new_mid
713	ENSMUSG00000082163	63.1212	-0.663768	0.000237233	new_mid_vs_new_low	63.1212	-0.536165	0.00164523	new_high_vs_new_mid
714	ENSMUSG00000082365	71.3303	-0.996573	2.11122e-08	new_mid_vs_new_low	71.3303	-0.630197	0.000229423	new_high_vs_new_mid
715	ENSMUSG00000083916	196.375	-0.736959	1.00645e-06	new_mid_vs_new_low	196.375	-0.460499	0.00120891	new_high_vs_new_mid
716	ENSMUSG00000084786	672.905	-0.429556	0.00128589	new_mid_vs_new_low	672.905	-0.707753	5.9067e-10	new_high_vs_new_mid
717	ENSMUSG00000084847	541.481	-0.395051	0.00542286	new_mid_vs_new_low	541.481	-0.520735	2.16971e-05	new_high_vs_new_mid
718	ENSMUSG00000085921	122.916	-0.426175	0.000306716	new_mid_vs_new_low	122.916	-0.502935	2.99914e-06	new_high_vs_new_mid
719	ENSMUSG00000086710	127.699	-0.579158	4.54557e-06	new_mid_vs_new_low	127.699	-0.49981	2.22051e-05	new_high_vs_new_mid
720	ENSMUSG00000086727	1484.81	-0.372747	0.00377584	new_mid_vs_new_low	1484.81	-0.49793	6.88419e-06	new_high_vs_new_mid
721	ENSMUSG00000086765	956.651	-0.499966	5.94842e-05	new_mid_vs_new_low	956.651	-0.560035	3.64386e-07	new_high_vs_new_mid
722	ENSMUSG00000087086	25.6434	-0.803604	7.8915e-05	new_mid_vs_new_low	25.6434	-1.18715	1.01063e-09	new_high_vs_new_mid
723	ENSMUSG00000087193	1622.15	-0.378182	0.000740527	new_mid_vs_new_low	1622.15	-0.691114	4.39574e-13	new_high_vs_new_mid
724	ENSMUSG00000087216	13.4355	-0.741168	0.00592393	new_mid_vs_new_low	13.4355	-0.831131	0.00134486	new_high_vs_new_mid
725	ENSMUSG00000087341	279.551	-0.526246	0.000203749	new_mid_vs_new_low	279.551	-1.00142	3.29139e-16	new_high_vs_new_mid
726	ENSMUSG00000087401	121.524	-0.364295	0.00155405	new_mid_vs_new_low	121.524	-0.648539	2.15315e-10	new_high_vs_new_mid
727	ENSMUSG00000087591	349.946	-0.495589	0.00110234	new_mid_vs_new_low	349.946	-0.705958	8.59214e-08	new_high_vs_new_mid
728	ENSMUSG00000090054	56.6802	-0.52135	0.00611052	new_mid_vs_new_low	56.6802	-1.45585	1.38171e-18	new_high_vs_new_mid
729	ENSMUSG00000090509	158.218	-0.54817	0.000369578	new_mid_vs_new_low	158.218	-1.30922	1.04604e-22	new_high_vs_new_mid
730	ENSMUSG00000090626	18.1535	-0.616216	0.00622063	new_mid_vs_new_low	18.1535	-1.10728	1.41204e-07	new_high_vs_new_mid
731	ENSMUSG00000091537	97.5711	-0.678632	0.0002169	new_mid_vs_new_low	97.5711	-0.885662	6.88208e-08	new_high_vs_new_mid
732	ENSMUSG00000093674	1301.85	-0.67068	0.00441964	new_mid_vs_new_low	1301.85	-1.60886	1.81066e-16	new_high_vs_new_mid
733	ENSMUSG00000094791	623.563	-0.836076	4.7512e-14	new_mid_vs_new_low	623.563	-0.40295	0.000124653	new_high_vs_new_mid
734	ENSMUSG00000095677	56.9021	-0.495085	0.00809661	new_mid_vs_new_low	56.9021	-0.606687	0.000308569	new_high_vs_new_mid
735	ENSMUSG00000096917	577.608	-0.545618	1.81158e-06	new_mid_vs_new_low	577.608	-0.602596	3.60141e-09	new_high_vs_new_mid
736	ENSMUSG00000096956	157.429	-0.382434	0.00906865	new_mid_vs_new_low	157.429	-0.503514	8.60313e-05	new_high_vs_new_mid
737	ENSMUSG00000097027	64.4902	-0.709795	1.26761e-06	new_mid_vs_new_low	64.4902	-0.536092	0.000144994	new_high_vs_new_mid
738	ENSMUSG00000097320	29.8135	-0.55914	0.00481472	new_mid_vs_new_low	29.8135	-0.518089	0.00620441	new_high_vs_new_mid
739	ENSMUSG00000098274	35.0509	-0.975456	0.00451546	new_mid_vs_new_low	35.0509	-1.04351	0.000771437	new_high_vs_new_mid
740	ENSMUSG00000100068	39.9555	-0.503597	0.00717671	new_mid_vs_new_low	39.9555	-0.597331	0.000515365	new_high_vs_new_mid
741	ENSMUSG00000100335	75.9682	-0.39767	0.00684259	new_mid_vs_new_low	75.9682	-0.416738	0.00201611	new_high_vs_new_mid
742	ENSMUSG00000100546	409.17	-0.334757	0.00499726	new_mid_vs_new_low	409.17	-0.29579	0.00615218	new_high_vs_new_mid
743	ENSMUSG00000101342	203.848	-0.552082	0.0014127	new_mid_vs_new_low	203.848	-0.84234	1.96723e-08	new_high_vs_new_mid
744	ENSMUSG00000101848	170.386	-0.568309	1.23215e-05	new_mid_vs_new_low	170.386	-1.02713	6.31867e-19	new_high_vs_new_mid
745	ENSMUSG00000102145	40.6789	-1.59265	6.8222e-06	new_mid_vs_new_low	40.6789	-2.68384	3.29136e-16	new_high_vs_new_mid
746	ENSMUSG00000102399	45.9736	-1.25878	5.89306e-09	new_mid_vs_new_low	45.9736	-0.627744	0.00350182	new_high_vs_new_mid
747	ENSMUSG00000104572	907.273	-0.606377	4.76532e-06	new_mid_vs_new_low	907.273	-0.644803	4.52526e-08	new_high_vs_new_mid
748	ENSMUSG00000104781	917.314	-0.919968	5.32635e-06	new_mid_vs_new_low	917.314	-1.85175	2.51505e-26	new_high_vs_new_mid
749	ENSMUSG00000105547	227.653	-0.575353	1.46569e-05	new_mid_vs_new_low	227.653	-0.48085	7.94065e-05	new_high_vs_new_mid
750	ENSMUSG00000105589	5042.66	-0.839467	1.52569e-10	new_mid_vs_new_low	5042.66	-0.428245	0.000506408	new_high_vs_new_mid
751	ENSMUSG00000105698	6.99177	-1.00193	0.0078036	new_mid_vs_new_low	6.99177	-1.7667	1.8179e-06	new_high_vs_new_mid
752	ENSMUSG00000105857	1061.38	-0.493963	0.0022609	new_mid_vs_new_low	1061.38	-1.08823	1.02013e-15	new_high_vs_new_mid
753	ENSMUSG00000106015	1184.51	-0.459529	9.61148e-07	new_mid_vs_new_low	1184.51	-0.632083	1.96689e-14	new_high_vs_new_mid
754	ENSMUSG00000106555	630.424	-0.553267	5.86119e-08	new_mid_vs_new_low	630.424	-0.510413	3.36849e-08	new_high_vs_new_mid
755	ENSMUSG00000107254	183.447	-1.15515	6.82404e-11	new_mid_vs_new_low	183.447	-0.776496	2.59454e-06	new_high_vs_new_mid
756	ENSMUSG00000107887	333.754	-0.593897	2.97297e-06	new_mid_vs_new_low	333.754	-0.908285	6.0828e-16	new_high_vs_new_mid
757	ENSMUSG00000107948	1867.34	-0.43069	4.68982e-05	new_mid_vs_new_low	1867.34	-0.468364	5.61148e-07	new_high_vs_new_mid
758	ENSMUSG00000108236	253.208	-0.357101	0.00973149	new_mid_vs_new_low	253.208	-0.350681	0.0046082	new_high_vs_new_mid
759	ENSMUSG00000108360	349.61	-0.564084	2.70452e-05	new_mid_vs_new_low	349.61	-0.726921	9.72238e-10	new_high_vs_new_mid
760	ENSMUSG00000108379	2362.04	-0.950566	2.08037e-16	new_mid_vs_new_low	2362.04	-0.381935	0.000528065	new_high_vs_new_mid
761	ENSMUSG00000108811	92.4705	-0.431003	0.00196661	new_mid_vs_new_low	92.4705	-1.15187	3.79477e-21	new_high_vs_new_mid
762	ENSMUSG00000109032	183.214	-0.926611	1.02647e-07	new_mid_vs_new_low	183.214	-0.457186	0.00651272	new_high_vs_new_mid
763	ENSMUSG00000109190	654.346	-0.417521	0.00858087	new_mid_vs_new_low	654.346	-0.643675	1.80742e-06	new_high_vs_new_mid
764	ENSMUSG00000109718	9896.47	-0.775505	1.7061e-13	new_mid_vs_new_low	9896.47	-0.977925	1.20612e-25	new_high_vs_new_mid
765	ENSMUSG00000110214	412.16	-0.64463	3.93735e-07	new_mid_vs_new_low	412.16	-0.490601	2.65696e-05	new_high_vs_new_mid
766	ENSMUSG00000110286	86.6211	-0.458648	0.000712006	new_mid_vs_new_low	86.6211	-0.337887	0.00927394	new_high_vs_new_mid
767	ENSMUSG00000111050	160.815	-0.448789	0.00240134	new_mid_vs_new_low	160.815	-0.882489	4.25646e-12	new_high_vs_new_mid
768	ENSMUSG00000111389	49.9047	-0.66202	0.00301202	new_mid_vs_new_low	49.9047	-0.883144	9.88327e-06	new_high_vs_new_mid
769	ENSMUSG00000112357	16.3094	-0.684058	0.00806106	new_mid_vs_new_low	16.3094	-0.914699	0.000155531	new_high_vs_new_mid
770	ENSMUSG00000112959	83.5923	-0.953312	3.03285e-10	new_mid_vs_new_low	83.5923	-0.762131	1.18825e-07	new_high_vs_new_mid
771	ENSMUSG00000113321	108.99	-0.697173	6.31125e-05	new_mid_vs_new_low	108.99	-0.963382	6.37064e-10	new_high_vs_new_mid
772	ENSMUSG00000113336	909.145	-0.628293	7.36652e-07	new_mid_vs_new_low	909.145	-0.446235	0.000128206	new_high_vs_new_mid
773	ENSMUSG00000113410	56.333	-0.76604	0.00256048	new_mid_vs_new_low	56.333	-0.746462	0.00125448	new_high_vs_new_mid
774	ENSMUSG00000113593	129.195	-0.388355	0.00990085	new_mid_vs_new_low	129.195	-0.662605	3.30339e-07	new_high_vs_new_mid
775	ENSMUSG00000113772	238.735	-0.472751	6.44718e-05	new_mid_vs_new_low	238.735	-0.456004	2.25133e-05	new_high_vs_new_mid
776	ENSMUSG00000114319	5.53297	-1.70075	0.000325117	new_mid_vs_new_low	5.53297	-3.3864	4.93807e-11	new_high_vs_new_mid
777	ENSMUSG00000114553	106.78	-0.76091	5.93202e-07	new_mid_vs_new_low	106.78	-0.395634	0.00792745	new_high_vs_new_mid
778	ENSMUSG00000114843	74.6535	-0.612472	0.00120281	new_mid_vs_new_low	74.6535	-0.683557	6.43832e-05	new_high_vs_new_mid
779	ENSMUSG00000115089	3.50217	-0.938234	0.0029647	new_mid_vs_new_low	3.50217	-1.39087	0.000145253	new_high_vs_new_mid
780	ENSMUSG00000115164	298.651	-0.394495	4.23405e-05	new_mid_vs_new_low	298.651	-0.274591	0.00246791	new_high_vs_new_mid
781	ENSMUSG00000115178	24.4595	-0.762667	0.0044399	new_mid_vs_new_low	24.4595	-0.724243	0.00403483	new_high_vs_new_mid
782	ENSMUSG00000115272	90.8241	-0.366749	0.00258852	new_mid_vs_new_low	90.8241	-0.729265	1.63398e-11	new_high_vs_new_mid
783	ENSMUSG00000115970	100.74	-0.533868	0.000349173	new_mid_vs_new_low	100.74	-0.459554	0.000942198	new_high_vs_new_mid
784	ENSMUSG00000116850	132.34	-0.576997	2.12153e-05	new_mid_vs_new_low	132.34	-0.36786	0.00462834	new_high_vs_new_mid
785	ENSMUSG00000116930	25.8667	-0.671726	0.002992	new_mid_vs_new_low	25.8667	-0.905581	1.512e-05	new_high_vs_new_mid
786	ENSMUSG00000117123	14.5369	-1.43799	0.000346479	new_mid_vs_new_low	14.5369	-1.17526	0.00250247	new_high_vs_new_mid
787	ENSMUSG00000117221	1384.13	-0.607085	2.14193e-10	new_mid_vs_new_low	1384.13	-0.247516	0.0075508	new_high_vs_new_mid
788	ENSMUSG00000117567	1641.05	-0.463917	3.94161e-05	new_mid_vs_new_low	1641.05	-0.429971	2.07911e-05	new_high_vs_new_mid
789	ENSMUSG00000117772	17.0529	-0.663232	0.00408054	new_mid_vs_new_low	17.0529	-1.13952	1.78056e-07	new_high_vs_new_mid
790	ENSMUSG00000118216	506.271	-0.622269	6.76095e-07	new_mid_vs_new_low	506.271	-0.627699	2.45781e-08	new_high_vs_new_mid

## Sheet: dn_up
Column1	X	bM_x	log2FC_x	padj_x	compare_x	bM_y	log2FC_y	padj_y	compare_y
0	ENSMUSG00000000037	1120.34	-0.565247	2.40645e-05	new_mid_vs_new_low	1120.34	0.457723	0.000157377	new_high_vs_new_mid
1	ENSMUSG00000000420	239.517	-0.371543	0.000378197	new_mid_vs_new_low	239.517	0.399655	2.0205e-05	new_high_vs_new_mid
2	ENSMUSG00000000568	258.62	-0.494412	0.00290417	new_mid_vs_new_low	258.62	0.499605	0.000706714	new_high_vs_new_mid
3	ENSMUSG00000000631	461.872	-0.374544	0.00485638	new_mid_vs_new_low	461.872	0.531848	3.13876e-06	new_high_vs_new_mid
4	ENSMUSG00000000732	546.985	-0.649205	1.15917e-07	new_mid_vs_new_low	546.985	0.3675	0.00143092	new_high_vs_new_mid
5	ENSMUSG00000000751	1663.46	-0.495882	1.05072e-07	new_mid_vs_new_low	1663.46	0.368862	1.46569e-05	new_high_vs_new_mid
6	ENSMUSG00000000787	4013.43	-0.559401	1.55213e-05	new_mid_vs_new_low	4013.43	0.455908	9.49759e-05	new_high_vs_new_mid
7	ENSMUSG00000001016	606.915	-0.65681	8.34086e-19	new_mid_vs_new_low	606.915	0.281243	7.3661e-05	new_high_vs_new_mid
8	ENSMUSG00000001173	192.259	-0.758879	0.00104331	new_mid_vs_new_low	192.259	0.600316	0.00448557	new_high_vs_new_mid
9	ENSMUSG00000001376	753.792	-0.610207	3.08398e-07	new_mid_vs_new_low	753.792	0.361555	0.00118929	new_high_vs_new_mid
10	ENSMUSG00000001630	227.535	-0.893533	1.22374e-15	new_mid_vs_new_low	227.535	0.365767	0.000744384	new_high_vs_new_mid
11	ENSMUSG00000002017	306.109	-0.431915	0.00731483	new_mid_vs_new_low	306.109	0.751798	3.10594e-08	new_high_vs_new_mid
12	ENSMUSG00000002052	994.475	-0.505767	1.74337e-11	new_mid_vs_new_low	994.475	0.402016	4.78005e-09	new_high_vs_new_mid
13	ENSMUSG00000002428	189.807	-0.509887	0.00266288	new_mid_vs_new_low	189.807	0.611334	3.89612e-05	new_high_vs_new_mid
14	ENSMUSG00000002455	1272.46	-0.485653	1.13383e-09	new_mid_vs_new_low	1272.46	0.393873	5.64921e-08	new_high_vs_new_mid
15	ENSMUSG00000002489	1917.06	-0.363196	0.00638798	new_mid_vs_new_low	1917.06	1.32905	1.30755e-34	new_high_vs_new_mid
16	ENSMUSG00000002546	458.553	-0.291887	0.00443514	new_mid_vs_new_low	458.553	0.37333	2.84358e-05	new_high_vs_new_mid
17	ENSMUSG00000002718	529.708	-0.747727	4.84457e-09	new_mid_vs_new_low	529.708	0.728765	2.22476e-10	new_high_vs_new_mid
18	ENSMUSG00000002748	1194.24	-0.2541	0.0011615	new_mid_vs_new_low	1194.24	0.356044	1.45149e-07	new_high_vs_new_mid
19	ENSMUSG00000003226	548.459	-0.79127	3.48122e-07	new_mid_vs_new_low	548.459	0.801752	7.42251e-09	new_high_vs_new_mid
20	ENSMUSG00000003360	40.3442	-1.24215	2.47201e-06	new_mid_vs_new_low	40.3442	1.25985	1.43988e-07	new_high_vs_new_mid
21	ENSMUSG00000003660	780.688	-0.534644	1.24038e-10	new_mid_vs_new_low	780.688	0.880435	4.23428e-33	new_high_vs_new_mid
22	ENSMUSG00000003746	123.113	-0.660407	0.000593364	new_mid_vs_new_low	123.113	0.566545	0.00121032	new_high_vs_new_mid
23	ENSMUSG00000003779	953	-0.839462	3.05399e-15	new_mid_vs_new_low	953	0.3567	0.000432053	new_high_vs_new_mid
24	ENSMUSG00000004099	12271.5	-0.395149	1.61417e-06	new_mid_vs_new_low	12271.5	0.380658	2.23005e-07	new_high_vs_new_mid
25	ENSMUSG00000004317	711.546	-0.460812	7.85936e-06	new_mid_vs_new_low	711.546	0.570935	3.42491e-10	new_high_vs_new_mid
26	ENSMUSG00000004356	769.854	-0.858814	3.13407e-16	new_mid_vs_new_low	769.854	0.629938	5.42378e-11	new_high_vs_new_mid
27	ENSMUSG00000004462	320.353	-0.446272	3.87888e-05	new_mid_vs_new_low	320.353	0.379057	0.000127057	new_high_vs_new_mid
28	ENSMUSG00000005131	340.471	-0.367119	0.00153885	new_mid_vs_new_low	340.471	0.296358	0.00526551	new_high_vs_new_mid
29	ENSMUSG00000005268	562.589	-0.768058	1.11387e-07	new_mid_vs_new_low	562.589	0.876384	9.13958e-12	new_high_vs_new_mid
30	ENSMUSG00000005370	1179.52	-0.363477	7.17986e-07	new_mid_vs_new_low	1179.52	0.286446	1.87351e-05	new_high_vs_new_mid
31	ENSMUSG00000005371	1133.03	-0.593545	0.00240296	new_mid_vs_new_low	1133.03	0.496364	0.00488689	new_high_vs_new_mid
32	ENSMUSG00000005410	1166.13	-0.269639	0.00380379	new_mid_vs_new_low	1166.13	0.299465	0.000243629	new_high_vs_new_mid
33	ENSMUSG00000005609	257.591	-1.03657	3.82898e-23	new_mid_vs_new_low	257.591	0.492223	7.49396e-07	new_high_vs_new_mid
34	ENSMUSG00000005610	2254.58	-0.437593	1.67019e-05	new_mid_vs_new_low	2254.58	0.462869	2.75076e-07	new_high_vs_new_mid
35	ENSMUSG00000005871	1018.62	-0.965992	7.80366e-16	new_mid_vs_new_low	1018.62	0.345857	0.00288057	new_high_vs_new_mid
36	ENSMUSG00000005882	640.609	-0.499298	1.39889e-12	new_mid_vs_new_low	640.609	0.270263	4.96734e-05	new_high_vs_new_mid
37	ENSMUSG00000005899	266.251	-0.295435	0.00524528	new_mid_vs_new_low	266.251	0.327895	0.000480767	new_high_vs_new_mid
38	ENSMUSG00000006423	115.471	-0.439931	0.00216408	new_mid_vs_new_low	115.471	0.478468	0.000195358	new_high_vs_new_mid
39	ENSMUSG00000006527	3673.17	-0.52548	4.84781e-08	new_mid_vs_new_low	3673.17	0.371413	2.47235e-05	new_high_vs_new_mid
40	ENSMUSG00000006678	708.023	-0.837061	9.04567e-16	new_mid_vs_new_low	708.023	1.00372	4.958e-27	new_high_vs_new_mid
41	ENSMUSG00000006920	482.782	-0.745118	4.8193e-16	new_mid_vs_new_low	482.782	0.259041	0.00405544	new_high_vs_new_mid
42	ENSMUSG00000007812	4646.58	-0.678046	2.3079e-11	new_mid_vs_new_low	4646.58	0.260863	0.00793208	new_high_vs_new_mid
43	ENSMUSG00000007891	193.539	-0.591368	3.99136e-05	new_mid_vs_new_low	193.539	0.734752	8.06846e-09	new_high_vs_new_mid
44	ENSMUSG00000008489	1521.5	-0.57362	8.74838e-08	new_mid_vs_new_low	1521.5	1.28272	1.44322e-43	new_high_vs_new_mid
45	ENSMUSG00000010554	208.034	-0.503413	1.54722e-06	new_mid_vs_new_low	208.034	0.521566	4.10917e-08	new_high_vs_new_mid
46	ENSMUSG00000012443	250.075	-0.461583	0.00240911	new_mid_vs_new_low	250.075	0.853562	3.85497e-11	new_high_vs_new_mid
47	ENSMUSG00000012609	414.61	-0.747193	3.46041e-11	new_mid_vs_new_low	414.61	0.428851	4.92626e-05	new_high_vs_new_mid
48	ENSMUSG00000013236	193.245	-0.434286	0.000205216	new_mid_vs_new_low	193.245	0.549929	1.14905e-07	new_high_vs_new_mid
49	ENSMUSG00000014074	1028.79	-0.257162	0.00874399	new_mid_vs_new_low	1028.79	0.428625	2.23846e-07	new_high_vs_new_mid
50	ENSMUSG00000014355	819.544	-0.527241	1.68612e-09	new_mid_vs_new_low	819.544	0.715516	3.13678e-20	new_high_vs_new_mid
51	ENSMUSG00000014418	161.863	-0.442682	0.000632169	new_mid_vs_new_low	161.863	0.868866	6.37062e-15	new_high_vs_new_mid
52	ENSMUSG00000014550	206.421	-0.366882	0.00219415	new_mid_vs_new_low	206.421	0.601515	5.89452e-09	new_high_vs_new_mid
53	ENSMUSG00000014592	619.596	-0.414028	0.000828753	new_mid_vs_new_low	619.596	0.614405	8.63862e-09	new_high_vs_new_mid
54	ENSMUSG00000014599	208.517	-0.856047	3.57555e-08	new_mid_vs_new_low	208.517	0.631331	1.02728e-05	new_high_vs_new_mid
55	ENSMUSG00000014763	245.317	-0.350313	0.00666674	new_mid_vs_new_low	245.317	0.587587	9.03513e-08	new_high_vs_new_mid
56	ENSMUSG00000015143	203.962	-0.820656	1.33287e-12	new_mid_vs_new_low	203.962	0.755043	9.98724e-13	new_high_vs_new_mid
57	ENSMUSG00000015522	268.311	-0.407486	0.00134384	new_mid_vs_new_low	268.311	0.798295	1.61251e-13	new_high_vs_new_mid
58	ENSMUSG00000015659	92.9682	-0.507156	0.000679306	new_mid_vs_new_low	92.9682	1.53764	6.25806e-34	new_high_vs_new_mid
59	ENSMUSG00000015749	100.932	-0.745308	1.85744e-06	new_mid_vs_new_low	100.932	0.62546	1.42133e-05	new_high_vs_new_mid
60	ENSMUSG00000015981	176.891	-1.36835	2.37931e-14	new_mid_vs_new_low	176.891	3.07639	6.19839e-84	new_high_vs_new_mid
61	ENSMUSG00000016018	550.247	-1.08993	1.1115e-22	new_mid_vs_new_low	550.247	0.412242	0.000105872	new_high_vs_new_mid
62	ENSMUSG00000016128	1774.85	-0.316672	2.34231e-05	new_mid_vs_new_low	1774.85	1.44742	4.76633e-117	new_high_vs_new_mid
63	ENSMUSG00000016626	37647.1	-0.74165	1.60765e-12	new_mid_vs_new_low	37647.1	0.530316	2.87548e-08	new_high_vs_new_mid
64	ENSMUSG00000017146	954.584	-0.954917	5.56532e-23	new_mid_vs_new_low	954.584	0.414925	5.38187e-06	new_high_vs_new_mid
65	ENSMUSG00000017428	1026.86	-0.379291	4.7214e-05	new_mid_vs_new_low	1026.86	0.386406	3.24237e-06	new_high_vs_new_mid
66	ENSMUSG00000017499	575.507	-0.485998	6.12294e-07	new_mid_vs_new_low	575.507	0.334109	0.00021089	new_high_vs_new_mid
67	ENSMUSG00000017550	357.908	-0.479388	0.000428381	new_mid_vs_new_low	357.908	0.441564	0.000306095	new_high_vs_new_mid
68	ENSMUSG00000017615	390.987	-0.375806	5.23642e-05	new_mid_vs_new_low	390.987	0.418679	4.56223e-07	new_high_vs_new_mid
69	ENSMUSG00000017679	273.807	-0.567579	7.71112e-05	new_mid_vs_new_low	273.807	1.56203	1.55414e-37	new_high_vs_new_mid
70	ENSMUSG00000018171	528.484	-0.447513	3.3836e-06	new_mid_vs_new_low	528.484	0.313298	0.000446054	new_high_vs_new_mid
71	ENSMUSG00000018199	48.3798	-0.85537	2.45193e-06	new_mid_vs_new_low	48.3798	0.526577	0.00266355	new_high_vs_new_mid
72	ENSMUSG00000018581	192.56	-1.07945	1.09772e-13	new_mid_vs_new_low	192.56	1.07105	4.51326e-16	new_high_vs_new_mid
73	ENSMUSG00000018659	136.754	-0.504721	0.00586767	new_mid_vs_new_low	136.754	0.636715	6.46575e-05	new_high_vs_new_mid
74	ENSMUSG00000019699	405.679	-0.629576	3.88969e-10	new_mid_vs_new_low	405.679	0.47542	2.82898e-07	new_high_vs_new_mid
75	ENSMUSG00000019715	1790.78	-0.409543	5.40779e-05	new_mid_vs_new_low	1790.78	0.400276	9.45504e-06	new_high_vs_new_mid
76	ENSMUSG00000019726	496.509	-0.78129	4.73534e-10	new_mid_vs_new_low	496.509	0.845989	5.01465e-14	new_high_vs_new_mid
77	ENSMUSG00000019841	694.182	-0.957659	2.9944e-13	new_mid_vs_new_low	694.182	0.525877	1.73917e-05	new_high_vs_new_mid
78	ENSMUSG00000019852	284.253	-0.617071	2.00618e-05	new_mid_vs_new_low	284.253	1.22912	6.99082e-23	new_high_vs_new_mid
79	ENSMUSG00000019899	688.545	-0.59455	1.93735e-08	new_mid_vs_new_low	688.545	0.575071	1.52811e-09	new_high_vs_new_mid
80	ENSMUSG00000019932	13.0761	-1.70437	0.000132375	new_mid_vs_new_low	13.0761	1.1267	0.00822941	new_high_vs_new_mid
81	ENSMUSG00000019943	1204.99	-0.358526	0.000655048	new_mid_vs_new_low	1204.99	0.470023	2.70154e-07	new_high_vs_new_mid
82	ENSMUSG00000020023	1948.9	-0.421784	3.16976e-07	new_mid_vs_new_low	1948.9	0.732592	2.01041e-24	new_high_vs_new_mid
83	ENSMUSG00000020048	1928.91	-0.704104	4.01474e-08	new_mid_vs_new_low	1928.91	0.555331	1.8179e-06	new_high_vs_new_mid
84	ENSMUSG00000020154	114.263	-0.383526	0.00521708	new_mid_vs_new_low	114.263	0.509428	2.38818e-05	new_high_vs_new_mid
85	ENSMUSG00000020181	748.206	-0.762555	2.90949e-12	new_mid_vs_new_low	748.206	0.350215	0.000752194	new_high_vs_new_mid
86	ENSMUSG00000020228	56.989	-0.693411	2.01311e-05	new_mid_vs_new_low	56.989	0.895193	1.07112e-09	new_high_vs_new_mid
87	ENSMUSG00000020273	1316.39	-0.482098	0.000563715	new_mid_vs_new_low	1316.39	1.11011	4.18996e-21	new_high_vs_new_mid
88	ENSMUSG00000020290	618.893	-0.568569	0.00379889	new_mid_vs_new_low	618.893	0.668567	8.85605e-05	new_high_vs_new_mid
89	ENSMUSG00000020368	2506.69	-0.57618	3.46545e-07	new_mid_vs_new_low	2506.69	0.54174	8.65682e-08	new_high_vs_new_mid
90	ENSMUSG00000020430	703.934	-0.78625	1.72647e-18	new_mid_vs_new_low	703.934	0.773428	1.42256e-21	new_high_vs_new_mid
91	ENSMUSG00000020522	699.967	-0.667955	4.62037e-12	new_mid_vs_new_low	699.967	0.559972	1.81021e-10	new_high_vs_new_mid
92	ENSMUSG00000020576	102.661	-0.784125	1.10018e-09	new_mid_vs_new_low	102.661	0.485966	7.47875e-05	new_high_vs_new_mid
93	ENSMUSG00000020638	511.577	-0.477162	3.10741e-06	new_mid_vs_new_low	511.577	0.39195	2.62307e-05	new_high_vs_new_mid
94	ENSMUSG00000020648	24.9892	-0.897857	0.000784101	new_mid_vs_new_low	24.9892	1.2736	7.86181e-08	new_high_vs_new_mid
95	ENSMUSG00000020680	134.536	-1.11849	4.12656e-16	new_mid_vs_new_low	134.536	1.70915	2.37022e-43	new_high_vs_new_mid
96	ENSMUSG00000020687	2471.39	-0.657123	1.94785e-07	new_mid_vs_new_low	2471.39	0.417773	0.000340582	new_high_vs_new_mid
97	ENSMUSG00000020697	424.505	-0.338369	0.00111717	new_mid_vs_new_low	424.505	1.34553	6.4311e-55	new_high_vs_new_mid
98	ENSMUSG00000020717	428.198	-1.03195	4.86482e-30	new_mid_vs_new_low	428.198	0.624658	1.22256e-13	new_high_vs_new_mid
99	ENSMUSG00000020752	392.097	-0.639668	7.2101e-08	new_mid_vs_new_low	392.097	0.737824	3.32503e-12	new_high_vs_new_mid
100	ENSMUSG00000020790	316.828	-0.309805	0.00604485	new_mid_vs_new_low	316.828	1.29845	4.94069e-45	new_high_vs_new_mid
101	ENSMUSG00000020863	562.161	-0.412651	3.32758e-05	new_mid_vs_new_low	562.161	0.24562	0.0089838	new_high_vs_new_mid
102	ENSMUSG00000020865	162.989	-0.435877	0.00211995	new_mid_vs_new_low	162.989	0.704293	8.46075e-09	new_high_vs_new_mid
103	ENSMUSG00000020914	837.981	-0.749529	2.71491e-11	new_mid_vs_new_low	837.981	0.520179	4.78316e-07	new_high_vs_new_mid
104	ENSMUSG00000020929	763.184	-0.31504	0.00248485	new_mid_vs_new_low	763.184	0.430419	1.71101e-06	new_high_vs_new_mid
105	ENSMUSG00000020986	694.832	-0.395528	0.000376421	new_mid_vs_new_low	694.832	0.566645	4.13361e-09	new_high_vs_new_mid
106	ENSMUSG00000021065	850.438	-0.268458	0.00692646	new_mid_vs_new_low	850.438	0.457428	5.09775e-08	new_high_vs_new_mid
107	ENSMUSG00000021068	2426.92	-0.683795	6.89966e-19	new_mid_vs_new_low	2426.92	0.247281	0.000832663	new_high_vs_new_mid
108	ENSMUSG00000021112	681.635	-0.762868	3.12136e-13	new_mid_vs_new_low	681.635	0.515117	8.98397e-08	new_high_vs_new_mid
109	ENSMUSG00000021147	886.982	-0.261889	0.00156744	new_mid_vs_new_low	886.982	0.946109	3.21251e-43	new_high_vs_new_mid
110	ENSMUSG00000021193	515.425	-0.793414	7.84344e-20	new_mid_vs_new_low	515.425	0.236776	0.00615002	new_high_vs_new_mid
111	ENSMUSG00000021215	633.273	-0.39858	0.00146187	new_mid_vs_new_low	633.273	1.32472	2.81231e-37	new_high_vs_new_mid
112	ENSMUSG00000021236	169.661	-0.465276	0.000140777	new_mid_vs_new_low	169.661	0.34431	0.00254957	new_high_vs_new_mid
113	ENSMUSG00000021258	289.507	-0.402942	0.00229843	new_mid_vs_new_low	289.507	0.977679	1.24882e-18	new_high_vs_new_mid
114	ENSMUSG00000021311	276.672	-0.404675	8.99466e-05	new_mid_vs_new_low	276.672	0.812509	9.95657e-20	new_high_vs_new_mid
115	ENSMUSG00000021360	57.5928	-1.99321	5.30077e-15	new_mid_vs_new_low	57.5928	1.64956	2.16189e-12	new_high_vs_new_mid
116	ENSMUSG00000021374	691.553	-0.456732	0.00028871	new_mid_vs_new_low	691.553	0.683714	3.36612e-10	new_high_vs_new_mid
117	ENSMUSG00000021488	2267.18	-0.745795	1.33182e-11	new_mid_vs_new_low	2267.18	0.920947	4.98576e-21	new_high_vs_new_mid
118	ENSMUSG00000021556	739.325	-0.339283	0.00213484	new_mid_vs_new_low	739.325	0.319225	0.00123011	new_high_vs_new_mid
119	ENSMUSG00000021668	103.792	-0.689944	6.36914e-06	new_mid_vs_new_low	103.792	0.412154	0.0048437	new_high_vs_new_mid
120	ENSMUSG00000021684	72.0582	-0.50389	0.00270577	new_mid_vs_new_low	72.0582	0.949044	5.25868e-11	new_high_vs_new_mid
121	ENSMUSG00000021686	569.858	-0.436417	4.06834e-11	new_mid_vs_new_low	569.858	0.254644	4.58308e-05	new_high_vs_new_mid
122	ENSMUSG00000021693	573.705	-0.464816	0.00298585	new_mid_vs_new_low	573.705	0.515408	0.000169788	new_high_vs_new_mid
123	ENSMUSG00000021713	284.23	-0.514288	5.65968e-05	new_mid_vs_new_low	284.23	0.547366	1.58632e-06	new_high_vs_new_mid
124	ENSMUSG00000021745	446.853	-0.27693	0.00840572	new_mid_vs_new_low	446.853	0.699456	9.42138e-16	new_high_vs_new_mid
125	ENSMUSG00000021756	675.127	-0.360641	0.000429886	new_mid_vs_new_low	675.127	1.25894	5.68071e-49	new_high_vs_new_mid
126	ENSMUSG00000021767	947.821	-0.879413	5.35557e-26	new_mid_vs_new_low	947.821	0.618529	5.79516e-16	new_high_vs_new_mid
127	ENSMUSG00000021782	247.155	-0.390546	0.00249543	new_mid_vs_new_low	247.155	0.624197	1.87759e-08	new_high_vs_new_mid
128	ENSMUSG00000021810	916.544	-0.419043	0.000156365	new_mid_vs_new_low	916.544	0.548738	1.37327e-08	new_high_vs_new_mid
129	ENSMUSG00000021906	152.082	-0.605083	4.62497e-05	new_mid_vs_new_low	152.082	0.384322	0.00619741	new_high_vs_new_mid
130	ENSMUSG00000021929	2350.51	-0.419371	2.36678e-05	new_mid_vs_new_low	2350.51	0.449104	3.12902e-07	new_high_vs_new_mid
131	ENSMUSG00000021936	1390.64	-0.341662	0.00425069	new_mid_vs_new_low	1390.64	1.21801	1.2734e-35	new_high_vs_new_mid
132	ENSMUSG00000021945	328.914	-0.440022	0.00265636	new_mid_vs_new_low	328.914	1.17273	7.21322e-22	new_high_vs_new_mid
133	ENSMUSG00000021972	81.0219	-0.781581	3.69455e-08	new_mid_vs_new_low	81.0219	0.634015	1.79713e-06	new_high_vs_new_mid
134	ENSMUSG00000021974	157.141	-0.620273	0.000143517	new_mid_vs_new_low	157.141	0.419473	0.00602814	new_high_vs_new_mid
135	ENSMUSG00000022031	836.196	-0.648826	7.95731e-14	new_mid_vs_new_low	836.196	0.721922	2.12839e-20	new_high_vs_new_mid
136	ENSMUSG00000022141	1318.46	-1.05315	1.7453e-11	new_mid_vs_new_low	1318.46	0.521924	0.000396238	new_high_vs_new_mid
137	ENSMUSG00000022214	704.208	-0.35788	0.000523103	new_mid_vs_new_low	704.208	0.431047	1.90618e-06	new_high_vs_new_mid
138	ENSMUSG00000022246	216.237	-0.60855	7.48487e-06	new_mid_vs_new_low	216.237	0.441511	0.000449921	new_high_vs_new_mid
139	ENSMUSG00000022285	2869.89	-0.456999	6.26594e-05	new_mid_vs_new_low	2869.89	0.286895	0.00698829	new_high_vs_new_mid
140	ENSMUSG00000022292	1502.15	-0.431696	6.02138e-06	new_mid_vs_new_low	1502.15	0.623216	6.95745e-14	new_high_vs_new_mid
141	ENSMUSG00000022311	370.61	-0.679462	0.00026768	new_mid_vs_new_low	370.61	0.47632	0.00567084	new_high_vs_new_mid
142	ENSMUSG00000022325	387.454	-0.614922	2.24291e-08	new_mid_vs_new_low	387.454	0.306279	0.00366593	new_high_vs_new_mid
143	ENSMUSG00000022329	696.186	-0.410731	6.02449e-05	new_mid_vs_new_low	696.186	0.294154	0.00184958	new_high_vs_new_mid
144	ENSMUSG00000022350	395.45	-0.785163	5.34058e-24	new_mid_vs_new_low	395.45	0.601117	6.74655e-17	new_high_vs_new_mid
145	ENSMUSG00000022394	485.802	-0.511388	6.20192e-06	new_mid_vs_new_low	485.802	0.642097	1.29444e-10	new_high_vs_new_mid
146	ENSMUSG00000022412	650.259	-0.791706	1.51193e-12	new_mid_vs_new_low	650.259	1.01121	3.76421e-24	new_high_vs_new_mid
147	ENSMUSG00000022443	251.601	-0.483227	0.00579377	new_mid_vs_new_low	251.601	0.96851	4.07968e-11	new_high_vs_new_mid
148	ENSMUSG00000022536	921.03	-0.517134	1.46284e-07	new_mid_vs_new_low	921.03	0.457099	2.68651e-07	new_high_vs_new_mid
149	ENSMUSG00000022672	142.452	-0.772843	8.6959e-06	new_mid_vs_new_low	142.452	0.74159	2.27194e-06	new_high_vs_new_mid
150	ENSMUSG00000022685	387.56	-0.545165	9.02444e-10	new_mid_vs_new_low	387.56	0.32424	0.000109473	new_high_vs_new_mid
151	ENSMUSG00000022710	3807.35	-0.748477	6.95578e-26	new_mid_vs_new_low	3807.35	0.352354	1.06031e-07	new_high_vs_new_mid
152	ENSMUSG00000022771	718.273	-0.530424	5.39297e-09	new_mid_vs_new_low	718.273	0.307642	0.000306351	new_high_vs_new_mid
153	ENSMUSG00000022789	1578.7	-0.656551	1.62481e-13	new_mid_vs_new_low	1578.7	0.556965	4.72189e-12	new_high_vs_new_mid
154	ENSMUSG00000022833	1922.51	-0.835699	1.63899e-33	new_mid_vs_new_low	1922.51	0.396798	7.60389e-10	new_high_vs_new_mid
155	ENSMUSG00000022887	167.685	-0.605182	2.6896e-07	new_mid_vs_new_low	167.685	0.594768	2.92909e-08	new_high_vs_new_mid
156	ENSMUSG00000022973	992.975	-0.384531	5.76688e-07	new_mid_vs_new_low	992.975	0.516468	2.79224e-14	new_high_vs_new_mid
157	ENSMUSG00000022995	495.887	-0.329903	0.0011885	new_mid_vs_new_low	495.887	0.397303	8.76994e-06	new_high_vs_new_mid
158	ENSMUSG00000023025	965.225	-0.749782	2.59625e-12	new_mid_vs_new_low	965.225	0.647879	2.33287e-11	new_high_vs_new_mid
159	ENSMUSG00000023066	1431.98	-0.502841	2.86461e-09	new_mid_vs_new_low	1431.98	0.561701	9.96554e-14	new_high_vs_new_mid
160	ENSMUSG00000023259	407.438	-0.592016	7.02133e-07	new_mid_vs_new_low	407.438	0.691498	7.24593e-11	new_high_vs_new_mid
161	ENSMUSG00000023828	35.1853	-1.79478	3.60498e-12	new_mid_vs_new_low	35.1853	1.10493	6.86179e-06	new_high_vs_new_mid
162	ENSMUSG00000023921	151.894	-0.641899	3.03807e-06	new_mid_vs_new_low	151.894	0.402712	0.00196838	new_high_vs_new_mid
163	ENSMUSG00000023923	165.124	-0.487648	5.71087e-05	new_mid_vs_new_low	165.124	0.360584	0.00144404	new_high_vs_new_mid
164	ENSMUSG00000023960	968.801	-0.642899	1.40777e-07	new_mid_vs_new_low	968.801	0.873532	4.26493e-16	new_high_vs_new_mid
165	ENSMUSG00000023994	435.344	-1.0831	4.24471e-16	new_mid_vs_new_low	435.344	0.993253	1.71776e-16	new_high_vs_new_mid
166	ENSMUSG00000024043	1026.89	-0.373206	1.57208e-05	new_mid_vs_new_low	1026.89	0.441997	6.97913e-09	new_high_vs_new_mid
167	ENSMUSG00000024045	190.851	-0.68942	2.25807e-10	new_mid_vs_new_low	190.851	0.537806	9.79446e-08	new_high_vs_new_mid
168	ENSMUSG00000024054	657.487	-0.509799	4.66364e-05	new_mid_vs_new_low	657.487	0.631417	9.17446e-09	new_high_vs_new_mid
169	ENSMUSG00000024077	4139.12	-0.53161	9.10723e-08	new_mid_vs_new_low	4139.12	0.795412	6.38633e-20	new_high_vs_new_mid
170	ENSMUSG00000024081	503.515	-0.783119	1.99365e-19	new_mid_vs_new_low	503.515	0.298224	0.000380492	new_high_vs_new_mid
171	ENSMUSG00000024085	103.723	-0.629257	0.00136168	new_mid_vs_new_low	103.723	1.11337	3.83218e-11	new_high_vs_new_mid
172	ENSMUSG00000024087	26.5392	-1.06609	0.000147825	new_mid_vs_new_low	26.5392	1.17755	3.57466e-06	new_high_vs_new_mid
173	ENSMUSG00000024135	441.096	-0.607133	3.23086e-11	new_mid_vs_new_low	441.096	0.450157	9.58403e-08	new_high_vs_new_mid
174	ENSMUSG00000024146	1493.22	-0.361507	0.00569771	new_mid_vs_new_low	1493.22	0.380378	0.00091806	new_high_vs_new_mid
175	ENSMUSG00000024174	77.6247	-0.673819	0.000413265	new_mid_vs_new_low	77.6247	0.886564	1.40583e-07	new_high_vs_new_mid
176	ENSMUSG00000024222	1930.19	-0.26789	0.00697109	new_mid_vs_new_low	1930.19	1.34333	3.05782e-63	new_high_vs_new_mid
177	ENSMUSG00000024251	414.645	-0.704131	2.00572e-08	new_mid_vs_new_low	414.645	0.767928	7.76918e-12	new_high_vs_new_mid
178	ENSMUSG00000024271	3091.17	-0.74292	5.80947e-21	new_mid_vs_new_low	3091.17	0.299808	6.17721e-05	new_high_vs_new_mid
179	ENSMUSG00000024304	91.3721	-0.632466	0.00154859	new_mid_vs_new_low	91.3721	0.820767	2.75604e-06	new_high_vs_new_mid
180	ENSMUSG00000024378	198.027	-0.58486	0.00146265	new_mid_vs_new_low	198.027	0.74491	3.31037e-06	new_high_vs_new_mid
181	ENSMUSG00000024542	478.076	-0.795138	2.54305e-18	new_mid_vs_new_low	478.076	0.463977	4.74364e-08	new_high_vs_new_mid
182	ENSMUSG00000024695	265.466	-0.921349	1.60545e-09	new_mid_vs_new_low	265.466	0.900532	6.12121e-11	new_high_vs_new_mid
183	ENSMUSG00000024908	959.233	-0.4333	1.46894e-10	new_mid_vs_new_low	959.233	1.33907	1.25721e-114	new_high_vs_new_mid
184	ENSMUSG00000024976	838.366	-0.960542	2.15121e-17	new_mid_vs_new_low	838.366	0.689754	2.52256e-11	new_high_vs_new_mid
185	ENSMUSG00000025019	538.92	-0.307943	0.00610383	new_mid_vs_new_low	538.92	0.904253	1.46372e-22	new_high_vs_new_mid
186	ENSMUSG00000025041	594.991	-0.632922	3.90644e-14	new_mid_vs_new_low	594.991	0.660394	2.61925e-18	new_high_vs_new_mid
187	ENSMUSG00000025081	2346.37	-0.539364	1.7893e-15	new_mid_vs_new_low	2346.37	0.451624	1.94091e-13	new_high_vs_new_mid
188	ENSMUSG00000025083	1030.26	-0.49746	2.38091e-09	new_mid_vs_new_low	1030.26	0.468639	4.52432e-10	new_high_vs_new_mid
189	ENSMUSG00000025105	694.56	-0.400278	0.000461752	new_mid_vs_new_low	694.56	0.28353	0.00730051	new_high_vs_new_mid
190	ENSMUSG00000025200	98.0124	-0.360214	0.00124097	new_mid_vs_new_low	98.0124	0.376283	0.000239489	new_high_vs_new_mid
191	ENSMUSG00000025228	1051.47	-0.304385	0.000619435	new_mid_vs_new_low	1051.47	0.642575	1.61744e-17	new_high_vs_new_mid
192	ENSMUSG00000025234	1009.91	-0.431051	0.00382718	new_mid_vs_new_low	1009.91	0.868804	3.27502e-12	new_high_vs_new_mid
193	ENSMUSG00000025261	963.582	-0.571014	1.22996e-07	new_mid_vs_new_low	963.582	0.732175	1.56663e-14	new_high_vs_new_mid
194	ENSMUSG00000025278	987.361	-0.339305	0.00237683	new_mid_vs_new_low	987.361	0.610951	1.02249e-10	new_high_vs_new_mid
195	ENSMUSG00000025280	1695.99	-0.379952	6.7317e-06	new_mid_vs_new_low	1695.99	0.429964	8.45144e-09	new_high_vs_new_mid
196	ENSMUSG00000025607	394.393	-0.468214	0.000173389	new_mid_vs_new_low	394.393	1.49996	2.70116e-46	new_high_vs_new_mid
197	ENSMUSG00000025665	108.128	-0.89078	2.74521e-05	new_mid_vs_new_low	108.128	1.10361	4.24614e-09	new_high_vs_new_mid
198	ENSMUSG00000025745	617.367	-0.475609	8.92334e-09	new_mid_vs_new_low	617.367	0.593374	9.15698e-16	new_high_vs_new_mid
199	ENSMUSG00000025777	1521.58	-0.421181	0.000464474	new_mid_vs_new_low	1521.58	0.568675	4.85632e-08	new_high_vs_new_mid
200	ENSMUSG00000025795	534.008	-0.661544	3.63941e-12	new_mid_vs_new_low	534.008	0.787152	2.97301e-20	new_high_vs_new_mid
201	ENSMUSG00000025810	358.207	-0.781689	6.0136e-18	new_mid_vs_new_low	358.207	0.339164	9.43935e-05	new_high_vs_new_mid
202	ENSMUSG00000025812	1644.23	-0.474821	5.53795e-10	new_mid_vs_new_low	1644.23	0.485633	1.45467e-12	new_high_vs_new_mid
203	ENSMUSG00000025862	453.319	-0.586007	0.00028221	new_mid_vs_new_low	453.319	0.974198	2.06612e-12	new_high_vs_new_mid
204	ENSMUSG00000025885	3117.5	-0.547831	2.30793e-18	new_mid_vs_new_low	3117.5	0.536185	2.02369e-21	new_high_vs_new_mid
205	ENSMUSG00000025892	118.766	-0.87853	1.66122e-09	new_mid_vs_new_low	118.766	0.406274	0.00430771	new_high_vs_new_mid
206	ENSMUSG00000025982	3361.19	-0.51559	1.48449e-12	new_mid_vs_new_low	3361.19	0.2961	1.18552e-05	new_high_vs_new_mid
207	ENSMUSG00000025986	3084.81	-0.650459	5.74985e-19	new_mid_vs_new_low	3084.81	0.400364	2.55055e-09	new_high_vs_new_mid
208	ENSMUSG00000026024	154.895	-0.525078	2.81926e-05	new_mid_vs_new_low	154.895	1.03825	2.0435e-21	new_high_vs_new_mid
209	ENSMUSG00000026048	214.789	-0.544617	5.62987e-07	new_mid_vs_new_low	214.789	0.365026	0.000354142	new_high_vs_new_mid
210	ENSMUSG00000026082	248.009	-0.917665	5.91581e-15	new_mid_vs_new_low	248.009	0.475218	1.97037e-05	new_high_vs_new_mid
211	ENSMUSG00000026098	729.243	-0.737372	1.45537e-19	new_mid_vs_new_low	729.243	0.23445	0.00341162	new_high_vs_new_mid
212	ENSMUSG00000026219	4681.91	-0.941043	2.16454e-21	new_mid_vs_new_low	4681.91	0.334575	0.000413004	new_high_vs_new_mid
213	ENSMUSG00000026398	167.985	-0.341145	0.00716842	new_mid_vs_new_low	167.985	0.402049	0.000327604	new_high_vs_new_mid
214	ENSMUSG00000026425	186.883	-0.463502	1.73583e-05	new_mid_vs_new_low	186.883	0.321261	0.00157429	new_high_vs_new_mid
215	ENSMUSG00000026553	801.563	-0.432949	0.000225081	new_mid_vs_new_low	801.563	0.845823	3.11062e-17	new_high_vs_new_mid
216	ENSMUSG00000026554	3054.55	-0.280369	4.68841e-06	new_mid_vs_new_low	3054.55	0.725141	1.34462e-43	new_high_vs_new_mid
217	ENSMUSG00000026609	144.68	-0.522942	1.32318e-05	new_mid_vs_new_low	144.68	0.670528	4.26808e-10	new_high_vs_new_mid
218	ENSMUSG00000026610	179.589	-0.542208	0.000698839	new_mid_vs_new_low	179.589	0.923858	1.89673e-11	new_high_vs_new_mid
219	ENSMUSG00000026634	2158.41	-0.371323	4.90091e-05	new_mid_vs_new_low	2158.41	0.380506	2.75846e-06	new_high_vs_new_mid
220	ENSMUSG00000026640	401.602	-0.447523	0.000265939	new_mid_vs_new_low	401.602	0.820303	6.75984e-15	new_high_vs_new_mid
221	ENSMUSG00000026645	520.929	-0.511905	9.12222e-07	new_mid_vs_new_low	520.929	0.287629	0.00358899	new_high_vs_new_mid
222	ENSMUSG00000026663	644.867	-0.492357	1.67305e-06	new_mid_vs_new_low	644.867	0.712734	2.77402e-15	new_high_vs_new_mid
223	ENSMUSG00000026669	949.118	-0.661122	1.13275e-18	new_mid_vs_new_low	949.118	0.707034	1.34874e-25	new_high_vs_new_mid
224	ENSMUSG00000026779	2585.76	-0.943095	6.58342e-23	new_mid_vs_new_low	2585.76	0.2795	0.00272915	new_high_vs_new_mid
225	ENSMUSG00000026781	657.783	-0.644628	1.62194e-12	new_mid_vs_new_low	657.783	0.315693	0.000263114	new_high_vs_new_mid
226	ENSMUSG00000026874	34.7857	-1.39001	3.60503e-07	new_mid_vs_new_low	34.7857	0.781265	0.00300077	new_high_vs_new_mid
227	ENSMUSG00000027001	143.876	-0.336497	0.0076921	new_mid_vs_new_low	143.876	0.331145	0.00374229	new_high_vs_new_mid
228	ENSMUSG00000027006	475.178	-0.695216	1.69016e-11	new_mid_vs_new_low	475.178	0.539614	1.16455e-08	new_high_vs_new_mid
229	ENSMUSG00000027070	43.2039	-0.789703	0.00847577	new_mid_vs_new_low	43.2039	0.910589	0.000562061	new_high_vs_new_mid
230	ENSMUSG00000027086	367.899	-0.585601	5.90979e-09	new_mid_vs_new_low	367.899	0.540243	3.50682e-09	new_high_vs_new_mid
231	ENSMUSG00000027104	751.527	-0.613314	3.80518e-12	new_mid_vs_new_low	751.527	0.358214	1.38674e-05	new_high_vs_new_mid
232	ENSMUSG00000027185	492.804	-0.494793	1.92013e-06	new_mid_vs_new_low	492.804	0.746633	2.69076e-16	new_high_vs_new_mid
233	ENSMUSG00000027200	273.71	-0.589147	2.00587e-06	new_mid_vs_new_low	273.71	0.941381	5.08147e-18	new_high_vs_new_mid
234	ENSMUSG00000027242	1675.53	-0.636486	2.53751e-12	new_mid_vs_new_low	1675.53	0.264004	0.00248345	new_high_vs_new_mid
235	ENSMUSG00000027272	82.381	-0.563676	0.0010089	new_mid_vs_new_low	82.381	0.44333	0.00545207	new_high_vs_new_mid
236	ENSMUSG00000027281	592.762	-0.996829	4.17036e-15	new_mid_vs_new_low	592.762	0.623183	1.06571e-07	new_high_vs_new_mid
237	ENSMUSG00000027291	599.774	-0.383429	1.07388e-05	new_mid_vs_new_low	599.774	0.411293	1.26216e-07	new_high_vs_new_mid
238	ENSMUSG00000027309	626.069	-0.278004	0.00499726	new_mid_vs_new_low	626.069	0.970294	8.32013e-33	new_high_vs_new_mid
239	ENSMUSG00000027433	859.882	-0.652041	9.31103e-11	new_mid_vs_new_low	859.882	0.280697	0.00378385	new_high_vs_new_mid
240	ENSMUSG00000027439	690.101	-0.267129	0.00407098	new_mid_vs_new_low	690.101	0.23105	0.0060513	new_high_vs_new_mid
241	ENSMUSG00000027652	781.985	-0.548582	3.24203e-08	new_mid_vs_new_low	781.985	0.78835	2.13763e-19	new_high_vs_new_mid
242	ENSMUSG00000027680	2230.93	-0.608125	1.6554e-09	new_mid_vs_new_low	2230.93	0.443046	1.49927e-06	new_high_vs_new_mid
243	ENSMUSG00000027695	3834.33	-0.349829	0.000369578	new_mid_vs_new_low	3834.33	0.530477	3.38118e-10	new_high_vs_new_mid
244	ENSMUSG00000027708	2360.91	-0.596917	3.27298e-05	new_mid_vs_new_low	2360.91	0.360709	0.00724311	new_high_vs_new_mid
245	ENSMUSG00000027737	2555.49	-0.438982	5.66761e-05	new_mid_vs_new_low	2555.49	0.854999	4.87117e-20	new_high_vs_new_mid
246	ENSMUSG00000027778	315.192	-0.415096	0.00135158	new_mid_vs_new_low	315.192	0.497787	1.19684e-05	new_high_vs_new_mid
247	ENSMUSG00000027852	479.467	-0.344867	0.00534424	new_mid_vs_new_low	479.467	0.582927	2.76632e-08	new_high_vs_new_mid
248	ENSMUSG00000028173	104.208	-1.02817	7.31593e-05	new_mid_vs_new_low	104.208	0.721172	0.00268737	new_high_vs_new_mid
249	ENSMUSG00000028300	523.13	-0.668612	3.39222e-08	new_mid_vs_new_low	523.13	0.481209	1.52851e-05	new_high_vs_new_mid
250	ENSMUSG00000028327	252.375	-0.354627	0.00160024	new_mid_vs_new_low	252.375	0.323953	0.00149468	new_high_vs_new_mid
251	ENSMUSG00000028354	1393.54	-0.552709	0.000106987	new_mid_vs_new_low	1393.54	0.454848	0.000418578	new_high_vs_new_mid
252	ENSMUSG00000028402	570.688	-0.304052	0.00274092	new_mid_vs_new_low	570.688	0.821539	2.85117e-22	new_high_vs_new_mid
253	ENSMUSG00000028405	460.408	-0.246056	0.00830632	new_mid_vs_new_low	460.408	0.257962	0.00183231	new_high_vs_new_mid
254	ENSMUSG00000028423	342.312	-0.667377	1.23719e-14	new_mid_vs_new_low	342.312	0.66604	3.46648e-17	new_high_vs_new_mid
255	ENSMUSG00000028438	352.122	-0.270058	0.00687144	new_mid_vs_new_low	352.122	1.13956	2.68261e-44	new_high_vs_new_mid
256	ENSMUSG00000028552	504.15	-0.359911	0.000300487	new_mid_vs_new_low	504.15	0.527027	1.15135e-09	new_high_vs_new_mid
257	ENSMUSG00000028556	1073.01	-0.775626	1.34266e-17	new_mid_vs_new_low	1073.01	0.438596	1.94029e-07	new_high_vs_new_mid
258	ENSMUSG00000028591	3662.11	-0.696558	7.25162e-10	new_mid_vs_new_low	3662.11	2.41101	2.4526e-135	new_high_vs_new_mid
259	ENSMUSG00000028656	36.7881	-0.715298	0.00612346	new_mid_vs_new_low	36.7881	1.6184	1.87624e-13	new_high_vs_new_mid
260	ENSMUSG00000028698	447.074	-0.79259	1.85701e-23	new_mid_vs_new_low	447.074	0.840363	3.60535e-31	new_high_vs_new_mid
261	ENSMUSG00000028759	164.307	-0.360012	0.00090162	new_mid_vs_new_low	164.307	0.34788	0.00043838	new_high_vs_new_mid
262	ENSMUSG00000028830	614.737	-0.79421	3.86357e-12	new_mid_vs_new_low	614.737	0.33206	0.0025799	new_high_vs_new_mid
263	ENSMUSG00000028883	33.7648	-2.11359	1.09131e-16	new_mid_vs_new_low	33.7648	0.862773	0.000622811	new_high_vs_new_mid
264	ENSMUSG00000028886	388.24	-0.644857	3.51317e-13	new_mid_vs_new_low	388.24	0.268965	0.00180231	new_high_vs_new_mid
265	ENSMUSG00000028890	1348	-0.54861	4.81302e-08	new_mid_vs_new_low	1348	0.443702	1.14964e-06	new_high_vs_new_mid
266	ENSMUSG00000029094	254.792	-0.558818	5.2336e-05	new_mid_vs_new_low	254.792	0.545759	1.10008e-05	new_high_vs_new_mid
267	ENSMUSG00000029152	1156.98	-0.232739	0.00394995	new_mid_vs_new_low	1156.98	0.349444	4.31881e-07	new_high_vs_new_mid
268	ENSMUSG00000029192	5708.44	-0.287829	4.72307e-05	new_mid_vs_new_low	5708.44	0.972107	6.80797e-60	new_high_vs_new_mid
269	ENSMUSG00000029209	697.153	-0.538799	5.7841e-07	new_mid_vs_new_low	697.153	0.404825	4.03402e-05	new_high_vs_new_mid
270	ENSMUSG00000029238	698.526	-0.472073	0.000366664	new_mid_vs_new_low	698.526	1.33277	4.64657e-33	new_high_vs_new_mid
271	ENSMUSG00000029250	1112.46	-0.769527	7.83399e-22	new_mid_vs_new_low	1112.46	0.286858	0.000184522	new_high_vs_new_mid
272	ENSMUSG00000029335	4.1517	-1.70461	0.000904608	new_mid_vs_new_low	4.1517	1.32397	0.00837283	new_high_vs_new_mid
273	ENSMUSG00000029361	484.127	-0.8431	1.53772e-15	new_mid_vs_new_low	484.127	0.744697	9.02015e-15	new_high_vs_new_mid
274	ENSMUSG00000029414	397.489	-0.691758	1.88663e-11	new_mid_vs_new_low	397.489	0.614678	5.56921e-11	new_high_vs_new_mid
275	ENSMUSG00000029423	189.789	-0.506885	5.86588e-05	new_mid_vs_new_low	189.789	1.54496	8.44925e-47	new_high_vs_new_mid
276	ENSMUSG00000029461	475.559	-0.556233	9.31017e-07	new_mid_vs_new_low	475.559	0.285682	0.0084878	new_high_vs_new_mid
277	ENSMUSG00000029491	318.699	-1.00144	2.61539e-13	new_mid_vs_new_low	318.699	0.727003	7.46223e-09	new_high_vs_new_mid
278	ENSMUSG00000029502	551.648	-0.922172	5.03924e-26	new_mid_vs_new_low	551.648	0.232711	0.00785862	new_high_vs_new_mid
279	ENSMUSG00000029624	238.019	-0.475408	9.58806e-06	new_mid_vs_new_low	238.019	0.673457	1.37591e-12	new_high_vs_new_mid
280	ENSMUSG00000029655	1161.92	-0.413453	3.18717e-05	new_mid_vs_new_low	1161.92	0.341593	0.000146606	new_high_vs_new_mid
281	ENSMUSG00000029729	347.272	-1.27571	2.75762e-16	new_mid_vs_new_low	347.272	0.492359	0.00103669	new_high_vs_new_mid
282	ENSMUSG00000029765	1152.14	-0.309192	6.44718e-05	new_mid_vs_new_low	1152.14	0.324014	2.54951e-06	new_high_vs_new_mid
283	ENSMUSG00000029787	167.651	-0.475165	0.00083218	new_mid_vs_new_low	167.651	0.844545	5.19239e-12	new_high_vs_new_mid
284	ENSMUSG00000029823	88.2141	-0.467559	0.00625264	new_mid_vs_new_low	88.2141	0.900007	5.98701e-10	new_high_vs_new_mid
285	ENSMUSG00000029920	385.241	-0.559515	4.78748e-07	new_mid_vs_new_low	385.241	0.296687	0.00518806	new_high_vs_new_mid
286	ENSMUSG00000029924	205.47	-0.378821	0.00542352	new_mid_vs_new_low	205.47	0.758066	4.26766e-11	new_high_vs_new_mid
287	ENSMUSG00000030016	1205.31	-1.1562	1.45136e-23	new_mid_vs_new_low	1205.31	0.556674	2.41233e-07	new_high_vs_new_mid
288	ENSMUSG00000030031	6748.82	-0.506415	0.000760386	new_mid_vs_new_low	6748.82	0.949089	9.30016e-14	new_high_vs_new_mid
289	ENSMUSG00000030102	704.143	-0.756881	4.09595e-12	new_mid_vs_new_low	704.143	0.655677	3.37747e-11	new_high_vs_new_mid
290	ENSMUSG00000030126	150.005	-0.542521	0.00381279	new_mid_vs_new_low	150.005	0.548019	0.00103148	new_high_vs_new_mid
291	ENSMUSG00000030138	3731.64	-0.83432	5.4282e-26	new_mid_vs_new_low	3731.64	0.248315	0.00120611	new_high_vs_new_mid
292	ENSMUSG00000030213	1168.95	-0.299316	0.00538337	new_mid_vs_new_low	1168.95	0.527201	5.93631e-09	new_high_vs_new_mid
293	ENSMUSG00000030255	450.867	-0.697734	7.60923e-11	new_mid_vs_new_low	450.867	0.32302	0.00168347	new_high_vs_new_mid
294	ENSMUSG00000030268	399.944	-0.389654	0.00187274	new_mid_vs_new_low	399.944	0.381522	0.000645758	new_high_vs_new_mid
295	ENSMUSG00000030279	2911.06	-0.402776	3.82111e-08	new_mid_vs_new_low	2911.06	0.311998	2.84639e-06	new_high_vs_new_mid
296	ENSMUSG00000030309	862.282	-0.268488	0.00761148	new_mid_vs_new_low	862.282	0.432762	3.82792e-07	new_high_vs_new_mid
297	ENSMUSG00000030447	502.486	-0.481731	3.05178e-06	new_mid_vs_new_low	502.486	0.66351	2.84014e-13	new_high_vs_new_mid
298	ENSMUSG00000030451	1295.3	-0.469537	0.000672903	new_mid_vs_new_low	1295.3	0.517228	1.99542e-05	new_high_vs_new_mid
299	ENSMUSG00000030516	508.818	-0.730463	3.3086e-08	new_mid_vs_new_low	508.818	0.701599	3.5985e-09	new_high_vs_new_mid
300	ENSMUSG00000030528	446.896	-0.763298	2.7323e-12	new_mid_vs_new_low	446.896	0.307228	0.0037612	new_high_vs_new_mid
301	ENSMUSG00000030641	1116.26	-0.810582	1.0392e-08	new_mid_vs_new_low	1116.26	0.51294	8.77058e-05	new_high_vs_new_mid
302	ENSMUSG00000030650	157.857	-0.608247	8.2789e-05	new_mid_vs_new_low	157.857	0.410996	0.00455546	new_high_vs_new_mid
303	ENSMUSG00000030654	4004.78	-0.295838	0.00438979	new_mid_vs_new_low	4004.78	0.272223	0.00324116	new_high_vs_new_mid
304	ENSMUSG00000030655	468.806	-0.693313	2.56624e-08	new_mid_vs_new_low	468.806	0.902093	2.9004e-16	new_high_vs_new_mid
305	ENSMUSG00000030660	984.44	-1.08181	6.80551e-18	new_mid_vs_new_low	984.44	1.25266	6.48954e-29	new_high_vs_new_mid
306	ENSMUSG00000030726	2781.53	-0.722574	4.37338e-39	new_mid_vs_new_low	2781.53	0.319444	5.90558e-10	new_high_vs_new_mid
307	ENSMUSG00000030759	428.031	-0.538048	0.000328867	new_mid_vs_new_low	428.031	0.603373	4.8952e-06	new_high_vs_new_mid
308	ENSMUSG00000030795	287.899	-0.608054	2.02097e-05	new_mid_vs_new_low	287.899	2.32777	4.86992e-83	new_high_vs_new_mid
309	ENSMUSG00000030816	690.976	-0.381122	0.000476211	new_mid_vs_new_low	690.976	0.528522	2.39466e-08	new_high_vs_new_mid
310	ENSMUSG00000030852	1708.39	-0.400981	7.03296e-06	new_mid_vs_new_low	1708.39	0.666843	6.96572e-18	new_high_vs_new_mid
311	ENSMUSG00000030872	112.557	-0.452388	0.0025451	new_mid_vs_new_low	112.557	0.499899	0.000186295	new_high_vs_new_mid
312	ENSMUSG00000030889	200.246	-0.487228	0.000806279	new_mid_vs_new_low	200.246	0.455513	0.00051709	new_high_vs_new_mid
313	ENSMUSG00000030909	454.927	-1.00425	1.25925e-23	new_mid_vs_new_low	454.927	0.840528	4.47915e-20	new_high_vs_new_mid
314	ENSMUSG00000030929	197.147	-0.763698	1.74741e-08	new_mid_vs_new_low	197.147	0.848854	3.29789e-12	new_high_vs_new_mid
315	ENSMUSG00000030978	403.303	-0.744412	1.6703e-12	new_mid_vs_new_low	403.303	0.677433	1.52571e-12	new_high_vs_new_mid
316	ENSMUSG00000030982	1405.4	-0.871204	6.62348e-20	new_mid_vs_new_low	1405.4	0.301376	0.00105701	new_high_vs_new_mid
317	ENSMUSG00000030994	2547.19	-1.38113	5.05487e-50	new_mid_vs_new_low	2547.19	1.18591	3.73709e-45	new_high_vs_new_mid
318	ENSMUSG00000031010	7104.25	-0.798313	1.92303e-16	new_mid_vs_new_low	7104.25	1.10715	6.18619e-38	new_high_vs_new_mid
319	ENSMUSG00000031015	175.062	-0.590849	1.64696e-05	new_mid_vs_new_low	175.062	0.438803	0.000558448	new_high_vs_new_mid
320	ENSMUSG00000031090	201.087	-0.364826	0.00501311	new_mid_vs_new_low	201.087	0.397452	0.000571338	new_high_vs_new_mid
321	ENSMUSG00000031095	1867.63	-0.476504	0.00209668	new_mid_vs_new_low	1867.63	0.539401	6.55296e-05	new_high_vs_new_mid
322	ENSMUSG00000031161	201.258	-0.398657	0.00303992	new_mid_vs_new_low	201.258	0.924965	3.19513e-16	new_high_vs_new_mid
323	ENSMUSG00000031201	336.686	-0.32825	0.00244655	new_mid_vs_new_low	336.686	0.336669	0.000499227	new_high_vs_new_mid
324	ENSMUSG00000031255	1099.03	-0.732583	3.06051e-13	new_mid_vs_new_low	1099.03	0.494665	8.24512e-08	new_high_vs_new_mid
325	ENSMUSG00000031295	226.448	-0.573083	7.30392e-09	new_mid_vs_new_low	226.448	0.646435	6.06584e-13	new_high_vs_new_mid
326	ENSMUSG00000031343	178.584	-0.961635	5.32819e-07	new_mid_vs_new_low	178.584	1.04789	9.41818e-10	new_high_vs_new_mid
327	ENSMUSG00000031461	422.916	-0.798475	7.82367e-10	new_mid_vs_new_low	422.916	1.6831	1.09158e-49	new_high_vs_new_mid
328	ENSMUSG00000031483	37.8059	-1.23908	1.53284e-06	new_mid_vs_new_low	37.8059	1.21964	2.19563e-07	new_high_vs_new_mid
329	ENSMUSG00000031561	63.258	-1.11135	0.000680104	new_mid_vs_new_low	63.258	0.963517	0.00115697	new_high_vs_new_mid
330	ENSMUSG00000031626	1282.11	-0.565569	8.35894e-09	new_mid_vs_new_low	1282.11	0.835744	3.91637e-22	new_high_vs_new_mid
331	ENSMUSG00000031647	24.6021	-1.00031	0.000374187	new_mid_vs_new_low	24.6021	1.03496	5.23175e-05	new_high_vs_new_mid
332	ENSMUSG00000032041	161.036	-0.412929	0.00411879	new_mid_vs_new_low	161.036	0.778457	1.99356e-10	new_high_vs_new_mid
333	ENSMUSG00000032050	21523.3	-0.366472	0.00146689	new_mid_vs_new_low	21523.3	0.378371	0.000188067	new_high_vs_new_mid
334	ENSMUSG00000032113	4503.22	-0.360464	0.000589447	new_mid_vs_new_low	4503.22	0.44798	9.01274e-07	new_high_vs_new_mid
335	ENSMUSG00000032116	1104.72	-0.881559	4.32418e-24	new_mid_vs_new_low	1104.72	0.230489	0.00767956	new_high_vs_new_mid
336	ENSMUSG00000032179	471.387	-0.352207	0.0003467	new_mid_vs_new_low	471.387	0.238041	0.00977482	new_high_vs_new_mid
337	ENSMUSG00000032186	162.187	-0.560746	0.00690877	new_mid_vs_new_low	162.187	1.0378	2.79e-09	new_high_vs_new_mid
338	ENSMUSG00000032235	1015.91	-0.789522	4.60075e-21	new_mid_vs_new_low	1015.91	0.548842	9.22578e-13	new_high_vs_new_mid
339	ENSMUSG00000032252	2367.75	-0.307174	0.00313829	new_mid_vs_new_low	2367.75	0.707276	3.24111e-16	new_high_vs_new_mid
340	ENSMUSG00000032253	815.834	-0.346896	0.000781828	new_mid_vs_new_low	815.834	0.389341	1.84545e-05	new_high_vs_new_mid
341	ENSMUSG00000032261	299.548	-0.378743	0.00100033	new_mid_vs_new_low	299.548	0.390836	0.000142813	new_high_vs_new_mid
342	ENSMUSG00000032267	2120.98	-0.379312	6.52915e-09	new_mid_vs_new_low	2120.98	0.343605	5.70377e-09	new_high_vs_new_mid
343	ENSMUSG00000032293	1681.12	-0.383024	0.00654612	new_mid_vs_new_low	1681.12	0.784515	2.14813e-11	new_high_vs_new_mid
344	ENSMUSG00000032386	463.339	-0.611926	5.3436e-14	new_mid_vs_new_low	463.339	0.236135	0.0030104	new_high_vs_new_mid
345	ENSMUSG00000032409	461.504	-1.15219	8.09176e-22	new_mid_vs_new_low	461.504	0.887097	6.01742e-16	new_high_vs_new_mid
346	ENSMUSG00000032570	2963.95	-1.22501	2.41557e-40	new_mid_vs_new_low	2963.95	0.52375	1.03832e-09	new_high_vs_new_mid
347	ENSMUSG00000032582	1138	-0.931453	3.69072e-26	new_mid_vs_new_low	1138	0.316791	0.000176488	new_high_vs_new_mid
348	ENSMUSG00000032743	313.648	-0.52071	9.24747e-06	new_mid_vs_new_low	313.648	0.916527	3.25302e-19	new_high_vs_new_mid
349	ENSMUSG00000032776	1638.99	-0.769139	6.89966e-19	new_mid_vs_new_low	1638.99	0.990857	1.28093e-37	new_high_vs_new_mid
350	ENSMUSG00000032827	98.7863	-0.807514	1.3514e-06	new_mid_vs_new_low	98.7863	0.691074	6.71473e-06	new_high_vs_new_mid
351	ENSMUSG00000032834	715.828	-0.292846	0.00719333	new_mid_vs_new_low	715.828	1.31699	2.31921e-50	new_high_vs_new_mid
352	ENSMUSG00000032915	98.7771	-0.557932	0.00497828	new_mid_vs_new_low	98.7771	0.491195	0.00650661	new_high_vs_new_mid
353	ENSMUSG00000032998	2332.18	-0.25399	0.00205768	new_mid_vs_new_low	2332.18	0.326127	4.84193e-06	new_high_vs_new_mid
354	ENSMUSG00000032999	11369.7	-0.648847	1.21009e-10	new_mid_vs_new_low	11369.7	0.695984	8.94156e-15	new_high_vs_new_mid
355	ENSMUSG00000033054	214.855	-0.331059	0.00480052	new_mid_vs_new_low	214.855	0.604551	1.5324e-09	new_high_vs_new_mid
356	ENSMUSG00000033060	3083.26	-0.795348	1.62085e-28	new_mid_vs_new_low	3083.26	0.39193	4.0889e-09	new_high_vs_new_mid
357	ENSMUSG00000033065	89.1859	-0.52382	0.00229764	new_mid_vs_new_low	89.1859	0.652487	1.69082e-05	new_high_vs_new_mid
358	ENSMUSG00000033237	738.503	-0.382996	0.00334099	new_mid_vs_new_low	738.503	0.531223	2.18764e-06	new_high_vs_new_mid
359	ENSMUSG00000033278	93.6898	-0.53979	0.00138519	new_mid_vs_new_low	93.6898	1.01968	2.00577e-12	new_high_vs_new_mid
360	ENSMUSG00000033282	350.632	-0.751973	7.13179e-14	new_mid_vs_new_low	350.632	0.553885	2.29891e-09	new_high_vs_new_mid
361	ENSMUSG00000033326	243.484	-1.09438	4.01981e-15	new_mid_vs_new_low	243.484	1.20369	1.04579e-21	new_high_vs_new_mid
362	ENSMUSG00000033364	1534.69	-0.406143	0.00158018	new_mid_vs_new_low	1534.69	0.831554	1.47554e-14	new_high_vs_new_mid
363	ENSMUSG00000033487	1590.25	-0.414765	3.70753e-05	new_mid_vs_new_low	1590.25	0.553849	2.77203e-10	new_high_vs_new_mid
364	ENSMUSG00000033499	1225.08	-0.44814	0.000172419	new_mid_vs_new_low	1225.08	0.4559	1.63456e-05	new_high_vs_new_mid
365	ENSMUSG00000033632	586.12	-0.356617	0.00099176	new_mid_vs_new_low	586.12	0.923461	3.33468e-24	new_high_vs_new_mid
366	ENSMUSG00000033658	200.122	-0.397702	0.0019947	new_mid_vs_new_low	200.122	0.673794	1.12001e-09	new_high_vs_new_mid
367	ENSMUSG00000033732	1149.25	-0.373444	0.000670908	new_mid_vs_new_low	1149.25	0.659276	1.88177e-12	new_high_vs_new_mid
368	ENSMUSG00000033767	986.105	-0.289911	0.000699532	new_mid_vs_new_low	986.105	0.572005	3.78532e-15	new_high_vs_new_mid
369	ENSMUSG00000033799	1301.84	-1.0879	3.70624e-17	new_mid_vs_new_low	1301.84	0.939658	7.87937e-16	new_high_vs_new_mid
370	ENSMUSG00000033808	302.924	-2.13642	4.67681e-22	new_mid_vs_new_low	302.924	1.75228	2.8638e-18	new_high_vs_new_mid
371	ENSMUSG00000033826	668.57	-0.744634	1.2078e-18	new_mid_vs_new_low	668.57	0.280461	0.000582789	new_high_vs_new_mid
372	ENSMUSG00000033847	8400.03	-0.717837	2.00519e-15	new_mid_vs_new_low	8400.03	0.298284	0.000510675	new_high_vs_new_mid
373	ENSMUSG00000033904	572.336	-0.574646	4.43813e-08	new_mid_vs_new_low	572.336	0.859011	1.7026e-20	new_high_vs_new_mid
374	ENSMUSG00000033955	227.693	-0.452268	0.00242499	new_mid_vs_new_low	227.693	0.483117	0.000255736	new_high_vs_new_mid
375	ENSMUSG00000033991	1133.17	-0.839718	1.25692e-15	new_mid_vs_new_low	1133.17	0.515239	1.02907e-07	new_high_vs_new_mid
376	ENSMUSG00000034023	374.593	-0.7957	7.32415e-22	new_mid_vs_new_low	374.593	0.659668	5.39755e-18	new_high_vs_new_mid
377	ENSMUSG00000034042	197.097	-0.744118	9.1225e-09	new_mid_vs_new_low	197.097	0.490731	4.9998e-05	new_high_vs_new_mid
378	ENSMUSG00000034066	178.366	-0.449997	0.00157961	new_mid_vs_new_low	178.366	1.1477	1.15276e-21	new_high_vs_new_mid
379	ENSMUSG00000034088	2037.32	-0.726554	6.39307e-24	new_mid_vs_new_low	2037.32	0.208181	0.0031848	new_high_vs_new_mid
380	ENSMUSG00000034157	63.8274	-0.767377	0.000179419	new_mid_vs_new_low	63.8274	0.809423	1.14246e-05	new_high_vs_new_mid
381	ENSMUSG00000034163	202.95	-0.968773	2.04853e-08	new_mid_vs_new_low	202.95	0.441495	0.00825491	new_high_vs_new_mid
382	ENSMUSG00000034187	2288.97	-0.392661	3.28172e-06	new_mid_vs_new_low	2288.97	0.321949	2.49788e-05	new_high_vs_new_mid
383	ENSMUSG00000034533	614.849	-0.292727	0.00280739	new_mid_vs_new_low	614.849	0.652306	2.28001e-15	new_high_vs_new_mid
384	ENSMUSG00000034574	1340.88	-0.571589	1.79948e-06	new_mid_vs_new_low	1340.88	0.798876	2.38228e-14	new_high_vs_new_mid
385	ENSMUSG00000034591	276.349	-0.579881	3.76124e-05	new_mid_vs_new_low	276.349	0.755366	1.0358e-09	new_high_vs_new_mid
386	ENSMUSG00000034601	2911.88	-0.76982	9.32088e-29	new_mid_vs_new_low	2911.88	0.211744	0.00171667	new_high_vs_new_mid
387	ENSMUSG00000034687	67.3597	-1.10333	2.27043e-05	new_mid_vs_new_low	67.3597	1.37938	2.22017e-09	new_high_vs_new_mid
388	ENSMUSG00000034731	272.038	-0.447139	0.000676851	new_mid_vs_new_low	272.038	0.409177	0.000571218	new_high_vs_new_mid
389	ENSMUSG00000034867	670.048	-0.728127	2.76808e-21	new_mid_vs_new_low	670.048	0.449595	2.98397e-10	new_high_vs_new_mid
390	ENSMUSG00000034903	1010.74	-0.573782	1.94105e-10	new_mid_vs_new_low	1010.74	0.560176	4.92869e-12	new_high_vs_new_mid
391	ENSMUSG00000034931	699.405	-0.42352	2.43968e-06	new_mid_vs_new_low	699.405	0.553085	3.10988e-12	new_high_vs_new_mid
392	ENSMUSG00000034940	371.371	-0.300443	0.00695469	new_mid_vs_new_low	371.371	0.440435	4.03211e-06	new_high_vs_new_mid
393	ENSMUSG00000034973	1392.14	-0.854103	2.40088e-31	new_mid_vs_new_low	1392.14	1.06815	4.85082e-59	new_high_vs_new_mid
394	ENSMUSG00000035024	721.439	-0.74578	2.85229e-28	new_mid_vs_new_low	721.439	0.695001	2.36818e-29	new_high_vs_new_mid
395	ENSMUSG00000035078	371.57	-0.481744	3.91292e-07	new_mid_vs_new_low	371.57	0.458679	1.00517e-07	new_high_vs_new_mid
396	ENSMUSG00000035107	754.181	-0.734675	2.29291e-08	new_mid_vs_new_low	754.181	0.482459	6.94278e-05	new_high_vs_new_mid
397	ENSMUSG00000035151	2772.09	-0.668778	1.51675e-13	new_mid_vs_new_low	2772.09	0.505801	8.09265e-10	new_high_vs_new_mid
398	ENSMUSG00000035152	407.117	-0.245727	0.00557959	new_mid_vs_new_low	407.117	1.01938	1.31953e-44	new_high_vs_new_mid
399	ENSMUSG00000035181	295.423	-0.454084	0.000237859	new_mid_vs_new_low	295.423	0.844202	1.96452e-15	new_high_vs_new_mid
400	ENSMUSG00000035246	393.931	-0.617038	8.05629e-09	new_mid_vs_new_low	393.931	0.483167	8.49026e-07	new_high_vs_new_mid
401	ENSMUSG00000035247	695.122	-0.407102	0.000274173	new_mid_vs_new_low	695.122	0.341997	0.000741969	new_high_vs_new_mid
402	ENSMUSG00000035284	113.696	-1.03673	1.22942e-10	new_mid_vs_new_low	113.696	0.535972	0.000516093	new_high_vs_new_mid
403	ENSMUSG00000035365	78.534	-0.607063	0.0008568	new_mid_vs_new_low	78.534	0.491723	0.00354324	new_high_vs_new_mid
404	ENSMUSG00000035401	331.981	-0.61626	1.16083e-08	new_mid_vs_new_low	331.981	0.313037	0.00248345	new_high_vs_new_mid
405	ENSMUSG00000035437	468.324	-0.853159	4.15241e-17	new_mid_vs_new_low	468.324	0.545396	6.36498e-09	new_high_vs_new_mid
406	ENSMUSG00000035455	675.355	-1.02903	1.86278e-22	new_mid_vs_new_low	675.355	0.336026	0.00104246	new_high_vs_new_mid
407	ENSMUSG00000035575	327.722	-0.998138	8.89331e-21	new_mid_vs_new_low	327.722	1.00209	5.78395e-25	new_high_vs_new_mid
408	ENSMUSG00000035614	1045.74	-0.394271	0.00037659	new_mid_vs_new_low	1045.74	0.692576	2.75952e-13	new_high_vs_new_mid
409	ENSMUSG00000035778	1181.84	-0.584598	1.79831e-09	new_mid_vs_new_low	1181.84	0.772625	2.77435e-19	new_high_vs_new_mid
410	ENSMUSG00000035877	511.896	-0.320989	0.00266629	new_mid_vs_new_low	511.896	0.766757	1.13682e-17	new_high_vs_new_mid
411	ENSMUSG00000035941	1818.27	-0.394762	6.68434e-05	new_mid_vs_new_low	1818.27	0.796219	5.09351e-21	new_high_vs_new_mid
412	ENSMUSG00000035992	364.91	-0.429942	0.00912535	new_mid_vs_new_low	364.91	0.574516	4.8865e-05	new_high_vs_new_mid
413	ENSMUSG00000036104	1740.08	-0.53837	7.44248e-11	new_mid_vs_new_low	1740.08	0.676091	3.50444e-20	new_high_vs_new_mid
414	ENSMUSG00000036281	61.7562	-0.562323	0.00280206	new_mid_vs_new_low	61.7562	0.641905	0.000133118	new_high_vs_new_mid
415	ENSMUSG00000036309	19460.9	-0.457244	7.00494e-05	new_mid_vs_new_low	19460.9	0.283577	0.00813772	new_high_vs_new_mid
416	ENSMUSG00000036333	537.165	-0.310291	0.00184263	new_mid_vs_new_low	537.165	0.528386	5.48901e-10	new_high_vs_new_mid
417	ENSMUSG00000036339	155.586	-0.450589	0.00533742	new_mid_vs_new_low	155.586	0.44075	0.00235447	new_high_vs_new_mid
418	ENSMUSG00000036450	280.599	-0.406402	0.00025596	new_mid_vs_new_low	280.599	1.30697	4.54445e-44	new_high_vs_new_mid
419	ENSMUSG00000036528	1360.65	-0.842142	2.35566e-28	new_mid_vs_new_low	1360.65	0.198529	0.0091413	new_high_vs_new_mid
420	ENSMUSG00000036550	1217.34	-1.08644	3.86566e-39	new_mid_vs_new_low	1217.34	0.784585	4.63786e-25	new_high_vs_new_mid
421	ENSMUSG00000036676	714.86	-0.428458	0.00154187	new_mid_vs_new_low	714.86	1.19129	4.14268e-26	new_high_vs_new_mid
422	ENSMUSG00000036782	863.816	-0.72655	1.95655e-14	new_mid_vs_new_low	863.816	0.42069	1.88198e-06	new_high_vs_new_mid
423	ENSMUSG00000036890	643.923	-0.538333	5.77374e-09	new_mid_vs_new_low	643.923	0.38866	4.93376e-06	new_high_vs_new_mid
424	ENSMUSG00000036898	32.3922	-1.34814	3.04726e-07	new_mid_vs_new_low	32.3922	0.716224	0.00523332	new_high_vs_new_mid
425	ENSMUSG00000036943	384.814	-0.830316	2.14257e-15	new_mid_vs_new_low	384.814	0.549807	1.40693e-08	new_high_vs_new_mid
426	ENSMUSG00000036966	406.414	-0.573996	2.78554e-08	new_mid_vs_new_low	406.414	1.03541	4.08024e-30	new_high_vs_new_mid
427	ENSMUSG00000037020	193.763	-0.898846	2.34902e-08	new_mid_vs_new_low	193.763	1.09179	2.85008e-14	new_high_vs_new_mid
428	ENSMUSG00000037139	21.48	-1.31891	5.47317e-06	new_mid_vs_new_low	21.48	0.740715	0.00913074	new_high_vs_new_mid
429	ENSMUSG00000037236	1830.18	-0.56983	1.65188e-05	new_mid_vs_new_low	1830.18	0.557511	2.21132e-06	new_high_vs_new_mid
430	ENSMUSG00000037257	396.734	-0.350687	0.000179046	new_mid_vs_new_low	396.734	0.401391	1.42608e-06	new_high_vs_new_mid
431	ENSMUSG00000037270	611.567	-0.60333	0.00109865	new_mid_vs_new_low	611.567	1.17242	6.2757e-14	new_high_vs_new_mid
432	ENSMUSG00000037286	170.932	-0.712828	2.48653e-06	new_mid_vs_new_low	170.932	0.670748	1.0004e-06	new_high_vs_new_mid
433	ENSMUSG00000037355	405.905	-0.294769	0.00341504	new_mid_vs_new_low	405.905	1.02741	5.84149e-35	new_high_vs_new_mid
434	ENSMUSG00000037369	1658.34	-0.458604	2.07828e-05	new_mid_vs_new_low	1658.34	1.00883	6.64575e-28	new_high_vs_new_mid
435	ENSMUSG00000037474	818.642	-0.553039	3.7062e-10	new_mid_vs_new_low	818.642	0.686203	2.78271e-18	new_high_vs_new_mid
436	ENSMUSG00000037492	409.713	-0.28463	0.00189981	new_mid_vs_new_low	409.713	0.766655	2.44479e-23	new_high_vs_new_mid
437	ENSMUSG00000037541	91.2317	-0.596471	9.78279e-05	new_mid_vs_new_low	91.2317	0.622314	7.19594e-06	new_high_vs_new_mid
438	ENSMUSG00000037608	674.971	-0.817179	5.07703e-15	new_mid_vs_new_low	674.971	0.538154	2.24132e-08	new_high_vs_new_mid
439	ENSMUSG00000037640	1245.7	-0.576152	1.85099e-06	new_mid_vs_new_low	1245.7	0.970821	2.17476e-20	new_high_vs_new_mid
440	ENSMUSG00000037646	307.664	-0.435686	2.23006e-05	new_mid_vs_new_low	307.664	0.721654	9.45185e-16	new_high_vs_new_mid
441	ENSMUSG00000037890	167.186	-0.423733	0.00471424	new_mid_vs_new_low	167.186	0.606307	2.88756e-06	new_high_vs_new_mid
442	ENSMUSG00000037926	151.431	-0.396005	0.00565486	new_mid_vs_new_low	151.431	0.854038	1.39501e-12	new_high_vs_new_mid
443	ENSMUSG00000037990	225.597	-0.436127	0.00195132	new_mid_vs_new_low	225.597	0.539459	1.22321e-05	new_high_vs_new_mid
444	ENSMUSG00000037993	268.449	-0.367926	0.00125558	new_mid_vs_new_low	268.449	0.606785	6.94966e-10	new_high_vs_new_mid
445	ENSMUSG00000038056	3116.86	-0.766529	1.78828e-16	new_mid_vs_new_low	3116.86	0.777885	1.1281e-20	new_high_vs_new_mid
446	ENSMUSG00000038122	75.6555	-0.993972	3.95404e-10	new_mid_vs_new_low	75.6555	0.899384	9.23127e-10	new_high_vs_new_mid
447	ENSMUSG00000038143	33.1913	-0.879767	0.000456681	new_mid_vs_new_low	33.1913	0.94263	3.25749e-05	new_high_vs_new_mid
448	ENSMUSG00000038170	446.858	-0.346804	0.000280269	new_mid_vs_new_low	446.858	0.988864	2.01388e-34	new_high_vs_new_mid
449	ENSMUSG00000038250	1224.92	-0.311294	0.000440033	new_mid_vs_new_low	1224.92	0.867348	2.22171e-31	new_high_vs_new_mid
450	ENSMUSG00000038298	552.343	-0.537662	1.23891e-08	new_mid_vs_new_low	552.343	0.34811	7.3313e-05	new_high_vs_new_mid
451	ENSMUSG00000038429	468.087	-0.432437	0.0003184	new_mid_vs_new_low	468.087	1.12811	1.08568e-28	new_high_vs_new_mid
452	ENSMUSG00000038535	466.5	-0.701004	1.06221e-08	new_mid_vs_new_low	466.5	0.334065	0.00448265	new_high_vs_new_mid
453	ENSMUSG00000038540	8.97788	-1.96576	6.08433e-05	new_mid_vs_new_low	8.97788	1.80434	7.24134e-05	new_high_vs_new_mid
454	ENSMUSG00000038564	45.2926	-0.728842	0.00176807	new_mid_vs_new_low	45.2926	1.34192	2.25293e-11	new_high_vs_new_mid
455	ENSMUSG00000038630	165.648	-0.921552	2.12924e-11	new_mid_vs_new_low	165.648	1.33163	3.13081e-27	new_high_vs_new_mid
456	ENSMUSG00000038664	311.981	-0.449544	0.000368501	new_mid_vs_new_low	311.981	0.526468	2.30666e-06	new_high_vs_new_mid
457	ENSMUSG00000038679	1577.05	-0.537647	6.66868e-08	new_mid_vs_new_low	1577.05	0.787401	2.09117e-19	new_high_vs_new_mid
458	ENSMUSG00000038685	246.288	-0.460483	7.61383e-05	new_mid_vs_new_low	246.288	0.698968	6.88847e-12	new_high_vs_new_mid
459	ENSMUSG00000038876	277.279	-1.05885	8.89841e-23	new_mid_vs_new_low	277.279	0.704743	1.8591e-12	new_high_vs_new_mid
460	ENSMUSG00000039145	256.144	-0.810278	7.12593e-13	new_mid_vs_new_low	256.144	0.707834	7.19328e-12	new_high_vs_new_mid
461	ENSMUSG00000039187	226.35	-1.19508	7.12959e-18	new_mid_vs_new_low	226.35	1.29578	5.5938e-25	new_high_vs_new_mid
462	ENSMUSG00000039218	1358.37	-0.448093	4.0943e-06	new_mid_vs_new_low	1358.37	0.340187	0.00012534	new_high_vs_new_mid
463	ENSMUSG00000039220	531.263	-0.572211	2.57308e-13	new_mid_vs_new_low	531.263	0.62699	8.20485e-19	new_high_vs_new_mid
464	ENSMUSG00000039318	885.581	-0.285243	0.00315424	new_mid_vs_new_low	885.581	0.401574	1.37778e-06	new_high_vs_new_mid
465	ENSMUSG00000039456	406.86	-0.470968	0.000328301	new_mid_vs_new_low	406.86	0.516107	8.68557e-06	new_high_vs_new_mid
466	ENSMUSG00000039485	259.612	-0.515024	0.000926408	new_mid_vs_new_low	259.612	1.66124	1.63512e-37	new_high_vs_new_mid
467	ENSMUSG00000039497	433.6	-0.490029	6.58535e-07	new_mid_vs_new_low	433.6	0.575147	5.90956e-11	new_high_vs_new_mid
468	ENSMUSG00000039704	63.8507	-0.730835	0.000241775	new_mid_vs_new_low	63.8507	0.80429	6.84629e-06	new_high_vs_new_mid
469	ENSMUSG00000039735	2131.11	-0.408375	0.000545077	new_mid_vs_new_low	2131.11	0.816283	3.31836e-16	new_high_vs_new_mid
470	ENSMUSG00000039768	3989.5	-0.334335	0.000670535	new_mid_vs_new_low	3989.5	0.405098	2.23518e-06	new_high_vs_new_mid
471	ENSMUSG00000039831	495.127	-0.658009	2.61404e-09	new_mid_vs_new_low	495.127	0.448766	1.11215e-05	new_high_vs_new_mid
472	ENSMUSG00000039840	73.9688	-0.594325	0.00231945	new_mid_vs_new_low	73.9688	2.05983	8.56939e-37	new_high_vs_new_mid
473	ENSMUSG00000039987	1183.03	-0.268682	0.000568931	new_mid_vs_new_low	1183.03	0.573005	4.83253e-18	new_high_vs_new_mid
474	ENSMUSG00000040003	99.2123	-0.474042	0.000646199	new_mid_vs_new_low	99.2123	0.60783	9.00589e-07	new_high_vs_new_mid
475	ENSMUSG00000040029	2844.22	-0.495803	0.000136678	new_mid_vs_new_low	2844.22	0.764631	8.44628e-12	new_high_vs_new_mid
476	ENSMUSG00000040321	141.636	-0.668909	0.000246587	new_mid_vs_new_low	141.636	1.11946	1.26416e-12	new_high_vs_new_mid
477	ENSMUSG00000040537	35.8322	-0.835054	0.00189883	new_mid_vs_new_low	35.8322	1.84504	7.81798e-16	new_high_vs_new_mid
478	ENSMUSG00000040565	607.395	-0.338908	0.000787701	new_mid_vs_new_low	607.395	0.621347	5.7945e-13	new_high_vs_new_mid
479	ENSMUSG00000040599	711.946	-0.592416	3.8053e-10	new_mid_vs_new_low	711.946	0.535817	3.95274e-10	new_high_vs_new_mid
480	ENSMUSG00000040614	5978.28	-0.49475	0.000205887	new_mid_vs_new_low	5978.28	0.322872	0.00901856	new_high_vs_new_mid
481	ENSMUSG00000040624	1515.44	-0.357312	3.26715e-05	new_mid_vs_new_low	1515.44	1.05923	7.1636e-48	new_high_vs_new_mid
482	ENSMUSG00000040648	1810.12	-0.724987	4.0241e-13	new_mid_vs_new_low	1810.12	1.16647	5.70916e-40	new_high_vs_new_mid
483	ENSMUSG00000040720	983.086	-0.650675	5.07177e-14	new_mid_vs_new_low	983.086	0.650286	6.81165e-17	new_high_vs_new_mid
484	ENSMUSG00000040818	861.665	-0.870782	3.52094e-25	new_mid_vs_new_low	861.665	0.413927	1.4908e-07	new_high_vs_new_mid
485	ENSMUSG00000040865	528.035	-0.499538	1.18596e-11	new_mid_vs_new_low	528.035	0.829503	1.28254e-36	new_high_vs_new_mid
486	ENSMUSG00000040935	36635	-0.53852	1.11383e-06	new_mid_vs_new_low	36635	0.606717	5.19701e-10	new_high_vs_new_mid
487	ENSMUSG00000041028	1076.14	-0.247023	0.00110387	new_mid_vs_new_low	1076.14	0.420516	8.79016e-11	new_high_vs_new_mid
488	ENSMUSG00000041075	52.4492	-0.701278	0.000464918	new_mid_vs_new_low	52.4492	0.928233	1.80036e-07	new_high_vs_new_mid
489	ENSMUSG00000041124	250.249	-0.410404	0.000607049	new_mid_vs_new_low	250.249	0.419551	9.06486e-05	new_high_vs_new_mid
490	ENSMUSG00000041144	171.104	-1.02359	7.17996e-10	new_mid_vs_new_low	171.104	0.674756	1.24768e-05	new_high_vs_new_mid
491	ENSMUSG00000041147	2806.25	-0.770499	2.44813e-12	new_mid_vs_new_low	2806.25	0.347123	0.000877225	new_high_vs_new_mid
492	ENSMUSG00000041216	159.42	-0.766565	3.81685e-09	new_mid_vs_new_low	159.42	0.507246	3.18972e-05	new_high_vs_new_mid
493	ENSMUSG00000041225	2634.12	-0.79793	6.92637e-13	new_mid_vs_new_low	2634.12	0.387253	0.000207944	new_high_vs_new_mid
494	ENSMUSG00000041229	858.802	-0.588786	1.55675e-07	new_mid_vs_new_low	858.802	0.811612	2.12339e-16	new_high_vs_new_mid
495	ENSMUSG00000041238	428.652	-0.405433	1.96053e-05	new_mid_vs_new_low	428.652	0.393493	4.31454e-06	new_high_vs_new_mid
496	ENSMUSG00000041303	172.31	-0.535979	0.000301743	new_mid_vs_new_low	172.31	0.561328	2.3086e-05	new_high_vs_new_mid
497	ENSMUSG00000041358	73.8688	-0.806339	5.57068e-07	new_mid_vs_new_low	73.8688	0.847002	8.14689e-09	new_high_vs_new_mid
498	ENSMUSG00000041362	337.812	-0.914629	3.15716e-22	new_mid_vs_new_low	337.812	0.261878	0.00545267	new_high_vs_new_mid
499	ENSMUSG00000041408	2117.51	-0.74596	5.25638e-05	new_mid_vs_new_low	2117.51	0.557199	0.000924719	new_high_vs_new_mid
500	ENSMUSG00000041415	3766.08	-0.555023	5.26006e-14	new_mid_vs_new_low	3766.08	0.468652	2.04772e-12	new_high_vs_new_mid
501	ENSMUSG00000041417	1098.28	-0.277964	0.00574118	new_mid_vs_new_low	1098.28	0.245485	0.00661205	new_high_vs_new_mid
502	ENSMUSG00000041459	945.85	-0.344717	0.000623907	new_mid_vs_new_low	945.85	0.328024	0.000267779	new_high_vs_new_mid
503	ENSMUSG00000041498	1243.37	-0.330891	0.000363246	new_mid_vs_new_low	1243.37	0.243364	0.00433145	new_high_vs_new_mid
504	ENSMUSG00000041594	301.428	-0.484111	1.68663e-05	new_mid_vs_new_low	301.428	0.414136	5.35384e-05	new_high_vs_new_mid
505	ENSMUSG00000041684	97.4615	-0.640265	9.89998e-05	new_mid_vs_new_low	97.4615	0.676735	4.93376e-06	new_high_vs_new_mid
506	ENSMUSG00000041763	302.215	-0.463808	0.000704956	new_mid_vs_new_low	302.215	0.408683	0.000973459	new_high_vs_new_mid
507	ENSMUSG00000041781	441.816	-0.481424	2.27341e-07	new_mid_vs_new_low	441.816	0.317568	0.000251693	new_high_vs_new_mid
508	ENSMUSG00000041849	122.224	-0.513334	0.000139438	new_mid_vs_new_low	122.224	0.660425	3.64564e-08	new_high_vs_new_mid
509	ENSMUSG00000041992	2515.26	-0.529541	5.54952e-21	new_mid_vs_new_low	2515.26	0.335572	9.64277e-11	new_high_vs_new_mid
510	ENSMUSG00000042046	850.027	-0.540051	6.48502e-08	new_mid_vs_new_low	850.027	0.885573	4.77329e-24	new_high_vs_new_mid
511	ENSMUSG00000042185	1075.22	-0.379465	4.45848e-05	new_mid_vs_new_low	1075.22	0.446762	4.92798e-08	new_high_vs_new_mid
512	ENSMUSG00000042302	324.785	-0.523375	2.79128e-06	new_mid_vs_new_low	324.785	0.960353	6.51153e-23	new_high_vs_new_mid
513	ENSMUSG00000042348	176.673	-1.17424	1.26011e-21	new_mid_vs_new_low	176.673	1.05261	1.26773e-20	new_high_vs_new_mid
514	ENSMUSG00000042350	482.803	-1.08357	9.11356e-34	new_mid_vs_new_low	482.803	0.985009	1.80913e-33	new_high_vs_new_mid
515	ENSMUSG00000042364	668.558	-0.314335	0.0093774	new_mid_vs_new_low	668.558	0.43568	2.54635e-05	new_high_vs_new_mid
516	ENSMUSG00000042408	101.615	-0.613011	2.83176e-05	new_mid_vs_new_low	101.615	0.546858	4.75384e-05	new_high_vs_new_mid
517	ENSMUSG00000042446	232.032	-0.560584	0.000112488	new_mid_vs_new_low	232.032	0.777993	9.13754e-10	new_high_vs_new_mid
518	ENSMUSG00000042472	161.008	-0.746846	1.06126e-08	new_mid_vs_new_low	161.008	0.472364	0.000121281	new_high_vs_new_mid
519	ENSMUSG00000042508	488.964	-0.774563	7.15656e-15	new_mid_vs_new_low	488.964	0.417183	8.06821e-06	new_high_vs_new_mid
520	ENSMUSG00000042567	367.751	-1.11131	1.62506e-28	new_mid_vs_new_low	367.751	0.866056	6.0091e-21	new_high_vs_new_mid
521	ENSMUSG00000042581	153.024	-0.487369	0.0032363	new_mid_vs_new_low	153.024	0.645693	7.37063e-06	new_high_vs_new_mid
522	ENSMUSG00000042699	99.6334	-0.727258	0.00164958	new_mid_vs_new_low	99.6334	0.885522	1.23777e-05	new_high_vs_new_mid
523	ENSMUSG00000042700	865.633	-0.659089	1.21638e-15	new_mid_vs_new_low	865.633	0.622291	6.90827e-17	new_high_vs_new_mid
524	ENSMUSG00000042793	331.674	-0.594121	5.50406e-05	new_mid_vs_new_low	331.674	0.414113	0.00239813	new_high_vs_new_mid
525	ENSMUSG00000042846	148.402	-1.22417	4.35116e-09	new_mid_vs_new_low	148.402	0.541278	0.00740168	new_high_vs_new_mid
526	ENSMUSG00000043065	383.315	-0.595847	1.22196e-11	new_mid_vs_new_low	383.315	0.32731	8.41811e-05	new_high_vs_new_mid
527	ENSMUSG00000043090	211.215	-0.737513	2.10804e-08	new_mid_vs_new_low	211.215	0.690267	7.78446e-09	new_high_vs_new_mid
528	ENSMUSG00000043535	1224.41	-0.811422	3.92631e-16	new_mid_vs_new_low	1224.41	0.962593	3.13081e-27	new_high_vs_new_mid
529	ENSMUSG00000043831	580.888	-0.575518	6.93239e-10	new_mid_vs_new_low	580.888	1.07124	6.35341e-39	new_high_vs_new_mid
530	ENSMUSG00000043872	418.136	-0.364693	7.8177e-05	new_mid_vs_new_low	418.136	0.473336	6.32907e-09	new_high_vs_new_mid
531	ENSMUSG00000043943	367.004	-0.624228	1.06401e-05	new_mid_vs_new_low	367.004	0.445355	0.000654993	new_high_vs_new_mid
532	ENSMUSG00000044071	183.683	-0.80598	4.4396e-05	new_mid_vs_new_low	183.683	1.34682	3.24863e-15	new_high_vs_new_mid
533	ENSMUSG00000044468	10163.5	-0.193629	0.00911468	new_mid_vs_new_low	10163.5	0.303264	1.28684e-06	new_high_vs_new_mid
534	ENSMUSG00000044636	2223.36	-0.451084	8.27205e-07	new_mid_vs_new_low	2223.36	0.675491	2.96931e-17	new_high_vs_new_mid
535	ENSMUSG00000044976	88.0471	-0.964559	3.95224e-05	new_mid_vs_new_low	88.0471	0.966495	4.49966e-06	new_high_vs_new_mid
536	ENSMUSG00000045205	208.948	-0.504907	0.000534951	new_mid_vs_new_low	208.948	0.735112	6.69798e-09	new_high_vs_new_mid
537	ENSMUSG00000045210	971.404	-0.428042	0.000945894	new_mid_vs_new_low	971.404	0.931189	1.44569e-17	new_high_vs_new_mid
538	ENSMUSG00000045636	8014.09	-0.54057	9.07317e-17	new_mid_vs_new_low	8014.09	0.52211	3.71635e-19	new_high_vs_new_mid
539	ENSMUSG00000045967	92.3673	-0.634304	7.79811e-05	new_mid_vs_new_low	92.3673	0.849233	2.55657e-09	new_high_vs_new_mid
540	ENSMUSG00000046111	324.823	-0.696974	6.28415e-07	new_mid_vs_new_low	324.823	0.498094	0.000110269	new_high_vs_new_mid
541	ENSMUSG00000046230	1965.54	-0.505927	9.79654e-05	new_mid_vs_new_low	1965.54	0.789109	1.79982e-12	new_high_vs_new_mid
542	ENSMUSG00000046589	600.845	-0.3821	0.000193558	new_mid_vs_new_low	600.845	1.33435	3.53964e-54	new_high_vs_new_mid
543	ENSMUSG00000046591	1836.43	-0.386595	3.39874e-07	new_mid_vs_new_low	1836.43	0.949311	7.33461e-48	new_high_vs_new_mid
544	ENSMUSG00000046862	29.4082	-1.24237	6.0154e-08	new_mid_vs_new_low	29.4082	0.884943	4.98997e-05	new_high_vs_new_mid
545	ENSMUSG00000047036	216.728	-0.738761	7.0892e-07	new_mid_vs_new_low	216.728	0.581599	2.03255e-05	new_high_vs_new_mid
546	ENSMUSG00000047126	1820.29	-0.40456	0.000205392	new_mid_vs_new_low	1820.29	0.399535	3.65093e-05	new_high_vs_new_mid
547	ENSMUSG00000047248	578.167	-0.377199	0.00309855	new_mid_vs_new_low	578.167	0.792839	1.25862e-13	new_high_vs_new_mid
548	ENSMUSG00000047603	190.553	-0.393606	0.0052551	new_mid_vs_new_low	190.553	0.599453	7.61684e-07	new_high_vs_new_mid
549	ENSMUSG00000047710	1287.43	-0.496469	1.11062e-06	new_mid_vs_new_low	1287.43	0.317944	0.000771099	new_high_vs_new_mid
550	ENSMUSG00000047746	694.915	-0.841987	5.09801e-15	new_mid_vs_new_low	694.915	0.589089	2.41517e-09	new_high_vs_new_mid
551	ENSMUSG00000047907	197.187	-0.649069	5.3825e-05	new_mid_vs_new_low	197.187	0.602874	3.17593e-05	new_high_vs_new_mid
552	ENSMUSG00000048000	637.574	-0.99205	6.42117e-23	new_mid_vs_new_low	637.574	0.62719	1.41209e-11	new_high_vs_new_mid
553	ENSMUSG00000048065	95.3006	-0.685571	3.41101e-05	new_mid_vs_new_low	95.3006	1.44628	7.10932e-24	new_high_vs_new_mid
554	ENSMUSG00000048108	540.801	-0.560615	5.43765e-11	new_mid_vs_new_low	540.801	0.78698	5.5938e-25	new_high_vs_new_mid
555	ENSMUSG00000048148	18.5952	-1.03831	0.000372907	new_mid_vs_new_low	18.5952	1.12005	2.63514e-05	new_high_vs_new_mid
556	ENSMUSG00000048279	86.3387	-0.922288	7.9833e-05	new_mid_vs_new_low	86.3387	1.19929	5.72666e-09	new_high_vs_new_mid
557	ENSMUSG00000048280	94.4838	-1.25353	6.99447e-12	new_mid_vs_new_low	94.4838	0.5964	0.000712085	new_high_vs_new_mid
558	ENSMUSG00000048410	219.107	-0.509965	1.15708e-06	new_mid_vs_new_low	219.107	0.418821	1.50598e-05	new_high_vs_new_mid
559	ENSMUSG00000048550	212.609	-0.427481	0.000223778	new_mid_vs_new_low	212.609	0.398241	0.000152355	new_high_vs_new_mid
560	ENSMUSG00000048626	3905.12	-0.726201	1.62996e-13	new_mid_vs_new_low	3905.12	0.698909	2.51122e-15	new_high_vs_new_mid
561	ENSMUSG00000048647	293.388	-0.836841	5.71798e-12	new_mid_vs_new_low	293.388	0.400394	0.000563814	new_high_vs_new_mid
562	ENSMUSG00000048915	261.759	-0.815984	1.85636e-08	new_mid_vs_new_low	261.759	0.659297	6.52938e-07	new_high_vs_new_mid
563	ENSMUSG00000049093	93.3799	-0.626232	1.66374e-05	new_mid_vs_new_low	93.3799	0.636489	1.5568e-06	new_high_vs_new_mid
564	ENSMUSG00000049134	399.227	-0.521333	2.63795e-05	new_mid_vs_new_low	399.227	1.25823	2.13975e-32	new_high_vs_new_mid
565	ENSMUSG00000049164	1135.79	-0.827837	8.03947e-10	new_mid_vs_new_low	1135.79	0.414568	0.00112602	new_high_vs_new_mid
566	ENSMUSG00000049313	542.918	-0.394657	0.000347708	new_mid_vs_new_low	542.918	0.486226	5.10536e-07	new_high_vs_new_mid
567	ENSMUSG00000049411	189.204	-0.495348	0.00638202	new_mid_vs_new_low	189.204	1.20194	1.56348e-15	new_high_vs_new_mid
568	ENSMUSG00000049493	1238.63	-0.524964	2.72946e-08	new_mid_vs_new_low	1238.63	0.807005	2.23736e-22	new_high_vs_new_mid
569	ENSMUSG00000049553	340.319	-0.486164	2.28351e-05	new_mid_vs_new_low	340.319	0.302043	0.00524102	new_high_vs_new_mid
570	ENSMUSG00000049717	492.899	-0.811225	5.63608e-11	new_mid_vs_new_low	492.899	0.901568	4.13903e-16	new_high_vs_new_mid
571	ENSMUSG00000050244	591.548	-0.672112	2.83084e-13	new_mid_vs_new_low	591.548	0.451641	1.09617e-07	new_high_vs_new_mid
572	ENSMUSG00000050272	98.1769	-0.499689	0.0023891	new_mid_vs_new_low	98.1769	0.746587	1.81542e-07	new_high_vs_new_mid
573	ENSMUSG00000050296	111.602	-0.705668	1.58836e-05	new_mid_vs_new_low	111.602	1.01938	1.58179e-12	new_high_vs_new_mid
574	ENSMUSG00000050310	745.172	-0.414961	0.00135395	new_mid_vs_new_low	745.172	1.0627	9.89078e-23	new_high_vs_new_mid
575	ENSMUSG00000050812	3594.55	-0.509591	1.89603e-12	new_mid_vs_new_low	3594.55	0.856548	3.06825e-41	new_high_vs_new_mid
576	ENSMUSG00000051000	2387.86	-0.384621	2.28246e-10	new_mid_vs_new_low	2387.86	0.858101	5.16893e-59	new_high_vs_new_mid
577	ENSMUSG00000051220	935.728	-1.03772	2.13776e-33	new_mid_vs_new_low	935.728	0.320393	0.000113626	new_high_vs_new_mid
578	ENSMUSG00000051235	101.402	-0.647176	2.99237e-06	new_mid_vs_new_low	101.402	0.378204	0.0046357	new_high_vs_new_mid
579	ENSMUSG00000051278	108.095	-0.920641	4.74215e-08	new_mid_vs_new_low	108.095	0.721037	3.6453e-06	new_high_vs_new_mid
580	ENSMUSG00000051329	1031.68	-1.2685	1.77868e-43	new_mid_vs_new_low	1031.68	0.644925	3.33993e-14	new_high_vs_new_mid
581	ENSMUSG00000051674	204.343	-0.926293	8.58231e-15	new_mid_vs_new_low	204.343	0.475543	2.81313e-05	new_high_vs_new_mid
582	ENSMUSG00000051860	264.659	-1.04767	1.01334e-15	new_mid_vs_new_low	264.659	0.946212	1.64332e-15	new_high_vs_new_mid
583	ENSMUSG00000051934	1636.95	-0.465619	1.20736e-09	new_mid_vs_new_low	1636.95	0.203455	0.00582115	new_high_vs_new_mid
584	ENSMUSG00000052299	229.555	-0.428773	3.3311e-05	new_mid_vs_new_low	229.555	0.623325	8.57631e-12	new_high_vs_new_mid
585	ENSMUSG00000052430	1592.03	-0.250595	0.000873114	new_mid_vs_new_low	1592.03	0.473398	1.41887e-13	new_high_vs_new_mid
586	ENSMUSG00000052593	1781.45	-0.317284	0.00110782	new_mid_vs_new_low	1781.45	0.666148	4.58003e-16	new_high_vs_new_mid
587	ENSMUSG00000052609	781.942	-0.383361	0.000381384	new_mid_vs_new_low	781.942	0.658838	1.06156e-12	new_high_vs_new_mid
588	ENSMUSG00000052748	1170.04	-0.453977	5.82955e-05	new_mid_vs_new_low	1170.04	0.292291	0.00542314	new_high_vs_new_mid
589	ENSMUSG00000052798	1409.32	-0.6497	1.60929e-13	new_mid_vs_new_low	1409.32	0.414878	3.21007e-07	new_high_vs_new_mid
590	ENSMUSG00000052915	421.024	-0.644217	2.45202e-06	new_mid_vs_new_low	421.024	0.458725	0.000267649	new_high_vs_new_mid
591	ENSMUSG00000052942	466.899	-0.568959	2.91184e-05	new_mid_vs_new_low	466.899	0.942705	1.26601e-15	new_high_vs_new_mid
592	ENSMUSG00000053040	238.743	-0.494387	2.39683e-06	new_mid_vs_new_low	238.743	0.467069	9.98633e-07	new_high_vs_new_mid
593	ENSMUSG00000053141	115.366	-0.466828	0.00121584	new_mid_vs_new_low	115.366	0.348292	0.00999437	new_high_vs_new_mid
594	ENSMUSG00000053199	69.3579	-0.773977	3.69659e-07	new_mid_vs_new_low	69.3579	0.463196	0.00162868	new_high_vs_new_mid
595	ENSMUSG00000053390	553.342	-0.559506	2.65597e-06	new_mid_vs_new_low	553.342	0.785741	5.62538e-14	new_high_vs_new_mid
596	ENSMUSG00000053470	30.0848	-0.774415	0.00259868	new_mid_vs_new_low	30.0848	0.841175	0.000282741	new_high_vs_new_mid
597	ENSMUSG00000053490	3219.16	-0.730964	8.25578e-21	new_mid_vs_new_low	3219.16	1.01052	7.1636e-48	new_high_vs_new_mid
598	ENSMUSG00000053510	502.84	-0.703212	7.84063e-13	new_mid_vs_new_low	502.84	0.653422	2.097e-13	new_high_vs_new_mid
599	ENSMUSG00000053536	119.004	-0.709275	0.00146968	new_mid_vs_new_low	119.004	1.311	5.01643e-12	new_high_vs_new_mid
600	ENSMUSG00000053604	132.541	-0.574848	0.00131565	new_mid_vs_new_low	132.541	1.55689	4.01741e-25	new_high_vs_new_mid
601	ENSMUSG00000053626	172.901	-0.934093	4.13179e-12	new_mid_vs_new_low	172.901	0.774035	4.07845e-10	new_high_vs_new_mid
602	ENSMUSG00000053641	333.692	-0.433703	3.91925e-05	new_mid_vs_new_low	333.692	0.973214	8.4391e-27	new_high_vs_new_mid
603	ENSMUSG00000053754	825.95	-1.05659	6.19902e-13	new_mid_vs_new_low	825.95	0.883607	2.91978e-11	new_high_vs_new_mid
604	ENSMUSG00000054003	192.559	-0.653009	5.15303e-06	new_mid_vs_new_low	192.559	0.807347	2.23025e-10	new_high_vs_new_mid
605	ENSMUSG00000054199	301.613	-1.09741	1.4955e-25	new_mid_vs_new_low	301.613	1.06523	1.18139e-28	new_high_vs_new_mid
606	ENSMUSG00000054280	729.665	-0.54457	1.69486e-11	new_mid_vs_new_low	729.665	0.606952	7.13614e-17	new_high_vs_new_mid
607	ENSMUSG00000054409	376.528	-1.29657	5.11431e-26	new_mid_vs_new_low	376.528	0.798182	2.14452e-12	new_high_vs_new_mid
608	ENSMUSG00000054792	488.732	-0.424658	8.47564e-05	new_mid_vs_new_low	488.732	1.38984	2.46244e-52	new_high_vs_new_mid
609	ENSMUSG00000054814	5027.6	-0.40808	0.00245504	new_mid_vs_new_low	5027.6	0.507477	1.33013e-05	new_high_vs_new_mid
610	ENSMUSG00000054843	166.548	-0.630384	0.00660627	new_mid_vs_new_low	166.548	2.0001	7.26075e-26	new_high_vs_new_mid
611	ENSMUSG00000055022	211.496	-0.498582	0.000563715	new_mid_vs_new_low	211.496	0.725609	7.76497e-09	new_high_vs_new_mid
612	ENSMUSG00000055024	322.591	-0.536913	0.000188582	new_mid_vs_new_low	322.591	0.546087	2.03174e-05	new_high_vs_new_mid
613	ENSMUSG00000055240	41.2606	-0.833559	0.000189854	new_mid_vs_new_low	41.2606	0.681003	0.00105075	new_high_vs_new_mid
614	ENSMUSG00000055415	309.784	-0.917443	1.32087e-12	new_mid_vs_new_low	309.784	0.730525	6.58157e-10	new_high_vs_new_mid
615	ENSMUSG00000055421	800.501	-0.991883	1.32887e-17	new_mid_vs_new_low	800.501	0.98557	4.23898e-21	new_high_vs_new_mid
616	ENSMUSG00000055452	18.7419	-1.01781	4.56562e-05	new_mid_vs_new_low	18.7419	1.52617	1.36297e-11	new_high_vs_new_mid
617	ENSMUSG00000055660	519.902	-0.499572	3.03766e-06	new_mid_vs_new_low	519.902	1.02118	3.04916e-28	new_high_vs_new_mid
618	ENSMUSG00000055884	287.734	-0.391646	0.000755556	new_mid_vs_new_low	287.734	0.441905	1.81902e-05	new_high_vs_new_mid
619	ENSMUSG00000055923	137.193	-0.533745	0.000741439	new_mid_vs_new_low	137.193	0.875362	1.61151e-10	new_high_vs_new_mid
620	ENSMUSG00000055991	604.739	-0.708007	1.6543e-09	new_mid_vs_new_low	604.739	0.434644	6.8221e-05	new_high_vs_new_mid
621	ENSMUSG00000056342	1743.41	-1.10858	1.08823e-13	new_mid_vs_new_low	1743.41	0.60865	1.12265e-05	new_high_vs_new_mid
622	ENSMUSG00000056531	492.535	-0.619345	0.000855534	new_mid_vs_new_low	492.535	0.447998	0.00878236	new_high_vs_new_mid
623	ENSMUSG00000056579	647.934	-1.41161	1.10368e-13	new_mid_vs_new_low	647.934	1.5721	2.04519e-20	new_high_vs_new_mid
624	ENSMUSG00000056758	109.784	-0.671394	6.82667e-05	new_mid_vs_new_low	109.784	0.43895	0.00582739	new_high_vs_new_mid
625	ENSMUSG00000056782	17.1552	-0.973441	0.000665049	new_mid_vs_new_low	17.1552	0.713954	0.00926573	new_high_vs_new_mid
626	ENSMUSG00000056900	52.389	-0.853959	0.00339066	new_mid_vs_new_low	52.389	0.96664	0.000170264	new_high_vs_new_mid
627	ENSMUSG00000057193	1658.86	-0.445889	3.53063e-05	new_mid_vs_new_low	1658.86	0.666419	9.98724e-13	new_high_vs_new_mid
628	ENSMUSG00000057335	215.838	-0.583369	0.000958129	new_mid_vs_new_low	215.838	0.825394	6.92779e-08	new_high_vs_new_mid
629	ENSMUSG00000057363	745.017	-0.510569	1.2575e-07	new_mid_vs_new_low	745.017	1.26285	1.36399e-51	new_high_vs_new_mid
630	ENSMUSG00000057421	359.13	-0.993332	4.56099e-21	new_mid_vs_new_low	359.13	0.576174	4.72395e-09	new_high_vs_new_mid
631	ENSMUSG00000057522	556.571	-0.602956	3.98152e-14	new_mid_vs_new_low	556.571	0.218478	0.00533458	new_high_vs_new_mid
632	ENSMUSG00000057596	34.3125	-1.53797	2.89127e-15	new_mid_vs_new_low	34.3125	0.65002	0.000881737	new_high_vs_new_mid
633	ENSMUSG00000057637	317.507	-0.792878	2.8066e-11	new_mid_vs_new_low	317.507	0.539294	1.01965e-06	new_high_vs_new_mid
634	ENSMUSG00000057738	926.368	-0.506883	3.65586e-10	new_mid_vs_new_low	926.368	0.538471	1.18311e-13	new_high_vs_new_mid
635	ENSMUSG00000057894	84.8916	-0.861044	1.29088e-06	new_mid_vs_new_low	84.8916	0.720656	1.08783e-05	new_high_vs_new_mid
636	ENSMUSG00000058056	717.74	-0.322693	5.10072e-05	new_mid_vs_new_low	717.74	0.286364	7.17985e-05	new_high_vs_new_mid
637	ENSMUSG00000058145	69.3188	-0.7306	7.39271e-05	new_mid_vs_new_low	69.3188	1.20337	9.88111e-14	new_high_vs_new_mid
638	ENSMUSG00000058173	173.358	-0.50723	0.00860064	new_mid_vs_new_low	173.358	2.43051	8.10112e-55	new_high_vs_new_mid
639	ENSMUSG00000058454	71.0236	-0.726648	0.00183355	new_mid_vs_new_low	71.0236	0.812566	8.33032e-05	new_high_vs_new_mid
640	ENSMUSG00000058624	1120.18	-0.426787	0.000147883	new_mid_vs_new_low	1120.18	1.12801	1.67476e-32	new_high_vs_new_mid
641	ENSMUSG00000058761	308.079	-0.538532	0.000268975	new_mid_vs_new_low	308.079	0.460585	0.000584875	new_high_vs_new_mid
642	ENSMUSG00000058897	166.978	-0.376756	0.00479431	new_mid_vs_new_low	166.978	0.532305	4.42678e-06	new_high_vs_new_mid
643	ENSMUSG00000059263	691.756	-0.548517	8.59684e-11	new_mid_vs_new_low	691.756	0.580839	2.23952e-14	new_high_vs_new_mid
644	ENSMUSG00000059436	534.455	-0.396114	1.87101e-06	new_mid_vs_new_low	534.455	1.38317	4.12018e-84	new_high_vs_new_mid
645	ENSMUSG00000059474	2207.81	-0.461787	2.41859e-05	new_mid_vs_new_low	2207.81	0.833482	8.23403e-19	new_high_vs_new_mid
646	ENSMUSG00000059890	392.137	-0.347237	0.00787164	new_mid_vs_new_low	392.137	0.821902	3.29494e-14	new_high_vs_new_mid
647	ENSMUSG00000059921	1246.64	-0.274661	0.00242795	new_mid_vs_new_low	1246.64	0.995362	1.37241e-40	new_high_vs_new_mid
648	ENSMUSG00000060012	193.387	-0.440277	0.00832329	new_mid_vs_new_low	193.387	0.663218	3.27025e-06	new_high_vs_new_mid
649	ENSMUSG00000060427	30.6793	-0.707754	0.00922082	new_mid_vs_new_low	30.6793	0.891073	0.000196677	new_high_vs_new_mid
650	ENSMUSG00000060445	714.273	-0.781498	1.32318e-05	new_mid_vs_new_low	714.273	0.560566	0.000649872	new_high_vs_new_mid
651	ENSMUSG00000060450	1086.55	-0.318934	0.00168617	new_mid_vs_new_low	1086.55	0.318391	0.000409672	new_high_vs_new_mid
652	ENSMUSG00000060508	5745.43	-0.609256	1.08817e-07	new_mid_vs_new_low	5745.43	0.845246	4.37714e-17	new_high_vs_new_mid
653	ENSMUSG00000060657	1213.17	-0.551506	0.00016629	new_mid_vs_new_low	1213.17	1.68958	5.33586e-43	new_high_vs_new_mid
654	ENSMUSG00000061371	868.405	-0.591807	0.000671482	new_mid_vs_new_low	868.405	0.52793	0.000711359	new_high_vs_new_mid
655	ENSMUSG00000061578	240.641	-0.386866	0.00014186	new_mid_vs_new_low	240.641	0.52855	4.05472e-09	new_high_vs_new_mid
656	ENSMUSG00000061778	287.086	-0.622966	3.6198e-05	new_mid_vs_new_low	287.086	0.415098	0.00312418	new_high_vs_new_mid
657	ENSMUSG00000061859	1077.46	-0.600496	1.31131e-15	new_mid_vs_new_low	1077.46	0.249124	0.000534114	new_high_vs_new_mid
658	ENSMUSG00000062014	260.653	-0.604139	7.26078e-05	new_mid_vs_new_low	260.653	0.536741	9.50293e-05	new_high_vs_new_mid
659	ENSMUSG00000062040	114.687	-0.788696	5.72765e-11	new_mid_vs_new_low	114.687	0.46886	4.67846e-05	new_high_vs_new_mid
660	ENSMUSG00000062127	1108.45	-0.514264	1.41652e-12	new_mid_vs_new_low	1108.45	0.224178	0.00128755	new_high_vs_new_mid
661	ENSMUSG00000062151	2198.82	-0.875076	5.17326e-16	new_mid_vs_new_low	2198.82	0.364408	0.000374654	new_high_vs_new_mid
662	ENSMUSG00000062168	175.543	-0.697539	0.000228174	new_mid_vs_new_low	175.543	0.630994	0.000216646	new_high_vs_new_mid
663	ENSMUSG00000062627	666.772	-0.75895	5.22154e-14	new_mid_vs_new_low	666.772	0.357716	0.00018066	new_high_vs_new_mid
664	ENSMUSG00000063077	451.768	-0.71538	1.06794e-09	new_mid_vs_new_low	451.768	0.41344	0.00016763	new_high_vs_new_mid
665	ENSMUSG00000063142	168.84	-0.636665	3.96681e-06	new_mid_vs_new_low	168.84	0.615242	8.66926e-07	new_high_vs_new_mid
666	ENSMUSG00000063296	582.021	-0.359059	0.00395463	new_mid_vs_new_low	582.021	0.646826	8.01338e-10	new_high_vs_new_mid
667	ENSMUSG00000063681	457.333	-0.475757	0.00191947	new_mid_vs_new_low	457.333	0.473066	0.000510911	new_high_vs_new_mid
668	ENSMUSG00000063810	580.527	-0.856398	7.43437e-09	new_mid_vs_new_low	580.527	1.32767	2.04486e-24	new_high_vs_new_mid
669	ENSMUSG00000063894	206.568	-0.662908	1.34728e-05	new_mid_vs_new_low	206.568	1.06498	1.11562e-15	new_high_vs_new_mid
670	ENSMUSG00000064065	1317.75	-0.779865	9.00011e-15	new_mid_vs_new_low	1317.75	0.704538	8.46186e-15	new_high_vs_new_mid
671	ENSMUSG00000064293	145.573	-1.06753	9.43239e-09	new_mid_vs_new_low	145.573	0.86591	3.60105e-07	new_high_vs_new_mid
672	ENSMUSG00000064302	355.92	-0.453038	1.85939e-07	new_mid_vs_new_low	355.92	0.465607	3.3206e-09	new_high_vs_new_mid
673	ENSMUSG00000065037	6.82748	-2.34064	9.32028e-05	new_mid_vs_new_low	6.82748	2.58993	2.38059e-06	new_high_vs_new_mid
674	ENSMUSG00000066151	403.344	-0.650199	5.75238e-17	new_mid_vs_new_low	403.344	0.677207	1.20615e-21	new_high_vs_new_mid
675	ENSMUSG00000066477	388.616	-1.30264	9.51559e-19	new_mid_vs_new_low	388.616	0.637445	4.01549e-06	new_high_vs_new_mid
676	ENSMUSG00000066798	37.0829	-1.00197	0.0010233	new_mid_vs_new_low	37.0829	0.847806	0.00244998	new_high_vs_new_mid
677	ENSMUSG00000066952	71.2601	-0.668353	1.77227e-05	new_mid_vs_new_low	71.2601	0.520363	0.000361506	new_high_vs_new_mid
678	ENSMUSG00000067336	884.684	-0.641044	6.5887e-08	new_mid_vs_new_low	884.684	0.490741	5.70787e-06	new_high_vs_new_mid
679	ENSMUSG00000067424	105.1	-0.610936	0.000639466	new_mid_vs_new_low	105.1	0.77695	8.32309e-07	new_high_vs_new_mid
680	ENSMUSG00000068130	295.956	-0.711573	0.000368919	new_mid_vs_new_low	295.956	0.634141	0.000414397	new_high_vs_new_mid
681	ENSMUSG00000068270	489.437	-0.510047	1.0187e-05	new_mid_vs_new_low	489.437	0.987876	4.59334e-23	new_high_vs_new_mid
682	ENSMUSG00000069476	1440.67	-0.98748	4.93423e-07	new_mid_vs_new_low	1440.67	0.78985	8.83254e-06	new_high_vs_new_mid
683	ENSMUSG00000069495	325.205	-0.360664	0.00737228	new_mid_vs_new_low	325.205	0.364929	0.00225501	new_high_vs_new_mid
684	ENSMUSG00000069601	213.432	-0.948735	2.03793e-12	new_mid_vs_new_low	213.432	1.01389	9.45972e-17	new_high_vs_new_mid
685	ENSMUSG00000069911	1.70554	-3.93801	0.00191432	new_mid_vs_new_low	1.70554	3.68784	0.00186129	new_high_vs_new_mid
686	ENSMUSG00000070327	252.886	-0.438959	0.00488721	new_mid_vs_new_low	252.886	0.495826	0.000290248	new_high_vs_new_mid
687	ENSMUSG00000070372	323.389	-1.10827	8.08216e-07	new_mid_vs_new_low	323.389	0.611169	0.00393298	new_high_vs_new_mid
688	ENSMUSG00000070498	198.875	-0.458768	0.00140163	new_mid_vs_new_low	198.875	1.21996	5.36432e-24	new_high_vs_new_mid
689	ENSMUSG00000070639	1034.92	-0.316256	0.00735468	new_mid_vs_new_low	1034.92	0.452297	6.97246e-06	new_high_vs_new_mid
690	ENSMUSG00000070733	738.365	-0.441097	5.42775e-11	new_mid_vs_new_low	738.365	0.942727	6.59592e-57	new_high_vs_new_mid
691	ENSMUSG00000071089	4001.8	-0.516438	2.08671e-11	new_mid_vs_new_low	4001.8	0.31504	9.7173e-06	new_high_vs_new_mid
692	ENSMUSG00000072082	493.944	-0.355085	0.00153719	new_mid_vs_new_low	493.944	0.407917	3.46101e-05	new_high_vs_new_mid
693	ENSMUSG00000072761	149.489	-0.585878	0.00164604	new_mid_vs_new_low	149.489	1.0944	4.96196e-12	new_high_vs_new_mid
694	ENSMUSG00000072791	58.0968	-0.799608	1.40772e-05	new_mid_vs_new_low	58.0968	0.586966	0.000700988	new_high_vs_new_mid
695	ENSMUSG00000072845	465.051	-0.497871	0.000593683	new_mid_vs_new_low	465.051	0.524127	4.3769e-05	new_high_vs_new_mid
696	ENSMUSG00000072969	348.313	-0.935731	1.83316e-28	new_mid_vs_new_low	348.313	0.379322	3.00587e-06	new_high_vs_new_mid
697	ENSMUSG00000073018	5768.54	-0.624437	1.38841e-16	new_mid_vs_new_low	5768.54	0.504359	1.55295e-13	new_high_vs_new_mid
698	ENSMUSG00000073678	119.463	-0.628374	0.00154413	new_mid_vs_new_low	119.463	0.894416	2.03485e-07	new_high_vs_new_mid
699	ENSMUSG00000074282	74.781	-0.473027	0.00896353	new_mid_vs_new_low	74.781	0.578437	0.00028491	new_high_vs_new_mid
700	ENSMUSG00000074283	310.912	-0.384491	0.00597004	new_mid_vs_new_low	310.912	0.648012	4.68314e-08	new_high_vs_new_mid
701	ENSMUSG00000074305	2285.42	-0.737593	1.14261e-21	new_mid_vs_new_low	2285.42	0.553294	3.18387e-15	new_high_vs_new_mid
702	ENSMUSG00000074500	34.6507	-0.653402	0.00842405	new_mid_vs_new_low	34.6507	1.09142	3.19058e-07	new_high_vs_new_mid
703	ENSMUSG00000074802	614.185	-0.368801	0.00450708	new_mid_vs_new_low	614.185	0.581753	1.3827e-07	new_high_vs_new_mid
704	ENSMUSG00000075600	110.583	-0.87723	2.84556e-06	new_mid_vs_new_low	110.583	0.877746	2.09148e-07	new_high_vs_new_mid
705	ENSMUSG00000078496	435.958	-0.584638	0.00412034	new_mid_vs_new_low	435.958	1.46213	4.88543e-18	new_high_vs_new_mid
706	ENSMUSG00000078578	9635.92	-0.578056	0.00063202	new_mid_vs_new_low	9635.92	0.492683	0.00119371	new_high_vs_new_mid
707	ENSMUSG00000078684	26.5168	-0.646889	0.00720091	new_mid_vs_new_low	26.5168	1.47429	6.13416e-13	new_high_vs_new_mid
708	ENSMUSG00000079424	396.855	-1.18168	1.34778e-17	new_mid_vs_new_low	396.855	0.369557	0.00669406	new_high_vs_new_mid
709	ENSMUSG00000080717	10.2223	-1.94553	5.0275e-11	new_mid_vs_new_low	10.2223	1.54834	9.83744e-08	new_high_vs_new_mid
710	ENSMUSG00000081044	2724.3	-0.357084	0.000228668	new_mid_vs_new_low	2724.3	0.595105	7.82472e-13	new_high_vs_new_mid
711	ENSMUSG00000082820	3.09146	-1.4258	0.00194947	new_mid_vs_new_low	3.09146	1.43382	0.00140351	new_high_vs_new_mid
712	ENSMUSG00000085079	11326.5	-0.549371	2.39928e-07	new_mid_vs_new_low	11326.5	0.311153	0.00175758	new_high_vs_new_mid
713	ENSMUSG00000086201	7.99036	-1.13747	0.00253456	new_mid_vs_new_low	7.99036	1.14177	0.00117353	new_high_vs_new_mid
714	ENSMUSG00000087159	155.338	-0.928134	1.44485e-13	new_mid_vs_new_low	155.338	0.475058	7.55583e-05	new_high_vs_new_mid
715	ENSMUSG00000087223	20.4658	-1.07386	1.90682e-05	new_mid_vs_new_low	20.4658	1.63071	5.6963e-13	new_high_vs_new_mid
716	ENSMUSG00000090150	196.041	-0.485961	0.000187313	new_mid_vs_new_low	196.041	0.586096	3.77763e-07	new_high_vs_new_mid
717	ENSMUSG00000093930	3173.61	-0.367085	8.37257e-06	new_mid_vs_new_low	3173.61	0.553793	1.03001e-14	new_high_vs_new_mid
718	ENSMUSG00000094622	45.8525	-0.8667	0.00165013	new_mid_vs_new_low	45.8525	0.849047	0.000624573	new_high_vs_new_mid
719	ENSMUSG00000095362	9.64248	-1.14392	0.00627693	new_mid_vs_new_low	9.64248	1.2875	0.000671263	new_high_vs_new_mid
720	ENSMUSG00000095432	401.722	-1.02258	2.11193e-13	new_mid_vs_new_low	401.722	0.544643	3.02384e-05	new_high_vs_new_mid
721	ENSMUSG00000096795	28.2882	-0.899748	0.000631458	new_mid_vs_new_low	28.2882	0.743708	0.00244062	new_high_vs_new_mid
722	ENSMUSG00000097604	62.9768	-0.636451	0.00845662	new_mid_vs_new_low	62.9768	0.817204	0.000101749	new_high_vs_new_mid
723	ENSMUSG00000098071	69.7188	-1.37691	3.56787e-07	new_mid_vs_new_low	69.7188	1.80792	5.10117e-14	new_high_vs_new_mid
724	ENSMUSG00000099413	109.178	-0.479341	0.00353741	new_mid_vs_new_low	109.178	0.478319	0.00121699	new_high_vs_new_mid
725	ENSMUSG00000099689	535.072	-0.48897	2.55988e-07	new_mid_vs_new_low	535.072	1.7236	1.62904e-99	new_high_vs_new_mid
726	ENSMUSG00000100553	1640.67	-0.688992	1.1345e-08	new_mid_vs_new_low	1640.67	0.343897	0.00263052	new_high_vs_new_mid
727	ENSMUSG00000100617	400.496	-0.865837	0.00733206	new_mid_vs_new_low	400.496	1.33664	9.95857e-07	new_high_vs_new_mid
728	ENSMUSG00000101337	930.268	-0.782775	7.64543e-06	new_mid_vs_new_low	930.268	1.10142	5.0571e-13	new_high_vs_new_mid
729	ENSMUSG00000102343	50.7691	-1.18941	0.00160304	new_mid_vs_new_low	50.7691	1.3796	3.09468e-05	new_high_vs_new_mid
730	ENSMUSG00000102573	2.62686	-1.99689	0.00268194	new_mid_vs_new_low	2.62686	1.75425	0.00621324	new_high_vs_new_mid
731	ENSMUSG00000102591	292.444	-0.962911	0.00434916	new_mid_vs_new_low	292.444	1.17276	5.91696e-05	new_high_vs_new_mid
732	ENSMUSG00000102629	241.893	-0.801843	3.61699e-07	new_mid_vs_new_low	241.893	1.08405	6.86325e-15	new_high_vs_new_mid
733	ENSMUSG00000103560	89.4253	-0.818631	1.51776e-05	new_mid_vs_new_low	89.4253	0.800233	2.98107e-06	new_high_vs_new_mid
734	ENSMUSG00000104303	112.823	-1.33692	0.00983606	new_mid_vs_new_low	112.823	2.69262	3.79019e-10	new_high_vs_new_mid
735	ENSMUSG00000105416	299.842	-0.674567	4.81609e-06	new_mid_vs_new_low	299.842	1.48578	1.60407e-31	new_high_vs_new_mid
736	ENSMUSG00000106230	274.852	-0.589294	5.89515e-05	new_mid_vs_new_low	274.852	0.404356	0.00302358	new_high_vs_new_mid
737	ENSMUSG00000107740	122.382	-1.81897	6.50045e-38	new_mid_vs_new_low	122.382	2.28559	2.56407e-69	new_high_vs_new_mid
738	ENSMUSG00000107979	123.267	-1.2206	1.99594e-09	new_mid_vs_new_low	123.267	1.43658	3.20883e-15	new_high_vs_new_mid
739	ENSMUSG00000108841	16.6469	-0.820507	0.00525687	new_mid_vs_new_low	16.6469	0.729707	0.00789705	new_high_vs_new_mid
740	ENSMUSG00000110062	20.6238	-0.888203	0.000155284	new_mid_vs_new_low	20.6238	1.01895	2.37958e-06	new_high_vs_new_mid
741	ENSMUSG00000110123	6.72571	-1.60675	0.000502377	new_mid_vs_new_low	6.72571	1.23696	0.00534061	new_high_vs_new_mid
742	ENSMUSG00000110311	29.1412	-1.42932	0.00422352	new_mid_vs_new_low	29.1412	1.63489	0.000191455	new_high_vs_new_mid
743	ENSMUSG00000110366	15.8875	-1.04398	7.16262e-05	new_mid_vs_new_low	15.8875	1.07061	1.29717e-05	new_high_vs_new_mid
744	ENSMUSG00000110444	628.763	-0.762749	0.000200119	new_mid_vs_new_low	628.763	0.750185	3.80819e-05	new_high_vs_new_mid
745	ENSMUSG00000110605	53.1426	-0.832971	0.000322464	new_mid_vs_new_low	53.1426	1.13946	2.35956e-08	new_high_vs_new_mid
746	ENSMUSG00000110834	108.914	-0.942426	3.09894e-12	new_mid_vs_new_low	108.914	1.00694	3.98987e-16	new_high_vs_new_mid
747	ENSMUSG00000111129	2.44359	-3.93499	0.00346944	new_mid_vs_new_low	2.44359	4.12093	0.000781852	new_high_vs_new_mid
748	ENSMUSG00000111577	25.0153	-1.32486	1.05097e-05	new_mid_vs_new_low	25.0153	0.90124	0.00158616	new_high_vs_new_mid
749	ENSMUSG00000112742	21.0596	-0.89096	0.000102234	new_mid_vs_new_low	21.0596	0.930426	1.24721e-05	new_high_vs_new_mid
750	ENSMUSG00000113524	125.792	-0.634214	0.000977169	new_mid_vs_new_low	125.792	0.888043	1.11936e-07	new_high_vs_new_mid
751	ENSMUSG00000113589	8.61023	-1.33301	7.02099e-07	new_mid_vs_new_low	8.61023	0.992047	0.000235673	new_high_vs_new_mid
752	ENSMUSG00000113950	15.3461	-1.08193	6.0868e-05	new_mid_vs_new_low	15.3461	0.828606	0.00141472	new_high_vs_new_mid
753	ENSMUSG00000114398	64.2904	-1.02675	2.33045e-06	new_mid_vs_new_low	64.2904	0.9609	1.2368e-06	new_high_vs_new_mid
754	ENSMUSG00000115016	664.11	-0.694094	2.1817e-09	new_mid_vs_new_low	664.11	0.85487	1.13708e-16	new_high_vs_new_mid
755	ENSMUSG00000117781	17.0793	-1.04077	0.00014848	new_mid_vs_new_low	17.0793	1.43228	7.62725e-09	new_high_vs_new_mid
756	ENSMUSG00000118300	35.9758	-1.29983	2.35249e-07	new_mid_vs_new_low	35.9758	0.682599	0.00534061	new_high_vs_new_mid

## Sheet: up_dn
Column1	X	bM_x	log2FC_x	padj_x	compare_x	bM_y	log2FC_y	padj_y	compare_y
0	ENSMUSG00000000088	548.061	2.55975	4.95451e-32	new_mid_vs_new_low	548.061	-1.06059	1.7078e-07	new_high_vs_new_mid
1	ENSMUSG00000000149	186.454	0.46673	0.00389085	new_mid_vs_new_low	186.454	-0.811527	3.92765e-09	new_high_vs_new_mid
2	ENSMUSG00000000339	111.178	1.0927	2.77137e-13	new_mid_vs_new_low	111.178	-0.383758	0.0090663	new_high_vs_new_mid
3	ENSMUSG00000000731	60.3894	0.846829	0.000191792	new_mid_vs_new_low	60.3894	-0.738339	0.000349345	new_high_vs_new_mid
4	ENSMUSG00000000740	390.429	2.18255	4.37124e-09	new_mid_vs_new_low	390.429	-0.951598	0.00765404	new_high_vs_new_mid
5	ENSMUSG00000000902	823.966	0.739572	2.68192e-06	new_mid_vs_new_low	823.966	-0.621448	1.24079e-05	new_high_vs_new_mid
6	ENSMUSG00000000959	153.779	0.351171	0.00922639	new_mid_vs_new_low	153.779	-0.834612	1.90388e-13	new_high_vs_new_mid
7	ENSMUSG00000001017	314.528	0.649519	0.000137697	new_mid_vs_new_low	314.528	-0.671314	9.12733e-06	new_high_vs_new_mid
8	ENSMUSG00000001018	123.864	1.48808	8.1874e-16	new_mid_vs_new_low	123.864	-0.512446	0.00434128	new_high_vs_new_mid
9	ENSMUSG00000001082	181.18	0.472498	0.00922033	new_mid_vs_new_low	181.18	-0.858455	2.01938e-08	new_high_vs_new_mid
10	ENSMUSG00000001175	4746.86	0.588155	0.000358448	new_mid_vs_new_low	4746.86	-0.669505	3.46327e-06	new_high_vs_new_mid
11	ENSMUSG00000001211	88.5777	0.971987	1.29833e-09	new_mid_vs_new_low	88.5777	-0.465309	0.00249397	new_high_vs_new_mid
12	ENSMUSG00000001240	8.92557	1.49389	2.11611e-05	new_mid_vs_new_low	8.92557	-1.08179	0.00109994	new_high_vs_new_mid
13	ENSMUSG00000001305	126.569	0.823335	0.000161109	new_mid_vs_new_low	126.569	-1.13417	2.72554e-09	new_high_vs_new_mid
14	ENSMUSG00000001403	808.874	1.38131	2.66857e-11	new_mid_vs_new_low	808.874	-0.98067	2.16376e-07	new_high_vs_new_mid
15	ENSMUSG00000001763	361.351	1.01749	6.67666e-10	new_mid_vs_new_low	361.351	-0.524713	0.000721366	new_high_vs_new_mid
16	ENSMUSG00000001786	234.127	1.25031	1.3667e-15	new_mid_vs_new_low	234.127	-0.535062	0.000315183	new_high_vs_new_mid
17	ENSMUSG00000001911	32.772	0.963398	0.00371436	new_mid_vs_new_low	32.772	-0.936602	0.00166411	new_high_vs_new_mid
18	ENSMUSG00000001962	628.958	1.36299	6.71233e-31	new_mid_vs_new_low	628.958	-0.60842	3.1058e-08	new_high_vs_new_mid
19	ENSMUSG00000001999	159.188	2.74303	1.74368e-18	new_mid_vs_new_low	159.188	-0.842325	0.00566512	new_high_vs_new_mid
20	ENSMUSG00000002014	140.131	0.85977	3.22723e-05	new_mid_vs_new_low	140.131	-0.575546	0.0027185	new_high_vs_new_mid
21	ENSMUSG00000002058	12.3666	1.96279	3.68565e-06	new_mid_vs_new_low	12.3666	-1.77433	4.59749e-06	new_high_vs_new_mid
22	ENSMUSG00000002257	72.1885	1.31658	4.01939e-10	new_mid_vs_new_low	72.1885	-1.30888	6.70805e-12	new_high_vs_new_mid
23	ENSMUSG00000002297	1809.18	0.402003	5.73329e-06	new_mid_vs_new_low	1809.18	-0.291385	0.000326862	new_high_vs_new_mid
24	ENSMUSG00000002458	79.1764	0.747965	0.00115502	new_mid_vs_new_low	79.1764	-1.0143	4.54419e-07	new_high_vs_new_mid
25	ENSMUSG00000002524	938.979	0.632564	0.000301545	new_mid_vs_new_low	938.979	-0.471622	0.00318356	new_high_vs_new_mid
26	ENSMUSG00000002660	68.3955	0.658399	0.0045446	new_mid_vs_new_low	68.3955	-1.11889	1.85038e-08	new_high_vs_new_mid
27	ENSMUSG00000002767	407.938	0.577301	0.000259579	new_mid_vs_new_low	407.938	-1.17248	3.66508e-18	new_high_vs_new_mid
28	ENSMUSG00000002871	1442.11	0.882413	1.30864e-08	new_mid_vs_new_low	1442.11	-0.593245	3.09616e-05	new_high_vs_new_mid
29	ENSMUSG00000002984	250.633	0.515582	0.00386221	new_mid_vs_new_low	250.633	-0.739535	1.41857e-06	new_high_vs_new_mid
30	ENSMUSG00000002985	79.3099	2.48819	1.53625e-33	new_mid_vs_new_low	79.3099	-0.611695	0.0022437	new_high_vs_new_mid
31	ENSMUSG00000003070	41.0275	3.26178	2.45623e-54	new_mid_vs_new_low	41.0275	-0.956936	7.68177e-07	new_high_vs_new_mid
32	ENSMUSG00000003072	129.895	2.10602	5.59721e-23	new_mid_vs_new_low	129.895	-1.40898	5.19297e-13	new_high_vs_new_mid
33	ENSMUSG00000003135	875.498	1.45081	1.17274e-20	new_mid_vs_new_low	875.498	-0.454789	0.0025977	new_high_vs_new_mid
34	ENSMUSG00000003190	31.4837	0.871803	0.00280579	new_mid_vs_new_low	31.4837	-1.37632	6.05174e-08	new_high_vs_new_mid
35	ENSMUSG00000003199	38.9875	0.869342	0.00222942	new_mid_vs_new_low	38.9875	-1.66726	1.00397e-11	new_high_vs_new_mid
36	ENSMUSG00000003269	575.295	1.66367	8.20069e-40	new_mid_vs_new_low	575.295	-0.380799	0.00203664	new_high_vs_new_mid
37	ENSMUSG00000003271	19.0124	1.35304	0.000209706	new_mid_vs_new_low	19.0124	-1.6485	4.27498e-07	new_high_vs_new_mid
38	ENSMUSG00000003344	165.594	0.734754	5.6367e-06	new_mid_vs_new_low	165.594	-0.96406	1.64882e-11	new_high_vs_new_mid
39	ENSMUSG00000003345	85.0942	1.56146	3.25366e-09	new_mid_vs_new_low	85.0942	-1.36458	1.117e-08	new_high_vs_new_mid
40	ENSMUSG00000003380	365.293	1.49665	6.54945e-07	new_mid_vs_new_low	365.293	-0.796944	0.0049976	new_high_vs_new_mid
41	ENSMUSG00000003436	51.6591	2.8501	1.60052e-29	new_mid_vs_new_low	51.6591	-0.898109	0.000174702	new_high_vs_new_mid
42	ENSMUSG00000003444	118.341	0.856886	5.90415e-06	new_mid_vs_new_low	118.341	-0.954956	1.53274e-08	new_high_vs_new_mid
43	ENSMUSG00000003531	110.277	1.3451	1.05863e-08	new_mid_vs_new_low	110.277	-1.55429	1.31693e-13	new_high_vs_new_mid
44	ENSMUSG00000003824	2756.93	0.446939	4.63723e-07	new_mid_vs_new_low	2756.93	-0.431902	5.01669e-08	new_high_vs_new_mid
45	ENSMUSG00000003955	683.21	0.677742	2.69288e-09	new_mid_vs_new_low	683.21	-0.779296	1.61271e-14	new_high_vs_new_mid
46	ENSMUSG00000004100	572.137	1.42472	1.51376e-11	new_mid_vs_new_low	572.137	-0.858739	1.06917e-05	new_high_vs_new_mid
47	ENSMUSG00000004264	924.472	1.60268	3.56071e-19	new_mid_vs_new_low	924.472	-1.10202	1.4454e-11	new_high_vs_new_mid
48	ENSMUSG00000004460	570.132	0.605882	1.36313e-05	new_mid_vs_new_low	570.132	-0.861921	1.3366e-12	new_high_vs_new_mid
49	ENSMUSG00000004667	570.198	0.347425	0.00226632	new_mid_vs_new_low	570.198	-0.816437	1.38401e-17	new_high_vs_new_mid
50	ENSMUSG00000004843	163.39	0.887779	5.63735e-11	new_mid_vs_new_low	163.39	-0.392352	0.00262138	new_high_vs_new_mid
51	ENSMUSG00000005469	77.9621	1.07541	3.18559e-15	new_mid_vs_new_low	77.9621	-0.387645	0.00381783	new_high_vs_new_mid
52	ENSMUSG00000005483	1113.52	1.32432	2.53703e-16	new_mid_vs_new_low	1113.52	-0.721403	1.43018e-06	new_high_vs_new_mid
53	ENSMUSG00000005575	41.1546	1.12608	7.56309e-05	new_mid_vs_new_low	41.1546	-2.06001	1.51519e-16	new_high_vs_new_mid
54	ENSMUSG00000005732	83.4946	1.54783	6.46698e-15	new_mid_vs_new_low	83.4946	-0.945744	2.75434e-07	new_high_vs_new_mid
55	ENSMUSG00000005779	898.622	1.15941	6.47539e-14	new_mid_vs_new_low	898.622	-0.458783	0.00196068	new_high_vs_new_mid
56	ENSMUSG00000006058	78.0146	0.679174	0.00980714	new_mid_vs_new_low	78.0146	-1.44461	5.53543e-11	new_high_vs_new_mid
57	ENSMUSG00000006310	81.565	1.08095	0.000103469	new_mid_vs_new_low	81.565	-1.23329	5.60032e-07	new_high_vs_new_mid
58	ENSMUSG00000006315	157.248	0.354662	0.00392688	new_mid_vs_new_low	157.248	-0.85391	3.30703e-16	new_high_vs_new_mid
59	ENSMUSG00000006378	84.4669	0.676624	2.14974e-05	new_mid_vs_new_low	84.4669	-0.658521	5.32352e-06	new_high_vs_new_mid
60	ENSMUSG00000006442	407.146	1.99159	3.26669e-48	new_mid_vs_new_low	407.146	-1.01367	7.47134e-16	new_high_vs_new_mid
61	ENSMUSG00000006818	264.408	1.17881	5.92529e-13	new_mid_vs_new_low	264.408	-0.510377	0.00106979	new_high_vs_new_mid
62	ENSMUSG00000007050	250.955	1.64213	1.47052e-30	new_mid_vs_new_low	250.955	-1.14552	1.83362e-18	new_high_vs_new_mid
63	ENSMUSG00000007603	190.017	1.13174	1.36618e-10	new_mid_vs_new_low	190.017	-0.552814	0.000935819	new_high_vs_new_mid
64	ENSMUSG00000007721	339.478	1.08185	0.000882422	new_mid_vs_new_low	339.478	-1.62239	6.23289e-09	new_high_vs_new_mid
65	ENSMUSG00000007888	54.8225	2.60704	2.77263e-38	new_mid_vs_new_low	54.8225	-1.33428	6.47365e-13	new_high_vs_new_mid
66	ENSMUSG00000008036	382.422	1.02486	2.30962e-05	new_mid_vs_new_low	382.422	-0.973984	6.5667e-06	new_high_vs_new_mid
67	ENSMUSG00000008475	99.1124	0.484277	0.00595288	new_mid_vs_new_low	99.1124	-0.51399	0.0010415	new_high_vs_new_mid
68	ENSMUSG00000008730	11.0327	1.31037	6.21569e-06	new_mid_vs_new_low	11.0327	-1.02773	0.000170678	new_high_vs_new_mid
69	ENSMUSG00000008859	275.497	1.30836	2.04046e-34	new_mid_vs_new_low	275.497	-0.355602	0.000617268	new_high_vs_new_mid
70	ENSMUSG00000009092	448.412	1.23004	2.5571e-14	new_mid_vs_new_low	448.412	-1.03531	1.34717e-12	new_high_vs_new_mid
71	ENSMUSG00000009093	14.7568	1.04567	0.00309063	new_mid_vs_new_low	14.7568	-1.01669	0.00155957	new_high_vs_new_mid
72	ENSMUSG00000009555	25.3886	1.51316	8.18381e-07	new_mid_vs_new_low	25.3886	-1.13264	6.31816e-05	new_high_vs_new_mid
73	ENSMUSG00000009563	105.03	1.60786	1.15181e-11	new_mid_vs_new_low	105.03	-0.626039	0.00630425	new_high_vs_new_mid
74	ENSMUSG00000010054	10.6145	2.29662	4.13492e-12	new_mid_vs_new_low	10.6145	-0.874438	0.00623568	new_high_vs_new_mid
75	ENSMUSG00000010095	880.17	1.26736	8.13048e-33	new_mid_vs_new_low	880.17	-0.349956	0.000664476	new_high_vs_new_mid
76	ENSMUSG00000010760	33.9943	1.84925	5.03996e-05	new_mid_vs_new_low	33.9943	-1.50771	0.000269621	new_high_vs_new_mid
77	ENSMUSG00000011267	2026.43	1.29295	4.3532e-13	new_mid_vs_new_low	2026.43	-0.676616	4.71676e-05	new_high_vs_new_mid
78	ENSMUSG00000011877	124.13	0.715344	0.00368585	new_mid_vs_new_low	124.13	-0.702035	0.00135423	new_high_vs_new_mid
79	ENSMUSG00000011884	129.806	1.98974	4.48867e-32	new_mid_vs_new_low	129.806	-1.27039	2.3341e-16	new_high_vs_new_mid
80	ENSMUSG00000012296	181.344	1.06638	1.12445e-11	new_mid_vs_new_low	181.344	-0.627419	1.76978e-05	new_high_vs_new_mid
81	ENSMUSG00000013822	2537.53	0.404976	0.000651481	new_mid_vs_new_low	2537.53	-0.649593	1.6315e-10	new_high_vs_new_mid
82	ENSMUSG00000013858	53.1637	3.43542	6.29116e-30	new_mid_vs_new_low	53.1637	-1.04939	0.000243883	new_high_vs_new_mid
83	ENSMUSG00000014294	716.624	0.639245	0.000461045	new_mid_vs_new_low	716.624	-0.501321	0.00250689	new_high_vs_new_mid
84	ENSMUSG00000014470	149.745	1.4206	2.24737e-20	new_mid_vs_new_low	149.745	-0.493443	0.000855445	new_high_vs_new_mid
85	ENSMUSG00000014504	218.191	0.550091	6.21569e-06	new_mid_vs_new_low	218.191	-0.727162	1.6601e-11	new_high_vs_new_mid
86	ENSMUSG00000014554	312.764	0.802258	1.70741e-06	new_mid_vs_new_low	312.764	-1.20973	1.75453e-16	new_high_vs_new_mid
87	ENSMUSG00000014748	121.438	0.63625	2.10664e-06	new_mid_vs_new_low	121.438	-0.686432	1.50041e-08	new_high_vs_new_mid
88	ENSMUSG00000014859	320.308	1.45936	3.49179e-17	new_mid_vs_new_low	320.308	-1.44794	1.50245e-20	new_high_vs_new_mid
89	ENSMUSG00000014959	1550.08	0.875565	4.39935e-25	new_mid_vs_new_low	1550.08	-0.23169	0.00540155	new_high_vs_new_mid
90	ENSMUSG00000015092	185.056	1.47544	8.82776e-12	new_mid_vs_new_low	185.056	-0.902587	6.24488e-06	new_high_vs_new_mid
91	ENSMUSG00000015120	687.852	0.534586	0.00549166	new_mid_vs_new_low	687.852	-0.685208	3.52917e-05	new_high_vs_new_mid
92	ENSMUSG00000015126	119.967	1.962	2.81043e-47	new_mid_vs_new_low	119.967	-0.973307	1.01537e-14	new_high_vs_new_mid
93	ENSMUSG00000015335	122.443	0.982054	2.23634e-05	new_mid_vs_new_low	122.443	-1.09609	9.64108e-08	new_high_vs_new_mid
94	ENSMUSG00000015337	29.9089	3.71365	4.54295e-65	new_mid_vs_new_low	29.9089	-0.880269	6.89683e-06	new_high_vs_new_mid
95	ENSMUSG00000015605	147.539	1.2399	7.2097e-09	new_mid_vs_new_low	147.539	-1.12066	6.95193e-09	new_high_vs_new_mid
96	ENSMUSG00000015759	1222.06	0.57758	1.5163e-07	new_mid_vs_new_low	1222.06	-0.482558	1.22106e-06	new_high_vs_new_mid
97	ENSMUSG00000015804	4167.44	0.964345	8.07746e-13	new_mid_vs_new_low	4167.44	-0.942145	5.61797e-15	new_high_vs_new_mid
98	ENSMUSG00000015806	164.021	1.09734	1.16402e-12	new_mid_vs_new_low	164.021	-0.778653	4.02562e-08	new_high_vs_new_mid
99	ENSMUSG00000015837	144.07	0.560293	9.75816e-05	new_mid_vs_new_low	144.07	-0.396329	0.00307744	new_high_vs_new_mid
100	ENSMUSG00000015869	778.779	0.417047	7.13655e-05	new_mid_vs_new_low	778.779	-0.587685	1.34321e-10	new_high_vs_new_mid
101	ENSMUSG00000015994	542.645	1.52837	1.05165e-53	new_mid_vs_new_low	542.645	-0.718502	4.39611e-15	new_high_vs_new_mid
102	ENSMUSG00000016257	183.545	0.616259	1.54858e-05	new_mid_vs_new_low	183.545	-0.997765	1.422e-15	new_high_vs_new_mid
103	ENSMUSG00000016344	70.0519	1.14286	0.000150082	new_mid_vs_new_low	70.0519	-0.781261	0.00519402	new_high_vs_new_mid
104	ENSMUSG00000016940	20.6268	1.11002	0.000588866	new_mid_vs_new_low	20.6268	-2.34865	1.73237e-16	new_high_vs_new_mid
105	ENSMUSG00000017299	39.5306	1.43231	3.48303e-08	new_mid_vs_new_low	39.5306	-1.55993	3.05028e-11	new_high_vs_new_mid
106	ENSMUSG00000018126	23.7087	1.31008	0.000167393	new_mid_vs_new_low	23.7087	-1.63524	1.27819e-07	new_high_vs_new_mid
107	ENSMUSG00000018293	798.722	2.6978	1.68699e-25	new_mid_vs_new_low	798.722	-1.21738	4.32936e-07	new_high_vs_new_mid
108	ENSMUSG00000018322	472.834	0.507835	0.00136241	new_mid_vs_new_low	472.834	-0.574473	3.57499e-05	new_high_vs_new_mid
109	ENSMUSG00000018334	111.207	0.499986	0.00388016	new_mid_vs_new_low	111.207	-0.480791	0.00201228	new_high_vs_new_mid
110	ENSMUSG00000018446	340.793	2.79697	9.09808e-243	new_mid_vs_new_low	340.793	-0.53944	3.96076e-12	new_high_vs_new_mid
111	ENSMUSG00000018509	108.263	1.31751	8.65708e-10	new_mid_vs_new_low	108.263	-1.34135	4.00118e-12	new_high_vs_new_mid
112	ENSMUSG00000018554	203.384	0.781066	1.91199e-05	new_mid_vs_new_low	203.384	-1.90812	7.95393e-34	new_high_vs_new_mid
113	ENSMUSG00000018672	62.3027	0.838492	0.000150239	new_mid_vs_new_low	62.3027	-1.37189	1.42519e-12	new_high_vs_new_mid
114	ENSMUSG00000018965	197.167	1.31893	8.46955e-17	new_mid_vs_new_low	197.167	-0.781952	9.39878e-08	new_high_vs_new_mid
115	ENSMUSG00000019188	1078.9	1.82101	2.46364e-63	new_mid_vs_new_low	1078.9	-0.888821	5.18317e-19	new_high_vs_new_mid
116	ENSMUSG00000019437	165.789	1.00887	4.07199e-13	new_mid_vs_new_low	165.789	-0.42716	0.00138968	new_high_vs_new_mid
117	ENSMUSG00000019478	274.98	0.712338	2.57062e-05	new_mid_vs_new_low	274.98	-1.10226	7.32127e-14	new_high_vs_new_mid
118	ENSMUSG00000019777	419.961	1.11117	4.30498e-22	new_mid_vs_new_low	419.961	-0.492282	5.239e-06	new_high_vs_new_mid
119	ENSMUSG00000019782	175.848	1.39543	1.39846e-18	new_mid_vs_new_low	175.848	-0.572252	0.000143186	new_high_vs_new_mid
120	ENSMUSG00000019804	430.773	1.85911	3.38634e-37	new_mid_vs_new_low	430.773	-0.592254	1.91539e-05	new_high_vs_new_mid
121	ENSMUSG00000019857	974.081	2.218	7.24656e-108	new_mid_vs_new_low	974.081	-0.721706	1.09969e-14	new_high_vs_new_mid
122	ENSMUSG00000019873	22.3123	1.1603	3.73911e-07	new_mid_vs_new_low	22.3123	-0.817935	0.000142572	new_high_vs_new_mid
123	ENSMUSG00000019891	248.802	0.876415	1.2039e-13	new_mid_vs_new_low	248.802	-0.525685	1.74245e-06	new_high_vs_new_mid
124	ENSMUSG00000020018	64.9353	1.593	1.88461e-07	new_mid_vs_new_low	64.9353	-1.02325	0.000300625	new_high_vs_new_mid
125	ENSMUSG00000020069	141.37	0.984321	2.50319e-14	new_mid_vs_new_low	141.37	-0.393843	0.00161745	new_high_vs_new_mid
126	ENSMUSG00000020089	977.883	1.09819	2.16844e-21	new_mid_vs_new_low	977.883	-0.640437	1.79407e-09	new_high_vs_new_mid
127	ENSMUSG00000020098	273.814	0.532828	0.000129848	new_mid_vs_new_low	273.814	-0.490359	9.00644e-05	new_high_vs_new_mid
128	ENSMUSG00000020109	132.952	0.738679	7.63402e-05	new_mid_vs_new_low	132.952	-0.496671	0.00429792	new_high_vs_new_mid
129	ENSMUSG00000020153	493.75	0.781878	0.000643022	new_mid_vs_new_low	493.75	-0.892643	8.65166e-06	new_high_vs_new_mid
130	ENSMUSG00000020225	102.862	1.02295	6.97023e-08	new_mid_vs_new_low	102.862	-0.511829	0.00475808	new_high_vs_new_mid
131	ENSMUSG00000020265	1215.05	0.564164	0.000190692	new_mid_vs_new_low	1215.05	-1.10347	1.1118e-17	new_high_vs_new_mid
132	ENSMUSG00000020283	943.552	1.00329	1.366e-12	new_mid_vs_new_low	943.552	-0.363085	0.00834673	new_high_vs_new_mid
133	ENSMUSG00000020284	268.241	0.484249	0.00724096	new_mid_vs_new_low	268.241	-0.502301	0.00158616	new_high_vs_new_mid
134	ENSMUSG00000020307	235.311	1.27959	6.77868e-11	new_mid_vs_new_low	235.311	-1.37273	5.24934e-15	new_high_vs_new_mid
135	ENSMUSG00000020349	550.302	0.604811	5.20785e-05	new_mid_vs_new_low	550.302	-0.560253	2.83107e-05	new_high_vs_new_mid
136	ENSMUSG00000020375	1145.56	0.605823	2.77903e-07	new_mid_vs_new_low	1145.56	-0.995697	3.76385e-22	new_high_vs_new_mid
137	ENSMUSG00000020376	113.346	1.45859	3.04488e-25	new_mid_vs_new_low	113.346	-1.35058	8.81313e-26	new_high_vs_new_mid
138	ENSMUSG00000020377	175.197	1.17738	0.00091317	new_mid_vs_new_low	175.197	-1.83901	1.5329e-09	new_high_vs_new_mid
139	ENSMUSG00000020392	319.404	0.843646	3.7963e-12	new_mid_vs_new_low	319.404	-0.613547	3.64917e-08	new_high_vs_new_mid
140	ENSMUSG00000020397	1163.45	0.521853	1.69912e-07	new_mid_vs_new_low	1163.45	-0.399677	1.09765e-05	new_high_vs_new_mid
141	ENSMUSG00000020441	167.94	0.998496	1.39e-09	new_mid_vs_new_low	167.94	-1.42496	2.74486e-22	new_high_vs_new_mid
142	ENSMUSG00000020477	246.914	3.00007	7.14956e-53	new_mid_vs_new_low	246.914	-1.19105	5.54225e-11	new_high_vs_new_mid
143	ENSMUSG00000020483	278.038	1.16545	2.00753e-08	new_mid_vs_new_low	278.038	-0.857453	6.10503e-06	new_high_vs_new_mid
144	ENSMUSG00000020577	200.98	0.836403	3.56943e-12	new_mid_vs_new_low	200.98	-0.353246	0.00234494	new_high_vs_new_mid
145	ENSMUSG00000020630	378.811	0.462947	6.90154e-06	new_mid_vs_new_low	378.811	-0.733417	4.6377e-16	new_high_vs_new_mid
146	ENSMUSG00000020634	535.507	1.24043	1.10696e-42	new_mid_vs_new_low	535.507	-0.413292	1.49613e-06	new_high_vs_new_mid
147	ENSMUSG00000020723	65.069	0.837365	0.000644523	new_mid_vs_new_low	65.069	-0.640598	0.00459492	new_high_vs_new_mid
148	ENSMUSG00000020775	200.8	1.6706	7.99297e-13	new_mid_vs_new_low	200.8	-0.98692	4.75e-06	new_high_vs_new_mid
149	ENSMUSG00000020823	273.041	1.27946	1.28576e-13	new_mid_vs_new_low	273.041	-0.579443	0.000392793	new_high_vs_new_mid
150	ENSMUSG00000020831	10.1927	0.782476	0.00815711	new_mid_vs_new_low	10.1927	-1.34739	4.53717e-07	new_high_vs_new_mid
151	ENSMUSG00000020869	709.31	0.685897	3.0608e-07	new_mid_vs_new_low	709.31	-0.421038	0.000721835	new_high_vs_new_mid
152	ENSMUSG00000020889	309.627	0.78591	0.00216883	new_mid_vs_new_low	309.627	-1.13037	2.76697e-07	new_high_vs_new_mid
153	ENSMUSG00000020922	68.3439	0.789055	1.1655e-07	new_mid_vs_new_low	68.3439	-0.511546	0.000272964	new_high_vs_new_mid
154	ENSMUSG00000021012	553.481	0.286057	0.00528533	new_mid_vs_new_low	553.481	-0.619866	5.68659e-13	new_high_vs_new_mid
155	ENSMUSG00000021102	1350.92	2.04431	1.10202e-45	new_mid_vs_new_low	1350.92	-1.16776	9.05e-19	new_high_vs_new_mid
156	ENSMUSG00000021124	346.924	1.32494	3.30944e-20	new_mid_vs_new_low	346.924	-1.09127	6.56371e-17	new_high_vs_new_mid
157	ENSMUSG00000021144	64.2176	0.599963	0.00812012	new_mid_vs_new_low	64.2176	-1.06099	4.14544e-08	new_high_vs_new_mid
158	ENSMUSG00000021194	175.778	0.648175	0.009457	new_mid_vs_new_low	175.778	-0.709172	0.00117516	new_high_vs_new_mid
159	ENSMUSG00000021476	33.9989	1.59645	6.19454e-11	new_mid_vs_new_low	33.9989	-1.35224	1.6184e-09	new_high_vs_new_mid
160	ENSMUSG00000021484	673.331	0.599477	0.0019947	new_mid_vs_new_low	673.331	-0.575255	0.000837696	new_high_vs_new_mid
161	ENSMUSG00000021486	218.29	0.855477	1.04277e-05	new_mid_vs_new_low	218.29	-0.624463	0.000448225	new_high_vs_new_mid
162	ENSMUSG00000021493	253.611	0.842472	0.000399586	new_mid_vs_new_low	253.611	-1.5955	3.86583e-15	new_high_vs_new_mid
163	ENSMUSG00000021501	301.672	0.713484	3.54058e-07	new_mid_vs_new_low	301.672	-0.43916	0.000778391	new_high_vs_new_mid
164	ENSMUSG00000021550	83.9931	2.01741	1.12633e-33	new_mid_vs_new_low	83.9931	-0.56081	0.000483194	new_high_vs_new_mid
165	ENSMUSG00000021610	484.868	1.0011	8.19433e-12	new_mid_vs_new_low	484.868	-0.561244	3.80297e-05	new_high_vs_new_mid
166	ENSMUSG00000021661	101.756	1.28818	4.86482e-30	new_mid_vs_new_low	101.756	-0.47021	1.46145e-05	new_high_vs_new_mid
167	ENSMUSG00000021747	45.2176	0.924176	1.64399e-07	new_mid_vs_new_low	45.2176	-0.619237	0.000195932	new_high_vs_new_mid
168	ENSMUSG00000021752	67.0555	1.63204	3.04301e-25	new_mid_vs_new_low	67.0555	-1.36397	4.97553e-21	new_high_vs_new_mid
169	ENSMUSG00000021811	896.255	1.03153	3.77965e-12	new_mid_vs_new_low	896.255	-0.569952	3.66049e-05	new_high_vs_new_mid
170	ENSMUSG00000021928	469.663	2.60759	1.98195e-48	new_mid_vs_new_low	469.663	-0.904411	6.30661e-08	new_high_vs_new_mid
171	ENSMUSG00000021967	175.918	1.70674	5.31998e-11	new_mid_vs_new_low	175.918	-0.657884	0.00907006	new_high_vs_new_mid
172	ENSMUSG00000022090	1084.46	0.418007	0.00152896	new_mid_vs_new_low	1084.46	-0.382752	0.00116418	new_high_vs_new_mid
173	ENSMUSG00000022092	93.1609	1.19805	8.78885e-16	new_mid_vs_new_low	93.1609	-0.576303	4.3769e-05	new_high_vs_new_mid
174	ENSMUSG00000022108	537.806	1.68474	1.87666e-47	new_mid_vs_new_low	537.806	-0.387761	0.00061767	new_high_vs_new_mid
175	ENSMUSG00000022177	823.157	1.35491	1.93129e-29	new_mid_vs_new_low	823.157	-0.454951	7.06706e-05	new_high_vs_new_mid
176	ENSMUSG00000022244	34.0698	1.77453	2.63856e-15	new_mid_vs_new_low	34.0698	-0.748807	0.00047705	new_high_vs_new_mid
177	ENSMUSG00000022450	313.613	1.25897	4.09438e-09	new_mid_vs_new_low	313.613	-0.671718	0.00083241	new_high_vs_new_mid
178	ENSMUSG00000022452	194.431	0.759675	0.000560422	new_mid_vs_new_low	194.431	-0.876164	5.86497e-06	new_high_vs_new_mid
179	ENSMUSG00000022474	192.786	0.7429	1.29382e-05	new_mid_vs_new_low	192.786	-1.04194	3.23145e-12	new_high_vs_new_mid
180	ENSMUSG00000022503	15.2826	1.65808	1.98082e-07	new_mid_vs_new_low	15.2826	-0.859989	0.00487219	new_high_vs_new_mid
181	ENSMUSG00000022516	305.858	0.420005	0.00656793	new_mid_vs_new_low	305.858	-0.701113	8.73767e-08	new_high_vs_new_mid
182	ENSMUSG00000022551	74.8752	1.93385	2.40821e-18	new_mid_vs_new_low	74.8752	-1.24873	8.58319e-10	new_high_vs_new_mid
183	ENSMUSG00000022552	87.069	1.37542	1.31107e-09	new_mid_vs_new_low	87.069	-0.844573	6.07406e-05	new_high_vs_new_mid
184	ENSMUSG00000022555	28.5171	1.72455	2.00283e-12	new_mid_vs_new_low	28.5171	-0.634569	0.00804891	new_high_vs_new_mid
185	ENSMUSG00000022556	485.468	1.1664	1.08846e-16	new_mid_vs_new_low	485.468	-0.534686	5.20142e-05	new_high_vs_new_mid
186	ENSMUSG00000022564	598.152	0.536036	0.000218774	new_mid_vs_new_low	598.152	-0.858795	6.23893e-12	new_high_vs_new_mid
187	ENSMUSG00000022615	2.65655	3.94614	4.61896e-09	new_mid_vs_new_low	2.65655	-1.79582	0.00342385	new_high_vs_new_mid
188	ENSMUSG00000022634	173.775	2.21707	2.46267e-33	new_mid_vs_new_low	173.775	-0.604352	0.000678686	new_high_vs_new_mid
189	ENSMUSG00000022742	172.512	0.59937	6.99876e-05	new_mid_vs_new_low	172.512	-0.683386	3.417e-07	new_high_vs_new_mid
190	ENSMUSG00000022757	228.905	0.953161	1.50968e-13	new_mid_vs_new_low	228.905	-0.554947	3.87711e-06	new_high_vs_new_mid
191	ENSMUSG00000022760	703.082	1.17473	0.000179419	new_mid_vs_new_low	703.082	-1.21744	1.10631e-05	new_high_vs_new_mid
192	ENSMUSG00000022960	160.587	0.830964	9.73764e-12	new_mid_vs_new_low	160.587	-0.330549	0.00547768	new_high_vs_new_mid
193	ENSMUSG00000022978	590.654	1.48158	1.02719e-17	new_mid_vs_new_low	590.654	-0.773869	1.41173e-06	new_high_vs_new_mid
194	ENSMUSG00000023020	522.693	1.14963	1.73937e-05	new_mid_vs_new_low	522.693	-0.91073	0.000170264	new_high_vs_new_mid
195	ENSMUSG00000023175	413.885	1.29838	8.11703e-10	new_mid_vs_new_low	413.885	-0.686445	0.000532805	new_high_vs_new_mid
196	ENSMUSG00000023272	1566.05	1.52913	1.07408e-25	new_mid_vs_new_low	1566.05	-0.566845	4.02352e-05	new_high_vs_new_mid
197	ENSMUSG00000023286	118.577	2.25726	1.35556e-34	new_mid_vs_new_low	118.577	-0.750797	1.60452e-05	new_high_vs_new_mid
198	ENSMUSG00000023336	18.1702	1.94836	3.40399e-07	new_mid_vs_new_low	18.1702	-1.23364	0.00053462	new_high_vs_new_mid
199	ENSMUSG00000023460	86.284	0.495608	0.00544998	new_mid_vs_new_low	86.284	-0.702859	5.86497e-06	new_high_vs_new_mid
200	ENSMUSG00000023791	164.22	1.85392	1.12913e-51	new_mid_vs_new_low	164.22	-0.622454	6.98123e-08	new_high_vs_new_mid
201	ENSMUSG00000023932	19.3748	2.00002	0.00269218	new_mid_vs_new_low	19.3748	-1.5961	0.008527	new_high_vs_new_mid
202	ENSMUSG00000023966	30.6155	0.828739	0.00192162	new_mid_vs_new_low	30.6155	-1.35757	6.26484e-09	new_high_vs_new_mid
203	ENSMUSG00000023973	51.635	1.13131	1.00556e-06	new_mid_vs_new_low	51.635	-0.723233	0.000834188	new_high_vs_new_mid
204	ENSMUSG00000024012	100.329	0.789433	4.53798e-05	new_mid_vs_new_low	100.329	-0.662392	0.000170264	new_high_vs_new_mid
205	ENSMUSG00000024099	631.156	0.76006	1.17966e-16	new_mid_vs_new_low	631.156	-0.253907	0.00456579	new_high_vs_new_mid
206	ENSMUSG00000024132	35.1145	1.48093	1.27133e-11	new_mid_vs_new_low	35.1145	-0.8724	2.14589e-05	new_high_vs_new_mid
207	ENSMUSG00000024188	199.114	0.358438	0.00270577	new_mid_vs_new_low	199.114	-0.505651	1.24672e-06	new_high_vs_new_mid
208	ENSMUSG00000024190	361.995	2.38457	5.3713e-90	new_mid_vs_new_low	361.995	-0.464782	4.42853e-05	new_high_vs_new_mid
209	ENSMUSG00000024194	202.112	0.712371	2.63667e-05	new_mid_vs_new_low	202.112	-0.821434	4.51377e-08	new_high_vs_new_mid
210	ENSMUSG00000024232	8.35869	2.3858	4.61294e-07	new_mid_vs_new_low	8.35869	-1.28763	0.00403148	new_high_vs_new_mid
211	ENSMUSG00000024269	2385.74	0.422404	9.12615e-08	new_mid_vs_new_low	2385.74	-0.991692	1.09949e-47	new_high_vs_new_mid
212	ENSMUSG00000024425	760.329	2.10044	2.52159e-59	new_mid_vs_new_low	760.329	-0.442849	0.000420845	new_high_vs_new_mid
213	ENSMUSG00000024516	628.028	0.252826	0.00520727	new_mid_vs_new_low	628.028	-0.436786	1.34359e-08	new_high_vs_new_mid
214	ENSMUSG00000024525	71.2337	1.29349	7.45621e-11	new_mid_vs_new_low	71.2337	-0.523096	0.00669198	new_high_vs_new_mid
215	ENSMUSG00000024556	609.673	0.537466	1.1672e-05	new_mid_vs_new_low	609.673	-0.455127	3.9839e-05	new_high_vs_new_mid
216	ENSMUSG00000024571	99.756	0.887689	2.69288e-09	new_mid_vs_new_low	99.756	-0.497589	0.000426738	new_high_vs_new_mid
217	ENSMUSG00000024661	525.72	1.84493	7.23538e-16	new_mid_vs_new_low	525.72	-1.05496	5.81201e-07	new_high_vs_new_mid
218	ENSMUSG00000024664	18.5217	1.36268	1.07388e-05	new_mid_vs_new_low	18.5217	-1.12121	8.54382e-05	new_high_vs_new_mid
219	ENSMUSG00000024669	66.548	0.544301	0.00565486	new_mid_vs_new_low	66.548	-1.30824	4.90796e-15	new_high_vs_new_mid
220	ENSMUSG00000024725	285.55	1.63335	4.72446e-37	new_mid_vs_new_low	285.55	-0.448045	0.0002962	new_high_vs_new_mid
221	ENSMUSG00000024787	159.597	0.74997	1.4416e-05	new_mid_vs_new_low	159.597	-0.67215	1.68544e-05	new_high_vs_new_mid
222	ENSMUSG00000024792	272.032	2.03255	9.01394e-12	new_mid_vs_new_low	272.032	-0.783376	0.0064888	new_high_vs_new_mid
223	ENSMUSG00000024845	64.6264	2.41754	2.75898e-17	new_mid_vs_new_low	64.6264	-0.765747	0.00584628	new_high_vs_new_mid
224	ENSMUSG00000024856	423.877	1.28426	1.30341e-09	new_mid_vs_new_low	423.877	-0.76182	0.000102746	new_high_vs_new_mid
225	ENSMUSG00000024889	445.213	0.444855	0.000284714	new_mid_vs_new_low	445.213	-0.397962	0.000311087	new_high_vs_new_mid
226	ENSMUSG00000025086	18.4275	1.12238	0.000274555	new_mid_vs_new_low	18.4275	-0.767852	0.0083141	new_high_vs_new_mid
227	ENSMUSG00000025103	49.1886	0.787477	1.98938e-06	new_mid_vs_new_low	49.1886	-0.71577	2.94194e-06	new_high_vs_new_mid
228	ENSMUSG00000025134	59.8022	2.29416	1.34675e-19	new_mid_vs_new_low	59.8022	-1.69018	2.79668e-13	new_high_vs_new_mid
229	ENSMUSG00000025138	276.697	1.6187	1.4637e-31	new_mid_vs_new_low	276.697	-0.464588	0.000510675	new_high_vs_new_mid
230	ENSMUSG00000025158	77.1798	1.42875	1.34568e-15	new_mid_vs_new_low	77.1798	-0.459696	0.00897895	new_high_vs_new_mid
231	ENSMUSG00000025169	100.71	0.692435	7.9833e-05	new_mid_vs_new_low	100.71	-0.575669	0.000332299	new_high_vs_new_mid
232	ENSMUSG00000025178	83.1101	0.740525	0.000723903	new_mid_vs_new_low	83.1101	-1.20317	2.36363e-10	new_high_vs_new_mid
233	ENSMUSG00000025219	363.53	3.85598	2.67434e-22	new_mid_vs_new_low	363.53	-1.69056	5.25398e-06	new_high_vs_new_mid
234	ENSMUSG00000025374	88.0957	0.707006	0.000332442	new_mid_vs_new_low	88.0957	-0.765205	1.33433e-05	new_high_vs_new_mid
235	ENSMUSG00000025393	1744.08	1.28106	2.12992e-19	new_mid_vs_new_low	1744.08	-0.514696	0.000130279	new_high_vs_new_mid
236	ENSMUSG00000025410	195.047	0.80217	2.60379e-08	new_mid_vs_new_low	195.047	-0.485398	0.000311934	new_high_vs_new_mid
237	ENSMUSG00000025439	391.723	0.638868	5.76547e-05	new_mid_vs_new_low	391.723	-0.535863	0.000189214	new_high_vs_new_mid
238	ENSMUSG00000025470	145.741	1.04371	3.05201e-09	new_mid_vs_new_low	145.741	-0.697072	1.82754e-05	new_high_vs_new_mid
239	ENSMUSG00000025499	350.2	1.05059	2.46064e-06	new_mid_vs_new_low	350.2	-0.718888	0.000455391	new_high_vs_new_mid
240	ENSMUSG00000025521	25.9294	1.92511	8.33026e-12	new_mid_vs_new_low	25.9294	-0.813806	0.00261937	new_high_vs_new_mid
241	ENSMUSG00000025613	1587.62	0.45108	4.3143e-06	new_mid_vs_new_low	1587.62	-0.358514	5.62343e-05	new_high_vs_new_mid
242	ENSMUSG00000025732	99.0887	1.49924	1.76077e-11	new_mid_vs_new_low	99.0887	-0.994783	1.28719e-06	new_high_vs_new_mid
243	ENSMUSG00000025793	873.601	0.5226	0.00783459	new_mid_vs_new_low	873.601	-0.469737	0.00742564	new_high_vs_new_mid
244	ENSMUSG00000025825	216.226	2.34623	3.7768e-100	new_mid_vs_new_low	216.226	-0.451625	1.83803e-05	new_high_vs_new_mid
245	ENSMUSG00000025911	55.2824	0.908908	1.48271e-06	new_mid_vs_new_low	55.2824	-0.515838	0.00421229	new_high_vs_new_mid
246	ENSMUSG00000026018	178.98	1.13631	2.22343e-18	new_mid_vs_new_low	178.98	-0.895907	4.82919e-14	new_high_vs_new_mid
247	ENSMUSG00000026111	2595.73	1.13705	9.27e-41	new_mid_vs_new_low	2595.73	-0.522288	3.37879e-11	new_high_vs_new_mid
248	ENSMUSG00000026150	2207.8	1.25413	2.74402e-42	new_mid_vs_new_low	2207.8	-0.272351	0.00262573	new_high_vs_new_mid
249	ENSMUSG00000026155	150.368	0.662987	6.80041e-06	new_mid_vs_new_low	150.368	-1.04853	6.55847e-16	new_high_vs_new_mid
250	ENSMUSG00000026197	335.062	0.524556	0.00185968	new_mid_vs_new_low	335.062	-0.591062	6.34445e-05	new_high_vs_new_mid
251	ENSMUSG00000026205	156.332	0.474023	0.00546584	new_mid_vs_new_low	156.332	-0.924176	1.54735e-10	new_high_vs_new_mid
252	ENSMUSG00000026248	164.387	0.697982	2.73007e-05	new_mid_vs_new_low	164.387	-0.853323	6.83781e-09	new_high_vs_new_mid
253	ENSMUSG00000026260	581.143	0.500508	0.00494491	new_mid_vs_new_low	581.143	-0.576256	0.000198529	new_high_vs_new_mid
254	ENSMUSG00000026269	19.478	1.29101	9.74588e-06	new_mid_vs_new_low	19.478	-0.871318	0.00149187	new_high_vs_new_mid
255	ENSMUSG00000026279	257.322	0.552315	1.02166e-05	new_mid_vs_new_low	257.322	-0.603372	6.78941e-08	new_high_vs_new_mid
256	ENSMUSG00000026353	1329.69	0.325181	2.91751e-07	new_mid_vs_new_low	1329.69	-0.168243	0.00536422	new_high_vs_new_mid
257	ENSMUSG00000026360	4230.01	0.377484	0.00252419	new_mid_vs_new_low	4230.01	-0.469445	1.40454e-05	new_high_vs_new_mid
258	ENSMUSG00000026385	465.105	0.327257	0.00775745	new_mid_vs_new_low	465.105	-0.423957	6.42535e-05	new_high_vs_new_mid
259	ENSMUSG00000026426	118.261	1.31066	3.57251e-10	new_mid_vs_new_low	118.261	-1.04824	3.69222e-08	new_high_vs_new_mid
260	ENSMUSG00000026566	1050.19	1.22097	3.10397e-30	new_mid_vs_new_low	1050.19	-0.370042	0.000312383	new_high_vs_new_mid
261	ENSMUSG00000026659	773.785	0.58037	7.62665e-10	new_mid_vs_new_low	773.785	-0.670849	1.61154e-15	new_high_vs_new_mid
262	ENSMUSG00000026672	253.261	0.690461	3.21112e-08	new_mid_vs_new_low	253.261	-0.638112	1.67004e-08	new_high_vs_new_mid
263	ENSMUSG00000026715	1028.39	0.622059	7.41192e-06	new_mid_vs_new_low	1028.39	-0.556243	8.04164e-06	new_high_vs_new_mid
264	ENSMUSG00000026820	58.0243	2.04382	8.87343e-16	new_mid_vs_new_low	58.0243	-0.755521	0.00197904	new_high_vs_new_mid
265	ENSMUSG00000026849	2512.93	0.420125	0.000253927	new_mid_vs_new_low	2512.93	-1.07104	1.90946e-28	new_high_vs_new_mid
266	ENSMUSG00000026922	386.403	0.685068	1.25603e-09	new_mid_vs_new_low	386.403	-0.470251	6.13468e-06	new_high_vs_new_mid
267	ENSMUSG00000027088	1367.46	1.1825	5.67853e-23	new_mid_vs_new_low	1367.46	-0.382417	0.000924471	new_high_vs_new_mid
268	ENSMUSG00000027099	284.944	2.29096	4.07352e-82	new_mid_vs_new_low	284.944	-0.318837	0.0074824	new_high_vs_new_mid
269	ENSMUSG00000027160	168.496	0.750059	0.00105608	new_mid_vs_new_low	168.496	-1.01375	3.36155e-07	new_high_vs_new_mid
270	ENSMUSG00000027245	160.161	0.488	0.00152942	new_mid_vs_new_low	160.161	-0.544821	6.43654e-05	new_high_vs_new_mid
271	ENSMUSG00000027316	288.48	2.20763	3.94099e-60	new_mid_vs_new_low	288.48	-0.433137	0.00101147	new_high_vs_new_mid
272	ENSMUSG00000027317	35.6635	1.0635	2.51799e-10	new_mid_vs_new_low	35.6635	-0.498827	0.00236687	new_high_vs_new_mid
273	ENSMUSG00000027341	297.697	0.937632	3.8864e-09	new_mid_vs_new_low	297.697	-0.397006	0.00995911	new_high_vs_new_mid
274	ENSMUSG00000027357	41.2568	1.58086	2.63893e-12	new_mid_vs_new_low	41.2568	-1.30847	2.8786e-10	new_high_vs_new_mid
275	ENSMUSG00000027404	71.1798	1.13143	0.000269985	new_mid_vs_new_low	71.1798	-1.55574	9.50708e-09	new_high_vs_new_mid
276	ENSMUSG00000027406	115	0.41045	0.00631973	new_mid_vs_new_low	115	-0.37923	0.00540219	new_high_vs_new_mid
277	ENSMUSG00000027495	102.849	1.46967	1.65503e-15	new_mid_vs_new_low	102.849	-0.616694	0.000452408	new_high_vs_new_mid
278	ENSMUSG00000027509	876.676	1.09539	3.35689e-25	new_mid_vs_new_low	876.676	-0.35286	0.000514557	new_high_vs_new_mid
279	ENSMUSG00000027519	313.998	0.404515	0.000367136	new_mid_vs_new_low	313.998	-0.550716	3.04346e-08	new_high_vs_new_mid
280	ENSMUSG00000027544	85.9655	1.72951	3.01685e-17	new_mid_vs_new_low	85.9655	-0.787944	4.35265e-05	new_high_vs_new_mid
281	ENSMUSG00000027602	226.814	2.41218	4.84199e-150	new_mid_vs_new_low	226.814	-0.846844	2.35033e-23	new_high_vs_new_mid
282	ENSMUSG00000027679	169.981	0.502234	0.00561859	new_mid_vs_new_low	169.981	-0.479226	0.00311412	new_high_vs_new_mid
283	ENSMUSG00000027808	251.361	0.740352	1.63909e-10	new_mid_vs_new_low	251.361	-0.316069	0.00481592	new_high_vs_new_mid
284	ENSMUSG00000027879	416.516	0.451677	0.000587995	new_mid_vs_new_low	416.516	-0.445706	0.000140588	new_high_vs_new_mid
285	ENSMUSG00000027954	206.008	0.979238	0.000267246	new_mid_vs_new_low	206.008	-0.949937	7.063e-05	new_high_vs_new_mid
286	ENSMUSG00000027994	103.135	0.478061	0.00395593	new_mid_vs_new_low	103.135	-0.963097	1.06584e-11	new_high_vs_new_mid
287	ENSMUSG00000027999	179.532	1.29434	7.14799e-25	new_mid_vs_new_low	179.532	-0.75197	1.05999e-10	new_high_vs_new_mid
288	ENSMUSG00000028165	336.966	1.35275	1.04983e-22	new_mid_vs_new_low	336.966	-0.383324	0.00458471	new_high_vs_new_mid
289	ENSMUSG00000028191	24.1717	0.68763	0.0065601	new_mid_vs_new_low	24.1717	-0.762948	0.000814392	new_high_vs_new_mid
290	ENSMUSG00000028277	132.924	1.1866	9.92209e-20	new_mid_vs_new_low	132.924	-0.980831	2.63887e-16	new_high_vs_new_mid
291	ENSMUSG00000028291	1489.57	0.544055	1.40596e-06	new_mid_vs_new_low	1489.57	-0.518685	2.7276e-07	new_high_vs_new_mid
292	ENSMUSG00000028322	231.178	2.63232	1.57094e-68	new_mid_vs_new_low	231.178	-0.747805	1.23264e-07	new_high_vs_new_mid
293	ENSMUSG00000028329	55.5682	1.49042	3.00294e-17	new_mid_vs_new_low	55.5682	-0.628757	0.000188044	new_high_vs_new_mid
294	ENSMUSG00000028333	1111	0.681276	3.98847e-07	new_mid_vs_new_low	1111	-0.375518	0.00295115	new_high_vs_new_mid
295	ENSMUSG00000028367	305.958	0.390822	0.00264107	new_mid_vs_new_low	305.958	-0.435228	0.000145022	new_high_vs_new_mid
296	ENSMUSG00000028392	101.371	0.882896	1.27115e-05	new_mid_vs_new_low	101.371	-1.22858	5.61752e-12	new_high_vs_new_mid
297	ENSMUSG00000028416	68.8173	1.07293	1.24439e-07	new_mid_vs_new_low	68.8173	-1.46268	7.80713e-16	new_high_vs_new_mid
298	ENSMUSG00000028447	603.599	0.569101	2.6753e-07	new_mid_vs_new_low	603.599	-1.21873	8.71799e-37	new_high_vs_new_mid
299	ENSMUSG00000028455	424.901	1.36142	4.06737e-15	new_mid_vs_new_low	424.901	-0.669693	3.6414e-05	new_high_vs_new_mid
300	ENSMUSG00000028461	134.602	1.96765	1.34769e-09	new_mid_vs_new_low	134.602	-0.948289	0.00204141	new_high_vs_new_mid
301	ENSMUSG00000028470	52.8566	1.74011	6.56002e-11	new_mid_vs_new_low	52.8566	-0.77053	0.00249325	new_high_vs_new_mid
302	ENSMUSG00000028478	447.119	1.85312	8.04263e-69	new_mid_vs_new_low	447.119	-0.963623	3.47739e-23	new_high_vs_new_mid
303	ENSMUSG00000028483	130.736	1.11664	8.65773e-12	new_mid_vs_new_low	130.736	-0.741369	9.47473e-07	new_high_vs_new_mid
304	ENSMUSG00000028517	620.724	1.64502	3.78999e-33	new_mid_vs_new_low	620.724	-0.72844	1.13288e-08	new_high_vs_new_mid
305	ENSMUSG00000028557	14.9841	1.79122	1.18057e-07	new_mid_vs_new_low	14.9841	-0.911495	0.00485262	new_high_vs_new_mid
306	ENSMUSG00000028607	364.631	0.515954	0.00732407	new_mid_vs_new_low	364.631	-0.568631	0.000720264	new_high_vs_new_mid
307	ENSMUSG00000028622	348.253	1.06919	6.84913e-11	new_mid_vs_new_low	348.253	-0.434194	0.00605095	new_high_vs_new_mid
308	ENSMUSG00000028639	565.978	1.01209	5.92838e-11	new_mid_vs_new_low	565.978	-0.803169	1.03448e-08	new_high_vs_new_mid
309	ENSMUSG00000028643	115.002	0.493308	0.00720346	new_mid_vs_new_low	115.002	-0.96098	6.26022e-10	new_high_vs_new_mid
310	ENSMUSG00000028645	238.521	0.603124	7.27066e-05	new_mid_vs_new_low	238.521	-0.391287	0.00584734	new_high_vs_new_mid
311	ENSMUSG00000028646	1684.01	0.304837	0.00113239	new_mid_vs_new_low	1684.01	-0.840534	6.89986e-27	new_high_vs_new_mid
312	ENSMUSG00000028741	334.157	0.60997	6.42381e-08	new_mid_vs_new_low	334.157	-0.726825	5.27161e-13	new_high_vs_new_mid
313	ENSMUSG00000028743	349.924	2.57815	1.05546e-48	new_mid_vs_new_low	349.924	-0.60917	0.000329839	new_high_vs_new_mid
314	ENSMUSG00000028793	187.414	0.506347	0.0020674	new_mid_vs_new_low	187.414	-0.544398	0.000181311	new_high_vs_new_mid
315	ENSMUSG00000028851	3139.05	0.724436	1.43114e-05	new_mid_vs_new_low	3139.05	-1.09443	3.85168e-14	new_high_vs_new_mid
316	ENSMUSG00000028865	2963.01	1.09417	2.02984e-09	new_mid_vs_new_low	2963.01	-1.04481	1.59352e-10	new_high_vs_new_mid
317	ENSMUSG00000028873	1610.05	0.708281	8.43969e-05	new_mid_vs_new_low	1610.05	-0.751799	2.28547e-06	new_high_vs_new_mid
318	ENSMUSG00000028898	175.591	1.64237	2.26976e-23	new_mid_vs_new_low	175.591	-0.503713	0.00162976	new_high_vs_new_mid
319	ENSMUSG00000028945	495.258	1.7092	3.82489e-43	new_mid_vs_new_low	495.258	-0.326077	0.0084878	new_high_vs_new_mid
320	ENSMUSG00000028955	288.677	0.506481	5.07813e-05	new_mid_vs_new_low	288.677	-0.424607	0.000185956	new_high_vs_new_mid
321	ENSMUSG00000028988	140.901	1.66845	2.76272e-45	new_mid_vs_new_low	140.901	-0.755369	7.04176e-12	new_high_vs_new_mid
322	ENSMUSG00000029014	723.87	0.369307	7.13854e-05	new_mid_vs_new_low	723.87	-0.277196	0.00116279	new_high_vs_new_mid
323	ENSMUSG00000029030	461.596	1.57425	2.17251e-27	new_mid_vs_new_low	461.596	-0.758233	1.8706e-08	new_high_vs_new_mid
324	ENSMUSG00000029038	482.121	0.858129	7.67684e-14	new_mid_vs_new_low	482.121	-0.303104	0.00676407	new_high_vs_new_mid
325	ENSMUSG00000029048	452.952	1.13719	1.43229e-18	new_mid_vs_new_low	452.952	-0.576532	1.71543e-06	new_high_vs_new_mid
326	ENSMUSG00000029066	60.8139	0.755236	0.000293248	new_mid_vs_new_low	60.8139	-0.551736	0.00446217	new_high_vs_new_mid
327	ENSMUSG00000029070	88.0351	0.625705	0.00690652	new_mid_vs_new_low	88.0351	-0.776421	0.000117196	new_high_vs_new_mid
328	ENSMUSG00000029149	113.062	0.570617	0.000321021	new_mid_vs_new_low	113.062	-0.606861	1.92991e-05	new_high_vs_new_mid
329	ENSMUSG00000029168	56.3194	0.911699	0.000306467	new_mid_vs_new_low	56.3194	-0.782979	0.000653239	new_high_vs_new_mid
330	ENSMUSG00000029177	393.673	1.24303	2.92471e-10	new_mid_vs_new_low	393.673	-0.564564	0.00266217	new_high_vs_new_mid
331	ENSMUSG00000029223	9895.26	0.550824	6.16649e-06	new_mid_vs_new_low	9895.26	-0.365456	0.00113619	new_high_vs_new_mid
332	ENSMUSG00000029229	225.817	1.35384	8.27231e-22	new_mid_vs_new_low	225.817	-0.990018	1.61473e-14	new_high_vs_new_mid
333	ENSMUSG00000029326	106.832	0.578363	0.00262235	new_mid_vs_new_low	106.832	-0.703378	3.05766e-05	new_high_vs_new_mid
334	ENSMUSG00000029346	115.348	2.99679	6.6964e-37	new_mid_vs_new_low	115.348	-1.0092	5.51811e-06	new_high_vs_new_mid
335	ENSMUSG00000029386	162.938	0.460666	0.000939537	new_mid_vs_new_low	162.938	-0.559152	5.51989e-06	new_high_vs_new_mid
336	ENSMUSG00000029390	119.577	1.4985	3.2129e-15	new_mid_vs_new_low	119.577	-0.890777	4.22982e-07	new_high_vs_new_mid
337	ENSMUSG00000029513	954.696	0.833512	1.60712e-11	new_mid_vs_new_low	954.696	-0.339547	0.00434392	new_high_vs_new_mid
338	ENSMUSG00000029524	94.1943	1.15632	0.000181361	new_mid_vs_new_low	94.1943	-0.83732	0.00317865	new_high_vs_new_mid
339	ENSMUSG00000029538	58.6409	1.55164	1.17793e-18	new_mid_vs_new_low	58.6409	-1.45776	1.88203e-19	new_high_vs_new_mid
340	ENSMUSG00000029595	7.15171	2.24878	3.57877e-08	new_mid_vs_new_low	7.15171	-1.51545	7.1274e-05	new_high_vs_new_mid
341	ENSMUSG00000029602	47.9639	0.908043	5.86172e-06	new_mid_vs_new_low	47.9639	-0.526755	0.00587157	new_high_vs_new_mid
342	ENSMUSG00000029607	0.899951	3.11079	0.00206791	new_mid_vs_new_low	0.899951	-2.82055	0.00207185	new_high_vs_new_mid
343	ENSMUSG00000029616	476.775	1.0057	7.04259e-19	new_mid_vs_new_low	476.775	-0.371228	0.000634234	new_high_vs_new_mid
344	ENSMUSG00000029642	1161.93	0.340473	4.81154e-05	new_mid_vs_new_low	1161.93	-0.271682	0.000361785	new_high_vs_new_mid
345	ENSMUSG00000029644	83.6265	1.5332	7.85032e-14	new_mid_vs_new_low	83.6265	-0.628294	0.00140179	new_high_vs_new_mid
346	ENSMUSG00000029681	277.957	0.943543	4.0239e-15	new_mid_vs_new_low	277.957	-0.597797	7.32503e-08	new_high_vs_new_mid
347	ENSMUSG00000029713	53.243	0.869599	9.40112e-05	new_mid_vs_new_low	53.243	-0.721421	0.000405903	new_high_vs_new_mid
348	ENSMUSG00000029725	27.9917	3.41068	3.63706e-13	new_mid_vs_new_low	27.9917	-1.82775	2.62307e-05	new_high_vs_new_mid
349	ENSMUSG00000029775	189.583	0.624186	8.1102e-06	new_mid_vs_new_low	189.583	-0.586382	3.46265e-06	new_high_vs_new_mid
350	ENSMUSG00000029776	293.935	0.918179	1.33828e-11	new_mid_vs_new_low	293.935	-0.491563	0.000111143	new_high_vs_new_mid
351	ENSMUSG00000029999	170.78	0.412285	0.0010875	new_mid_vs_new_low	170.78	-0.474635	2.31554e-05	new_high_vs_new_mid
352	ENSMUSG00000030001	211.021	0.41086	0.00307688	new_mid_vs_new_low	211.021	-0.340135	0.007284	new_high_vs_new_mid
353	ENSMUSG00000030034	41.2436	2.48916	4.44332e-23	new_mid_vs_new_low	41.2436	-1.48001	1.68894e-10	new_high_vs_new_mid
354	ENSMUSG00000030042	1613.43	1.04119	2.6385e-11	new_mid_vs_new_low	1613.43	-0.719665	4.67065e-07	new_high_vs_new_mid
355	ENSMUSG00000030059	427.15	0.608445	3.11843e-06	new_mid_vs_new_low	427.15	-0.488385	3.83681e-05	new_high_vs_new_mid
356	ENSMUSG00000030068	4.06396	1.73577	0.00422348	new_mid_vs_new_low	4.06396	-1.93321	0.000450735	new_high_vs_new_mid
357	ENSMUSG00000030120	1134.95	1.41634	7.91826e-20	new_mid_vs_new_low	1134.95	-1.00111	1.44343e-12	new_high_vs_new_mid
358	ENSMUSG00000030127	601.894	0.55175	0.000741603	new_mid_vs_new_low	601.894	-0.580316	5.78035e-05	new_high_vs_new_mid
359	ENSMUSG00000030316	182.086	1.02731	9.17823e-08	new_mid_vs_new_low	182.086	-1.23253	5.53345e-13	new_high_vs_new_mid
360	ENSMUSG00000030374	253.997	0.767486	2.02828e-07	new_mid_vs_new_low	253.997	-0.646286	1.43611e-06	new_high_vs_new_mid
361	ENSMUSG00000030397	68.7471	0.529413	0.00767154	new_mid_vs_new_low	68.7471	-1.09742	8.01696e-11	new_high_vs_new_mid
362	ENSMUSG00000030417	453.427	1.04465	1.16315e-12	new_mid_vs_new_low	453.427	-0.945738	9.45948e-13	new_high_vs_new_mid
363	ENSMUSG00000030595	239.654	1.31952	9.89457e-05	new_mid_vs_new_low	239.654	-0.876645	0.00519402	new_high_vs_new_mid
364	ENSMUSG00000030629	1084.5	1.11242	9.37054e-30	new_mid_vs_new_low	1084.5	-0.396144	2.07775e-05	new_high_vs_new_mid
365	ENSMUSG00000030685	315.074	2.13964	2.06023e-75	new_mid_vs_new_low	315.074	-0.820951	2.79129e-14	new_high_vs_new_mid
366	ENSMUSG00000030697	430.116	1.62257	5.91581e-15	new_mid_vs_new_low	430.116	-0.718473	0.000250864	new_high_vs_new_mid
367	ENSMUSG00000030814	321.972	0.618838	6.26594e-05	new_mid_vs_new_low	321.972	-1.72499	4.72284e-39	new_high_vs_new_mid
368	ENSMUSG00000030834	22.5549	1.32097	2.54172e-07	new_mid_vs_new_low	22.5549	-1.17317	6.9816e-07	new_high_vs_new_mid
369	ENSMUSG00000030842	494.685	0.393207	0.00751201	new_mid_vs_new_low	494.685	-0.800214	7.20388e-11	new_high_vs_new_mid
370	ENSMUSG00000030869	302	1.60686	1.81465e-19	new_mid_vs_new_low	302	-0.727931	1.30254e-05	new_high_vs_new_mid
371	ENSMUSG00000031021	121.018	2.16077	1.33728e-34	new_mid_vs_new_low	121.018	-0.918798	2.1512e-08	new_high_vs_new_mid
372	ENSMUSG00000031447	1595.11	1.45578	1.00321e-60	new_mid_vs_new_low	1595.11	-0.684368	5.3118e-17	new_high_vs_new_mid
373	ENSMUSG00000031458	127.154	1.28827	6.61711e-08	new_mid_vs_new_low	127.154	-1.01734	2.77557e-06	new_high_vs_new_mid
374	ENSMUSG00000031467	137.173	0.566741	1.91351e-06	new_mid_vs_new_low	137.173	-0.493535	6.36891e-06	new_high_vs_new_mid
375	ENSMUSG00000031490	12.0935	1.25098	0.00143027	new_mid_vs_new_low	12.0935	-1.29211	0.000272501	new_high_vs_new_mid
376	ENSMUSG00000031513	51.8102	1.1923	2.41168e-09	new_mid_vs_new_low	51.8102	-0.534747	0.00570787	new_high_vs_new_mid
377	ENSMUSG00000031534	105.966	0.940315	4.13425e-15	new_mid_vs_new_low	105.966	-0.667859	2.14205e-09	new_high_vs_new_mid
378	ENSMUSG00000031546	678.549	0.741145	2.31973e-08	new_mid_vs_new_low	678.549	-0.585444	1.19232e-06	new_high_vs_new_mid
379	ENSMUSG00000031575	284.856	0.624604	8.11339e-07	new_mid_vs_new_low	284.856	-0.521255	6.06126e-06	new_high_vs_new_mid
380	ENSMUSG00000031609	1093.1	3.13903	2.45125e-138	new_mid_vs_new_low	1093.1	-1.36956	9.09454e-33	new_high_vs_new_mid
381	ENSMUSG00000031661	1836.31	0.997945	1.28823e-06	new_mid_vs_new_low	1836.31	-1.10256	1.46372e-09	new_high_vs_new_mid
382	ENSMUSG00000031671	125.756	1.25021	2.61498e-20	new_mid_vs_new_low	125.756	-0.36336	0.00657226	new_high_vs_new_mid
383	ENSMUSG00000031799	14.4225	1.58981	7.02284e-05	new_mid_vs_new_low	14.4225	-1.13688	0.00223504	new_high_vs_new_mid
384	ENSMUSG00000031807	34.3472	3.49809	9.05361e-26	new_mid_vs_new_low	34.3472	-1.0501	0.000897525	new_high_vs_new_mid
385	ENSMUSG00000031813	75.0876	2.05201	5.97794e-28	new_mid_vs_new_low	75.0876	-1.01886	4.67715e-09	new_high_vs_new_mid
386	ENSMUSG00000031819	903.161	1.56595	1.72666e-32	new_mid_vs_new_low	903.161	-0.596514	1.51421e-06	new_high_vs_new_mid
387	ENSMUSG00000031820	297.437	0.84379	1.718e-05	new_mid_vs_new_low	297.437	-1.12796	5.21426e-11	new_high_vs_new_mid
388	ENSMUSG00000031824	191.999	1.19152	2.46474e-18	new_mid_vs_new_low	191.999	-0.58561	4.71053e-06	new_high_vs_new_mid
389	ENSMUSG00000031838	8.76652	0.994926	0.00404921	new_mid_vs_new_low	8.76652	-0.925374	0.00409376	new_high_vs_new_mid
390	ENSMUSG00000031840	33.8446	2.12187	1.69188e-09	new_mid_vs_new_low	33.8446	-0.935446	0.00558049	new_high_vs_new_mid
391	ENSMUSG00000031848	69.4637	2.50016	2.8149e-08	new_mid_vs_new_low	69.4637	-1.16534	0.0066595	new_high_vs_new_mid
392	ENSMUSG00000031860	21.5575	1.12456	6.34798e-06	new_mid_vs_new_low	21.5575	-1.18215	2.28945e-07	new_high_vs_new_mid
393	ENSMUSG00000031913	692.199	0.377332	0.000771934	new_mid_vs_new_low	692.199	-0.433873	1.07938e-05	new_high_vs_new_mid
394	ENSMUSG00000031971	40.2887	1.15696	1.89262e-06	new_mid_vs_new_low	40.2887	-0.933056	2.88937e-05	new_high_vs_new_mid
395	ENSMUSG00000032010	1004.95	0.459325	1.15917e-07	new_mid_vs_new_low	1004.95	-0.400295	3.24767e-07	new_high_vs_new_mid
396	ENSMUSG00000032026	190.418	1.44266	3.75212e-26	new_mid_vs_new_low	190.418	-0.442787	0.000787692	new_high_vs_new_mid
397	ENSMUSG00000032239	584.796	1.49276	4.01342e-25	new_mid_vs_new_low	584.796	-0.685376	3.43998e-07	new_high_vs_new_mid
398	ENSMUSG00000032312	86.1678	0.654885	0.0056046	new_mid_vs_new_low	86.1678	-0.996838	9.04316e-07	new_high_vs_new_mid
399	ENSMUSG00000032318	131.7	2.2435	6.314e-24	new_mid_vs_new_low	131.7	-0.908696	1.40452e-05	new_high_vs_new_mid
400	ENSMUSG00000032366	95.625	0.869549	7.90511e-09	new_mid_vs_new_low	95.625	-0.510703	0.000326636	new_high_vs_new_mid
401	ENSMUSG00000032463	122.988	1.4418	4.46172e-19	new_mid_vs_new_low	122.988	-0.803723	8.5788e-08	new_high_vs_new_mid
402	ENSMUSG00000032475	348.8	0.468344	5.22647e-06	new_mid_vs_new_low	348.8	-0.644409	1.31737e-12	new_high_vs_new_mid
403	ENSMUSG00000032575	468.107	0.634201	0.000301743	new_mid_vs_new_low	468.107	-1.3432	2.26998e-19	new_high_vs_new_mid
404	ENSMUSG00000032615	118.162	0.608818	2.22938e-05	new_mid_vs_new_low	118.162	-0.567743	1.3605e-05	new_high_vs_new_mid
405	ENSMUSG00000032641	140.414	0.482528	0.00590853	new_mid_vs_new_low	140.414	-0.633988	3.0714e-05	new_high_vs_new_mid
406	ENSMUSG00000032671	9.23744	3.34806	3.09269e-24	new_mid_vs_new_low	9.23744	-1.22499	4.44692e-05	new_high_vs_new_mid
407	ENSMUSG00000032783	296.69	1.12031	1.03e-07	new_mid_vs_new_low	296.69	-0.671943	0.000601477	new_high_vs_new_mid
408	ENSMUSG00000032840	123.628	1.38577	3.05184e-14	new_mid_vs_new_low	123.628	-0.636221	0.000228025	new_high_vs_new_mid
409	ENSMUSG00000032966	478.261	1.31268	3.41426e-48	new_mid_vs_new_low	478.261	-0.293838	0.00084698	new_high_vs_new_mid
410	ENSMUSG00000032977	138.733	2.23717	3.31795e-23	new_mid_vs_new_low	138.733	-1.05493	5.07179e-07	new_high_vs_new_mid
411	ENSMUSG00000033088	189.432	1.06901	1.13296e-05	new_mid_vs_new_low	189.432	-0.798216	0.000329102	new_high_vs_new_mid
412	ENSMUSG00000033106	543.169	1.47492	5.07007e-32	new_mid_vs_new_low	543.169	-0.356644	0.00377919	new_high_vs_new_mid
413	ENSMUSG00000033186	300.756	0.422816	0.00238084	new_mid_vs_new_low	300.756	-0.399774	0.00134192	new_high_vs_new_mid
414	ENSMUSG00000033216	383.604	0.764922	7.47288e-07	new_mid_vs_new_low	383.604	-0.484875	0.000726453	new_high_vs_new_mid
415	ENSMUSG00000033256	103.461	1.05061	6.0154e-08	new_mid_vs_new_low	103.461	-1.63133	2.59202e-21	new_high_vs_new_mid
416	ENSMUSG00000033294	1672.51	0.86618	1.76877e-07	new_mid_vs_new_low	1672.51	-0.989323	1.56027e-11	new_high_vs_new_mid
417	ENSMUSG00000033307	215.483	0.814911	0.00310035	new_mid_vs_new_low	215.483	-1.42251	1.08549e-09	new_high_vs_new_mid
418	ENSMUSG00000033467	20.7585	1.89672	1.33511e-09	new_mid_vs_new_low	20.7585	-1.11489	0.000140991	new_high_vs_new_mid
419	ENSMUSG00000033530	83.1671	0.767202	0.000227676	new_mid_vs_new_low	83.1671	-0.810683	1.30272e-05	new_high_vs_new_mid
420	ENSMUSG00000033540	221.266	1.37691	2.7701e-17	new_mid_vs_new_low	221.266	-0.671592	1.05148e-05	new_high_vs_new_mid
421	ENSMUSG00000033589	177.318	1.28277	1.00974e-15	new_mid_vs_new_low	177.318	-0.895109	1.01802e-09	new_high_vs_new_mid
422	ENSMUSG00000033701	221.499	1.5838	1.67467e-57	new_mid_vs_new_low	221.499	-0.906354	4.04768e-23	new_high_vs_new_mid
423	ENSMUSG00000033751	800.506	2.23394	6.2454e-43	new_mid_vs_new_low	800.506	-1.11017	1.26313e-13	new_high_vs_new_mid
424	ENSMUSG00000034120	344.588	2.82106	1.46986e-83	new_mid_vs_new_low	344.588	-0.386299	0.00790013	new_high_vs_new_mid
425	ENSMUSG00000034259	256.254	1.7182	2.25011e-07	new_mid_vs_new_low	256.254	-1.19831	7.91028e-05	new_high_vs_new_mid
426	ENSMUSG00000034324	104.927	1.38126	1.24061e-15	new_mid_vs_new_low	104.927	-0.458016	0.00671845	new_high_vs_new_mid
427	ENSMUSG00000034620	401.1	0.754551	3.35888e-16	new_mid_vs_new_low	401.1	-0.638963	3.42612e-14	new_high_vs_new_mid
428	ENSMUSG00000034748	309.261	0.646205	0.00220991	new_mid_vs_new_low	309.261	-0.571063	0.0025896	new_high_vs_new_mid
429	ENSMUSG00000034762	178.863	1.43697	7.05878e-07	new_mid_vs_new_low	178.863	-1.50089	5.92404e-09	new_high_vs_new_mid
430	ENSMUSG00000034781	46.305	2.37847	1.03966e-20	new_mid_vs_new_low	46.305	-1.62081	4.12491e-12	new_high_vs_new_mid
431	ENSMUSG00000034845	10.5784	1.21891	0.00835505	new_mid_vs_new_low	10.5784	-1.71697	2.3086e-05	new_high_vs_new_mid
432	ENSMUSG00000034880	342.5	1.63087	4.63978e-07	new_mid_vs_new_low	342.5	-1.01946	0.000664633	new_high_vs_new_mid
433	ENSMUSG00000034883	1465.49	0.858659	1.31717e-09	new_mid_vs_new_low	1465.49	-0.411725	0.0021531	new_high_vs_new_mid
434	ENSMUSG00000034913	74.2512	0.701005	0.00189883	new_mid_vs_new_low	74.2512	-0.565913	0.00618334	new_high_vs_new_mid
435	ENSMUSG00000034936	19.7488	1.51924	1.96154e-06	new_mid_vs_new_low	19.7488	-0.869008	0.00416517	new_high_vs_new_mid
436	ENSMUSG00000034968	11.9657	1.97723	8.06256e-08	new_mid_vs_new_low	11.9657	-1.05937	0.00247203	new_high_vs_new_mid
437	ENSMUSG00000034974	81.7776	5.49454	1.89699e-95	new_mid_vs_new_low	81.7776	-1.46278	5.51321e-10	new_high_vs_new_mid
438	ENSMUSG00000035051	483.561	0.546333	1.36983e-05	new_mid_vs_new_low	483.561	-0.43475	0.000141375	new_high_vs_new_mid
439	ENSMUSG00000035172	150.986	0.729424	2.49098e-05	new_mid_vs_new_low	150.986	-1.13529	6.4611e-14	new_high_vs_new_mid
440	ENSMUSG00000035268	166.454	1.16738	2.80919e-16	new_mid_vs_new_low	166.454	-1.31503	2.05103e-24	new_high_vs_new_mid
441	ENSMUSG00000035278	178.126	2.41257	1.97525e-30	new_mid_vs_new_low	178.126	-1.04254	1.05505e-07	new_high_vs_new_mid
442	ENSMUSG00000035285	330.22	1.55196	1.25263e-19	new_mid_vs_new_low	330.22	-0.541892	0.000988525	new_high_vs_new_mid
443	ENSMUSG00000035372	431.898	0.545019	0.000296867	new_mid_vs_new_low	431.898	-0.504207	0.000184474	new_high_vs_new_mid
444	ENSMUSG00000035478	139.308	1.25788	1.423e-07	new_mid_vs_new_low	139.308	-1.52826	5.72276e-13	new_high_vs_new_mid
445	ENSMUSG00000035505	159.42	2.32707	9.54275e-49	new_mid_vs_new_low	159.42	-0.796973	8.32961e-08	new_high_vs_new_mid
446	ENSMUSG00000035569	142.152	0.365091	0.00550711	new_mid_vs_new_low	142.152	-0.364796	0.00205954	new_high_vs_new_mid
447	ENSMUSG00000035754	248.11	1.08679	2.8539e-05	new_mid_vs_new_low	248.11	-0.900578	0.000122738	new_high_vs_new_mid
448	ENSMUSG00000035772	215.843	0.785744	6.98903e-08	new_mid_vs_new_low	215.843	-0.426252	0.00198437	new_high_vs_new_mid
449	ENSMUSG00000035885	383.318	1.49662	8.48318e-08	new_mid_vs_new_low	383.318	-1.09393	1.74981e-05	new_high_vs_new_mid
450	ENSMUSG00000035890	155.463	2.77643	1.21619e-24	new_mid_vs_new_low	155.463	-1.04651	4.25533e-05	new_high_vs_new_mid
451	ENSMUSG00000036093	82.9753	1.26609	1.05578e-10	new_mid_vs_new_low	82.9753	-0.85979	2.09504e-06	new_high_vs_new_mid
452	ENSMUSG00000036106	255.986	0.746091	1.22629e-05	new_mid_vs_new_low	255.986	-0.949999	2.51461e-10	new_high_vs_new_mid
453	ENSMUSG00000036111	1356.26	1.29915	1.40679e-09	new_mid_vs_new_low	1356.26	-1.16554	1.49325e-09	new_high_vs_new_mid
454	ENSMUSG00000036186	245.925	1.89817	2.57633e-29	new_mid_vs_new_low	245.925	-0.972789	4.65555e-10	new_high_vs_new_mid
455	ENSMUSG00000036223	860.009	0.775667	2.19855e-07	new_mid_vs_new_low	860.009	-0.378781	0.00793703	new_high_vs_new_mid
456	ENSMUSG00000036278	27.9035	1.2438	0.00361557	new_mid_vs_new_low	27.9035	-1.02042	0.00875642	new_high_vs_new_mid
457	ENSMUSG00000036352	266.695	0.909629	7.13664e-09	new_mid_vs_new_low	266.695	-1.10051	3.7193e-15	new_high_vs_new_mid
458	ENSMUSG00000036371	685.787	0.469417	2.72526e-06	new_mid_vs_new_low	685.787	-0.493653	3.22596e-08	new_high_vs_new_mid
459	ENSMUSG00000036432	2264.79	0.764371	1.79415e-07	new_mid_vs_new_low	2264.79	-0.775603	2.71872e-09	new_high_vs_new_mid
460	ENSMUSG00000036442	705.86	1.81116	1.39449e-58	new_mid_vs_new_low	705.86	-0.435447	5.29454e-05	new_high_vs_new_mid
461	ENSMUSG00000036459	5.22043	1.57396	0.00120146	new_mid_vs_new_low	5.22043	-1.93437	1.33039e-05	new_high_vs_new_mid
462	ENSMUSG00000036615	57.5426	2.17703	1.81217e-21	new_mid_vs_new_low	57.5426	-1.6864	7.62852e-16	new_high_vs_new_mid
463	ENSMUSG00000036840	278.484	0.648819	8.57496e-08	new_mid_vs_new_low	278.484	-0.475141	2.01436e-05	new_high_vs_new_mid
464	ENSMUSG00000036873	115.504	1.8102	4.13707e-50	new_mid_vs_new_low	115.504	-0.480991	3.68054e-05	new_high_vs_new_mid
465	ENSMUSG00000036905	231.996	1.01416	1.16357e-07	new_mid_vs_new_low	231.996	-0.802846	3.95396e-06	new_high_vs_new_mid
466	ENSMUSG00000036955	174.358	0.622006	1.87602e-05	new_mid_vs_new_low	174.358	-0.476701	0.0003563	new_high_vs_new_mid
467	ENSMUSG00000037096	3.78721	3.00838	6.52819e-11	new_mid_vs_new_low	3.78721	-1.38511	0.00126229	new_high_vs_new_mid
468	ENSMUSG00000037197	1209.84	1.18188	2.10561e-44	new_mid_vs_new_low	1209.84	-0.693567	3.99905e-19	new_high_vs_new_mid
469	ENSMUSG00000037214	488.995	1.26526	3.4122e-17	new_mid_vs_new_low	488.995	-0.446753	0.00201228	new_high_vs_new_mid
470	ENSMUSG00000037221	65.1805	1.22744	2.30399e-05	new_mid_vs_new_low	65.1805	-1.91954	3.99184e-14	new_high_vs_new_mid
471	ENSMUSG00000037503	98.3846	1.79449	7.0719e-41	new_mid_vs_new_low	98.3846	-1.06403	9.6889e-18	new_high_vs_new_mid
472	ENSMUSG00000037514	206.455	1.09273	1.6007e-20	new_mid_vs_new_low	206.455	-0.301387	0.00994893	new_high_vs_new_mid
473	ENSMUSG00000037553	184.833	0.562139	0.000639609	new_mid_vs_new_low	184.833	-0.705931	1.02061e-06	new_high_vs_new_mid
474	ENSMUSG00000037692	228.66	1.04356	2.22313e-15	new_mid_vs_new_low	228.66	-0.575736	2.72999e-06	new_high_vs_new_mid
475	ENSMUSG00000037710	1232.22	1.69839	5.07415e-27	new_mid_vs_new_low	1232.22	-0.611757	4.24923e-05	new_high_vs_new_mid
476	ENSMUSG00000037740	58.0575	2.32514	1.88949e-29	new_mid_vs_new_low	58.0575	-0.84127	1.53263e-05	new_high_vs_new_mid
477	ENSMUSG00000037822	1786.63	0.984879	2.69188e-18	new_mid_vs_new_low	1786.63	-0.316498	0.00393114	new_high_vs_new_mid
478	ENSMUSG00000037960	14.2437	1.78381	2.07907e-05	new_mid_vs_new_low	14.2437	-1.67841	1.04229e-05	new_high_vs_new_mid
479	ENSMUSG00000037962	71.0845	3.04324	1.30571e-21	new_mid_vs_new_low	71.0845	-1.25192	2.80784e-05	new_high_vs_new_mid
480	ENSMUSG00000037966	2052.76	0.944371	5.4542e-06	new_mid_vs_new_low	2052.76	-0.571257	0.00314564	new_high_vs_new_mid
481	ENSMUSG00000037979	904.342	1.80011	5.00473e-55	new_mid_vs_new_low	904.342	-0.496313	5.96777e-06	new_high_vs_new_mid
482	ENSMUSG00000037989	264.627	0.74528	1.87904e-05	new_mid_vs_new_low	264.627	-0.983737	1.21878e-10	new_high_vs_new_mid
483	ENSMUSG00000037991	37.4051	2.5326	2.60258e-31	new_mid_vs_new_low	37.4051	-1.23097	9.80253e-10	new_high_vs_new_mid
484	ENSMUSG00000038005	2163.57	0.995346	8.64213e-26	new_mid_vs_new_low	2163.57	-0.54842	3.39128e-10	new_high_vs_new_mid
485	ENSMUSG00000038037	47.5824	3.74862	6.24849e-113	new_mid_vs_new_low	47.5824	-1.38775	3.38216e-21	new_high_vs_new_mid
486	ENSMUSG00000038069	238.587	1.07327	3.43801e-15	new_mid_vs_new_low	238.587	-0.391885	0.00300428	new_high_vs_new_mid
487	ENSMUSG00000038195	10.7923	1.71419	6.76154e-07	new_mid_vs_new_low	10.7923	-1.06126	0.00115077	new_high_vs_new_mid
488	ENSMUSG00000038346	18.8835	1.03416	0.000280554	new_mid_vs_new_low	18.8835	-1.28837	5.31745e-07	new_high_vs_new_mid
489	ENSMUSG00000038347	270.718	0.790457	1.97291e-13	new_mid_vs_new_low	270.718	-0.322577	0.00188616	new_high_vs_new_mid
490	ENSMUSG00000038372	592.119	1.06144	3.3603e-18	new_mid_vs_new_low	592.119	-0.339199	0.00434128	new_high_vs_new_mid
491	ENSMUSG00000038398	108.983	0.66899	9.82044e-05	new_mid_vs_new_low	108.983	-0.808974	1.13335e-07	new_high_vs_new_mid
492	ENSMUSG00000038459	85.3049	1.0277	4.90561e-14	new_mid_vs_new_low	85.3049	-0.750909	3.13904e-09	new_high_vs_new_mid
493	ENSMUSG00000038502	241.281	2.10281	2.05684e-20	new_mid_vs_new_low	241.281	-0.934149	1.13627e-05	new_high_vs_new_mid
494	ENSMUSG00000038508	7.17157	5.12851	2.60375e-27	new_mid_vs_new_low	7.17157	-1.24113	0.00144933	new_high_vs_new_mid
495	ENSMUSG00000038544	387.677	0.684984	2.9894e-14	new_mid_vs_new_low	387.677	-0.454017	5.22568e-08	new_high_vs_new_mid
496	ENSMUSG00000038605	383.356	0.982526	4.71904e-13	new_mid_vs_new_low	383.356	-0.437544	0.000703537	new_high_vs_new_mid
497	ENSMUSG00000038622	746.724	3.19407	3.24212e-133	new_mid_vs_new_low	746.724	-0.546516	1.13143e-05	new_high_vs_new_mid
498	ENSMUSG00000038695	102.349	1.41084	1.92779e-08	new_mid_vs_new_low	102.349	-0.819865	0.000471403	new_high_vs_new_mid
499	ENSMUSG00000038742	10.512	1.63193	2.10979e-06	new_mid_vs_new_low	10.512	-0.985483	0.00259946	new_high_vs_new_mid
500	ENSMUSG00000038838	34.267	0.90453	3.57305e-05	new_mid_vs_new_low	34.267	-0.546852	0.00893647	new_high_vs_new_mid
501	ENSMUSG00000038845	303.804	0.761806	0.00487354	new_mid_vs_new_low	303.804	-0.773069	0.00119143	new_high_vs_new_mid
502	ENSMUSG00000038859	1771.9	0.749058	1.17793e-18	new_mid_vs_new_low	1771.9	-0.391669	6.92637e-07	new_high_vs_new_mid
503	ENSMUSG00000039004	494.234	0.447351	0.000144506	new_mid_vs_new_low	494.234	-0.451309	1.69032e-05	new_high_vs_new_mid
504	ENSMUSG00000039041	503.145	1.4493	3.6295e-06	new_mid_vs_new_low	503.145	-0.957538	0.000905109	new_high_vs_new_mid
505	ENSMUSG00000039063	495.096	0.433569	5.16053e-05	new_mid_vs_new_low	495.096	-0.373205	0.000117531	new_high_vs_new_mid
506	ENSMUSG00000039195	39.8415	1.07316	1.90409e-05	new_mid_vs_new_low	39.8415	-1.07384	2.22519e-06	new_high_vs_new_mid
507	ENSMUSG00000039236	12.5081	2.51178	0.000757123	new_mid_vs_new_low	12.5081	-2.59566	9.1049e-05	new_high_vs_new_mid
508	ENSMUSG00000039278	2.2746	3.39641	4.75788e-07	new_mid_vs_new_low	2.2746	-1.71633	0.00619347	new_high_vs_new_mid
509	ENSMUSG00000039481	6.53787	5.7076	6.32138e-29	new_mid_vs_new_low	6.53787	-1.22646	0.00155313	new_high_vs_new_mid
510	ENSMUSG00000039640	565.734	1.42669	2.49461e-10	new_mid_vs_new_low	565.734	-1.10578	6.55751e-08	new_high_vs_new_mid
511	ENSMUSG00000039886	152.777	0.795925	5.1054e-07	new_mid_vs_new_low	152.777	-0.629402	1.41516e-05	new_high_vs_new_mid
512	ENSMUSG00000040112	412.394	0.831555	1.82825e-09	new_mid_vs_new_low	412.394	-0.9842	1.36557e-15	new_high_vs_new_mid
513	ENSMUSG00000040139	226.096	0.815824	3.75358e-07	new_mid_vs_new_low	226.096	-0.685127	2.5776e-06	new_high_vs_new_mid
514	ENSMUSG00000040242	259.142	1.01589	1.27903e-10	new_mid_vs_new_low	259.142	-0.435373	0.0041663	new_high_vs_new_mid
515	ENSMUSG00000040276	920.64	0.404163	0.00426305	new_mid_vs_new_low	920.64	-0.951774	5.73868e-16	new_high_vs_new_mid
516	ENSMUSG00000040331	505.064	1.50527	5.0703e-32	new_mid_vs_new_low	505.064	-0.497423	4.30592e-05	new_high_vs_new_mid
517	ENSMUSG00000040428	21.4507	1.38237	0.00016042	new_mid_vs_new_low	21.4507	-1.51693	3.77009e-06	new_high_vs_new_mid
518	ENSMUSG00000040435	383.722	0.700218	6.19117e-07	new_mid_vs_new_low	383.722	-0.45467	0.000476411	new_high_vs_new_mid
519	ENSMUSG00000040521	134.748	1.24515	6.59971e-07	new_mid_vs_new_low	134.748	-0.783987	0.000743468	new_high_vs_new_mid
520	ENSMUSG00000040681	1133.39	1.64722	9.21626e-34	new_mid_vs_new_low	1133.39	-0.467658	0.000350284	new_high_vs_new_mid
521	ENSMUSG00000040699	217.441	2.05591	6.61526e-31	new_mid_vs_new_low	217.441	-0.589527	0.000583568	new_high_vs_new_mid
522	ENSMUSG00000040713	97.7824	1.12939	8.57999e-14	new_mid_vs_new_low	97.7824	-0.653588	3.97915e-06	new_high_vs_new_mid
523	ENSMUSG00000040731	561.232	0.512277	9.9259e-05	new_mid_vs_new_low	561.232	-0.513554	1.17238e-05	new_high_vs_new_mid
524	ENSMUSG00000040813	720.938	0.792888	8.38075e-09	new_mid_vs_new_low	720.938	-0.693184	2.35956e-08	new_high_vs_new_mid
525	ENSMUSG00000040888	381.424	1.87726	1.59955e-34	new_mid_vs_new_low	381.424	-1.2735	7.97419e-20	new_high_vs_new_mid
526	ENSMUSG00000040904	3.08815	2.09457	0.00141623	new_mid_vs_new_low	3.08815	-1.81357	0.00288294	new_high_vs_new_mid
527	ENSMUSG00000041126	182.036	1.55405	2.8933e-12	new_mid_vs_new_low	182.036	-0.973622	2.08918e-06	new_high_vs_new_mid
528	ENSMUSG00000041135	175.819	0.399575	0.00610464	new_mid_vs_new_low	175.819	-0.51245	5.38785e-05	new_high_vs_new_mid
529	ENSMUSG00000041161	70.6102	1.03959	1.37034e-07	new_mid_vs_new_low	70.6102	-0.737614	5.32927e-05	new_high_vs_new_mid
530	ENSMUSG00000041203	191.599	1.80527	2.94381e-16	new_mid_vs_new_low	191.599	-1.8728	3.79477e-21	new_high_vs_new_mid
531	ENSMUSG00000041287	89.4662	1.01335	1.3325e-06	new_mid_vs_new_low	89.4662	-1.01475	7.46743e-08	new_high_vs_new_mid
532	ENSMUSG00000041488	16.384	1.07809	0.00485225	new_mid_vs_new_low	16.384	-0.998996	0.00404158	new_high_vs_new_mid
533	ENSMUSG00000041560	30.4184	1.69269	4.17036e-07	new_mid_vs_new_low	30.4184	-0.95533	0.00243648	new_high_vs_new_mid
534	ENSMUSG00000041617	116.432	1.86947	3.28659e-38	new_mid_vs_new_low	116.432	-1.00684	5.08922e-14	new_high_vs_new_mid
535	ENSMUSG00000041629	481.2	1.73466	1.48445e-56	new_mid_vs_new_low	481.2	-1.32335	3.17492e-40	new_high_vs_new_mid
536	ENSMUSG00000041697	735.847	0.781111	0.00735844	new_mid_vs_new_low	735.847	-1.43495	3.87492e-09	new_high_vs_new_mid
537	ENSMUSG00000041736	4.55797	3.00075	1.38412e-08	new_mid_vs_new_low	4.55797	-1.5038	0.00243621	new_high_vs_new_mid
538	ENSMUSG00000041870	598.922	0.407351	0.000449179	new_mid_vs_new_low	598.922	-0.478375	2.70715e-06	new_high_vs_new_mid
539	ENSMUSG00000041995	25856.8	2.26574	1.29098e-63	new_mid_vs_new_low	25856.8	-0.424492	0.00131329	new_high_vs_new_mid
540	ENSMUSG00000042165	5.15026	1.50184	1.26284e-05	new_mid_vs_new_low	5.15026	-0.931237	0.00555279	new_high_vs_new_mid
541	ENSMUSG00000042423	97.6482	0.606869	0.000219217	new_mid_vs_new_low	97.6482	-0.617053	2.99214e-05	new_high_vs_new_mid
542	ENSMUSG00000042477	727.401	0.607613	0.000174076	new_mid_vs_new_low	727.401	-0.967977	3.75842e-12	new_high_vs_new_mid
543	ENSMUSG00000042622	8.53706	4.04283	1.72297e-21	new_mid_vs_new_low	8.53706	-1.80134	2.38484e-06	new_high_vs_new_mid
544	ENSMUSG00000042675	136.964	2.20904	6.40919e-18	new_mid_vs_new_low	136.964	-1.79979	8.82288e-15	new_high_vs_new_mid
545	ENSMUSG00000042821	19.8197	3.19551	1.89984e-15	new_mid_vs_new_low	19.8197	-1.42525	0.000147016	new_high_vs_new_mid
546	ENSMUSG00000042854	15.6278	2.21109	2.29018e-17	new_mid_vs_new_low	15.6278	-1.17611	1.48065e-06	new_high_vs_new_mid
547	ENSMUSG00000042992	821.145	0.53773	0.00699152	new_mid_vs_new_low	821.145	-0.681756	6.92079e-05	new_high_vs_new_mid
548	ENSMUSG00000043323	480.32	0.526744	5.13659e-07	new_mid_vs_new_low	480.32	-1.10945	7.04818e-34	new_high_vs_new_mid
549	ENSMUSG00000043372	432.302	0.758418	1.45231e-05	new_mid_vs_new_low	432.302	-0.565556	0.000398079	new_high_vs_new_mid
550	ENSMUSG00000043445	101.858	3.43838	7.39879e-41	new_mid_vs_new_low	101.858	-0.7022	0.00522696	new_high_vs_new_mid
551	ENSMUSG00000043687	178.876	2.25141	1.4526e-30	new_mid_vs_new_low	178.876	-0.795245	1.75273e-05	new_high_vs_new_mid
552	ENSMUSG00000043866	244.412	2.50737	2.64382e-27	new_mid_vs_new_low	244.412	-1.41896	2.58446e-11	new_high_vs_new_mid
553	ENSMUSG00000043923	270.242	0.90086	5.67075e-06	new_mid_vs_new_low	270.242	-0.589809	0.00133656	new_high_vs_new_mid
554	ENSMUSG00000044141	4.35011	4.05069	1.22845e-15	new_mid_vs_new_low	4.35011	-1.47608	0.0010623	new_high_vs_new_mid
555	ENSMUSG00000044147	183.756	0.728334	1.439e-05	new_mid_vs_new_low	183.756	-0.855843	8.89229e-09	new_high_vs_new_mid
556	ENSMUSG00000044287	194.431	0.734265	0.00307585	new_mid_vs_new_low	194.431	-1.00983	2.27194e-06	new_high_vs_new_mid
557	ENSMUSG00000044339	78.9754	1.42616	5.50314e-14	new_mid_vs_new_low	78.9754	-0.516376	0.00518739	new_high_vs_new_mid
558	ENSMUSG00000044456	140.246	0.651352	0.0050289	new_mid_vs_new_low	140.246	-1.13025	9.43611e-09	new_high_vs_new_mid
559	ENSMUSG00000044502	1110.2	0.994983	6.16447e-09	new_mid_vs_new_low	1110.2	-0.682534	1.34624e-05	new_high_vs_new_mid
560	ENSMUSG00000044533	655.817	1.37879	2.68311e-10	new_mid_vs_new_low	655.817	-0.747445	0.000244164	new_high_vs_new_mid
561	ENSMUSG00000044709	1065.42	0.790843	1.39663e-06	new_mid_vs_new_low	1065.42	-0.944591	6.1297e-11	new_high_vs_new_mid
562	ENSMUSG00000044854	14.5373	2.2827	3.1257e-18	new_mid_vs_new_low	14.5373	-0.93549	0.000163006	new_high_vs_new_mid
563	ENSMUSG00000044927	10.7574	2.96757	1.19754e-11	new_mid_vs_new_low	10.7574	-3.16817	4.52053e-15	new_high_vs_new_mid
564	ENSMUSG00000044952	19.3984	1.01517	0.00239011	new_mid_vs_new_low	19.3984	-1.1052	0.000224961	new_high_vs_new_mid
565	ENSMUSG00000045007	825.707	0.460919	0.0027168	new_mid_vs_new_low	825.707	-0.391666	0.00471202	new_high_vs_new_mid
566	ENSMUSG00000045100	347.447	0.542598	7.32677e-05	new_mid_vs_new_low	347.447	-0.372504	0.00329907	new_high_vs_new_mid
567	ENSMUSG00000045160	76.346	2.40649	2.84088e-32	new_mid_vs_new_low	76.346	-0.605281	0.00218622	new_high_vs_new_mid
568	ENSMUSG00000045532	2.54581	2.9418	2.08777e-05	new_mid_vs_new_low	2.54581	-1.73047	0.00774509	new_high_vs_new_mid
569	ENSMUSG00000045767	34.6732	2.04673	1.75282e-18	new_mid_vs_new_low	34.6732	-0.960599	1.17075e-05	new_high_vs_new_mid
570	ENSMUSG00000045886	8.67442	1.95198	2.12597e-11	new_mid_vs_new_low	8.67442	-2.03287	2.30809e-13	new_high_vs_new_mid
571	ENSMUSG00000045948	118.192	0.921744	0.000235864	new_mid_vs_new_low	118.192	-1.3177	1.5218e-09	new_high_vs_new_mid
572	ENSMUSG00000046034	68.6779	1.1877	3.59152e-09	new_mid_vs_new_low	68.6779	-1.12934	6.62103e-10	new_high_vs_new_mid
573	ENSMUSG00000046229	64.3058	6.11491	4.96385e-74	new_mid_vs_new_low	64.3058	-1.73375	5.1149e-09	new_high_vs_new_mid
574	ENSMUSG00000047022	106.943	0.381824	0.0089205	new_mid_vs_new_low	106.943	-0.358389	0.00684166	new_high_vs_new_mid
575	ENSMUSG00000047084	218.302	0.45043	7.90369e-05	new_mid_vs_new_low	218.302	-0.744737	9.07627e-14	new_high_vs_new_mid
576	ENSMUSG00000047187	411.179	0.747393	5.10175e-09	new_mid_vs_new_low	411.179	-0.607543	1.74411e-07	new_high_vs_new_mid
577	ENSMUSG00000047227	176.724	0.745624	2.28872e-06	new_mid_vs_new_low	176.724	-0.473595	0.0013054	new_high_vs_new_mid
578	ENSMUSG00000047539	1804.56	0.679089	1.36535e-08	new_mid_vs_new_low	1804.56	-0.326829	0.00406297	new_high_vs_new_mid
579	ENSMUSG00000047547	780.813	1.2153	1.90807e-14	new_mid_vs_new_low	780.813	-1.26844	4.64078e-19	new_high_vs_new_mid
580	ENSMUSG00000047832	630.743	0.892649	3.60984e-28	new_mid_vs_new_low	630.743	-0.297517	0.000130387	new_high_vs_new_mid
581	ENSMUSG00000048027	166.517	1.13836	4.23062e-13	new_mid_vs_new_low	166.517	-0.415883	0.00657928	new_high_vs_new_mid
582	ENSMUSG00000048277	178.456	0.736062	1.05257e-05	new_mid_vs_new_low	178.456	-0.824626	2.90423e-08	new_high_vs_new_mid
583	ENSMUSG00000048399	59.1081	0.907018	4.25187e-08	new_mid_vs_new_low	59.1081	-0.451132	0.00484635	new_high_vs_new_mid
584	ENSMUSG00000048439	51.4863	1.59333	1.33393e-16	new_mid_vs_new_low	51.4863	-0.610825	0.000988664	new_high_vs_new_mid
585	ENSMUSG00000048497	27.2731	0.939012	6.27368e-05	new_mid_vs_new_low	27.2731	-0.817386	0.000160585	new_high_vs_new_mid
586	ENSMUSG00000048581	52.8677	0.935098	9.99383e-07	new_mid_vs_new_low	52.8677	-0.484526	0.0085718	new_high_vs_new_mid
587	ENSMUSG00000048967	8.61217	3.1562	1.12901e-10	new_mid_vs_new_low	8.61217	-1.43248	0.00185222	new_high_vs_new_mid
588	ENSMUSG00000049422	80.7898	2.34968	3.34027e-33	new_mid_vs_new_low	80.7898	-1.33466	1.2212e-13	new_high_vs_new_mid
589	ENSMUSG00000049577	5.2078	1.71332	0.000176821	new_mid_vs_new_low	5.2078	-1.24717	0.0038068	new_high_vs_new_mid
590	ENSMUSG00000049600	48.4321	1.06432	9.0209e-11	new_mid_vs_new_low	48.4321	-0.648605	2.9511e-05	new_high_vs_new_mid
591	ENSMUSG00000049686	373.815	2.17047	1.21835e-46	new_mid_vs_new_low	373.815	-0.730564	2.90867e-07	new_high_vs_new_mid
592	ENSMUSG00000049792	50.3477	0.703795	0.000288614	new_mid_vs_new_low	50.3477	-0.85564	8.65403e-07	new_high_vs_new_mid
593	ENSMUSG00000049932	388.556	3.58489	6.24224e-111	new_mid_vs_new_low	388.556	-1.35536	3.30464e-20	new_high_vs_new_mid
594	ENSMUSG00000050299	6.72376	0.650065	0.00856854	new_mid_vs_new_low	6.72376	-1.59452	3.6513e-11	new_high_vs_new_mid
595	ENSMUSG00000050323	108.763	1.60749	1.49986e-31	new_mid_vs_new_low	108.763	-0.535385	4.61118e-05	new_high_vs_new_mid
596	ENSMUSG00000050503	56.041	5.21435	2.13057e-89	new_mid_vs_new_low	56.041	-0.990768	1.62246e-05	new_high_vs_new_mid
597	ENSMUSG00000050705	275.892	1.20391	5.22914e-14	new_mid_vs_new_low	275.892	-0.812323	3.12992e-08	new_high_vs_new_mid
598	ENSMUSG00000050830	66.2561	1.05435	1.88532e-08	new_mid_vs_new_low	66.2561	-0.526965	0.00336721	new_high_vs_new_mid
599	ENSMUSG00000050914	25.8342	1.27989	5.16827e-07	new_mid_vs_new_low	25.8342	-0.646769	0.00857479	new_high_vs_new_mid
600	ENSMUSG00000051169	39.2924	0.712796	0.00199291	new_mid_vs_new_low	39.2924	-0.712676	0.000630878	new_high_vs_new_mid
601	ENSMUSG00000051184	60.2947	0.563975	0.00105855	new_mid_vs_new_low	60.2947	-0.716162	3.10849e-06	new_high_vs_new_mid
602	ENSMUSG00000051367	3.1866	2.94218	3.9696e-05	new_mid_vs_new_low	3.1866	-1.93443	0.00377086	new_high_vs_new_mid
603	ENSMUSG00000051518	131.451	1.55989	1.31492e-13	new_mid_vs_new_low	131.451	-1.28719	1.73157e-11	new_high_vs_new_mid
604	ENSMUSG00000051627	3.8779	2.44976	0.000740599	new_mid_vs_new_low	3.8779	-2.39207	0.000299841	new_high_vs_new_mid
605	ENSMUSG00000051695	730.051	2.10491	2.01063e-56	new_mid_vs_new_low	730.051	-0.86665	2.05285e-12	new_high_vs_new_mid
606	ENSMUSG00000051950	33.797	1.0088	2.8045e-07	new_mid_vs_new_low	33.797	-0.597348	0.00145734	new_high_vs_new_mid
607	ENSMUSG00000051978	28.7351	0.608471	0.0023064	new_mid_vs_new_low	28.7351	-0.804724	7.78736e-06	new_high_vs_new_mid
608	ENSMUSG00000052040	54.409	2.11394	1.68489e-24	new_mid_vs_new_low	54.409	-1.40515	1.57131e-13	new_high_vs_new_mid
609	ENSMUSG00000052819	51.753	2.03419	4.22598e-09	new_mid_vs_new_low	51.753	-1.14681	0.000390415	new_high_vs_new_mid
610	ENSMUSG00000052934	129.406	3.03651	3.06022e-52	new_mid_vs_new_low	129.406	-0.60588	0.00179842	new_high_vs_new_mid
611	ENSMUSG00000053062	226.32	0.686763	8.04098e-06	new_mid_vs_new_low	226.32	-0.549562	8.7905e-05	new_high_vs_new_mid
612	ENSMUSG00000053094	628.227	0.702422	4.174e-11	new_mid_vs_new_low	628.227	-0.445808	5.84469e-06	new_high_vs_new_mid
613	ENSMUSG00000053253	690.49	1.27044	2.15474e-22	new_mid_vs_new_low	690.49	-0.763815	1.88435e-10	new_high_vs_new_mid
614	ENSMUSG00000053559	1377.89	0.956646	2.18584e-11	new_mid_vs_new_low	1377.89	-1.35897	5.24233e-27	new_high_vs_new_mid
615	ENSMUSG00000053931	1412.68	1.26752	4.98223e-30	new_mid_vs_new_low	1412.68	-0.457052	1.42421e-05	new_high_vs_new_mid
616	ENSMUSG00000054000	5.44559	1.15548	0.00125828	new_mid_vs_new_low	5.44559	-1.05493	0.00196911	new_high_vs_new_mid
617	ENSMUSG00000054136	516.367	1.08074	2.2138e-11	new_mid_vs_new_low	516.367	-0.467786	0.00243621	new_high_vs_new_mid
618	ENSMUSG00000054237	308.209	0.471759	1.98938e-06	new_mid_vs_new_low	308.209	-0.51743	6.32907e-09	new_high_vs_new_mid
619	ENSMUSG00000054320	426.928	0.663941	2.32476e-07	new_mid_vs_new_low	426.928	-0.329805	0.00713439	new_high_vs_new_mid
620	ENSMUSG00000054404	1.95805	1.85629	0.000219138	new_mid_vs_new_low	1.95805	-1.41516	0.00402242	new_high_vs_new_mid
621	ENSMUSG00000054452	51.2017	1.55854	5.64604e-11	new_mid_vs_new_low	51.2017	-1.69801	3.12085e-15	new_high_vs_new_mid
622	ENSMUSG00000054457	108.228	1.57695	9.38832e-21	new_mid_vs_new_low	108.228	-1.06948	5.52995e-12	new_high_vs_new_mid
623	ENSMUSG00000054604	163.478	1.25225	1.54532e-27	new_mid_vs_new_low	163.478	-0.69558	8.54929e-11	new_high_vs_new_mid
624	ENSMUSG00000054871	28.7359	2.26895	8.2593e-19	new_mid_vs_new_low	28.7359	-0.718324	0.00377175	new_high_vs_new_mid
625	ENSMUSG00000055148	6.5071	3.28952	2.71422e-15	new_mid_vs_new_low	6.5071	-1.15496	0.00287013	new_high_vs_new_mid
626	ENSMUSG00000055184	225.394	0.909007	1.00177e-08	new_mid_vs_new_low	225.394	-0.605728	3.53454e-05	new_high_vs_new_mid
627	ENSMUSG00000055239	1427.5	0.742819	4.20096e-10	new_mid_vs_new_low	1427.5	-0.648355	1.4763e-09	new_high_vs_new_mid
628	ENSMUSG00000055436	124.979	1.43982	5.33649e-16	new_mid_vs_new_low	124.979	-0.635118	0.000158182	new_high_vs_new_mid
629	ENSMUSG00000055471	4.35498	1.82165	4.84846e-06	new_mid_vs_new_low	4.35498	-1.26408	0.000934475	new_high_vs_new_mid
630	ENSMUSG00000055633	9.62562	2.449	1.45577e-12	new_mid_vs_new_low	9.62562	-0.928444	0.0052071	new_high_vs_new_mid
631	ENSMUSG00000055717	651.909	0.594402	2.28822e-06	new_mid_vs_new_low	651.909	-0.581082	2.40653e-07	new_high_vs_new_mid
632	ENSMUSG00000056121	91.2291	0.728183	2.42312e-06	new_mid_vs_new_low	91.2291	-0.645765	4.88935e-06	new_high_vs_new_mid
633	ENSMUSG00000056124	603.171	0.588249	1.03972e-06	new_mid_vs_new_low	603.171	-0.405348	0.000256759	new_high_vs_new_mid
634	ENSMUSG00000056501	29.2827	4.75318	6.17307e-26	new_mid_vs_new_low	29.2827	-4.43618	5.24233e-27	new_high_vs_new_mid
635	ENSMUSG00000056821	30.6518	1.00238	4.41932e-06	new_mid_vs_new_low	30.6518	-1.01947	3.40053e-07	new_high_vs_new_mid
636	ENSMUSG00000057130	222.416	1.12752	9.54359e-18	new_mid_vs_new_low	222.416	-0.609795	6.37502e-07	new_high_vs_new_mid
637	ENSMUSG00000057531	19.9378	1.02577	0.00259018	new_mid_vs_new_low	19.9378	-0.878537	0.00488661	new_high_vs_new_mid
638	ENSMUSG00000057691	23.162	1.45592	2.31091e-09	new_mid_vs_new_low	23.162	-1.62985	3.61327e-13	new_high_vs_new_mid
639	ENSMUSG00000058441	25.6085	0.92913	0.00221105	new_mid_vs_new_low	25.6085	-1.37979	2.23004e-07	new_high_vs_new_mid
640	ENSMUSG00000059183	148.356	1.0812	1.60578e-08	new_mid_vs_new_low	148.356	-0.620783	0.000532362	new_high_vs_new_mid
641	ENSMUSG00000059363	11.532	2.0166	6.70791e-11	new_mid_vs_new_low	11.532	-1.33045	4.33366e-06	new_high_vs_new_mid
642	ENSMUSG00000060002	10.6827	1.66993	4.5676e-09	new_mid_vs_new_low	10.6827	-1.53939	8.69772e-09	new_high_vs_new_mid
643	ENSMUSG00000060032	114.215	3.42717	2.30637e-52	new_mid_vs_new_low	114.215	-1.05549	5.29533e-07	new_high_vs_new_mid
644	ENSMUSG00000060152	391.835	2.22795	4.28528e-56	new_mid_vs_new_low	391.835	-0.76346	7.56517e-09	new_high_vs_new_mid
645	ENSMUSG00000060860	302.73	1.91984	8.75193e-09	new_mid_vs_new_low	302.73	-1.57533	1.76731e-07	new_high_vs_new_mid
646	ENSMUSG00000061118	59.4133	1.18519	1.83021e-05	new_mid_vs_new_low	59.4133	-0.849225	0.000871716	new_high_vs_new_mid
647	ENSMUSG00000061479	182.306	1.38242	6.06609e-06	new_mid_vs_new_low	182.306	-1.03751	0.000193588	new_high_vs_new_mid
648	ENSMUSG00000061518	441.374	0.922402	3.38675e-05	new_mid_vs_new_low	441.374	-1.78264	1.07817e-20	new_high_vs_new_mid
649	ENSMUSG00000061650	136.412	2.53621	1.73176e-63	new_mid_vs_new_low	136.412	-0.779641	3.27452e-08	new_high_vs_new_mid
650	ENSMUSG00000061904	294.702	1.81509	1.36965e-32	new_mid_vs_new_low	294.702	-0.404718	0.00747428	new_high_vs_new_mid
651	ENSMUSG00000061981	203.105	0.769783	6.43883e-11	new_mid_vs_new_low	203.105	-0.375111	0.000846994	new_high_vs_new_mid
652	ENSMUSG00000062380	1915.05	0.549249	0.000647719	new_mid_vs_new_low	1915.05	-1.09252	1.08368e-15	new_high_vs_new_mid
653	ENSMUSG00000062397	1289.02	1.51412	6.0048e-36	new_mid_vs_new_low	1289.02	-0.603701	9.42546e-08	new_high_vs_new_mid
654	ENSMUSG00000063171	327.147	1.06237	0.000741175	new_mid_vs_new_low	327.147	-0.815515	0.00448557	new_high_vs_new_mid
655	ENSMUSG00000063200	102.71	1.20414	8.36167e-21	new_mid_vs_new_low	102.71	-0.604149	6.39731e-07	new_high_vs_new_mid
656	ENSMUSG00000063236	101.232	0.672973	1.65488e-05	new_mid_vs_new_low	101.232	-0.673312	1.89768e-06	new_high_vs_new_mid
657	ENSMUSG00000063439	30.4329	1.16628	6.37345e-05	new_mid_vs_new_low	30.4329	-0.820861	0.0025039	new_high_vs_new_mid
658	ENSMUSG00000063714	24.4514	2.14527	1.19981e-13	new_mid_vs_new_low	24.4514	-0.774768	0.00567418	new_high_vs_new_mid
659	ENSMUSG00000063765	110.536	0.983473	2.06341e-07	new_mid_vs_new_low	110.536	-0.686609	8.51187e-05	new_high_vs_new_mid
660	ENSMUSG00000063971	46.601	1.12028	6.27318e-05	new_mid_vs_new_low	46.601	-1.6426	2.63496e-11	new_high_vs_new_mid
661	ENSMUSG00000064181	112.017	1.28031	1.58755e-15	new_mid_vs_new_low	112.017	-0.621421	4.05609e-05	new_high_vs_new_mid
662	ENSMUSG00000064254	102.014	1.43538	1.11016e-07	new_mid_vs_new_low	102.014	-1.16829	1.95433e-06	new_high_vs_new_mid
663	ENSMUSG00000064326	847.373	0.984763	7.16004e-11	new_mid_vs_new_low	847.373	-0.622444	7.77313e-06	new_high_vs_new_mid
664	ENSMUSG00000066224	29.3466	2.0818	2.83324e-12	new_mid_vs_new_low	29.3466	-1.27874	3.73593e-06	new_high_vs_new_mid
665	ENSMUSG00000066721	12.5229	3.58478	7.84859e-12	new_mid_vs_new_low	12.5229	-2.87935	1.70929e-09	new_high_vs_new_mid
666	ENSMUSG00000066900	161.883	0.42858	0.00814771	new_mid_vs_new_low	161.883	-1.4013	1.75491e-25	new_high_vs_new_mid
667	ENSMUSG00000067869	5.76113	2.24775	1.75937e-12	new_mid_vs_new_low	5.76113	-1.41682	2.88496e-06	new_high_vs_new_mid
668	ENSMUSG00000068205	838.494	0.882892	1.89881e-15	new_mid_vs_new_low	838.494	-0.45546	1.10937e-05	new_high_vs_new_mid
669	ENSMUSG00000070520	445.766	2.37735	8.46151e-118	new_mid_vs_new_low	445.766	-0.879707	2.16319e-20	new_high_vs_new_mid
670	ENSMUSG00000070572	2.64448	1.61647	0.00203073	new_mid_vs_new_low	2.64448	-2.47245	7.3502e-07	new_high_vs_new_mid
671	ENSMUSG00000070858	46.7405	2.89271	2.92451e-11	new_mid_vs_new_low	46.7405	-1.58379	8.95814e-05	new_high_vs_new_mid
672	ENSMUSG00000071037	304.22	0.65362	1.19006e-11	new_mid_vs_new_low	304.22	-0.559341	2.16737e-10	new_high_vs_new_mid
673	ENSMUSG00000071073	9.06314	0.998961	0.00126993	new_mid_vs_new_low	9.06314	-1.54512	5.50041e-08	new_high_vs_new_mid
674	ENSMUSG00000071074	229.757	1.59763	3.3682e-20	new_mid_vs_new_low	229.757	-0.844825	1.538e-07	new_high_vs_new_mid
675	ENSMUSG00000071379	684.073	0.859697	6.07076e-07	new_mid_vs_new_low	684.073	-0.742982	1.69195e-06	new_high_vs_new_mid
676	ENSMUSG00000071451	152.35	0.774449	0.00210185	new_mid_vs_new_low	152.35	-0.754365	0.000756683	new_high_vs_new_mid
677	ENSMUSG00000072694	467.977	0.587715	9.13524e-05	new_mid_vs_new_low	467.977	-0.606535	5.43909e-06	new_high_vs_new_mid
678	ENSMUSG00000072772	33.9119	1.14145	1.22206e-05	new_mid_vs_new_low	33.9119	-0.649462	0.00902379	new_high_vs_new_mid
679	ENSMUSG00000073481	413.806	0.588155	2.50697e-05	new_mid_vs_new_low	413.806	-0.550989	1.07853e-05	new_high_vs_new_mid
680	ENSMUSG00000073538	42.5261	1.81453	5.64579e-09	new_mid_vs_new_low	42.5261	-0.819671	0.00605925	new_high_vs_new_mid
681	ENSMUSG00000073894	9.9795	4.32939	1.0432e-29	new_mid_vs_new_low	9.9795	-1.96094	6.51164e-09	new_high_vs_new_mid
682	ENSMUSG00000074123	636.483	0.914349	7.31287e-08	new_mid_vs_new_low	636.483	-0.451549	0.00516747	new_high_vs_new_mid
683	ENSMUSG00000074211	37.5245	2.124	3.78744e-43	new_mid_vs_new_low	37.5245	-0.698756	1.60592e-06	new_high_vs_new_mid
684	ENSMUSG00000074227	146.269	2.75811	4.00381e-65	new_mid_vs_new_low	146.269	-1.15911	7.58076e-15	new_high_vs_new_mid
685	ENSMUSG00000074259	23.8093	0.929735	0.0015653	new_mid_vs_new_low	23.8093	-0.740123	0.00656863	new_high_vs_new_mid
686	ENSMUSG00000074476	411.054	0.74422	0.000572357	new_mid_vs_new_low	411.054	-0.945807	4.84538e-07	new_high_vs_new_mid
687	ENSMUSG00000074580	46.4765	0.735014	2.73479e-06	new_mid_vs_new_low	46.4765	-0.646958	9.37028e-06	new_high_vs_new_mid
688	ENSMUSG00000074922	133.236	1.53047	3.81512e-20	new_mid_vs_new_low	133.236	-1.16661	1.74715e-14	new_high_vs_new_mid
689	ENSMUSG00000075227	176.315	3.41282	2.01063e-56	new_mid_vs_new_low	176.315	-1.30275	6.58355e-11	new_high_vs_new_mid
690	ENSMUSG00000075467	102.739	2.29022	1.02124e-38	new_mid_vs_new_low	102.739	-0.932313	1.30753e-08	new_high_vs_new_mid
691	ENSMUSG00000075514	2.48509	2.59502	1.8643e-05	new_mid_vs_new_low	2.48509	-1.5091	0.00871956	new_high_vs_new_mid
692	ENSMUSG00000078201	33.848	2.25358	3.99376e-20	new_mid_vs_new_low	33.848	-1.16165	3.64298e-07	new_high_vs_new_mid
693	ENSMUSG00000078348	612.762	1.37634	2.36245e-06	new_mid_vs_new_low	612.762	-0.916667	0.000640637	new_high_vs_new_mid
694	ENSMUSG00000078480	5.58667	1.24234	9.93543e-05	new_mid_vs_new_low	5.58667	-1.85252	1.79114e-09	new_high_vs_new_mid
695	ENSMUSG00000078570	23.7394	3.6093	1.55819e-35	new_mid_vs_new_low	23.7394	-0.882176	0.00113487	new_high_vs_new_mid
696	ENSMUSG00000078572	126.007	1.67229	9.35733e-07	new_mid_vs_new_low	126.007	-1.59204	1.84419e-07	new_high_vs_new_mid
697	ENSMUSG00000078812	1674.69	0.930451	3.49928e-13	new_mid_vs_new_low	1674.69	-0.569702	1.3332e-06	new_high_vs_new_mid
698	ENSMUSG00000079033	105.954	1.4782	0.000121856	new_mid_vs_new_low	105.954	-1.19784	0.000585326	new_high_vs_new_mid
699	ENSMUSG00000079259	720.087	0.899881	9.22623e-06	new_mid_vs_new_low	720.087	-0.920088	3.2911e-07	new_high_vs_new_mid
700	ENSMUSG00000079557	82.2265	0.846102	7.91532e-08	new_mid_vs_new_low	82.2265	-0.54485	0.000227873	new_high_vs_new_mid
701	ENSMUSG00000079659	206.297	1.64621	1.33536e-19	new_mid_vs_new_low	206.297	-1.13371	8.89058e-12	new_high_vs_new_mid
702	ENSMUSG00000081309	1.14699	1.5109	0.00875468	new_mid_vs_new_low	1.14699	-1.82769	0.00121608	new_high_vs_new_mid
703	ENSMUSG00000081485	1.34813	2.06259	0.00090027	new_mid_vs_new_low	1.34813	-2.83328	2.27651e-06	new_high_vs_new_mid
704	ENSMUSG00000081664	74.9864	0.771355	6.4223e-06	new_mid_vs_new_low	74.9864	-0.99253	8.97848e-11	new_high_vs_new_mid
705	ENSMUSG00000081888	0.665101	1.9098	0.00602684	new_mid_vs_new_low	0.665101	-1.81777	0.00549503	new_high_vs_new_mid
706	ENSMUSG00000082530	0.676456	3.13403	0.000131945	new_mid_vs_new_low	0.676456	-2.427	0.00105843	new_high_vs_new_mid
707	ENSMUSG00000082675	11.3543	0.94133	9.23543e-06	new_mid_vs_new_low	11.3543	-1.63002	2.10077e-15	new_high_vs_new_mid
708	ENSMUSG00000082743	6.05273	1.07979	0.000468917	new_mid_vs_new_low	6.05273	-1.08188	0.000252204	new_high_vs_new_mid
709	ENSMUSG00000082755	1.33222	2.20394	0.00221201	new_mid_vs_new_low	1.33222	-4.32466	9.62366e-11	new_high_vs_new_mid
710	ENSMUSG00000085890	48.1871	0.67908	0.00336716	new_mid_vs_new_low	48.1871	-1.1113	3.13781e-08	new_high_vs_new_mid
711	ENSMUSG00000086421	5.48068	1.67966	9.04817e-06	new_mid_vs_new_low	5.48068	-1.43144	6.27691e-05	new_high_vs_new_mid
712	ENSMUSG00000086800	10.9274	1.36147	5.36715e-05	new_mid_vs_new_low	10.9274	-0.928118	0.00364477	new_high_vs_new_mid
713	ENSMUSG00000086881	2.88409	3.93558	2.58838e-16	new_mid_vs_new_low	2.88409	-1.38516	0.000765333	new_high_vs_new_mid
714	ENSMUSG00000087230	124.202	0.982322	7.29625e-07	new_mid_vs_new_low	124.202	-0.697588	0.000132514	new_high_vs_new_mid
715	ENSMUSG00000089762	151.486	3.8729	2.87514e-31	new_mid_vs_new_low	151.486	-2.23906	1.95963e-13	new_high_vs_new_mid
716	ENSMUSG00000089847	182.107	0.70291	0.0002169	new_mid_vs_new_low	182.107	-0.697926	3.84497e-05	new_high_vs_new_mid
717	ENSMUSG00000089911	293.529	0.987371	3.06278e-15	new_mid_vs_new_low	293.529	-0.37817	0.00172172	new_high_vs_new_mid
718	ENSMUSG00000090213	21.2127	0.846448	0.00294654	new_mid_vs_new_low	21.2127	-1.34465	8.29951e-08	new_high_vs_new_mid
719	ENSMUSG00000091080	25.057	2.66627	7.45787e-25	new_mid_vs_new_low	25.057	-1.73748	3.10389e-13	new_high_vs_new_mid
720	ENSMUSG00000091478	2.68183	1.67497	5.02222e-06	new_mid_vs_new_low	2.68183	-2.30663	1.21061e-09	new_high_vs_new_mid
721	ENSMUSG00000092116	2.67373	2.43718	4.92816e-07	new_mid_vs_new_low	2.67373	-1.47743	0.00140531	new_high_vs_new_mid
722	ENSMUSG00000093424	22.6681	2.47763	4.90951e-20	new_mid_vs_new_low	22.6681	-1.79505	5.6797e-13	new_high_vs_new_mid
723	ENSMUSG00000093507	40.936	0.643162	0.00553421	new_mid_vs_new_low	40.936	-0.921677	5.47792e-06	new_high_vs_new_mid
724	ENSMUSG00000093904	20.3521	2.68313	2.47282e-22	new_mid_vs_new_low	20.3521	-1.08089	2.83502e-05	new_high_vs_new_mid
725	ENSMUSG00000096225	830.32	1.62259	7.27987e-25	new_mid_vs_new_low	830.32	-0.681831	3.95396e-06	new_high_vs_new_mid
726	ENSMUSG00000096768	3.76025	5.36045	1.02157e-10	new_mid_vs_new_low	3.76025	-3.15875	1.82955e-05	new_high_vs_new_mid
727	ENSMUSG00000096883	269.383	2.85774	8.41433e-43	new_mid_vs_new_low	269.383	-1.12287	7.22652e-09	new_high_vs_new_mid
728	ENSMUSG00000097248	215.503	0.836061	6.0868e-05	new_mid_vs_new_low	215.503	-1.00224	4.72319e-08	new_high_vs_new_mid
729	ENSMUSG00000097327	338.269	1.11189	1.07558e-05	new_mid_vs_new_low	338.269	-0.93665	3.89035e-05	new_high_vs_new_mid
730	ENSMUSG00000097415	180.878	0.403277	0.000270348	new_mid_vs_new_low	180.878	-0.339751	0.000849869	new_high_vs_new_mid
731	ENSMUSG00000097564	26.8857	0.742245	4.86009e-05	new_mid_vs_new_low	26.8857	-0.501814	0.00439757	new_high_vs_new_mid
732	ENSMUSG00000099061	5.8558	1.05507	0.00666403	new_mid_vs_new_low	5.8558	-1.39291	9.12774e-05	new_high_vs_new_mid
733	ENSMUSG00000099517	4.33522	4.5207	1.69148e-22	new_mid_vs_new_low	4.33522	-1.17238	0.00184748	new_high_vs_new_mid
734	ENSMUSG00000100975	42.5866	1.34363	2.55136e-08	new_mid_vs_new_low	42.5866	-0.746413	0.00106594	new_high_vs_new_mid
735	ENSMUSG00000101662	14.2373	0.711865	0.0083426	new_mid_vs_new_low	14.2373	-1.44624	1.5974e-09	new_high_vs_new_mid
736	ENSMUSG00000101892	10.6747	1.43086	1.69922e-05	new_mid_vs_new_low	10.6747	-1.091	0.000468366	new_high_vs_new_mid
737	ENSMUSG00000102495	5.39305	1.17676	0.000201826	new_mid_vs_new_low	5.39305	-1.01553	0.000909332	new_high_vs_new_mid
738	ENSMUSG00000102824	3.60637	1.05638	0.00719547	new_mid_vs_new_low	3.60637	-1.4888	6.55569e-05	new_high_vs_new_mid
739	ENSMUSG00000103341	15.5358	3.46785	3.33617e-16	new_mid_vs_new_low	15.5358	-1.30753	0.00105972	new_high_vs_new_mid
740	ENSMUSG00000103801	7.20307	1.62739	6.72246e-08	new_mid_vs_new_low	7.20307	-1.10032	0.00014106	new_high_vs_new_mid
741	ENSMUSG00000104956	32.7112	0.560445	0.00936418	new_mid_vs_new_low	32.7112	-0.982188	1.72205e-07	new_high_vs_new_mid
742	ENSMUSG00000104970	6.30848	3.67632	1.07715e-18	new_mid_vs_new_low	6.30848	-1.00077	0.00875307	new_high_vs_new_mid
743	ENSMUSG00000106106	10498	1.47385	0.0014503	new_mid_vs_new_low	10498	-1.64671	4.60243e-05	new_high_vs_new_mid
744	ENSMUSG00000106803	9.31579	0.626601	0.000654138	new_mid_vs_new_low	9.31579	-2.17951	2.06197e-28	new_high_vs_new_mid
745	ENSMUSG00000107002	606.16	3.20251	3.24441e-127	new_mid_vs_new_low	606.16	-1.02842	7.86958e-17	new_high_vs_new_mid
746	ENSMUSG00000107112	248.098	0.483724	9.468e-05	new_mid_vs_new_low	248.098	-0.815501	4.00396e-14	new_high_vs_new_mid
747	ENSMUSG00000107853	2.56193	1.32179	0.00196451	new_mid_vs_new_low	2.56193	-1.3797	0.000945065	new_high_vs_new_mid
748	ENSMUSG00000107906	4.24245	1.31948	0.00472051	new_mid_vs_new_low	4.24245	-1.3014	0.00282924	new_high_vs_new_mid
749	ENSMUSG00000108170	7.0246	1.34773	4.60343e-05	new_mid_vs_new_low	7.0246	-0.867933	0.00669987	new_high_vs_new_mid
750	ENSMUSG00000108976	161.77	0.567922	0.00770257	new_mid_vs_new_low	161.77	-0.63203	0.000711359	new_high_vs_new_mid
751	ENSMUSG00000109227	45.7389	0.441966	0.00602118	new_mid_vs_new_low	45.7389	-0.80281	1.40973e-08	new_high_vs_new_mid
752	ENSMUSG00000110001	4594.65	0.184597	0.00762381	new_mid_vs_new_low	4594.65	-0.670352	9.8142e-33	new_high_vs_new_mid
753	ENSMUSG00000110331	11.0136	1.5593	6.32738e-17	new_mid_vs_new_low	11.0136	-1.71463	3.59245e-20	new_high_vs_new_mid
754	ENSMUSG00000110726	1.88233	1.6778	0.00229179	new_mid_vs_new_low	1.88233	-2.49068	3.23243e-06	new_high_vs_new_mid
755	ENSMUSG00000111232	20.0016	1.12789	0.000515062	new_mid_vs_new_low	20.0016	-1.04939	0.000386708	new_high_vs_new_mid
756	ENSMUSG00000111348	34.9783	1.23609	4.35196e-12	new_mid_vs_new_low	34.9783	-0.665723	9.26662e-05	new_high_vs_new_mid
757	ENSMUSG00000111828	46.0755	0.985537	2.77532e-08	new_mid_vs_new_low	46.0755	-0.488121	0.00451578	new_high_vs_new_mid
758	ENSMUSG00000111970	2.28263	1.35374	0.00620379	new_mid_vs_new_low	2.28263	-1.31632	0.00567084	new_high_vs_new_mid
759	ENSMUSG00000113390	110.269	1.04723	0.00011967	new_mid_vs_new_low	110.269	-0.725866	0.0039189	new_high_vs_new_mid
760	ENSMUSG00000113798	1.08167	5.47914	2.2198e-12	new_mid_vs_new_low	1.08167	-2.42869	0.000281286	new_high_vs_new_mid
761	ENSMUSG00000114206	49.9256	2.25559	9.54673e-29	new_mid_vs_new_low	49.9256	-0.785505	4.24999e-05	new_high_vs_new_mid
762	ENSMUSG00000114380	2.14381	4.99298	9.10245e-19	new_mid_vs_new_low	2.14381	-1.37901	0.0010091	new_high_vs_new_mid
763	ENSMUSG00000114579	5.6543	1.63821	0.000309613	new_mid_vs_new_low	5.6543	-2.22134	1.09722e-07	new_high_vs_new_mid
764	ENSMUSG00000115338	137.844	0.488859	0.0053782	new_mid_vs_new_low	137.844	-1.1265	2.44358e-14	new_high_vs_new_mid
765	ENSMUSG00000116836	5.58561	1.16353	0.00012597	new_mid_vs_new_low	5.58561	-1.19745	4.19649e-05	new_high_vs_new_mid
766	ENSMUSG00000116864	7.79879	0.956754	0.000392677	new_mid_vs_new_low	7.79879	-0.821962	0.00167612	new_high_vs_new_mid
767	ENSMUSG00000118346	107.67	0.487671	0.00373953	new_mid_vs_new_low	107.67	-0.506616	0.000744128	new_high_vs_new_mid
