# Supplementary material for: Mouse Oocytes, A Complex Single Cell Transcriptome
Source: Front Cell Dev Biol. 2022 Mar 7;10:827937. doi: 10.3389/fcell.2022.827937 (PMC8935041; doi:10.3389/fcell.2022.827937)
Supplement: Supplementary file 2 [file Table3.XLSX]

## Sheet: Sheet1
Table S3. Calculation of Original, Dedup and Picard counts.
	Original	Dedup	Picard	Dedup percentage	Picard percentage
GV_s_rM_GSE141190	10460245	4049859	1867660	0.387167	0.178548
GV_s_rM_GSE141190	14210481	6833321	2792903	0.480865	0.196538
GV_s_rM_GSE141190	14220897	5385100	2204824	0.378675	0.155041
GV_s_rM_GSE141190	12250293	7156708	3110991	0.584207	0.253952
GV_s_rM_GSE141190	13796533	5232244	2108282	0.379243	0.152812
GV_s_rM_GSE141190	12322495	5812939	2551883	0.471734	0.207091
GV_s_rM_GSE141190	11896552	5406720	2289007	0.454478	0.192409
GV_s_rM_GSE141190	12274757	9533574	1973698	0.776681	0.160793
MII_s_rM_GSE141190	14307482	3545454	951748	0.247804	0.066521
MII_s_rM_GSE141190	14009148	4338298	958062	0.309676	0.0683883
MII_s_rM_GSE141190	18028998	5588472	945990	0.309971	0.0524705
