# Supplementary material for: Mouse Oocytes, A Complex Single Cell Transcriptome
Source: Front Cell Dev Biol. 2022 Mar 7;10:827937. doi: 10.3389/fcell.2022.827937 (PMC8935041; doi:10.3389/fcell.2022.827937)
Supplement: Supplementary file 3 [file Table9.XLSX]

## Sheet: Sheet1
Table S9. Differential analysis results of MII vs GV from polyA RNA-seq, normalized by constGenes or ERCC.
MII vs GV, constGenes normalization of polyA RNA-seq										MII vs GV, ERCC normalization of polyA RNA-seq
	baseMean	log2FoldChange	lfcSE	stat	pvalue	padj	Symbol				baseMean	log2FoldChange	lfcSE	stat	pvalue	padj	Symbol
ENSMUSG00000000001	1123.18	-0.12992	0.124835	-1.04074	0.297998	0.352407	Gnai3			ENSMUSG00000000001	1208.69	-0.631774	0.26996	-2.34025	0.0192709	0.0257306	Gnai3
ENSMUSG00000000028	415.816	-0.132588	0.177686	-0.746189	0.455553	0.511347	Cdc45			ENSMUSG00000000028	449.6	-0.670391	0.298162	-2.24841	0.0245498	0.032237	Cdc45
ENSMUSG00000000037	1391.73	-0.247901	0.112149	-2.21046	0.0270732	0.0396406	Scml2			ENSMUSG00000000037	1507.22	-0.788724	0.25831	-3.0534	0.00226268	0.00347729	Scml2
ENSMUSG00000000056	232.472	-1.46473	0.281187	-5.2091	1.89758e-07	5.34482e-07	Narf			ENSMUSG00000000056	274.105	-2.01083	0.367697	-5.46872	4.53305e-08	1.29281e-07	Narf
ENSMUSG00000000078	19.8577	0.463851	0.641717	0.722828	0.469786	0.525263	Klf6			ENSMUSG00000000078	19.3279	-0.30998	0.642665	-0.482335	0.629568	0.656321	Klf6
ENSMUSG00000000085	480.776	-1.09065	0.215346	-5.06464	4.09176e-07	1.1161e-06	Scmh1			ENSMUSG00000000085	554.083	-1.62102	0.325501	-4.98007	6.35624e-07	1.57602e-06	Scmh1
ENSMUSG00000000088	801.44	-2.41263	0.161078	-14.978	1.02231e-50	1.8948e-49	Cox5a			ENSMUSG00000000088	938.335	-2.97676	0.204217	-14.5765	3.96471e-48	1.07544e-46	Cox5a
ENSMUSG00000000094	804.427	-1.01888	0.19041	-5.35097	8.74817e-08	2.54521e-07	Tbx4			ENSMUSG00000000094	931.196	-1.50179	0.331348	-4.53238	5.83235e-06	1.28324e-05	Tbx4
ENSMUSG00000000125	1.97791	-1.6449	2.41058	-0.682369	0.495005	0.549723	Wnt3			ENSMUSG00000000125	2.13368	-1.86994	2.28865	-0.817048	0.413901	0.445522	Wnt3
ENSMUSG00000000127	200.89	-1.20799	0.16635	-7.26174	3.82145e-13	1.6692e-12	Fer			ENSMUSG00000000127	228.567	-1.73739	0.280498	-6.19393	5.86806e-10	2.02129e-09	Fer
ENSMUSG00000000131	226.621	-0.6389	0.183862	-3.47489	0.000511061	0.000969078	Xpo6			ENSMUSG00000000131	254.877	-1.13427	0.323477	-3.5065	0.000454044	0.000773446	Xpo6
ENSMUSG00000000134	1157.2	-1.3008	0.218732	-5.94698	2.73132e-09	9.06637e-09	Tfe3			ENSMUSG00000000134	1329.89	-1.84796	0.303807	-6.08267	1.18201e-09	3.96188e-09	Tfe3
ENSMUSG00000000142	1518.54	-0.514639	0.144636	-3.55817	0.000373447	0.000720725	Axin2			ENSMUSG00000000142	1658.26	-1.07291	0.251788	-4.26115	2.03378e-05	4.1762e-05	Axin2
ENSMUSG00000000148	42.9195	-2.25995	0.714976	-3.16088	0.00157294	0.00278991	Brat1			ENSMUSG00000000148	52.9493	-2.6885	0.72851	-3.69041	0.000223896	0.000398361	Brat1
ENSMUSG00000000149	452.649	0.136604	0.112021	1.21945	0.222672	0.271766	Gna12			ENSMUSG00000000149	472.948	-0.418112	0.240328	-1.73976	0.0819017	0.09872	Gna12
ENSMUSG00000000157	3.27733	-5.85557	1.87407	-3.12451	0.00178099	0.00313781	Itgb2l			ENSMUSG00000000157	4.24734	-6.49265	1.73023	-3.75248	0.000175097	0.000316711	Itgb2l
ENSMUSG00000000167	24.5654	-2.32741	0.400743	-5.80774	6.33203e-09	2.03949e-08	Pih1d2			ENSMUSG00000000167	28.3161	-2.89379	0.437151	-6.61967	3.60011e-11	1.39473e-10	Pih1d2
ENSMUSG00000000168	299.552	-1.48634	0.162427	-9.15078	5.65257e-20	3.5994e-19	Dlat			ENSMUSG00000000168	350.584	-2.02223	0.295202	-6.85031	7.36889e-12	3.03976e-11	Dlat
ENSMUSG00000000171	1341.42	-4.08058	0.198316	-20.5761	4.49122e-94	2.26017e-92	Sdhd			ENSMUSG00000000171	1644.35	-4.60481	0.273685	-16.8252	1.59528e-63	7.62536e-62	Sdhd
ENSMUSG00000000184	297.278	-10.8749	1.1912	-9.12936	6.89023e-20	4.37911e-19	Ccnd2			ENSMUSG00000000184	414.943	-11.6048	1.22127	-9.50222	2.05466e-21	1.65504e-20	Ccnd2
ENSMUSG00000000194	176.556	-3.18126	0.381666	-8.33518	7.73816e-17	4.20097e-16	Gpr107			ENSMUSG00000000194	218.56	-3.79285	0.411741	-9.21175	3.20859e-20	2.42308e-19	Gpr107
ENSMUSG00000000197	14.3256	-0.780299	0.715855	-1.09002	0.275703	0.328899	Nalcn			ENSMUSG00000000197	17.3369	-1.13228	0.793483	-1.42698	0.153587	0.177169	Nalcn
ENSMUSG00000000202	100.766	-0.895223	0.358903	-2.49433	0.0126194	0.0195476	Btbd17			ENSMUSG00000000202	117.686	-1.45578	0.442199	-3.29214	0.000994268	0.00161048	Btbd17
ENSMUSG00000000214	566.53	-2.44371	0.266202	-9.1799	4.31496e-20	2.75822e-19	Th			ENSMUSG00000000214	680.664	-2.98463	0.33294	-8.96446	3.11798e-19	2.22568e-18	Th
ENSMUSG00000000215	5.9627	-0.352056	0.687795	-0.511861	0.608748	0.657819	Ins2			ENSMUSG00000000215	6.5786	-0.750442	0.805018	-0.932205	0.351231	0.382981	Ins2
ENSMUSG00000000247	18.314	-0.775671	0.568305	-1.36488	0.17229	0.215372	Lhx2			ENSMUSG00000000247	19.4675	-1.35766	0.586952	-2.31306	0.0207192	0.0275365	Lhx2
ENSMUSG00000000253	780.254	-4.7397	0.209111	-22.6659	9.71441e-114	7.36654e-112	Gmpr			ENSMUSG00000000253	965.662	-5.21485	0.31205	-16.7116	1.07925e-62	4.95978e-61	Gmpr
ENSMUSG00000000276	209.763	-0.650096	0.196645	-3.30594	0.000946585	0.00173356	Dgke			ENSMUSG00000000276	232.683	-1.22752	0.294491	-4.16829	3.06895e-05	6.15117e-05	Dgke
ENSMUSG00000000278	440.961	-0.577926	0.118783	-4.86537	1.14243e-06	2.96026e-06	Scpep1			ENSMUSG00000000278	487.433	-1.10517	0.267396	-4.13308	3.57933e-05	7.10753e-05	Scpep1
ENSMUSG00000000282	10.9299	-2.48165	0.700047	-3.54498	0.000392644	0.000756456	Mnt			ENSMUSG00000000282	13.3609	-2.94734	0.773254	-3.8116	0.00013807	0.000253609	Mnt
ENSMUSG00000000290	15.2123	-2.49129	1.08028	-2.30614	0.0211026	0.0314673	Itgb2			ENSMUSG00000000290	18.4171	-2.85604	1.04329	-2.73754	0.00619009	0.00890583	Itgb2
ENSMUSG00000000295	71.3823	-4.93718	0.509641	-9.68756	3.40552e-22	2.40662e-21	Hddc2			ENSMUSG00000000295	87.5302	-5.508	0.511311	-10.7723	4.6513e-27	5.16598e-26	Hddc2
ENSMUSG00000000296	26.2067	-0.758153	0.377341	-2.0092	0.0445159	0.0625022	Tpd52l1			ENSMUSG00000000296	28.9942	-1.30949	0.453017	-2.89059	0.0038452	0.00569676	Tpd52l1
ENSMUSG00000000301	29.388	-2.03294	0.629829	-3.22777	0.00124761	0.00224889	Pemt			ENSMUSG00000000301	34.9132	-2.53892	0.652932	-3.88849	0.00010087	0.000188814	Pemt
ENSMUSG00000000303	1916	-0.572302	0.182191	-3.14123	0.00168241	0.00297327	Cdh1			ENSMUSG00000000303	2152.19	-1.08832	0.313498	-3.47155	0.00051747	0.000873341	Cdh1
ENSMUSG00000000305	734.998	0.339241	0.145846	2.32602	0.0200175	0.0299675	Cdh4			ENSMUSG00000000305	773.522	-0.141413	0.289027	-0.489273	0.624648	0.651681	Cdh4
ENSMUSG00000000318	159.732	-3.42429	0.305422	-11.2117	3.57346e-29	3.33958e-28	Clec10a			ENSMUSG00000000318	197.852	-4.08346	0.33161	-12.314	7.61096e-35	1.20347e-33	Clec10a
ENSMUSG00000000320	80.0195	-2.32284	0.33619	-6.90929	4.87084e-12	1.97727e-11	Alox12			ENSMUSG00000000320	94.7326	-2.7963	0.405567	-6.89479	5.39435e-12	2.24803e-11	Alox12
ENSMUSG00000000325	13.5985	-2.22757	0.703673	-3.16564	0.00154744	0.00274878	Arvcf			ENSMUSG00000000325	16.6988	-2.84455	0.741509	-3.83616	0.000124972	0.000230976	Arvcf
ENSMUSG00000000339	130.148	-2.18645	0.231825	-9.43147	4.04363e-21	2.73089e-20	Rtca			ENSMUSG00000000339	153.003	-2.76539	0.284898	-9.70658	2.8266e-22	2.39357e-21	Rtca
ENSMUSG00000000340	72.7199	-0.359472	0.394929	-0.910219	0.362707	0.418471	Dbt			ENSMUSG00000000340	78.1747	-0.905625	0.433636	-2.08845	0.0367576	0.0469842	Dbt
ENSMUSG00000000346	1892.41	0.016057	0.102828	0.156153	0.875913	0.895707	Dazap2			ENSMUSG00000000346	2012.22	-0.495021	0.255701	-1.93593	0.0528758	0.0658215	Dazap2
ENSMUSG00000000355	24.213	-2.8842	0.394521	-7.31065	2.65859e-13	1.17236e-12	Mcts1			ENSMUSG00000000355	28.7749	-3.49495	0.43581	-8.01944	1.0623e-15	5.95876e-15	Mcts1
ENSMUSG00000000365	1099.43	-1.16933	0.128513	-9.0989	9.12527e-20	5.7643e-19	Rnf17			ENSMUSG00000000365	1246.9	-1.67086	0.26166	-6.38561	1.70717e-10	6.2127e-10	Rnf17
ENSMUSG00000000374	565.414	-0.218006	0.207622	-1.05002	0.29371	0.347881	Trappc10			ENSMUSG00000000374	624.044	-0.695181	0.336551	-2.06561	0.0388658	0.0494628	Trappc10
ENSMUSG00000000378	38.7937	-3.10265	0.579927	-5.35007	8.79224e-08	2.55759e-07	Ccm2			ENSMUSG00000000378	47.9334	-3.60359	0.612834	-5.88021	4.09745e-09	1.30846e-08	Ccm2
ENSMUSG00000000384	50.3919	-3.15518	0.57322	-5.50431	3.70609e-08	1.11599e-07	Tbrg4			ENSMUSG00000000384	63.9028	-3.5779	0.626226	-5.71344	1.10718e-08	3.38712e-08	Tbrg4
ENSMUSG00000000386	9.92356	-1.8819	0.902074	-2.08619	0.0369614	0.0526928	Mx1			ENSMUSG00000000386	11.8082	-2.51774	0.908303	-2.77192	0.00557266	0.00806902	Mx1
ENSMUSG00000000399	600.892	-5.55099	0.340673	-16.2942	1.08537e-59	2.53869e-58	Ndufa9			ENSMUSG00000000399	750.493	-6.09094	0.386678	-15.752	6.6589e-56	2.46306e-54	Ndufa9
ENSMUSG00000000402	114.73	-1.91095	0.28348	-6.74104	1.57258e-11	6.17979e-11	Egfl6			ENSMUSG00000000402	135.468	-2.51528	0.336658	-7.47132	7.93972e-14	3.85254e-13	Egfl6
ENSMUSG00000000416	106.013	-0.870057	0.526729	-1.65181	0.0985732	0.129808	Cttnbp2			ENSMUSG00000000416	127.284	-1.37011	0.580465	-2.36036	0.0182573	0.0244771	Cttnbp2
ENSMUSG00000000420	349.329	-0.279198	0.130444	-2.14036	0.0323255	0.046618	Galnt1			ENSMUSG00000000420	378.008	-0.799399	0.269429	-2.96701	0.0030071	0.00453362	Galnt1
ENSMUSG00000000439	3259.84	0.524285	0.137371	3.81655	0.000135328	0.000276875	Mkrn2			ENSMUSG00000000439	3362.98	-0.0228892	0.268099	-0.085376	0.931962	0.939169	Mkrn2
ENSMUSG00000000440	194.624	-1.10108	0.152335	-7.22801	4.90118e-13	2.1285e-12	Pparg			ENSMUSG00000000440	217.473	-1.66792	0.237291	-7.029	2.08013e-12	8.98749e-12	Pparg
ENSMUSG00000000441	6347.51	0.767872	0.13815	5.55824	2.72516e-08	8.31008e-08	Raf1			ENSMUSG00000000441	6431.65	0.221073	0.263699	0.838353	0.401833	0.433374	Raf1
ENSMUSG00000000486	4.38866	-0.842386	0.826217	-1.01957	0.307932	0.362657	44075			ENSMUSG00000000486	4.80783	-1.39535	0.923612	-1.51075	0.130852	0.152791	44075
ENSMUSG00000000489	89.7894	-0.609614	0.456801	-1.33453	0.182031	0.226458	Pdgfb			ENSMUSG00000000489	98.1661	-1.24566	0.471108	-2.64412	0.00819039	0.0116046	Pdgfb
ENSMUSG00000000531	14.4666	-3.76455	0.593786	-6.33992	2.29884e-10	8.27951e-10	Grasp			ENSMUSG00000000531	17.9211	-4.13077	0.697793	-5.91976	3.22407e-09	1.04011e-08	Grasp
ENSMUSG00000000532	440.802	-0.479607	0.184076	-2.60549	0.00917439	0.0145049	Acvr1b			ENSMUSG00000000532	487.009	-0.981649	0.306342	-3.20442	0.00135334	0.00214953	Acvr1b
ENSMUSG00000000538	545.335	-1.45839	0.284302	-5.12973	2.9016e-07	8.02578e-07	Tom1l2			ENSMUSG00000000538	643.832	-1.97946	0.373095	-5.30551	1.1236e-07	3.04928e-07	Tom1l2
ENSMUSG00000000544	20.8926	0.435313	0.684264	0.636177	0.524661	0.578556	Gpa33			ENSMUSG00000000544	22.6618	0.0938926	0.737428	0.127324	0.898684	0.909478	Gpa33
ENSMUSG00000000552	39.5728	-1.48225	0.415078	-3.57102	0.000355597	0.000688115	Zfp385a			ENSMUSG00000000552	45.4597	-2.10743	0.448491	-4.69894	2.61518e-06	6.04245e-06	Zfp385a
ENSMUSG00000000555	9.6363	-7.40494	1.13248	-6.5387	6.20556e-11	2.33052e-10	Itga5			ENSMUSG00000000555	12.7694	-8.07025	1.12766	-7.15666	8.26639e-13	3.69903e-12	Itga5
ENSMUSG00000000561	2.8247	-5.62783	1.66953	-3.37092	0.000749181	0.00138904	Wdr77			ENSMUSG00000000561	3.90478	-6.35028	1.62323	-3.91213	9.1486e-05	0.00017204	Wdr77
ENSMUSG00000000563	476.144	-3.09713	0.141482	-21.8907	3.18581e-106	2.00404e-104	Atp5pb			ENSMUSG00000000563	575.528	-3.60916	0.255693	-14.1152	3.05994e-45	7.46286e-44	Atp5pb
ENSMUSG00000000568	314.527	-1.90844	0.145502	-13.1163	2.65701e-39	3.51034e-38	Hnrnpd			ENSMUSG00000000568	367.917	-2.44421	0.25534	-9.57236	1.04491e-21	8.54888e-21	Hnrnpd
ENSMUSG00000000581	13.7964	-1.13927	0.530954	-2.1457	0.0318967	0.0460577	C1d			ENSMUSG00000000581	15.9264	-1.64723	0.628318	-2.62165	0.00875061	0.0123448	C1d
ENSMUSG00000000594	16.4176	-1.2568	0.644329	-1.95055	0.0511105	0.0710703	Gm2a			ENSMUSG00000000594	18.0904	-1.95709	0.641806	-3.04934	0.00229345	0.00352067	Gm2a
ENSMUSG00000000600	73.1421	-1.30448	0.33139	-3.9364	8.2712e-05	0.000173434	Krit1			ENSMUSG00000000600	84.3123	-1.85618	0.398528	-4.65757	3.19959e-06	7.29972e-06	Krit1
ENSMUSG00000000605	56.328	-0.424477	0.407467	-1.04175	0.297529	0.351912	Clcn4			ENSMUSG00000000605	62.6477	-1.0413	0.465536	-2.23678	0.0253007	0.033163	Clcn4
ENSMUSG00000000628	36.7198	-0.0999394	0.443842	-0.225169	0.821848	0.849496	Hk2			ENSMUSG00000000628	40.62	-0.600247	0.523749	-1.14606	0.251771	0.280339	Hk2
ENSMUSG00000000631	622.603	-1.71184	0.25937	-6.60001	4.11124e-11	1.56883e-10	Myo18a			ENSMUSG00000000631	742.913	-2.26234	0.34938	-6.4753	9.46239e-11	3.51719e-10	Myo18a
ENSMUSG00000000686	23.7762	-0.679438	0.311231	-2.18307	0.029031	0.0422724	Abhd15			ENSMUSG00000000686	26.2133	-1.17931	0.424962	-2.7751	0.00551841	0.00799903	Abhd15
ENSMUSG00000000693	170.754	-0.0263576	0.199474	-0.132136	0.894877	0.91162	Loxl3			ENSMUSG00000000693	179.486	-0.625706	0.276769	-2.26075	0.0237746	0.0312857	Loxl3
ENSMUSG00000000701	539.621	0.683109	0.135546	5.0397	4.66267e-07	1.264e-06	Tcl1b5			ENSMUSG00000000701	543.415	0.128021	0.246985	0.518334	0.604225	0.631994	Tcl1b5
ENSMUSG00000000711	23.425	-2.39721	0.536874	-4.46513	8.00219e-06	1.89198e-05	Rab5b			ENSMUSG00000000711	28.2389	-2.80597	0.613977	-4.57014	4.8739e-06	1.08481e-05	Rab5b
ENSMUSG00000000730	741.528	-2.11198	0.20324	-10.3916	2.70836e-25	2.19083e-24	Dnmt3l			ENSMUSG00000000730	883.487	-2.62535	0.305991	-8.57982	9.50235e-18	6.16562e-17	Dnmt3l
ENSMUSG00000000731	50.3823	-3.19425	0.377132	-8.46985	2.45701e-17	1.37201e-16	Aire			ENSMUSG00000000731	63.1827	-3.6479	0.48519	-7.5185	5.54076e-14	2.72577e-13	Aire
ENSMUSG00000000732	698.843	-2.16038	0.22951	-9.413	4.82193e-21	3.24333e-20	Icosl			ENSMUSG00000000732	842.422	-2.72081	0.318012	-8.55569	1.17166e-17	7.52622e-17	Icosl
ENSMUSG00000000738	30.1316	0.435085	0.615135	0.707301	0.47938	0.534802	Spg7			ENSMUSG00000000738	29.8816	-0.234172	0.616428	-0.379885	0.704031	0.728327	Spg7
ENSMUSG00000000739	60.0353	-5.75581	0.477997	-12.0415	2.14947e-33	2.34535e-32	Sult5a1			ENSMUSG00000000739	73.4692	-6.25117	0.520462	-12.0108	3.11745e-33	4.6104e-32	Sult5a1
ENSMUSG00000000740	47.973	-4.62876	0.323627	-14.3028	2.103e-46	3.47162e-45	Rpl13			ENSMUSG00000000740	59.5571	-5.1317	0.433425	-11.8399	2.42768e-32	3.45551e-31	Rpl13
ENSMUSG00000000743	113.949	-1.97776	0.467953	-4.2264	2.37456e-05	5.32393e-05	Chmp1a			ENSMUSG00000000743	139.49	-2.48254	0.521308	-4.76214	1.91548e-06	4.49286e-06	Chmp1a
ENSMUSG00000000751	1687.6	-1.96885	0.177259	-11.1072	1.15795e-28	1.05718e-27	Rpa1			ENSMUSG00000000751	2018.91	-2.5435	0.281903	-9.02264	1.83617e-19	1.33178e-18	Rpa1
ENSMUSG00000000759	41.8783	-1.56899	0.5215	-3.0086	0.00262454	0.00450312	Tubgcp3			ENSMUSG00000000759	47.8682	-2.14113	0.536098	-3.99392	6.49886e-05	0.000124371	Tubgcp3
ENSMUSG00000000766	10.1113	-1.46054	0.48973	-2.98233	0.00286063	0.00488097	Oprm1			ENSMUSG00000000766	11.5058	-2.03471	0.575253	-3.53708	0.000404583	0.000694224	Oprm1
ENSMUSG00000000776	70.6232	-1.08164	0.442467	-2.44457	0.0145024	0.0222179	Polr3d			ENSMUSG00000000776	82.8985	-1.49281	0.524126	-2.84819	0.0043969	0.00646077	Polr3d
ENSMUSG00000000782	401.335	0.174932	0.161315	1.08441	0.278181	0.331498	Tcf7			ENSMUSG00000000782	429.113	-0.327528	0.305605	-1.07174	0.283839	0.313535	Tcf7
ENSMUSG00000000787	6366.7	-0.327092	0.106404	-3.07406	0.00211165	0.00367862	Ddx3x			ENSMUSG00000000787	6944.13	-0.838307	0.263215	-3.18488	0.00144816	0.002289	Ddx3x
ENSMUSG00000000792	2.68072	-1.21714	1.4043	-0.866728	0.386091	0.442499	Slc5a5			ENSMUSG00000000792	2.64875	-1.85812	1.46269	-1.27035	0.203961	0.230567	Slc5a5
ENSMUSG00000000794	6.97569	0.458075	0.856029	0.535116	0.59257	0.642854	Kcnn3			ENSMUSG00000000794	6.99506	-0.0184126	0.922405	-0.0199615	0.984074	0.985492	Kcnn3
ENSMUSG00000000804	398.685	-1.15214	0.203475	-5.66231	1.49348e-08	4.66789e-08	Usp32			ENSMUSG00000000804	460.73	-1.7099	0.312819	-5.4661	4.60033e-08	1.31072e-07	Usp32
ENSMUSG00000000811	420.151	-1.8998	0.210592	-9.02125	1.85956e-19	1.15489e-18	Txnrd3			ENSMUSG00000000811	501.379	-2.42347	0.320869	-7.55284	4.25883e-14	2.11446e-13	Txnrd3
ENSMUSG00000000823	568.794	-0.233602	0.181753	-1.28527	0.198698	0.245154	Zfp512b			ENSMUSG00000000823	620.073	-0.756635	0.303059	-2.49666	0.012537	0.0172205	Zfp512b
ENSMUSG00000000826	289.809	-0.750756	0.257653	-2.91382	0.00357036	0.00601108	Dnajc5			ENSMUSG00000000826	332.266	-1.27317	0.367765	-3.46191	0.000536358	0.00090297	Dnajc5
ENSMUSG00000000827	2248.73	-0.139469	0.111713	-1.24846	0.211864	0.259701	Tpd52l2			ENSMUSG00000000827	2428.78	-0.64576	0.268858	-2.40186	0.0163118	0.0220317	Tpd52l2
ENSMUSG00000000838	108.181	-1.19767	0.284941	-4.2032	2.63163e-05	5.86467e-05	Fmr1			ENSMUSG00000000838	125.948	-1.73835	0.380643	-4.56688	4.95036e-06	1.10036e-05	Fmr1
ENSMUSG00000000876	120.015	-2.3035	0.278779	-8.26281	1.4228e-16	7.6147e-16	Pxmp4			ENSMUSG00000000876	141.877	-2.97199	0.285853	-10.3969	2.56047e-25	2.59658e-24	Pxmp4
ENSMUSG00000000884	314.939	-1.93203	0.266854	-7.24001	4.48637e-13	1.95193e-12	Gnb1l			ENSMUSG00000000884	374.762	-2.45087	0.351897	-6.96471	3.2907e-12	1.3979e-11	Gnb1l
ENSMUSG00000000889	23.151	-2.62345	0.775214	-3.38416	0.000713975	0.00132732	Dbh			ENSMUSG00000000889	27.5708	-3.18599	0.755111	-4.21923	2.45139e-05	4.98464e-05	Dbh
ENSMUSG00000000901	14.6611	-5.04665	0.678295	-7.44019	1.00538e-13	4.56183e-13	Mmp11			ENSMUSG00000000901	18.5439	-5.61719	0.734149	-7.6513	1.98961e-14	1.01656e-13	Mmp11
ENSMUSG00000000902	559.773	-2.76264	0.228829	-12.0729	1.46811e-33	1.61677e-32	Smarcb1			ENSMUSG00000000902	684.208	-3.27023	0.330971	-9.8807	5.04814e-23	4.50337e-22	Smarcb1
ENSMUSG00000000915	849.798	-2.45697	0.193098	-12.724	4.35256e-37	5.3742e-36	Hip1r			ENSMUSG00000000915	1045.7	-2.9973	0.316786	-9.46158	3.0333e-21	2.41765e-20	Hip1r
ENSMUSG00000000916	153.615	-0.626917	0.134572	-4.6586	3.18364e-06	7.89469e-06	Nsun5			ENSMUSG00000000916	167.528	-1.16181	0.251487	-4.61976	3.84188e-06	8.67022e-06	Nsun5
ENSMUSG00000000948	40.6476	-1.1928	0.276382	-4.31575	1.59063e-05	3.63651e-05	Gm38393			ENSMUSG00000000948	45.727	-1.78667	0.343613	-5.19965	1.99665e-07	5.26609e-07	Gm38393
ENSMUSG00000000958	30.5804	-5.74654	0.635837	-9.03776	1.59915e-19	9.97639e-19	Slc7a7			ENSMUSG00000000958	37.7878	-6.30757	0.657873	-9.58782	8.99633e-22	7.38567e-21	Slc7a7
ENSMUSG00000000959	131.835	-1.67418	0.248319	-6.74204	1.56173e-11	6.14007e-11	Oxa1l			ENSMUSG00000000959	157.637	-2.14832	0.376161	-5.71119	1.1219e-08	3.42839e-08	Oxa1l
ENSMUSG00000000976	834.936	-0.710464	0.209397	-3.39291	0.000691554	0.00128795	Heatr6			ENSMUSG00000000976	936.628	-1.28197	0.306534	-4.18213	2.88786e-05	5.81266e-05	Heatr6
ENSMUSG00000000983	4.08252	-0.727557	1.30412	-0.557892	0.576918	0.628421	Wfdc18			ENSMUSG00000000983	5.06593	-1.19832	1.3449	-0.89101	0.372924	0.404698	Wfdc18
ENSMUSG00000001014	3.9998	-3.31268	1.28252	-2.58295	0.00979591	0.0154244	Icam4			ENSMUSG00000001014	4.9123	-3.73922	1.31534	-2.84278	0.00447218	0.00656502	Icam4
ENSMUSG00000001016	691.872	-1.19921	0.138714	-8.6452	5.37097e-18	3.08956e-17	Ilf2			ENSMUSG00000001016	786.121	-1.74206	0.25402	-6.85796	6.98518e-12	2.88433e-11	Ilf2
ENSMUSG00000001017	179.295	-2.54874	0.229837	-11.0893	1.41319e-28	1.28737e-27	Chtop			ENSMUSG00000001017	216.71	-3.08698	0.321059	-9.61499	6.91168e-22	5.71078e-21	Chtop
ENSMUSG00000001018	178.792	-0.350304	0.286458	-1.22288	0.221375	0.270321	Snapin			ENSMUSG00000001018	197.671	-0.804127	0.383822	-2.09505	0.0361665	0.0462818	Snapin
ENSMUSG00000001025	5.50408	-0.385214	1.11022	-0.346971	0.728613	0.767625	S100a6			ENSMUSG00000001025	5.90734	-1.01102	1.13847	-0.888055	0.374511	0.406163	S100a6
ENSMUSG00000001034	19.9635	-3.09453	1.05223	-2.94094	0.00327221	0.00554167	Mapk7			ENSMUSG00000001034	25.0269	-3.44471	1.29612	-2.65771	0.00786728	0.0111743	Mapk7
ENSMUSG00000001036	6152.34	-1.18097	0.097134	-12.1582	5.19179e-34	5.79047e-33	Epn2			ENSMUSG00000001036	6968.52	-1.72939	0.228023	-7.58428	3.34349e-14	1.68152e-13	Epn2
ENSMUSG00000001039	632.244	-0.165091	0.124672	-1.3242	0.185436	0.230349	B9d1			ENSMUSG00000001039	660.116	-0.696575	0.201476	-3.45736	0.000545491	0.000917234	B9d1
ENSMUSG00000001052	308.822	-1.78221	0.194197	-9.17732	4.41956e-20	2.824e-19	Sec24b			ENSMUSG00000001052	363.128	-2.32956	0.293021	-7.95015	1.86281e-15	1.02559e-14	Sec24b
ENSMUSG00000001054	88.2474	-2.55361	0.469388	-5.44029	5.31948e-08	1.57836e-07	Rmnd5b			ENSMUSG00000001054	104.694	-3.12746	0.476387	-6.56497	5.20448e-11	1.98448e-10	Rmnd5b
ENSMUSG00000001056	286.995	-6.22999	0.279	-22.3297	1.90221e-110	1.31079e-108	Nhp2			ENSMUSG00000001056	359.951	-6.85832	0.323788	-21.1815	1.41362e-99	2.20393e-97	Nhp2
ENSMUSG00000001062	144.318	-3.46199	0.41264	-8.38984	4.86794e-17	2.67334e-16	Vps9d1			ENSMUSG00000001062	180.458	-3.91694	0.478542	-8.18516	2.71939e-16	1.58785e-15	Vps9d1
ENSMUSG00000001065	417.583	-1.76359	0.250538	-7.03922	1.93323e-12	8.05045e-12	Zfp276			ENSMUSG00000001065	497.749	-2.29015	0.347616	-6.58816	4.4532e-11	1.70974e-10	Zfp276
ENSMUSG00000001082	258.837	0.549597	0.183424	2.99632	0.00273261	0.00467647	Mfsd10			ENSMUSG00000001082	262.842	-0.00694045	0.277167	-0.0250406	0.980023	0.98226	Mfsd10
ENSMUSG00000001089	1612.68	-0.462032	0.133351	-3.46479	0.000530642	0.00100369	Luzp1			ENSMUSG00000001089	1789.01	-0.993639	0.283505	-3.50484	0.00045688	0.000777801	Luzp1
ENSMUSG00000001098	734.723	-2.44969	0.205196	-11.9383	7.47277e-33	8.01163e-32	Kctd10			ENSMUSG00000001098	894.644	-2.99557	0.308688	-9.7042	2.8934e-22	2.4489e-21	Kctd10
ENSMUSG00000001100	137.774	-2.49391	0.277603	-8.98372	2.61762e-19	1.61122e-18	Poldip2			ENSMUSG00000001100	167.665	-3.14572	0.321894	-9.77252	1.47728e-22	1.27954e-21	Poldip2
ENSMUSG00000001103	1037.63	-2.63679	0.176689	-14.9233	2.32386e-50	4.26906e-49	Sebox			ENSMUSG00000001103	1249.3	-3.15673	0.279283	-11.303	1.26869e-29	1.58415e-28	Sebox
ENSMUSG00000001105	186.728	0.225013	0.169012	1.33135	0.183075	0.227654	Ift20			ENSMUSG00000001105	190.177	-0.396043	0.224702	-1.76252	0.0779813	0.0943627	Ift20
ENSMUSG00000001120	150.624	-2.98196	0.336992	-8.84875	8.85042e-19	5.29654e-18	Pcbp3			ENSMUSG00000001120	188.185	-3.57599	0.395928	-9.03193	1.68673e-19	1.22659e-18	Pcbp3
ENSMUSG00000001123	7.94817	-2.62617	0.755612	-3.47555	0.000509815	0.000966937	Lgals9			ENSMUSG00000001123	9.16799	-3.09931	0.811009	-3.82155	0.000132615	0.00024437	Lgals9
ENSMUSG00000001127	88.3962	-2.34407	0.32784	-7.15003	8.67589e-13	3.70292e-12	Araf			ENSMUSG00000001127	105.356	-3.02115	0.338409	-8.92751	4.35708e-19	3.07725e-18	Araf
ENSMUSG00000001134	65.8094	-5.45099	0.378374	-14.4063	4.72031e-47	7.96649e-46	Uxt			ENSMUSG00000001134	81.9171	-6.00319	0.444867	-13.4943	1.68842e-41	3.50326e-40	Uxt
ENSMUSG00000001138	8.58734	-2.64012	0.931729	-2.83357	0.00460306	0.00762904	Cnnm3			ENSMUSG00000001138	10.4786	-2.77265	1.00031	-2.7718	0.00557466	0.00807121	Cnnm3
ENSMUSG00000001143	251.712	-2.8829	0.218397	-13.2003	8.74433e-40	1.173e-38	Lman2l			ENSMUSG00000001143	309.385	-3.48618	0.294239	-11.8481	2.20078e-32	3.14328e-31	Lman2l
ENSMUSG00000001150	1355.94	-0.814225	0.129081	-6.30785	2.82942e-10	1.01355e-09	Mcm3ap			ENSMUSG00000001150	1516.16	-1.37134	0.254363	-5.39127	6.99612e-08	1.94645e-07	Mcm3ap
ENSMUSG00000001151	2487.3	-1.33271	0.152649	-8.73054	2.5347e-18	1.48322e-17	Pcnt			ENSMUSG00000001151	2883.89	-1.90265	0.27049	-7.03407	2.00596e-12	8.68279e-12	Pcnt
ENSMUSG00000001156	2585.53	-0.350988	0.177502	-1.97738	0.0479984	0.0670573	Mxd1			ENSMUSG00000001156	2783.43	-0.936136	0.257711	-3.6325	0.000280687	0.000492678	Mxd1
ENSMUSG00000001157	514.062	-0.800822	0.203274	-3.93963	8.16083e-05	0.000171271	Gmcl1			ENSMUSG00000001157	559.792	-1.37098	0.248973	-5.50653	3.65978e-08	1.05518e-07	Gmcl1
ENSMUSG00000001158	846.695	0.166308	0.136523	1.21816	0.223162	0.272344	Snrnp27			ENSMUSG00000001158	863.607	-0.373837	0.199857	-1.87052	0.0614115	0.0757182	Snrnp27
ENSMUSG00000001166	6966.84	-3.22859	0.152202	-21.2125	7.31767e-100	4.13349e-98	Oas1c			ENSMUSG00000001166	8559.37	-3.76661	0.264586	-14.2359	5.48914e-46	1.37906e-44	Oas1c
ENSMUSG00000001168	4560.08	-3.53282	0.14493	-24.376	3.07244e-131	3.4016e-129	Oas1h			ENSMUSG00000001168	5560.72	-4.06077	0.243303	-16.6901	1.54604e-62	7.02754e-61	Oas1h
ENSMUSG00000001173	207.966	-0.855702	0.293088	-2.9196	0.00350475	0.00590898	Ocrl			ENSMUSG00000001173	235.957	-1.33771	0.381736	-3.50429	0.000457828	0.000779257	Ocrl
ENSMUSG00000001175	7036.68	-0.22386	0.174744	-1.28107	0.200169	0.246759	Calm1			ENSMUSG00000001175	7300.24	-0.850652	0.182152	-4.67001	3.01185e-06	6.89402e-06	Calm1
ENSMUSG00000001211	75.2907	-2.88351	0.273587	-10.5396	5.67209e-26	4.70277e-25	Agpat3			ENSMUSG00000001211	90.0526	-3.47843	0.31447	-11.0612	1.93401e-28	2.28817e-27	Agpat3
ENSMUSG00000001225	1.94636	-4.29161	1.89742	-2.26182	0.0237088	0.0350264	Slc26a3			ENSMUSG00000001225	2.3716	-4.8575	1.89052	-2.5694	0.0101875	0.0142157	Slc26a3
ENSMUSG00000001228	8203.67	-0.850014	0.175513	-4.84302	1.2788e-06	3.2946e-06	Uhrf1			ENSMUSG00000001228	9197.54	-1.43325	0.269349	-5.32115	1.03112e-07	2.81018e-07	Uhrf1
ENSMUSG00000001229	52.951	-2.81071	0.406359	-6.91681	4.61938e-12	1.87749e-11	Dpp9			ENSMUSG00000001229	66.0017	-3.36971	0.472225	-7.13582	9.62136e-13	4.28124e-12	Dpp9
ENSMUSG00000001240	361.228	-3.72544	0.250878	-14.8496	6.99923e-50	1.27173e-48	Ramp2			ENSMUSG00000001240	441.829	-4.32149	0.284813	-15.1731	5.33147e-52	1.69409e-50	Ramp2
ENSMUSG00000001247	577.849	0.63665	0.180386	3.52937	0.000416551	0.000799545	Lsr			ENSMUSG00000001247	587.208	0.0386442	0.280355	0.13784	0.890367	0.902101	Lsr
ENSMUSG00000001270	1237.41	-5.43905	0.21651	-25.1215	2.8974e-139	3.78874e-137	Ckb			ENSMUSG00000001270	1554.27	-5.97013	0.303029	-19.7015	2.0934e-86	2.1294e-84	Ckb
ENSMUSG00000001280	281.278	-1.51011	0.232817	-6.48623	8.80093e-11	3.27266e-10	Sp1			ENSMUSG00000001280	333.888	-1.97461	0.362561	-5.44628	5.14334e-08	1.45623e-07	Sp1
ENSMUSG00000001285	120.779	-8.80051	0.613701	-14.3401	1.22949e-46	2.04815e-45	Myg1			ENSMUSG00000001285	149.231	-9.49446	0.638297	-14.8747	4.81254e-50	1.41343e-48	Myg1
ENSMUSG00000001288	2.44185	-0.839738	1.28209	-0.654977	0.512483	0.566857	Rarg			ENSMUSG00000001288	2.84026	-1.40208	1.38734	-1.01062	0.312197	0.342948	Rarg
ENSMUSG00000001289	825.683	-3.20702	0.155984	-20.56	6.26616e-94	3.12499e-92	Pfdn5			ENSMUSG00000001289	993.812	-3.76819	0.21768	-17.3107	3.90702e-67	2.04959e-65	Pfdn5
ENSMUSG00000001300	847.103	-0.379333	0.157788	-2.40407	0.0162138	0.0246487	Efnb2			ENSMUSG00000001300	909.601	-0.948522	0.242369	-3.91355	9.09487e-05	0.000171107	Efnb2
ENSMUSG00000001305	83.4064	-2.38002	0.217068	-10.9644	5.66704e-28	5.06798e-27	Rrp15			ENSMUSG00000001305	100.481	-2.93924	0.320333	-9.17557	4.49196e-20	3.35279e-19	Rrp15
ENSMUSG00000001313	5.76637	-2.60848	0.769382	-3.39036	0.000698021	0.00129941	Rnd2			ENSMUSG00000001313	6.77472	-3.30233	0.831796	-3.97012	7.18374e-05	0.00013674	Rnd2
ENSMUSG00000001323	52.3683	-1.5714	0.326425	-4.81397	1.47961e-06	3.79606e-06	Srr			ENSMUSG00000001323	60.1694	-2.27802	0.336308	-6.7736	1.25615e-11	5.07631e-11	Srr
ENSMUSG00000001333	1.57659	-0.888431	1.8982	-0.468039	0.639757	0.686068	Sync			ENSMUSG00000001333	1.79763	-1.08778	1.9883	-0.547089	0.584317	0.612478	Sync
ENSMUSG00000001334	5.54985	-0.974141	1.17456	-0.829367	0.406897	0.463371	Fndc5			ENSMUSG00000001334	5.8051	-1.58251	1.17344	-1.34861	0.177463	0.202673	Fndc5
ENSMUSG00000001348	62.716	-2.25345	0.366686	-6.14545	7.97348e-10	2.75751e-09	Acp5			ENSMUSG00000001348	75.4245	-2.81004	0.426773	-6.58439	4.56746e-11	1.75039e-10	Acp5
ENSMUSG00000001349	226.636	-0.706862	0.265522	-2.66216	0.00776412	0.0124147	Cnn1			ENSMUSG00000001349	245.816	-1.21215	0.31707	-3.82299	0.000131843	0.000243002	Cnn1
ENSMUSG00000001366	265.24	-0.243952	0.205513	-1.18704	0.235212	0.285654	Fbxo9			ENSMUSG00000001366	291.679	-0.750001	0.331124	-2.26502	0.0235116	0.0309591	Fbxo9
ENSMUSG00000001376	886.767	-0.959822	0.138089	-6.95077	3.63297e-12	1.48493e-11	Vps50			ENSMUSG00000001376	995.487	-1.44717	0.271071	-5.3387	9.36174e-08	2.56399e-07	Vps50
ENSMUSG00000001380	76.6776	-2.15556	0.425598	-5.06478	4.08876e-07	1.11553e-06	Hars			ENSMUSG00000001380	90.8667	-2.62245	0.479079	-5.47394	4.4014e-08	1.2564e-07	Hars
ENSMUSG00000001383	412.457	-1.86853	0.147863	-12.6369	1.32166e-36	1.60915e-35	Zmat2			ENSMUSG00000001383	489.177	-2.38562	0.28783	-8.28829	1.14891e-16	6.89925e-16	Zmat2
ENSMUSG00000001403	539.994	-2.23246	0.218132	-10.2344	1.38992e-24	1.0924e-23	Ube2c			ENSMUSG00000001403	652.384	-2.76417	0.321017	-8.61066	7.26389e-18	4.74457e-17	Ube2c
ENSMUSG00000001415	47.9408	-2.7618	0.703197	-3.92749	8.58362e-05	0.00017969	Smg5			ENSMUSG00000001415	60.5708	-3.16789	0.726127	-4.36273	1.28451e-05	2.70217e-05	Smg5
ENSMUSG00000001416	1221.5	-3.31261	0.165636	-19.9994	5.57631e-89	2.48273e-87	Cct3			ENSMUSG00000001416	1488.73	-3.85024	0.257463	-14.9545	1.45503e-50	4.40522e-49	Cct3
ENSMUSG00000001418	63.5003	-4.57144	0.728689	-6.27351	3.52995e-10	1.25502e-09	Glmp			ENSMUSG00000001418	82.408	-5.29856	0.884177	-5.99265	2.06453e-09	6.76035e-09	Glmp
ENSMUSG00000001419	80.7024	-2.36044	0.349778	-6.74839	1.49499e-11	5.89302e-11	Mef2d			ENSMUSG00000001419	97.2525	-2.8219	0.432844	-6.51943	7.05752e-11	2.65884e-10	Mef2d
ENSMUSG00000001420	6.52748	-4.81475	1.17794	-4.08743	4.36175e-05	9.46746e-05	Tmem79			ENSMUSG00000001420	8.88044	-5.16734	1.19579	-4.32128	1.55124e-05	3.23109e-05	Tmem79
ENSMUSG00000001424	717.167	-2.00979	0.191669	-10.4857	1.00447e-25	8.2499e-25	Snd1			ENSMUSG00000001424	846.351	-2.5815	0.268963	-9.59799	8.15179e-22	6.71215e-21	Snd1
ENSMUSG00000001436	143.395	-0.376452	0.278552	-1.35146	0.176548	0.220297	Slc19a1			ENSMUSG00000001436	156.518	-0.926731	0.355576	-2.60628	0.00915318	0.0128801	Slc19a1
ENSMUSG00000001440	989.875	-1.78319	0.12226	-14.5853	3.48609e-48	6.05581e-47	Kpnb1			ENSMUSG00000001440	1156.29	-2.32108	0.246358	-9.42159	4.44326e-21	3.51125e-20	Kpnb1
ENSMUSG00000001441	46.0625	-0.185778	0.377726	-0.491831	0.622839	0.670566	Npepps			ENSMUSG00000001441	50.2492	-0.769965	0.450082	-1.71072	0.0871325	0.104541	Npepps
ENSMUSG00000001445	364.251	-0.934631	0.138541	-6.74625	1.51712e-11	5.97315e-11	Mrpl10			ENSMUSG00000001445	413.771	-1.44246	0.29052	-4.9651	6.8664e-07	1.69646e-06	Mrpl10
ENSMUSG00000001467	46.5204	-1.85091	0.334344	-5.53593	3.09576e-08	9.38505e-08	Cyp51			ENSMUSG00000001467	54.79	-2.50598	0.376099	-6.66308	2.68147e-11	1.05055e-10	Cyp51
ENSMUSG00000001472	893.791	-2.55532	0.210544	-12.1368	6.74317e-34	7.48055e-33	Tcf25			ENSMUSG00000001472	1080.74	-3.06412	0.311844	-9.82582	8.71601e-23	7.66072e-22	Tcf25
ENSMUSG00000001473	2855.8	-4.15037	0.232611	-17.8425	3.30366e-71	1.00299e-69	Tubb6			ENSMUSG00000001473	3602.23	-4.62524	0.348386	-13.2762	3.18072e-40	6.35459e-39	Tubb6
ENSMUSG00000001482	99.3842	-3.64268	0.562921	-6.47104	9.73324e-11	3.60481e-10	Def8			ENSMUSG00000001482	124.68	-4.08263	0.759606	-5.37467	7.6725e-08	2.12295e-07	Def8
ENSMUSG00000001493	3.59626	-5.2162	1.15417	-4.51946	6.1998e-06	1.48679e-05	Meox1			ENSMUSG00000001493	4.61199	-5.84437	1.23272	-4.74102	2.1265e-06	4.96283e-06	Meox1
ENSMUSG00000001494	26.6895	-1.46152	0.387413	-3.77251	0.000161613	0.000327746	Sost			ENSMUSG00000001494	31.5488	-1.99403	0.484193	-4.11825	3.81763e-05	7.55287e-05	Sost
ENSMUSG00000001497	2.91654	-0.867736	1.4666	-0.591667	0.554074	0.606799	Pax9			ENSMUSG00000001497	3.13635	-1.32937	1.51506	-0.877433	0.380252	0.411826	Pax9
ENSMUSG00000001507	4.00258	-6.14739	1.11522	-5.51227	3.54239e-08	1.06786e-07	Itga3			ENSMUSG00000001507	4.84813	-6.68944	1.20891	-5.53344	3.14003e-08	9.11785e-08	Itga3
ENSMUSG00000001508	12.9989	-1.99372	0.792119	-2.51694	0.0118379	0.0184195	Sgca			ENSMUSG00000001508	15.5113	-2.57034	0.811319	-3.1681	0.00153441	0.00241526	Sgca
ENSMUSG00000001517	359.541	-2.46416	0.212594	-11.591	4.58014e-31	4.60147e-30	Foxm1			ENSMUSG00000001517	432.865	-3.04058	0.287106	-10.5905	3.29945e-26	3.51253e-25	Foxm1
ENSMUSG00000001518	29.2142	-2.74273	0.797789	-3.43792	0.000586199	0.00110174	Itfg2			ENSMUSG00000001518	36.1012	-3.2373	0.788181	-4.1073	4.00315e-05	7.90302e-05	Itfg2
ENSMUSG00000001521	581.246	-0.226106	0.171244	-1.32037	0.186711	0.231709	Tulp3			ENSMUSG00000001521	632.687	-0.750534	0.296173	-2.53411	0.0112735	0.0156096	Tulp3
ENSMUSG00000001524	72.7563	-1.9747	0.31552	-6.25856	3.88545e-10	1.37699e-09	Gtf2h4			ENSMUSG00000001524	86.4109	-2.63325	0.353808	-7.44259	9.87274e-14	4.75316e-13	Gtf2h4
ENSMUSG00000001525	833.559	-3.62952	0.216694	-16.7495	5.71151e-63	1.47973e-61	Tubb5			ENSMUSG00000001525	1044.99	-4.14211	0.328749	-12.5996	2.12206e-36	3.55424e-35	Tubb5
ENSMUSG00000001542	80.1596	-1.46422	0.228257	-6.41478	1.41028e-10	5.17124e-10	Ell2			ENSMUSG00000001542	93.2738	-2.03651	0.328011	-6.20866	5.3437e-10	1.84945e-09	Ell2
ENSMUSG00000001552	391.106	-0.858566	0.329279	-2.60741	0.00912297	0.0144318	Jup			ENSMUSG00000001552	444.701	-1.45121	0.387475	-3.74531	0.000180169	0.000325208	Jup
ENSMUSG00000001569	167.737	-1.39565	0.261711	-5.33278	9.67223e-08	2.79935e-07	Nom1			ENSMUSG00000001569	196.108	-1.87977	0.368466	-5.10161	3.36768e-07	8.64798e-07	Nom1
ENSMUSG00000001576	232.035	-1.13716	0.236602	-4.80621	1.53816e-06	3.94201e-06	Ergic1			ENSMUSG00000001576	259.556	-1.77761	0.264813	-6.71271	1.91049e-11	7.59914e-11	Ergic1
ENSMUSG00000001588	2.43372	-5.41988	1.93872	-2.79559	0.00518052	0.0085139	Acap1			ENSMUSG00000001588	3.4042	-6.15872	1.80951	-3.40353	0.0006652	0.00110593	Acap1
ENSMUSG00000001604	314.555	-2.06057	0.157089	-13.1172	2.62547e-39	3.47143e-38	Tcea3			ENSMUSG00000001604	372.98	-2.61892	0.263846	-9.92594	3.21059e-23	2.90293e-22	Tcea3
ENSMUSG00000001627	1577.31	0.335131	0.101764	3.2932	0.000990538	0.00181106	Ifrd1			ENSMUSG00000001627	1633.82	-0.170334	0.243808	-0.698641	0.484776	0.515952	Ifrd1
ENSMUSG00000001630	278.11	-0.433487	0.144113	-3.00795	0.00263013	0.00451177	Stk38l			ENSMUSG00000001630	305.131	-0.911509	0.290939	-3.13299	0.00173034	0.00270074	Stk38l
ENSMUSG00000001632	104.484	-1.51249	0.380692	-3.97302	7.09684e-05	0.000150232	Brpf1			ENSMUSG00000001632	121.266	-2.20569	0.39427	-5.59436	2.21439e-08	6.54971e-08	Brpf1
ENSMUSG00000001642	189.97	-3.11055	0.161552	-19.2542	1.30205e-82	5.13612e-81	Akr1b3			ENSMUSG00000001642	233.614	-3.68069	0.270997	-13.582	5.11919e-42	1.09066e-40	Akr1b3
ENSMUSG00000001665	2.19124	-0.430265	2.4071	-0.178749	0.858135	0.881326	Gstt3			ENSMUSG00000001665	2.8011	-0.498769	2.21916	-0.224756	0.822169	0.839737	Gstt3
ENSMUSG00000001666	178.964	-6.2288	0.390447	-15.953	2.71597e-57	5.99789e-56	Ddt			ENSMUSG00000001666	221.473	-6.73058	0.451053	-14.9219	2.37296e-50	7.0942e-49	Ddt
ENSMUSG00000001670	1.44666	-2.87426	3.00041	-0.957957	0.338085	0.393205	Tat			ENSMUSG00000001670	1.42286	-3.26695	2.97728	-1.0973	0.272512	0.301903	Tat
ENSMUSG00000001672	3.52782	-3.84587	1.37021	-2.80678	0.00500391	0.00824322	Marveld3			ENSMUSG00000001672	4.75363	-4.40803	1.39178	-3.16718	0.00153925	0.00242197	Marveld3
ENSMUSG00000001674	295.031	-1.33134	0.129419	-10.287	8.06194e-25	6.38153e-24	Ddx18			ENSMUSG00000001674	335.752	-1.89468	0.235369	-8.04983	8.29099e-16	4.6758e-15	Ddx18
ENSMUSG00000001687	678.397	-0.750537	0.108976	-6.88721	5.68989e-12	2.29963e-11	Ubl3			ENSMUSG00000001687	744.108	-1.30785	0.216546	-6.03959	1.5451e-09	5.12432e-09	Ubl3
ENSMUSG00000001700	3.76915	-1.26236	1.82797	-0.690583	0.489828	0.544993	Gramd3			ENSMUSG00000001700	4.51608	-2.05893	1.70347	-1.20867	0.226791	0.254324	Gramd3
ENSMUSG00000001707	687.602	-2.45154	0.215076	-11.3985	4.25533e-30	4.0896e-29	Eef1e1			ENSMUSG00000001707	806.573	-2.9359	0.287028	-10.2286	1.47617e-24	1.42262e-23	Eef1e1
ENSMUSG00000001729	333.226	0.580119	0.179259	3.2362	0.00121133	0.00218754	Akt1			ENSMUSG00000001729	349.459	0.0950901	0.320896	0.296327	0.76698	0.788389	Akt1
ENSMUSG00000001739	196.264	-1.69147	0.361524	-4.67873	2.8866e-06	7.20327e-06	Cldn15			ENSMUSG00000001739	219.874	-2.23001	0.367211	-6.07283	1.25677e-09	4.20232e-09	Cldn15
ENSMUSG00000001751	25.4764	-1.99324	0.770386	-2.58732	0.00967246	0.0152415	Naglu			ENSMUSG00000001751	30.111	-2.27695	0.790695	-2.87969	0.00398068	0.00587922	Naglu
ENSMUSG00000001755	189.67	-3.02573	0.276813	-10.9306	8.2289e-28	7.30398e-27	Coasy			ENSMUSG00000001755	234.416	-3.69901	0.308884	-11.9754	4.7806e-33	7.02025e-32	Coasy
ENSMUSG00000001763	207.159	-3.12884	0.180653	-17.3196	3.34456e-67	9.44611e-66	Tspan33			ENSMUSG00000001763	251.263	-3.65062	0.282174	-12.9375	2.7644e-38	5.01258e-37	Tspan33
ENSMUSG00000001767	3629.18	-0.842894	0.0818674	-10.2958	7.35712e-25	5.83754e-24	Crnkl1			ENSMUSG00000001767	4035.9	-1.38038	0.229691	-6.00971	1.8585e-09	6.11389e-09	Crnkl1
ENSMUSG00000001768	119.373	-1.20351	0.284631	-4.22832	2.35443e-05	5.28236e-05	Rin2			ENSMUSG00000001768	131.89	-1.81142	0.29615	-6.11655	9.56218e-10	3.23431e-09	Rin2
ENSMUSG00000001773	1.66153	-0.805052	2.19941	-0.366031	0.714342	0.754648	Folh1			ENSMUSG00000001773	1.92786	-1.45676	2.16167	-0.673905	0.500372	0.531432	Folh1
ENSMUSG00000001774	305.91	-1.52224	0.244084	-6.23655	4.47321e-10	1.57889e-09	Chordc1			ENSMUSG00000001774	354.481	-2.03156	0.32993	-6.15754	7.38818e-10	2.52302e-09	Chordc1
ENSMUSG00000001783	319.99	-2.95587	0.236909	-12.4768	9.99089e-36	1.18092e-34	Rtcb			ENSMUSG00000001783	398.272	-3.45113	0.356369	-9.68414	3.52166e-22	2.96369e-21	Rtcb
ENSMUSG00000001785	34.5835	-2.92218	0.64105	-4.55843	5.15374e-06	1.248e-05	Pwp1			ENSMUSG00000001785	42.1002	-3.432	0.653788	-5.24942	1.52583e-07	4.07784e-07	Pwp1
ENSMUSG00000001786	273.798	-1.86032	0.205853	-9.03712	1.60853e-19	1.00311e-18	Fbxo7			ENSMUSG00000001786	326.207	-2.44602	0.300277	-8.14588	3.76535e-16	2.17951e-15	Fbxo7
ENSMUSG00000001794	75.1566	-4.05468	0.329094	-12.3207	7.00412e-35	8.04408e-34	Capns1			ENSMUSG00000001794	93.6248	-4.62123	0.395492	-11.6847	1.5254e-31	2.09611e-30	Capns1
ENSMUSG00000001819	5.81572	-0.443204	0.865946	-0.511815	0.60878	0.657819	Hoxd13			ENSMUSG00000001819	6.44663	-0.866056	0.954632	-0.907215	0.364293	0.396008	Hoxd13
ENSMUSG00000001829	848.202	-3.56236	0.175795	-20.2642	2.66029e-91	1.24449e-89	Clpb			ENSMUSG00000001829	1050.42	-4.11836	0.273671	-15.0486	3.52795e-51	1.09596e-49	Clpb
ENSMUSG00000001833	653.497	-1.52548	0.107274	-14.2204	6.84291e-46	1.11961e-44	44081			ENSMUSG00000001833	759.342	-2.04063	0.263861	-7.73371	1.04457e-14	5.44039e-14	44081
ENSMUSG00000001844	29.4409	-2.94467	0.744211	-3.95676	7.59722e-05	0.000160212	Zdhhc4			ENSMUSG00000001844	35.8969	-3.29412	0.76078	-4.32993	1.49157e-05	3.11342e-05	Zdhhc4
ENSMUSG00000001847	1918.93	-0.131659	0.207733	-0.633787	0.52622	0.579966	Rac1			ENSMUSG00000001847	1992.95	-0.679938	0.248183	-2.73967	0.00615013	0.00885369	Rac1
ENSMUSG00000001855	2175.37	-1.77747	0.250973	-7.08235	1.41732e-12	5.9438e-12	Nup214			ENSMUSG00000001855	2581.4	-2.33365	0.332059	-7.02781	2.09802e-12	9.0601e-12	Nup214
ENSMUSG00000001864	3.88481	-6.09137	2.22972	-2.7319	0.00629697	0.0102183	Aif1l			ENSMUSG00000001864	5.29266	-6.80349	2.98903	-2.27615	0.0228369	0.0301253	Aif1l
ENSMUSG00000001891	68.7081	-1.2854	0.327428	-3.92576	8.64562e-05	0.000180965	Ugp2			ENSMUSG00000001891	77.6447	-1.75153	0.396546	-4.41696	1.00096e-05	2.13777e-05	Ugp2
ENSMUSG00000001909	239.634	-4.23356	0.579533	-7.30512	2.77009e-13	1.21927e-12	Trmt1			ENSMUSG00000001909	301.702	-4.82102	0.499669	-9.64843	4.99151e-22	4.16134e-21	Trmt1
ENSMUSG00000001910	124.07	-1.89378	0.476712	-3.97259	7.10945e-05	0.00015048	Nacc1			ENSMUSG00000001910	147.797	-2.37578	0.51448	-4.61783	3.87773e-06	8.74874e-06	Nacc1
ENSMUSG00000001911	49.873	0.42092	0.340065	1.23777	0.215803	0.264122	Nfix			ENSMUSG00000001911	51.196	-0.0613232	0.412884	-0.148524	0.881929	0.894531	Nfix
ENSMUSG00000001918	2.21876	-2.39771	2.29951	-1.04271	0.297084	0.351476	Slc1a5			ENSMUSG00000001918	2.69819	-3.83514	2.06768	-1.8548	0.0636243	0.0781922	Slc1a5
ENSMUSG00000001924	2452.99	-1.48446	0.181437	-8.18171	2.79847e-16	1.47117e-15	Uba1			ENSMUSG00000001924	2852.15	-2.03875	0.282386	-7.21973	5.20911e-13	2.36845e-12	Uba1
ENSMUSG00000001930	4.27146	-4.66467	1.59482	-2.92489	0.00344578	0.0058196	Vwf			ENSMUSG00000001930	5.88174	-5.32883	1.53132	-3.47988	0.00050163	0.000848099	Vwf
ENSMUSG00000001942	498.211	-1.20536	0.235508	-5.11812	3.08588e-07	8.51142e-07	Siae			ENSMUSG00000001942	566.862	-1.73744	0.313555	-5.54111	3.00552e-08	8.75164e-08	Siae
ENSMUSG00000001948	64.4072	-2.72639	0.283481	-9.61755	6.74161e-22	4.71402e-21	Spa17			ENSMUSG00000001948	76.3889	-3.28792	0.334268	-9.83619	7.86298e-23	6.92557e-22	Spa17
ENSMUSG00000001962	488.047	-2.16473	0.158483	-13.6591	1.78172e-42	2.61388e-41	Fam50a			ENSMUSG00000001962	579.187	-2.73908	0.24847	-11.0238	2.93514e-28	3.43607e-27	Fam50a
ENSMUSG00000001964	213.236	-0.965678	0.187719	-5.14429	2.6854e-07	7.44888e-07	Emd			ENSMUSG00000001964	237.032	-1.54614	0.258026	-5.99219	2.07034e-09	6.77736e-09	Emd
ENSMUSG00000001983	64.0123	-4.34942	0.455931	-9.53964	1.43328e-21	9.84793e-21	Taco1			ENSMUSG00000001983	80.1698	-5.01974	0.46452	-10.8063	3.21333e-27	3.59763e-26	Taco1
ENSMUSG00000001995	411.288	-0.482638	0.210976	-2.28764	0.0221585	0.0329088	Sipa1l2			ENSMUSG00000001995	457.369	-1.04154	0.319238	-3.26258	0.00110403	0.00177535	Sipa1l2
ENSMUSG00000001998	79.9626	-1.27283	0.28025	-4.54178	5.57819e-06	1.3449e-05	Ap4e1			ENSMUSG00000001998	88.3984	-1.86645	0.296041	-6.3047	2.88754e-10	1.02795e-09	Ap4e1
ENSMUSG00000001999	312.326	-0.134743	0.177311	-0.759923	0.4473	0.503274	Blvra			ENSMUSG00000001999	327.478	-0.647574	0.255269	-2.53683	0.0111862	0.015499	Blvra
ENSMUSG00000002007	2.2154	-1.95112	2.38172	-0.819208	0.412668	0.46885	Srpk3			ENSMUSG00000002007	2.50612	-2.77088	2.18505	-1.26811	0.20476	0.231392	Srpk3
ENSMUSG00000002010	171.729	-6.06499	0.514267	-11.7935	4.21838e-32	4.40873e-31	Idh3g			ENSMUSG00000002010	215.926	-6.67668	0.512321	-13.0322	8.02469e-39	1.49573e-37	Idh3g
ENSMUSG00000002014	133.411	-6.01873	0.365922	-16.4481	8.65435e-61	2.11047e-59	Ssr4			ENSMUSG00000002014	165.301	-6.64233	0.393831	-16.8659	8.0111e-64	3.88492e-62	Ssr4
ENSMUSG00000002015	962.42	-1.81531	0.13599	-13.3489	1.2028e-40	1.66736e-39	Bcap31			ENSMUSG00000002015	1102.48	-2.34938	0.209867	-11.1946	4.33252e-29	5.29488e-28	Bcap31
ENSMUSG00000002017	281.986	-1.8723	0.25621	-7.30768	2.71793e-13	1.19758e-12	Fam98a			ENSMUSG00000002017	334.687	-2.41211	0.339347	-7.10809	1.17662e-12	5.19672e-12	Fam98a
ENSMUSG00000002020	140.276	-4.32899	0.458985	-9.43165	4.03704e-21	2.72755e-20	Ltbp2			ENSMUSG00000002020	176.644	-4.76374	0.517312	-9.20864	3.30273e-20	2.48853e-19	Ltbp2
ENSMUSG00000002028	11.3537	-1.67072	1.05708	-1.5805	0.113991	0.147999	Kmt2a			ENSMUSG00000002028	12.9641	-1.96447	1.04521	-1.87949	0.0601775	0.0743065	Kmt2a
ENSMUSG00000002031	571.229	-3.29322	0.341463	-9.64443	5.18995e-22	3.63976e-21	Ift46			ENSMUSG00000002031	710.237	-3.76192	0.417834	-9.00339	2.18851e-19	1.57841e-18	Ift46
ENSMUSG00000002043	72.2178	-0.362756	0.220018	-1.64875	0.0991985	0.130528	Trappc6a			ENSMUSG00000002043	79.0592	-0.873701	0.344102	-2.53907	0.0111146	0.0154075	Trappc6a
ENSMUSG00000002052	1054.44	-2.09647	0.167488	-12.5171	6.01794e-36	7.17444e-35	Supt6			ENSMUSG00000002052	1256.21	-2.62759	0.280889	-9.35455	8.39556e-21	6.54155e-20	Supt6
ENSMUSG00000002055	458.696	-0.448123	0.165407	-2.70922	0.00674414	0.010896	Spag5			ENSMUSG00000002055	496.19	-1.02438	0.252323	-4.05981	4.91137e-05	9.56697e-05	Spag5
ENSMUSG00000002058	6.89561	-5.81689	1.08588	-5.35684	8.46877e-08	2.46695e-07	Unc119			ENSMUSG00000002058	8.48161	-6.35399	1.12639	-5.64103	1.69036e-08	5.07168e-08	Unc119
ENSMUSG00000002059	2.51834	1.09711	2.09271	0.524251	0.600104	0.650051	Rab34			ENSMUSG00000002059	1.95935	-0.167934	2.10856	-0.0796439	0.93652	0.943306	Rab34
ENSMUSG00000002064	966.693	-1.14151	0.0785447	-14.5332	7.46371e-48	1.28445e-46	Sdf2			ENSMUSG00000002064	1084.68	-1.65145	0.225553	-7.32177	2.44718e-13	1.14289e-12	Sdf2
ENSMUSG00000002068	50.0687	1.02149	0.336374	3.03677	0.00239127	0.00412934	Ccne1			ENSMUSG00000002068	51.2241	0.509841	0.441247	1.15546	0.247904	0.276329	Ccne1
ENSMUSG00000002076	1078.01	0.383236	0.0918577	4.17206	3.01861e-05	6.68222e-05	Hsf2bp			ENSMUSG00000002076	1120.39	-0.123092	0.253641	-0.485301	0.627463	0.65429	Hsf2bp
ENSMUSG00000002102	599.511	-4.66223	0.159517	-29.2272	8.75695e-188	2.64412e-185	Psmc3			ENSMUSG00000002102	743.377	-5.22721	0.245026	-21.3332	5.58047e-101	8.86604e-99	Psmc3
ENSMUSG00000002103	330.039	0.0170001	0.13499	0.125936	0.899782	0.915774	Acp2			ENSMUSG00000002103	349.971	-0.487274	0.270389	-1.80212	0.0715258	0.0871453	Acp2
ENSMUSG00000002104	4.2918	-4.38914	0.975992	-4.4971	6.88851e-06	1.64199e-05	Rapsn			ENSMUSG00000002104	5.43387	-5.04506	1.07255	-4.70378	2.55383e-06	5.91051e-06	Rapsn
ENSMUSG00000002105	9.60148	-2.11362	0.79788	-2.64905	0.00807192	0.0128758	Slc39a13			ENSMUSG00000002105	12.0016	-2.61824	0.855935	-3.05892	0.00222138	0.00341697	Slc39a13
ENSMUSG00000002107	1541.56	-0.0675337	0.113236	-0.596398	0.550909	0.60388	Celf2			ENSMUSG00000002107	1622.19	-0.603854	0.225861	-2.67356	0.0075051	0.0106817	Celf2
ENSMUSG00000002108	7.77572	-5.61531	0.884717	-6.34701	2.19546e-10	7.91232e-10	Nr1h3			ENSMUSG00000002108	9.70168	-6.18479	0.937515	-6.597	4.19553e-11	1.6149e-10	Nr1h3
ENSMUSG00000002109	653.061	-0.0185359	0.130772	-0.141742	0.887284	0.905161	Ddb2			ENSMUSG00000002109	696.336	-0.520127	0.270228	-1.92477	0.0542576	0.0674611	Ddb2
ENSMUSG00000002129	1340.01	-1.18549	0.196563	-6.03112	1.62825e-09	5.49823e-09	Sf3a1			ENSMUSG00000002129	1545.32	-1.68956	0.313999	-5.38076	7.417e-08	2.05498e-07	Sf3a1
ENSMUSG00000002147	658.748	-3.08682	0.166564	-18.5323	1.13286e-76	3.9032e-75	Stat6			ENSMUSG00000002147	806.501	-3.62741	0.273908	-13.2432	4.94174e-40	9.75598e-39	Stat6
ENSMUSG00000002190	9.46296	0.974399	0.903054	1.079	0.280586	0.334028	Clgn			ENSMUSG00000002190	8.56358	0.136238	0.911993	0.149385	0.88125	0.89395	Clgn
ENSMUSG00000002204	7.28451	-7.00414	1.1063	-6.33111	2.43396e-10	8.75287e-10	Napsa			ENSMUSG00000002204	8.72633	-7.53161	1.12174	-6.71421	1.89084e-11	7.52458e-11	Napsa
ENSMUSG00000002205	107.647	-0.249794	0.247598	-1.00887	0.313036	0.367937	Vrk3			ENSMUSG00000002205	118.749	-0.770447	0.365932	-2.10544	0.0352531	0.0451892	Vrk3
ENSMUSG00000002210	49.7596	-3.83813	0.477332	-8.04079	8.92578e-16	4.55813e-15	Smg9			ENSMUSG00000002210	61.7973	-4.48528	0.48923	-9.16804	4.81709e-20	3.58584e-19	Smg9
ENSMUSG00000002221	461.804	0.103052	0.141244	0.729605	0.465632	0.521356	Paxip1			ENSMUSG00000002221	485.698	-0.464229	0.258972	-1.79259	0.073039	0.0888202	Paxip1
ENSMUSG00000002222	1104.11	-0.331185	0.150254	-2.20416	0.0275129	0.0402357	Rmnd5a			ENSMUSG00000002222	1207.37	-0.836066	0.285521	-2.92821	0.00340917	0.00509238	Rmnd5a
ENSMUSG00000002227	36.6855	-3.57725	0.754147	-4.74343	2.10125e-06	5.31053e-06	Mov10			ENSMUSG00000002227	46.9761	-3.88255	0.782883	-4.9593	7.07481e-07	1.74511e-06	Mov10
ENSMUSG00000002233	2.76434	-2.26558	1.78534	-1.26899	0.204445	0.251479	Rhoc			ENSMUSG00000002233	3.38688	-2.69448	1.7382	-1.55015	0.121104	0.141942	Rhoc
ENSMUSG00000002240	11.5472	-2.04719	0.495705	-4.12985	3.62995e-05	7.94566e-05	Prr27			ENSMUSG00000002240	13.7543	-2.74122	0.562433	-4.87385	1.09443e-06	2.63832e-06	Prr27
ENSMUSG00000002249	9.75427	-1.59816	0.723067	-2.21025	0.0270875	0.0396582	Tead3			ENSMUSG00000002249	11.5623	-2.24943	0.768922	-2.92543	0.00343981	0.00513309	Tead3
ENSMUSG00000002250	180.343	0.00394365	0.208926	0.0188758	0.98494	0.987557	Ppard			ENSMUSG00000002250	193.186	-0.490743	0.323486	-1.51704	0.129256	0.151019	Ppard
ENSMUSG00000002257	59.3932	-2.52693	0.371352	-6.80468	1.01275e-11	4.03038e-11	Def6			ENSMUSG00000002257	73.6418	-2.99981	0.470994	-6.3691	1.90145e-10	6.88666e-10	Def6
ENSMUSG00000002265	137.491	-0.756568	0.24477	-3.09093	0.00199528	0.0034898	Peg3			ENSMUSG00000002265	154.601	-1.27577	0.346847	-3.67819	0.000234898	0.00041647	Peg3
ENSMUSG00000002266	13.1461	-0.928266	0.785407	-1.18189	0.237248	0.287749	Zim1			ENSMUSG00000002266	15.6289	-1.46243	0.830843	-1.76018	0.0783775	0.094794	Zim1
ENSMUSG00000002279	34.3939	-6.60864	0.626739	-10.5445	5.38714e-26	4.47098e-25	Lmf1			ENSMUSG00000002279	41.2607	-7.15342	0.635381	-11.2585	2.10398e-29	2.60182e-28	Lmf1
ENSMUSG00000002280	29.0197	-1.79839	0.65787	-2.73365	0.00626364	0.0101682	Ciao3			ENSMUSG00000002280	34.5631	-2.48439	0.65451	-3.7958	0.000147167	0.000269163	Ciao3
ENSMUSG00000002297	2798.13	0.0277121	0.0944674	0.293351	0.769254	0.80351	Dbf4			ENSMUSG00000002297	2960.63	-0.494253	0.243994	-2.02568	0.0427978	0.0540627	Dbf4
ENSMUSG00000002307	336.234	-0.602249	0.201367	-2.9908	0.00278249	0.00475742	Daxx			ENSMUSG00000002307	368.43	-1.117	0.293017	-3.81205	0.000137821	0.000253235	Daxx
ENSMUSG00000002308	560.629	-2.72982	0.149025	-18.3179	5.9595e-75	1.96758e-73	Cd320			ENSMUSG00000002308	678.524	-3.19995	0.294591	-10.8623	1.74253e-27	1.97478e-26	Cd320
ENSMUSG00000002319	145.813	-3.8066	0.552703	-6.88724	5.68865e-12	2.29963e-11	Ipo4			ENSMUSG00000002319	181.932	-4.22223	0.727742	-5.80182	6.55995e-09	2.05315e-08	Ipo4
ENSMUSG00000002320	16.5752	0.49986	1.01373	0.493092	0.621948	0.669911	Tm9sf1			ENSMUSG00000002320	18.7829	-0.0262734	1.013	-0.0259363	0.979308	0.981603	Tm9sf1
ENSMUSG00000002326	76.6697	-2.87838	0.209647	-13.7296	6.74962e-43	1.0044e-41	Gmpr2			ENSMUSG00000002326	92.3614	-3.40767	0.311042	-10.9556	6.24346e-28	7.1731e-27	Gmpr2
ENSMUSG00000002329	16.4589	-1.97963	0.832163	-2.3789	0.0173646	0.0262635	Mdp1			ENSMUSG00000002329	20.246	-2.38079	0.86017	-2.76782	0.00564331	0.00816281	Mdp1
ENSMUSG00000002332	374.841	0.246521	0.139477	1.76747	0.0771491	0.103751	Dhrs1			ENSMUSG00000002332	392.435	-0.326163	0.2688	-1.2134	0.224976	0.252509	Dhrs1
ENSMUSG00000002342	20.0567	-3.9507	0.902632	-4.37687	1.20394e-05	2.79127e-05	Tmem161a			ENSMUSG00000002342	26.3502	-4.3213	0.909896	-4.74923	2.04196e-06	4.77555e-06	Tmem161a
ENSMUSG00000002345	82.969	-2.42162	0.307563	-7.87358	3.44634e-15	1.70693e-14	Borcs8			ENSMUSG00000002345	99.626	-2.87617	0.403318	-7.13128	9.94386e-13	4.41649e-12	Borcs8
ENSMUSG00000002365	2151.35	-0.184269	0.108207	-1.70293	0.0885815	0.117596	Snx9			ENSMUSG00000002365	2322.29	-0.69337	0.262202	-2.64441	0.00818323	0.0115954	Snx9
ENSMUSG00000002372	1577.88	-2.53233	0.210326	-12.04	2.18913e-33	2.38706e-32	Ranbp3			ENSMUSG00000002372	1927.02	-3.06525	0.315168	-9.72575	2.34175e-22	1.99618e-21	Ranbp3
ENSMUSG00000002379	634.725	-5.2854	0.273698	-19.311	4.33805e-83	1.72762e-81	Ndufa11			ENSMUSG00000002379	786.346	-5.7074	0.372306	-15.3299	4.82963e-53	1.62764e-51	Ndufa11
ENSMUSG00000002384	31.1092	-5.57304	0.570913	-9.76164	1.64478e-22	1.17889e-21	Bmp8b			ENSMUSG00000002384	38.7486	-6.11841	0.624694	-9.79425	1.19177e-22	1.03872e-21	Bmp8b
ENSMUSG00000002393	1.93101	-0.804549	1.61134	-0.499306	0.617564	0.666099	Nr2f6			ENSMUSG00000002393	2.25546	-0.907458	1.71368	-0.529536	0.596434	0.624158	Nr2f6
ENSMUSG00000002395	247.606	-6.09984	0.427387	-14.2724	3.25208e-46	5.34197e-45	Use1			ENSMUSG00000002395	307.258	-6.67472	0.442356	-15.089	1.9121e-51	5.95107e-50	Use1
ENSMUSG00000002396	11.6474	-3.95549	0.977586	-4.04618	5.20609e-05	0.000112108	Ocel1			ENSMUSG00000002396	14.8895	-4.16872	1.00692	-4.14005	3.47227e-05	6.9147e-05	Ocel1
ENSMUSG00000002409	25.7146	-2.43705	0.629964	-3.86856	0.000109479	0.000226698	Dyrk1b			ENSMUSG00000002409	30.2582	-3.13657	0.608258	-5.15665	2.51412e-07	6.55219e-07	Dyrk1b
ENSMUSG00000002413	71.767	-0.975101	0.359717	-2.71074	0.00671327	0.0108493	Braf			ENSMUSG00000002413	77.7572	-1.62435	0.352183	-4.61224	3.98362e-06	8.96826e-06	Braf
ENSMUSG00000002416	241.952	-3.1175	0.243271	-12.8149	1.35275e-37	1.6942e-36	Ndufb2			ENSMUSG00000002416	288.411	-3.77304	0.213492	-17.673	6.76699e-70	3.8009e-68	Ndufb2
ENSMUSG00000002428	180.256	-1.94444	0.257489	-7.55156	4.30075e-14	1.99226e-13	Hltf			ENSMUSG00000002428	215.717	-2.46832	0.353977	-6.97311	3.10018e-12	1.32134e-11	Hltf
ENSMUSG00000002455	1979.79	-0.0198812	0.12788	-0.155468	0.876453	0.896149	Prpf6			ENSMUSG00000002455	2084.53	-0.603775	0.232398	-2.59803	0.00937611	0.0131671	Prpf6
ENSMUSG00000002458	39.4583	-1.54571	0.408703	-3.782	0.000155575	0.000316351	Rgs19			ENSMUSG00000002458	45.0538	-2.00437	0.469131	-4.27252	1.93274e-05	3.97804e-05	Rgs19
ENSMUSG00000002475	139.959	0.423245	0.230481	1.83635	0.0663052	0.090427	Abhd3			ENSMUSG00000002475	146.913	-0.0162581	0.346634	-0.0469029	0.962591	0.96624	Abhd3
ENSMUSG00000002477	1105.59	-0.654939	0.107603	-6.08664	1.15307e-09	3.94582e-09	Snrpd1			ENSMUSG00000002477	1202.4	-1.20531	0.210531	-5.72508	1.03387e-08	3.16807e-08	Snrpd1
ENSMUSG00000002486	40.6317	-2.41898	0.369786	-6.54158	6.08729e-11	2.2887e-10	Tchp			ENSMUSG00000002486	49.5009	-2.95203	0.453831	-6.5047	7.7848e-11	2.91834e-10	Tchp
ENSMUSG00000002489	3595.86	-0.572324	0.127493	-4.48905	7.15426e-06	1.70265e-05	Tiam1			ENSMUSG00000002489	3951.19	-1.11332	0.251951	-4.41881	9.92451e-06	2.12094e-05	Tiam1
ENSMUSG00000002496	338.084	-2.77218	0.318732	-8.69752	3.39214e-18	1.96695e-17	Tsc2			ENSMUSG00000002496	417.645	-3.23359	0.41005	-7.88585	3.12403e-15	1.69095e-14	Tsc2
ENSMUSG00000002504	14.7503	-3.48066	0.695104	-5.0074	5.51711e-07	1.48497e-06	Slc9a3r2			ENSMUSG00000002504	17.8275	-4.08729	0.710688	-5.75117	8.86282e-09	2.73138e-08	Slc9a3r2
ENSMUSG00000002524	685.03	-2.88648	0.246904	-11.6907	1.42264e-31	1.45749e-30	Puf60			ENSMUSG00000002524	845.31	-3.4654	0.322121	-10.7581	5.42924e-27	6.00999e-26	Puf60
ENSMUSG00000002546	562.322	-1.13378	0.237418	-4.77546	1.79294e-06	4.56398e-06	Golga2			ENSMUSG00000002546	647.625	-1.64344	0.338292	-4.85806	1.18544e-06	2.84499e-06	Golga2
ENSMUSG00000002565	191.209	-1.93334	0.251226	-7.6956	1.4083e-14	6.71094e-14	Scin			ENSMUSG00000002565	228.568	-2.32777	0.382442	-6.08661	1.15324e-09	3.87012e-09	Scin
ENSMUSG00000002578	529.62	-0.314064	0.221948	-1.41503	0.157058	0.198212	Ikzf4			ENSMUSG00000002578	562.9	-0.86395	0.278956	-3.09709	0.00195434	0.00303277	Ikzf4
ENSMUSG00000002580	128.22	-5.13116	0.461449	-11.1197	1.00642e-28	9.20859e-28	Mien1			ENSMUSG00000002580	159.363	-5.67082	0.490028	-11.5724	5.68472e-31	7.62319e-30	Mien1
ENSMUSG00000002588	3.17159	-5.42924	1.48227	-3.66278	0.000249488	0.000492951	Pon1			ENSMUSG00000002588	3.98399	-6.02234	1.49661	-4.02399	5.72201e-05	0.000110429	Pon1
ENSMUSG00000002602	2.37299	-2.9271	1.97873	-1.47928	0.139065	0.177693	Axl			ENSMUSG00000002602	2.99238	-3.68497	1.87383	-1.96655	0.0492356	0.0616076	Axl
ENSMUSG00000002608	112.039	-1.60831	0.424478	-3.78891	0.000151309	0.000308091	Ccdc97			ENSMUSG00000002608	130.939	-2.21097	0.449869	-4.9147	8.89207e-07	2.16868e-06	Ccdc97
ENSMUSG00000002617	49.1145	-0.733032	0.375878	-1.95019	0.0511538	0.0711185	Zfp40			ENSMUSG00000002617	55.7545	-1.15207	0.470269	-2.4498	0.0142935	0.0194728	Zfp40
ENSMUSG00000002625	140.147	-3.06797	0.410199	-7.47921	7.47682e-14	3.41401e-13	Akap8l			ENSMUSG00000002625	176.86	-3.41713	0.509819	-6.70264	2.04694e-11	8.10901e-11	Akap8l
ENSMUSG00000002633	7.36013	-0.482375	0.808865	-0.59636	0.550935	0.60388	Shh			ENSMUSG00000002633	8.19083	-1.07967	0.874207	-1.23503	0.216821	0.24398	Shh
ENSMUSG00000002635	2043.02	-1.0229	0.138007	-7.41192	1.24483e-13	5.61155e-13	Pdcd2l			ENSMUSG00000002635	2265.1	-1.58297	0.214357	-7.3847	1.52794e-13	7.23917e-13	Pdcd2l
ENSMUSG00000002658	420.959	-1.99425	0.190896	-10.4468	1.51545e-25	1.23308e-24	Gtf2f1			ENSMUSG00000002658	501.613	-2.51848	0.3039	-8.28721	1.15933e-16	6.95931e-16	Gtf2f1
ENSMUSG00000002660	60.4602	-3.93683	0.537634	-7.3225	2.4339e-13	1.07671e-12	Clpp			ENSMUSG00000002660	74.5355	-4.78194	0.46834	-10.2104	1.78113e-24	1.71354e-23	Clpp
ENSMUSG00000002661	732.939	-5.58738	0.225811	-24.7436	3.63146e-135	4.46723e-133	Alkbh7			ENSMUSG00000002661	914.747	-6.24372	0.232671	-26.835	1.26388e-158	1.24023e-155	Alkbh7
ENSMUSG00000002668	35.5174	-0.807545	0.337759	-2.39089	0.0168075	0.025478	Dennd1c			ENSMUSG00000002668	39.6641	-1.3756	0.41627	-3.30458	0.000951178	0.00154384	Dennd1c
ENSMUSG00000002679	828.875	-2.25353	0.171363	-13.1506	1.68762e-39	2.23852e-38	Med6			ENSMUSG00000002679	958.797	-2.84641	0.17024	-16.72	9.37331e-63	4.34349e-61	Med6
ENSMUSG00000002688	294.763	-1.29784	0.200842	-6.46201	1.03319e-10	3.81888e-10	Prkd1			ENSMUSG00000002688	336.122	-1.82867	0.291386	-6.27576	3.47931e-10	1.2297e-09	Prkd1
ENSMUSG00000002699	86.2835	-0.599736	0.295775	-2.02767	0.0425935	0.0600824	Lcp2			ENSMUSG00000002699	93.7635	-1.16437	0.349513	-3.33141	0.000864076	0.00141012	Lcp2
ENSMUSG00000002718	416.133	-1.51938	0.176211	-8.62252	6.54953e-18	3.74804e-17	Cse1l			ENSMUSG00000002718	482.141	-2.07892	0.273344	-7.60552	2.83771e-14	1.43277e-13	Cse1l
ENSMUSG00000002728	244.407	-2.04907	0.231183	-8.86342	7.75935e-19	4.65365e-18	Naa20			ENSMUSG00000002728	290.977	-2.58394	0.321227	-8.04396	8.69778e-16	4.8986e-15	Naa20
ENSMUSG00000002731	4.5072	-6.31099	1.47769	-4.27085	1.94725e-05	4.41113e-05	Prkra			ENSMUSG00000002731	5.97747	-6.97726	1.42828	-4.88508	1.03385e-06	2.49953e-06	Prkra
ENSMUSG00000002732	3.10446	-5.00566	1.21924	-4.10556	4.03336e-05	8.78568e-05	Fkbp7			ENSMUSG00000002732	3.97831	-5.62701	1.30852	-4.30029	1.70574e-05	3.53261e-05	Fkbp7
ENSMUSG00000002733	384.025	-0.309743	0.110703	-2.79797	0.00514241	0.00845796	Plekha3			ENSMUSG00000002733	413.117	-0.833666	0.246886	-3.37673	0.000733535	0.00121097	Plekha3
ENSMUSG00000002741	111.915	-1.57096	0.260611	-6.028	1.66003e-09	5.59985e-09	Ykt6			ENSMUSG00000002741	132.824	-2.09766	0.369251	-5.68084	1.34033e-08	4.05722e-08	Ykt6
ENSMUSG00000002748	1841.37	-0.572946	0.16177	-3.54174	0.000397504	0.000765285	Baz1b			ENSMUSG00000002748	2047.74	-1.09229	0.2905	-3.76005	0.00016988	0.000307869	Baz1b
ENSMUSG00000002763	14.3008	-4.06941	1.24213	-3.27616	0.0010523	0.00191617	Pex6			ENSMUSG00000002763	18.6794	-4.18651	1.61906	-2.58577	0.00971629	0.0136082	Pex6
ENSMUSG00000002767	345.82	-2.16768	0.105175	-20.6103	2.22074e-94	1.12439e-92	Mrpl2			ENSMUSG00000002767	407.506	-2.69449	0.238417	-11.3016	1.28844e-29	1.60761e-28	Mrpl2
ENSMUSG00000002768	1738.16	-4.60287	0.164707	-27.9458	7.41948e-172	1.81199e-169	Mea1			ENSMUSG00000002768	2151.92	-5.13017	0.258769	-19.8252	1.80329e-87	1.89198e-85	Mea1
ENSMUSG00000002769	48.6367	-7.47786	0.768324	-9.73269	2.18732e-22	1.559e-21	Gnmt			ENSMUSG00000002769	59.3166	-8.12843	0.752385	-10.8035	3.3116e-27	3.70517e-26	Gnmt
ENSMUSG00000002771	1.00745	2.15085	2.19039	0.981947	0.326126	0.381032	Grin2d			ENSMUSG00000002771	0.925825	1.57803	2.48534	0.634934	0.525471	0.556071	Grin2d
ENSMUSG00000002778	191.985	-1.58479	0.231316	-6.85121	7.32282e-12	2.93815e-11	Kdelr1			ENSMUSG00000002778	222.519	-2.10771	0.318196	-6.62395	3.49719e-11	1.35611e-10	Kdelr1
ENSMUSG00000002781	66.6059	-1.85172	0.270938	-6.83447	8.23068e-12	3.28812e-11	Tmem143			ENSMUSG00000002781	79.2824	-2.39422	0.37218	-6.43296	1.25145e-10	4.6065e-10	Tmem143
ENSMUSG00000002797	1824.8	-0.0846688	0.121591	-0.696343	0.486214	0.541626	Ggct			ENSMUSG00000002797	1914.99	-0.681043	0.20918	-3.25578	0.00113083	0.00181529	Ggct
ENSMUSG00000002799	1387.97	-2.1098	0.216219	-9.75769	1.71011e-22	1.22519e-21	Jag2			ENSMUSG00000002799	1660.34	-2.61739	0.319302	-8.19724	2.45972e-16	1.44178e-15	Jag2
ENSMUSG00000002804	152.626	-1.97458	0.165906	-11.9018	1.1585e-32	1.23407e-31	Nudt14			ENSMUSG00000002804	180.198	-2.53314	0.275061	-9.20937	3.28048e-20	2.47401e-19	Nudt14
ENSMUSG00000002812	496.19	-1.86563	0.221657	-8.41673	3.87142e-17	2.13739e-16	Flii			ENSMUSG00000002812	592.97	-2.4195	0.320646	-7.54572	4.49802e-14	2.22923e-13	Flii
ENSMUSG00000002814	712.826	-1.87878	0.234449	-8.01359	1.11408e-15	5.65968e-15	Top3a			ENSMUSG00000002814	855.175	-2.4168	0.33543	-7.2051	5.80018e-13	2.62148e-12	Top3a
ENSMUSG00000002825	165.962	-5.97871	0.355991	-16.7946	2.67477e-63	6.98426e-62	Qtrt1			ENSMUSG00000002825	206.598	-6.41881	0.455075	-14.105	3.53981e-45	8.58301e-44	Qtrt1
ENSMUSG00000002833	175.954	-3.47127	0.679397	-5.10934	3.23286e-07	8.89612e-07	Hdgfl2			ENSMUSG00000002833	223.284	-3.96249	0.74967	-5.28565	1.25259e-07	3.38283e-07	Hdgfl2
ENSMUSG00000002835	2069.27	-2.87459	0.216577	-13.2728	3.32973e-40	4.54743e-39	Chaf1a			ENSMUSG00000002835	2541.95	-3.39893	0.316965	-10.7234	7.90728e-27	8.67254e-26	Chaf1a
ENSMUSG00000002844	419.759	-1.6524	0.232043	-7.12109	1.07076e-12	4.53626e-12	Adprh			ENSMUSG00000002844	504.171	-2.1625	0.354759	-6.09569	1.08967e-09	3.66196e-09	Adprh
ENSMUSG00000002845	540.275	-0.405872	0.129726	-3.12869	0.00175588	0.00309718	Tmem39a			ENSMUSG00000002845	588.157	-0.954653	0.257393	-3.70893	0.000208137	0.00037179	Tmem39a
ENSMUSG00000002846	35.714	-1.59575	0.522493	-3.0541	0.00225733	0.00391474	Timmdc1			ENSMUSG00000002846	42.3962	-2.09837	0.572793	-3.66341	0.000248884	0.000439631	Timmdc1
ENSMUSG00000002847	57.4626	-1.4799	0.425303	-3.47963	0.000502106	0.000953296	Pla1a			ENSMUSG00000002847	67.3356	-2.15134	0.453437	-4.74453	2.08989e-06	4.88216e-06	Pla1a
ENSMUSG00000002870	1571.23	0.317508	0.16491	1.92534	0.0541868	0.0750337	Mcm2			ENSMUSG00000002870	1646.72	-0.251238	0.283906	-0.884936	0.376191	0.407799	Mcm2
ENSMUSG00000002871	1565.8	-0.673367	0.119048	-5.65627	1.54694e-08	4.82896e-08	Tpra1			ENSMUSG00000002871	1721.85	-1.2306	0.234726	-5.2427	1.58247e-07	4.22312e-07	Tpra1
ENSMUSG00000002881	314.574	-0.323202	0.143596	-2.25077	0.0244003	0.0359904	Nab1			ENSMUSG00000002881	342.767	-0.843751	0.281616	-2.99611	0.00273451	0.00414663	Nab1
ENSMUSG00000002897	177.573	-0.958576	0.301089	-3.1837	0.00145406	0.0025954	Il17ra			ENSMUSG00000002897	204.693	-1.54475	0.379401	-4.07156	4.67001e-05	9.14058e-05	Il17ra
ENSMUSG00000002900	20082.4	-0.541753	0.156824	-3.45453	0.000551262	0.00104008	Lamb1			ENSMUSG00000002900	22182.6	-1.0739	0.277623	-3.86818	0.00010965	0.000204378	Lamb1
ENSMUSG00000002908	2.84896	-3.42589	1.52715	-2.24333	0.0248754	0.0366371	Kcnn1			ENSMUSG00000002908	3.74806	-3.6254	1.56123	-2.32214	0.0202254	0.0269295	Kcnn1
ENSMUSG00000002910	210.095	-0.162835	0.180548	-0.901895	0.367113	0.423055	Arrdc2			ENSMUSG00000002910	221.453	-0.775429	0.246316	-3.1481	0.00164333	0.00257313	Arrdc2
ENSMUSG00000002944	586.177	-0.292989	0.165551	-1.76978	0.0767632	0.103315	Cd36			ENSMUSG00000002944	624.648	-0.841838	0.248508	-3.38756	0.000705168	0.00116795	Cd36
ENSMUSG00000002948	68.8587	-2.44935	0.471824	-5.19124	2.08899e-07	5.85421e-07	Map2k7			ENSMUSG00000002948	85.6182	-2.99413	0.529191	-5.65794	1.53203e-08	4.60908e-08	Map2k7
ENSMUSG00000002949	211.468	-2.34343	0.313953	-7.46426	8.37659e-14	3.81332e-13	Timm44			ENSMUSG00000002949	251.094	-3.04656	0.304844	-9.99384	1.62183e-23	1.48737e-22	Timm44
ENSMUSG00000002957	30.517	-3.01047	0.680629	-4.42307	9.73086e-06	2.28056e-05	Ap2a2			ENSMUSG00000002957	38.731	-3.25371	0.745023	-4.36726	1.25816e-05	2.64941e-05	Ap2a2
ENSMUSG00000002963	37.9506	-5.13297	0.855257	-6.00167	1.95293e-09	6.55597e-09	Pnkp			ENSMUSG00000002963	48.8442	-5.77349	1.07562	-5.36759	7.97948e-08	2.20278e-07	Pnkp
ENSMUSG00000002968	323.394	-0.593077	0.220999	-2.68361	0.00728313	0.011694	Med25			ENSMUSG00000002968	354.293	-1.21084	0.284205	-4.26043	2.04033e-05	4.18707e-05	Med25
ENSMUSG00000002981	486.703	-3.09568	0.240754	-12.8583	7.72783e-38	9.73718e-37	Clptm1			ENSMUSG00000002981	599.609	-3.63694	0.325394	-11.177	5.28316e-29	6.41906e-28	Clptm1
ENSMUSG00000002983	41.4446	-1.90777	0.602917	-3.16424	0.00155491	0.00276087	Relb			ENSMUSG00000002983	46.8945	-2.72307	0.537061	-5.07031	3.9717e-07	1.00923e-06	Relb
ENSMUSG00000002984	283.936	-6.22166	0.312441	-19.9131	3.13458e-88	1.35917e-86	Tomm40			ENSMUSG00000002984	359.245	-6.62336	0.435676	-15.2025	3.40466e-52	1.09435e-50	Tomm40
ENSMUSG00000002985	109.619	-1.74987	0.315439	-5.54741	2.89927e-08	8.81188e-08	Apoe			ENSMUSG00000002985	129.491	-2.23005	0.401749	-5.55084	2.843e-08	8.30886e-08	Apoe
ENSMUSG00000002996	699.73	-1.21749	0.251799	-4.83516	1.33037e-06	3.42217e-06	Hbp1			ENSMUSG00000002996	810.291	-1.76663	0.33907	-5.21023	1.88607e-07	4.99024e-07	Hbp1
ENSMUSG00000002997	244.324	-0.287276	0.17255	-1.66488	0.0959357	0.126555	Prkar2b			ENSMUSG00000002997	263.29	-0.828531	0.279516	-2.96417	0.00303505	0.00457286	Prkar2b
ENSMUSG00000003031	177.132	-1.49085	0.195325	-7.63266	2.2996e-14	1.08308e-13	Cdkn1b			ENSMUSG00000003031	208.154	-2.04925	0.313214	-6.54266	6.04324e-11	2.28809e-10	Cdkn1b
ENSMUSG00000003032	68.9524	0.0196954	0.339839	0.057955	0.953784	0.96166	Klf4			ENSMUSG00000003032	73.1603	-0.566843	0.402926	-1.40682	0.159481	0.183607	Klf4
ENSMUSG00000003033	565.472	-1.89558	0.237899	-7.96804	1.61215e-15	8.13275e-15	Ap1m1			ENSMUSG00000003033	669.164	-2.46596	0.311066	-7.92744	2.23708e-15	1.22317e-14	Ap1m1
ENSMUSG00000003037	374.663	-2.49939	0.175824	-14.2153	7.36241e-46	1.20224e-44	Rab8a			ENSMUSG00000003037	455.066	-3.09074	0.27075	-11.4154	3.50105e-30	4.49612e-29	Rab8a
ENSMUSG00000003038	11.6616	-2.78953	0.426046	-6.54748	5.85146e-11	2.20302e-10	Hmgn2			ENSMUSG00000003038	13.7949	-3.32021	0.520395	-6.38018	1.76881e-10	6.43141e-10	Hmgn2
ENSMUSG00000003039	505.509	-2.03906	0.203078	-10.0408	1.00884e-23	7.64661e-23	Fam32a			ENSMUSG00000003039	599.074	-2.6372	0.271002	-9.73127	2.21815e-22	1.89565e-21	Fam32a
ENSMUSG00000003051	198.918	-2.68695	0.396271	-6.78058	1.19692e-11	4.74059e-11	Elf3			ENSMUSG00000003051	233.355	-3.09219	0.439377	-7.03768	1.95462e-12	8.46713e-12	Elf3
ENSMUSG00000003053	105.808	-2.68918	0.299966	-8.96494	3.10436e-19	1.90307e-18	Cyp2c29			ENSMUSG00000003053	130.386	-3.15881	0.40722	-7.75702	8.69477e-15	4.54405e-14	Cyp2c29
ENSMUSG00000003062	1704.07	0.715884	0.0993652	7.20457	5.82269e-13	2.51685e-12	Stard3nl			ENSMUSG00000003062	1711.71	0.19987	0.226735	0.881515	0.378039	0.409616	Stard3nl
ENSMUSG00000003068	391.95	-1.69209	0.282197	-5.99614	2.02069e-09	6.77793e-09	Stk11			ENSMUSG00000003068	445.348	-2.38501	0.257025	-9.27929	1.70616e-20	1.308e-19	Stk11
ENSMUSG00000003070	78.264	0.0619108	0.273639	0.22625	0.821007	0.84887	Efna2			ENSMUSG00000003070	81.3589	-0.54682	0.328833	-1.66291	0.0963305	0.114776	Efna2
ENSMUSG00000003072	74.6426	-5.19661	0.383001	-13.5681	6.18931e-42	8.90692e-41	Atp5d			ENSMUSG00000003072	93.7159	-5.94888	0.385358	-15.4373	9.19288e-54	3.20158e-52	Atp5d
ENSMUSG00000003099	188.98	0.533062	0.202993	2.62601	0.00863914	0.0137253	Ppp5c			ENSMUSG00000003099	200.31	0.0332038	0.3465	0.0958265	0.923658	0.931757	Ppp5c
ENSMUSG00000003119	869.346	-1.23102	0.133969	-9.18886	3.9703e-20	2.54476e-19	Cdk12			ENSMUSG00000003119	993.617	-1.73944	0.269986	-6.44268	1.17382e-10	4.33511e-10	Cdk12
ENSMUSG00000003123	94.486	-1.19129	0.221181	-5.38601	7.2039e-08	2.1122e-07	Lipe			ENSMUSG00000003123	108.373	-1.71004	0.335969	-5.08987	3.58303e-07	9.17032e-07	Lipe
ENSMUSG00000003131	149.044	-1.3342	0.187869	-7.10174	1.23199e-12	5.18753e-12	Pafah1b2			ENSMUSG00000003131	172.855	-1.84047	0.319939	-5.75256	8.79031e-09	2.71054e-08	Pafah1b2
ENSMUSG00000003134	1793.83	-0.391281	0.173071	-2.26081	0.0237711	0.0351154	Tbc1d8			ENSMUSG00000003134	1979.73	-0.947817	0.2946	-3.2173	0.00129402	0.00206001	Tbc1d8
ENSMUSG00000003135	663.423	-1.41992	0.12978	-10.941	7.33664e-28	6.51897e-27	Cnot11			ENSMUSG00000003135	757.814	-1.98782	0.226596	-8.77251	1.74732e-18	1.19463e-17	Cnot11
ENSMUSG00000003153	0.137124	-0.125692	3.07854	-0.0408285	0.967433	0.972822	Slc2a3			ENSMUSG00000003153	0.17268	-0.644768	3.0749	-0.209687	0.833912	0.850325	Slc2a3
ENSMUSG00000003154	45.296	-0.917776	0.369737	-2.48224	0.013056	0.0201676	Foxj2			ENSMUSG00000003154	53.5493	-1.3995	0.484199	-2.89034	0.00384821	0.00570022	Foxj2
ENSMUSG00000003161	91.9415	-1.77333	0.188489	-9.40814	5.04997e-21	3.38848e-20	Sri			ENSMUSG00000003161	107.376	-2.2785	0.312665	-7.28735	3.16113e-13	1.4628e-12	Sri
ENSMUSG00000003166	988.543	-0.0291459	0.205307	-0.141963	0.88711	0.905046	Dgcr2			ENSMUSG00000003166	1080.85	-0.518824	0.33464	-1.55039	0.121047	0.141885	Dgcr2
ENSMUSG00000003184	69.9291	-4.83869	0.62862	-7.69732	1.38945e-14	6.62491e-14	Irf3			ENSMUSG00000003184	90.4222	-5.24642	0.842894	-6.2243	4.83726e-10	1.68466e-09	Irf3
ENSMUSG00000003190	15.6539	-3.33998	0.671319	-4.97525	6.51621e-07	1.74119e-06	Bcl2l12			ENSMUSG00000003190	18.5659	-4.06835	0.649446	-6.26434	3.74418e-10	1.31884e-09	Bcl2l12
ENSMUSG00000003198	31.0982	-2.32147	0.323496	-7.17621	7.16716e-13	3.07797e-12	Zfp959			ENSMUSG00000003198	37.2484	-2.90811	0.402394	-7.22703	4.93671e-13	2.24827e-12	Zfp959
ENSMUSG00000003199	28.3427	-4.14035	0.80231	-5.16054	2.46239e-07	6.85661e-07	Mpnd			ENSMUSG00000003199	35.007	-4.73856	0.76017	-6.23354	4.56001e-10	1.59242e-09	Mpnd
ENSMUSG00000003200	526.559	-4.00414	0.231151	-17.3226	3.17528e-67	8.99861e-66	Sh3gl1			ENSMUSG00000003200	659	-4.64947	0.270971	-17.1585	5.42786e-66	2.76904e-64	Sh3gl1
ENSMUSG00000003206	6.58551	-5.01069	0.894804	-5.59977	2.14638e-08	6.60336e-08	Ebi3			ENSMUSG00000003206	8.32986	-5.64313	0.981489	-5.74955	8.94794e-09	2.75659e-08	Ebi3
ENSMUSG00000003208	50.6003	-2.54286	0.478564	-5.31352	1.07529e-07	3.09971e-07	Yju2			ENSMUSG00000003208	62.6169	-2.988	0.550044	-5.43229	5.56364e-08	1.56831e-07	Yju2
ENSMUSG00000003226	773.629	-1.47169	0.212309	-6.93181	4.15497e-12	1.69205e-11	Ranbp2			ENSMUSG00000003226	908.061	-1.97347	0.328421	-6.00895	1.86732e-09	6.13954e-09	Ranbp2
ENSMUSG00000003227	56.8506	0.445313	0.489122	0.910432	0.362595	0.4184	Edar			ENSMUSG00000003227	59.3665	-0.107158	0.530431	-0.20202	0.839901	0.855752	Edar
ENSMUSG00000003228	101.027	-1.48152	0.312476	-4.74124	2.12417e-06	5.36437e-06	Grk5			ENSMUSG00000003228	119.197	-2.00704	0.401049	-5.00447	5.60167e-07	1.39661e-06	Grk5
ENSMUSG00000003233	221.915	-1.84304	0.30409	-6.06082	1.35429e-09	4.60498e-09	Dvl3			ENSMUSG00000003233	265.788	-2.38526	0.381329	-6.25514	3.97167e-10	1.39514e-09	Dvl3
ENSMUSG00000003234	2223.17	-3.43922	0.177213	-19.4072	6.70596e-84	2.70963e-82	Abcf3			ENSMUSG00000003234	2750.55	-3.97715	0.282423	-14.0823	4.88118e-45	1.17501e-43	Abcf3
ENSMUSG00000003235	63.132	-3.50405	0.431505	-8.12052	4.64177e-16	2.40307e-15	Eif2b5			ENSMUSG00000003235	79.0416	-4.01875	0.4988	-8.05683	7.8298e-16	4.42919e-15	Eif2b5
ENSMUSG00000003269	645.542	-4.59846	0.162806	-28.2451	1.63699e-175	4.05753e-173	Cyth2			ENSMUSG00000003269	806.806	-5.15063	0.266361	-19.337	2.62114e-83	2.4922e-81	Cyth2
ENSMUSG00000003271	4.40779	-2.43568	1.29018	-1.88786	0.0590442	0.0812452	Sult2b1			ENSMUSG00000003271	5.32089	-2.42799	1.33984	-1.81215	0.069963	0.0853213	Sult2b1
ENSMUSG00000003273	4.59985	-3.13132	1.41159	-2.21829	0.0265352	0.0389078	Car11			ENSMUSG00000003273	5.15902	-3.40939	1.39575	-2.44269	0.0145783	0.0198372	Car11
ENSMUSG00000003279	71.7267	-0.93413	0.34215	-2.73018	0.00632999	0.0102678	Dlgap1			ENSMUSG00000003279	82.2586	-1.56779	0.406338	-3.85832	0.000114167	0.000212133	Dlgap1
ENSMUSG00000003282	847.496	-0.358265	0.121306	-2.95341	0.00314285	0.00533729	Plag1			ENSMUSG00000003282	924.033	-0.88912	0.264033	-3.36746	0.000758645	0.00124982	Plag1
ENSMUSG00000003283	6.87068	-4.01996	1.0939	-3.67488	0.000237964	0.000471359	Hck			ENSMUSG00000003283	8.91515	-4.58718	1.10311	-4.15843	3.20448e-05	6.40512e-05	Hck
ENSMUSG00000003299	588.255	-3.7394	0.220528	-16.9565	1.7223e-64	4.62073e-63	Mrpl4			ENSMUSG00000003299	731.549	-4.17661	0.349916	-11.936	7.67911e-33	1.1188e-31	Mrpl4
ENSMUSG00000003308	195.922	-1.80534	0.254562	-7.09192	1.32266e-12	5.55947e-12	Keap1			ENSMUSG00000003308	231.504	-2.27931	0.357232	-6.38046	1.76559e-10	6.4211e-10	Keap1
ENSMUSG00000003309	857.351	-1.66341	0.192578	-8.6376	5.7406e-18	3.2999e-17	Ap1m2			ENSMUSG00000003309	1002.85	-2.24972	0.27444	-8.1975	2.45438e-16	1.43916e-15	Ap1m2
ENSMUSG00000003316	252.037	-0.974645	0.184966	-5.26932	1.36931e-07	3.90792e-07	Glg1			ENSMUSG00000003316	284.79	-1.53327	0.288759	-5.30985	1.09715e-07	2.98039e-07	Glg1
ENSMUSG00000003344	220.246	-1.36526	0.224616	-6.07818	1.21552e-09	4.15011e-09	Btbd2			ENSMUSG00000003344	251.184	-1.95486	0.284228	-6.8778	6.07832e-12	2.52298e-11	Btbd2
ENSMUSG00000003345	155.525	-0.577821	0.265387	-2.17727	0.0294603	0.042845	Csnk1g2			ENSMUSG00000003345	172.39	-1.16156	0.342794	-3.38852	0.00070271	0.00116423	Csnk1g2
ENSMUSG00000003346	183.939	-2.56823	0.206122	-12.4598	1.23725e-35	1.45827e-34	Abhd17a			ENSMUSG00000003346	222.348	-3.0881	0.314761	-9.81093	1.01034e-22	8.84754e-22	Abhd17a
ENSMUSG00000003348	98.5196	-2.27243	0.343765	-6.61043	3.83198e-11	1.46359e-10	Mob3a			ENSMUSG00000003348	119.619	-2.88033	0.396914	-7.25682	3.96289e-13	1.81868e-12	Mob3a
ENSMUSG00000003352	56.8423	-2.59604	0.491819	-5.27846	1.30277e-07	3.72762e-07	Cacnb3			ENSMUSG00000003352	69.058	-3.32738	0.480534	-6.92433	4.38034e-12	1.8397e-11	Cacnb3
ENSMUSG00000003354	8.85262	0.295569	0.995437	0.296924	0.766525	0.801264	Ccdc65			ENSMUSG00000003354	8.77871	-0.475434	0.997793	-0.476485	0.633729	0.66037	Ccdc65
ENSMUSG00000003360	76.594	-1.83108	0.362885	-5.04591	4.51362e-07	1.2262e-06	Ddx23			ENSMUSG00000003360	94.6335	-2.2709	0.476386	-4.76694	1.87043e-06	4.39411e-06	Ddx23
ENSMUSG00000003363	282.518	-3.41962	0.323662	-10.5654	4.31086e-26	3.59029e-25	Pld3			ENSMUSG00000003363	352.212	-3.96896	0.386214	-10.2766	8.98487e-25	8.7961e-24	Pld3
ENSMUSG00000003378	8.12633	-3.7549	1.39286	-2.69582	0.00702146	0.0112979	Grik5			ENSMUSG00000003378	10.421	-4.5724	1.26515	-3.61411	0.000301383	0.000526237	Grik5
ENSMUSG00000003380	599.88	-3.26821	0.181995	-17.9577	4.1802e-72	1.29516e-70	Rabac1			ENSMUSG00000003380	731.828	-3.79078	0.28084	-13.498	1.60654e-41	3.33753e-40	Rabac1
ENSMUSG00000003382	2.44216	-2.383	1.40344	-1.69796	0.0895148	0.118698	Etv3			ENSMUSG00000003382	3.06039	-2.65438	1.50001	-1.76958	0.0767968	0.0930441	Etv3
ENSMUSG00000003402	80.7578	-4.48632	0.556069	-8.06792	7.1503e-16	3.66724e-15	Prkcsh			ENSMUSG00000003402	103.116	-5.07983	0.56965	-8.91746	4.77093e-19	3.36243e-18	Prkcsh
ENSMUSG00000003410	799.942	0.0684291	0.115387	0.593042	0.553153	0.606071	Elavl3			ENSMUSG00000003410	834.738	-0.49142	0.226211	-2.1724	0.0298256	0.0386837	Elavl3
ENSMUSG00000003411	334.416	-3.96303	0.209278	-18.9367	5.68386e-80	2.14527e-78	Rab3b			ENSMUSG00000003411	410.577	-4.59169	0.231708	-19.8167	2.13836e-87	2.21566e-85	Rab3b
ENSMUSG00000003418	80.6636	-0.806349	0.373934	-2.15639	0.0310529	0.0449252	St8sia6			ENSMUSG00000003418	88.8623	-1.30019	0.420474	-3.09221	0.00198673	0.00307788	St8sia6
ENSMUSG00000003421	941.069	-0.79164	0.17583	-4.5023	6.72213e-06	1.60394e-05	Nosip			ENSMUSG00000003421	1028.85	-1.42609	0.212594	-6.70804	1.97253e-11	7.82537e-11	Nosip
ENSMUSG00000003423	115.742	-5.3406	0.324853	-16.4401	9.88359e-61	2.39966e-59	Pih1d1			ENSMUSG00000003423	146.149	-5.96798	0.383023	-15.5813	9.76144e-55	3.47207e-53	Pih1d1
ENSMUSG00000003429	519.774	-5.26073	0.226101	-23.2672	9.53152e-120	8.41968e-118	Rps11			ENSMUSG00000003429	638.735	-5.83843	0.261535	-22.3237	2.17392e-110	4.96786e-108	Rps11
ENSMUSG00000003435	502.279	-1.04543	0.168426	-6.20705	5.39899e-10	1.89158e-09	Supt5			ENSMUSG00000003435	567.587	-1.60497	0.269219	-5.96159	2.49797e-09	8.12937e-09	Supt5
ENSMUSG00000003436	33.8964	-2.71322	0.406856	-6.66875	2.57993e-11	9.97087e-11	Dll3			ENSMUSG00000003436	41.4096	-3.29212	0.479982	-6.85884	6.94237e-12	2.86736e-11	Dll3
ENSMUSG00000003437	778.299	-0.625038	0.117616	-5.31421	1.07122e-07	3.08851e-07	Paf1			ENSMUSG00000003437	850.444	-1.17867	0.229831	-5.12843	2.92163e-07	7.54351e-07	Paf1
ENSMUSG00000003438	519.354	-3.82297	0.195385	-19.5664	2.99175e-85	1.23285e-83	Timm50			ENSMUSG00000003438	635.093	-4.45622	0.206503	-21.5794	2.80274e-103	4.97396e-101	Timm50
ENSMUSG00000003444	76.4569	-6.03628	0.413589	-14.5949	3.0271e-48	5.27503e-47	Med29			ENSMUSG00000003444	94.6322	-6.37679	0.534541	-11.9295	8.30888e-33	1.20634e-31	Med29
ENSMUSG00000003458	461.298	-0.556847	0.202872	-2.74482	0.00605445	0.00984589	Ncstn			ENSMUSG00000003458	505.902	-1.10533	0.290836	-3.80053	0.000144388	0.000264399	Ncstn
ENSMUSG00000003464	329.494	-1.77623	0.226751	-7.83341	4.74825e-15	2.33159e-14	Pex19			ENSMUSG00000003464	387.539	-2.41129	0.281197	-8.57507	9.90237e-18	6.41769e-17	Pex19
ENSMUSG00000003500	9.37188	-2.15761	1.27193	-1.69633	0.0898232	0.119069	Impdh1			ENSMUSG00000003500	12.1484	-2.80032	1.21109	-2.31223	0.0207651	0.027593	Impdh1
ENSMUSG00000003526	29.166	-3.12629	0.625324	-4.99948	5.74854e-07	1.54351e-06	Prodh			ENSMUSG00000003526	36.1241	-3.7944	0.622442	-6.09598	1.08768e-09	3.65598e-09	Prodh
ENSMUSG00000003527	474.778	-4.24714	0.505955	-8.3943	4.68671e-17	2.57637e-16	Ess2			ENSMUSG00000003527	594.268	-4.67989	0.605607	-7.72761	1.09588e-14	5.70406e-14	Ess2
ENSMUSG00000003528	400.292	-1.82102	0.292534	-6.22499	4.81599e-10	1.6934e-09	Slc25a1			ENSMUSG00000003528	474.014	-2.39789	0.352041	-6.81138	9.66657e-12	3.94177e-11	Slc25a1
ENSMUSG00000003531	70.2425	-5.06506	0.321152	-15.7715	4.8845e-56	1.04129e-54	Dgcr6			ENSMUSG00000003531	87.1108	-5.72776	0.356396	-16.0713	4.0526e-58	1.63694e-56	Dgcr6
ENSMUSG00000003534	208.429	0.387162	0.187531	2.06452	0.0389682	0.0553636	Ddr1			ENSMUSG00000003534	217.309	-0.113386	0.30616	-0.370349	0.711123	0.734912	Ddr1
ENSMUSG00000003545	21.6206	0.442632	0.394613	1.12169	0.261995	0.314307	Fosb			ENSMUSG00000003545	21.3466	-0.103054	0.447172	-0.230458	0.817736	0.835618	Fosb
ENSMUSG00000003546	64.8185	-2.50431	0.588784	-4.25336	2.10589e-05	4.75041e-05	Klc4			ENSMUSG00000003546	80.3185	-2.97927	0.621083	-4.7969	1.61144e-06	3.81683e-06	Klc4
ENSMUSG00000003549	58.0307	-3.64818	0.536786	-6.79633	1.07319e-11	4.2668e-11	Ercc1			ENSMUSG00000003549	71.1259	-3.99477	0.591996	-6.74797	1.4993e-11	6.01814e-11	Ercc1
ENSMUSG00000003559	14.6295	-4.18214	0.652201	-6.41235	1.43295e-10	5.24972e-10	As3mt			ENSMUSG00000003559	17.7678	-4.82181	0.67817	-7.11003	1.16019e-12	5.12561e-12	As3mt
ENSMUSG00000003573	47.8783	-5.49253	0.434923	-12.6288	1.46579e-36	1.78202e-35	Homer3			ENSMUSG00000003573	59.4322	-5.87276	0.553865	-10.6032	2.879e-26	3.06885e-25	Homer3
ENSMUSG00000003575	453.538	-0.474218	0.156468	-3.03078	0.00243925	0.00420695	Crtc1			ENSMUSG00000003575	495.052	-1.02793	0.265841	-3.86669	0.00011032	0.000205558	Crtc1
ENSMUSG00000003581	97.1745	0.54704	0.323471	1.69116	0.0908065	0.120305	Rnf215			ENSMUSG00000003581	93.3299	-0.179524	0.299745	-0.598923	0.549224	0.578967	Rnf215
ENSMUSG00000003585	10.1049	-1.30173	0.852157	-1.52757	0.126619	0.16303	Sec14l2			ENSMUSG00000003585	11.7665	-1.98133	0.867533	-2.28386	0.0223796	0.0295829	Sec14l2
ENSMUSG00000003604	1196.45	-4.02347	0.225484	-17.8437	3.23734e-71	9.84662e-70	Aven			ENSMUSG00000003604	1443.14	-4.60065	0.236362	-19.4644	2.19902e-84	2.15788e-82	Aven
ENSMUSG00000003623	41.3176	-3.43747	0.451091	-7.62035	2.52985e-14	1.18816e-13	Crot			ENSMUSG00000003623	51.6549	-4.07413	0.483179	-8.43192	3.40049e-17	2.11747e-16	Crot
ENSMUSG00000003644	124.449	-1.74457	0.411167	-4.24297	2.20582e-05	4.9657e-05	Rps6ka1			ENSMUSG00000003644	145.176	-2.23454	0.456336	-4.8967	9.74582e-07	2.36239e-06	Rps6ka1
ENSMUSG00000003660	874.637	-1.95823	0.276301	-7.08731	1.36748e-12	5.74202e-12	Snrnp200			ENSMUSG00000003660	1047.29	-2.47188	0.361868	-6.83088	8.43949e-12	3.46001e-11	Snrnp200
ENSMUSG00000003662	509.921	-3.88667	0.242054	-16.057	5.1063e-58	1.14286e-56	Ciao1			ENSMUSG00000003662	638.8	-4.40069	0.339998	-12.9433	2.56426e-38	4.6598e-37	Ciao1
ENSMUSG00000003680	458.843	-4.22482	0.33951	-12.4439	1.50949e-35	1.77411e-34	Taf6l			ENSMUSG00000003680	565.808	-4.7321	0.389557	-12.1474	5.92118e-34	8.99609e-33	Taf6l
ENSMUSG00000003721	36.2841	-1.72447	0.505352	-3.41242	0.000643893	0.00120369	Insig2			ENSMUSG00000003721	43.6397	-2.08621	0.596499	-3.49742	0.000469777	0.000797965	Insig2
ENSMUSG00000003731	407.443	-1.78872	0.189467	-9.44078	3.69999e-21	2.50697e-20	Kpna6			ENSMUSG00000003731	480.874	-2.36558	0.282892	-8.36211	6.16089e-17	3.7716e-16	Kpna6
ENSMUSG00000003746	130.239	-0.895367	0.291482	-3.07178	0.00212787	0.00370414	Man1a			ENSMUSG00000003746	145.896	-1.39668	0.36643	-3.8116	0.000138069	0.000253609	Man1a
ENSMUSG00000003762	47.9559	-4.92617	0.536025	-9.19017	3.92212e-20	2.51485e-19	Coq8b			ENSMUSG00000003762	61.4039	-5.30814	0.619029	-8.57496	9.9125e-18	6.42176e-17	Coq8b
ENSMUSG00000003778	256.437	-0.390954	0.205265	-1.90463	0.0568277	0.0783836	Brd8			ENSMUSG00000003778	284.989	-0.918645	0.330442	-2.78005	0.00543501	0.00788613	Brd8
ENSMUSG00000003779	1743.28	-0.196292	0.115638	-1.69746	0.0896091	0.118804	Kif20a			ENSMUSG00000003779	1890.94	-0.702198	0.271838	-2.58315	0.00979034	0.013705	Kif20a
ENSMUSG00000003808	276.996	-2.62806	0.293943	-8.94073	3.86596e-19	2.36037e-18	Farsa			ENSMUSG00000003808	339.052	-3.11531	0.383611	-8.12102	4.62263e-16	2.66465e-15	Farsa
ENSMUSG00000003809	97.764	-3.15382	0.443623	-7.10924	1.16685e-12	4.92576e-12	Gcdh			ENSMUSG00000003809	120.193	-3.65144	0.488451	-7.47555	7.68806e-14	3.74022e-13	Gcdh
ENSMUSG00000003810	470.401	-1.82903	0.309884	-5.90231	3.58455e-09	1.17948e-08	Mast2			ENSMUSG00000003810	561.956	-2.31	0.394411	-5.85685	4.71725e-09	1.49806e-08	Mast2
ENSMUSG00000003813	508.818	-5.16327	0.205297	-25.1502	1.40597e-139	1.85309e-137	Rad23a			ENSMUSG00000003813	633.926	-5.73158	0.276638	-20.7187	2.34828e-95	2.94541e-93	Rad23a
ENSMUSG00000003814	1223.45	-4.0215	0.206298	-19.4937	1.24245e-84	5.06962e-83	Calr			ENSMUSG00000003814	1531.04	-4.59173	0.28779	-15.9551	2.62398e-57	1.04222e-55	Calr
ENSMUSG00000003824	2418.46	-2.41464	0.0995119	-24.2648	4.61641e-130	5.01076e-128	Syce2			ENSMUSG00000003824	2868.79	-2.92836	0.232482	-12.5961	2.2189e-36	3.71271e-35	Syce2
ENSMUSG00000003847	27.5405	-0.68025	0.615106	-1.10591	0.268767	0.321594	Nfat5			ENSMUSG00000003847	32.7901	-1.11349	0.68516	-1.62515	0.10413	0.123374	Nfat5
ENSMUSG00000003848	60.5727	-2.4261	0.374946	-6.47055	9.7649e-11	3.61573e-10	Nob1			ENSMUSG00000003848	75.1078	-2.97238	0.454581	-6.53874	6.20402e-11	2.34737e-10	Nob1
ENSMUSG00000003849	74.6583	-0.784765	0.251279	-3.12308	0.00178967	0.00315242	Nqo1			ENSMUSG00000003849	84.0827	-1.27857	0.366467	-3.48892	0.000484982	0.0008212	Nqo1
ENSMUSG00000003865	511.737	-1.86866	0.243103	-7.68672	1.50956e-14	7.17702e-14	Gys1			ENSMUSG00000003865	615.312	-2.35628	0.357347	-6.59383	4.28619e-11	1.64752e-10	Gys1
ENSMUSG00000003868	1077.64	-4.39752	0.193344	-22.7446	1.6239e-114	1.29034e-112	Ruvbl2			ENSMUSG00000003868	1347.03	-4.9757	0.267444	-18.6046	2.94839e-77	2.27708e-75	Ruvbl2
ENSMUSG00000003872	19.2135	-8.40337	0.855797	-9.81934	9.29502e-23	6.74071e-22	Lin7b			ENSMUSG00000003872	24.1605	-8.99508	0.888828	-10.1202	4.49712e-24	4.24567e-23	Lin7b
ENSMUSG00000003873	114.65	-3.10753	0.233963	-13.2821	2.93917e-40	4.02729e-39	Bax			ENSMUSG00000003873	139.421	-3.64129	0.321941	-11.3104	1.16507e-29	1.45914e-28	Bax
ENSMUSG00000003923	98.5397	-2.26525	0.350168	-6.46903	9.86361e-11	3.65066e-10	Tfam			ENSMUSG00000003923	119.088	-2.68514	0.443272	-6.05755	1.38214e-09	4.60218e-09	Tfam
ENSMUSG00000003929	125.323	-1.44395	0.249562	-5.78595	7.21041e-09	2.31254e-08	Zfp81			ENSMUSG00000003929	145.254	-1.98425	0.338604	-5.8601	4.6259e-09	1.47073e-08	Zfp81
ENSMUSG00000003948	23.3469	-1.11237	0.562204	-1.97858	0.0478632	0.0668908	Mmd			ENSMUSG00000003948	26.2046	-1.77531	0.578801	-3.06721	0.00216064	0.0033303	Mmd
ENSMUSG00000003955	717.818	-5.63605	0.166431	-33.8641	2.2492e-251	1.55635e-248	Fam162a			ENSMUSG00000003955	884.646	-6.1527	0.253345	-24.2858	2.76672e-130	1.09892e-127	Fam162a
ENSMUSG00000003970	303.249	-5.44298	0.352366	-15.447	7.90755e-54	1.58984e-52	Rpl8			ENSMUSG00000003970	380.908	-6.05808	0.377865	-16.0324	7.58805e-58	3.04288e-56	Rpl8
ENSMUSG00000003974	1.72489	-1.51486	2.4239	-0.624967	0.531992	0.585823	Grm3			ENSMUSG00000003974	1.81286	-2.18529	2.32551	-0.939702	0.34737	0.379119	Grm3
ENSMUSG00000003992	777.038	-0.0721058	0.102163	-0.705791	0.480318	0.535705	Ssbp2			ENSMUSG00000003992	827.482	-0.551649	0.255385	-2.16007	0.0307673	0.0398308	Ssbp2
ENSMUSG00000004018	125.509	-2.80462	0.260509	-10.7659	4.98664e-27	4.30869e-26	Fancl			ENSMUSG00000004018	151.342	-3.34217	0.335072	-9.97447	1.97142e-23	1.80204e-22	Fancl
ENSMUSG00000004031	6.53722	-3.79109	1.51819	-2.49711	0.0125209	0.0194005	Brinp2			ENSMUSG00000004031	9.00634	-4.02743	1.43706	-2.80254	0.00507013	0.00739142	Brinp2
ENSMUSG00000004032	1272.39	-2.19392	0.265711	-8.25676	1.49681e-16	7.99018e-16	Gstm5			ENSMUSG00000004032	1492.14	-2.64785	0.340096	-7.78558	6.93935e-15	3.65181e-14	Gstm5
ENSMUSG00000004040	1541.75	-0.0848106	0.170322	-0.497942	0.618525	0.666916	Stat3			ENSMUSG00000004040	1689.79	-0.567082	0.317748	-1.78469	0.0743112	0.0902555	Stat3
ENSMUSG00000004043	91.5915	-0.2986	0.271023	-1.10175	0.270569	0.323471	Stat5a			ENSMUSG00000004043	98.3801	-0.735675	0.359873	-2.04426	0.0409274	0.0519084	Stat5a
ENSMUSG00000004044	14.7007	-0.853596	0.705398	-1.21009	0.226244	0.275861	Cavin1			ENSMUSG00000004044	16.2279	-1.58434	0.711167	-2.2278	0.025894	0.0338768	Cavin1
ENSMUSG00000004054	140.997	-2.69104	0.356803	-7.54208	4.62524e-14	2.13781e-13	Map3k11			ENSMUSG00000004054	178.31	-3.29552	0.424155	-7.76961	7.87268e-15	4.12346e-14	Map3k11
ENSMUSG00000004056	79.6075	-1.05583	0.266452	-3.96255	7.41524e-05	0.000156593	Akt2			ENSMUSG00000004056	92.5954	-1.52809	0.395627	-3.86245	0.000112254	0.000208838	Akt2
ENSMUSG00000004069	385.855	-2.58479	0.245629	-10.5231	6.75942e-26	5.58476e-25	Dnaja3			ENSMUSG00000004069	471.571	-3.10766	0.341955	-9.08794	1.00935e-19	7.42745e-19	Dnaja3
ENSMUSG00000004070	330.98	-3.79364	0.267308	-14.192	1.0265e-45	1.66151e-44	Hmox2			ENSMUSG00000004070	414.046	-4.28156	0.367934	-11.6368	2.67929e-31	3.6427e-30	Hmox2
ENSMUSG00000004071	568.105	-1.19585	0.153893	-7.7707	7.80506e-15	3.77347e-14	Cdip1			ENSMUSG00000004071	648.362	-1.7647	0.260773	-6.76719	1.31312e-11	5.29501e-11	Cdip1
ENSMUSG00000004085	155.636	-1.59809	0.344362	-4.64074	3.47167e-06	8.57947e-06	Map3k20			ENSMUSG00000004085	187.371	-2.06279	0.438143	-4.70803	2.5012e-06	5.79273e-06	Map3k20
ENSMUSG00000004096	616.443	-0.212185	0.141035	-1.50449	0.132456	0.169874	Cwc15			ENSMUSG00000004096	653.933	-0.708305	0.245925	-2.88016	0.00397469	0.00587193	Cwc15
ENSMUSG00000004099	11378.1	-2.708	0.221467	-12.2275	2.21581e-34	2.50326e-33	Dnmt1			ENSMUSG00000004099	13922.9	-3.32828	0.282586	-11.778	5.07041e-32	7.13192e-31	Dnmt1
ENSMUSG00000004100	773.117	-1.06752	0.171304	-6.23172	4.61327e-10	1.6259e-09	Ppan			ENSMUSG00000004100	860.932	-1.64803	0.23295	-7.07461	1.49872e-12	6.56556e-12	Ppan
ENSMUSG00000004105	432.842	-0.969333	0.164287	-5.90025	3.62944e-09	1.19378e-08	Angptl2			ENSMUSG00000004105	479.305	-1.56748	0.222904	-7.03209	2.03466e-12	8.80242e-12	Angptl2
ENSMUSG00000004110	10.1226	-7.11341	0.973028	-7.31059	2.65964e-13	1.17252e-12	Cacna1e			ENSMUSG00000004110	13.1096	-7.74788	1.01119	-7.6621	1.82914e-14	9.36004e-14	Cacna1e
ENSMUSG00000004113	8.05191	-1.46537	0.982988	-1.49073	0.136032	0.174111	Cacna1b			ENSMUSG00000004113	9.45341	-2.03705	0.998052	-2.04103	0.0412482	0.0522715	Cacna1b
ENSMUSG00000004127	28.715	-1.96307	0.490432	-4.00274	6.26132e-05	0.000133515	Trmt10a			ENSMUSG00000004127	33.9843	-2.37751	0.570634	-4.16643	3.0941e-05	6.1986e-05	Trmt10a
ENSMUSG00000004151	135.823	-1.06796	0.267049	-3.99912	6.35784e-05	0.000135417	Etv1			ENSMUSG00000004151	154.777	-1.54302	0.364329	-4.23524	2.28304e-05	4.65938e-05	Etv1
ENSMUSG00000004187	3.06785	-5.76153	1.15586	-4.98463	6.20811e-07	1.66126e-06	Kifc2			ENSMUSG00000004187	3.70961	-6.30093	1.28101	-4.91871	8.71168e-07	2.12655e-06	Kifc2
ENSMUSG00000004207	291.9	-0.470385	0.336079	-1.39963	0.161625	0.203419	Psap			ENSMUSG00000004207	329.366	-1.01711	0.413909	-2.45733	0.0139975	0.0190992	Psap
ENSMUSG00000004221	112.448	-1.85144	0.225043	-8.22708	1.91839e-16	1.0172e-15	Ikbkg			ENSMUSG00000004221	133.445	-2.38144	0.335346	-7.10146	1.23442e-12	5.43628e-12	Ikbkg
ENSMUSG00000004231	68.5534	-1.06175	0.34242	-3.10074	0.00193038	0.00338412	Pax2			ENSMUSG00000004231	76.2636	-1.71419	0.362835	-4.72444	2.30754e-06	5.36133e-06	Pax2
ENSMUSG00000004233	33.1694	-1.03503	0.551062	-1.87825	0.0603475	0.0828873	Wars2			ENSMUSG00000004233	38.0554	-1.4068	0.606007	-2.32143	0.0202636	0.0269782	Wars2
ENSMUSG00000004263	13.0968	-1.62432	0.848031	-1.9154	0.0554418	0.0765864	Atn1			ENSMUSG00000004263	15.148	-2.03066	0.86825	-2.3388	0.0193458	0.0258265	Atn1
ENSMUSG00000004264	945.461	-2.9654	0.165686	-17.8977	1.22912e-71	3.78701e-70	Phb2			ENSMUSG00000004264	1155.32	-3.55827	0.246382	-14.4421	2.81096e-47	7.39629e-46	Phb2
ENSMUSG00000004266	118.109	-3.09193	0.397575	-7.77698	7.42753e-15	3.59304e-14	Ptpn6			ENSMUSG00000004266	141.255	-3.64147	0.415171	-8.771	1.77079e-18	1.20918e-17	Ptpn6
ENSMUSG00000004268	1208.82	-5.48116	0.116063	-47.2258	0	0	Emg1			ENSMUSG00000004268	1497.36	-6.00118	0.232649	-25.7949	1.01055e-146	7.02416e-144	Emg1
ENSMUSG00000004270	2.76132	-5.60437	1.67575	-3.3444	0.000824606	0.00152006	Lpcat3			ENSMUSG00000004270	3.74392	-6.30109	1.63565	-3.85235	0.000116988	0.000216915	Lpcat3
ENSMUSG00000004285	408.288	-4.27738	0.155226	-27.5558	3.76619e-167	8.33934e-165	Atp6v1f			ENSMUSG00000004285	502.153	-4.82649	0.245815	-19.6346	7.82585e-86	7.86451e-84	Atp6v1f
ENSMUSG00000004317	1108.53	-1.04344	0.192662	-5.4159	6.0981e-08	1.8e-07	Clcn5			ENSMUSG00000004317	1286.47	-1.49776	0.338548	-4.42405	9.68658e-06	2.07222e-05	Clcn5
ENSMUSG00000004319	429.797	-0.466688	0.137851	-3.38545	0.000710626	0.00132169	Clcn3			ENSMUSG00000004319	471.758	-0.945133	0.28261	-3.34431	0.000824885	0.00135095	Clcn3
ENSMUSG00000004328	49.0893	-1.54667	0.630398	-2.45348	0.014148	0.0217291	Hif3a			ENSMUSG00000004328	56.8327	-2.20321	0.616408	-3.57428	0.000351193	0.000607676	Hif3a
ENSMUSG00000004341	219.839	-1.04878	0.310383	-3.37899	0.000727527	0.00135131	Gpx6			ENSMUSG00000004341	243.16	-1.7067	0.31693	-5.38512	7.23961e-08	2.00817e-07	Gpx6
ENSMUSG00000004347	99.0258	-1.17443	0.278581	-4.21576	2.48935e-05	5.56852e-05	Pde1c			ENSMUSG00000004347	114.277	-1.70458	0.372472	-4.57638	4.7308e-06	1.05465e-05	Pde1c
ENSMUSG00000004356	1187.53	-0.957575	0.131707	-7.27047	3.58227e-13	1.56637e-12	Utp20			ENSMUSG00000004356	1342.11	-1.45583	0.2757	-5.28048	1.28847e-07	3.47466e-07	Utp20
ENSMUSG00000004359	5.06595	0.0718193	1.47114	0.0488187	0.961064	0.967648	Spic			ENSMUSG00000004359	4.94955	-0.602742	1.43846	-0.41902	0.675201	0.700523	Spic
ENSMUSG00000004364	336.39	-1.48241	0.190842	-7.7677	7.99218e-15	3.86168e-14	Cul3			ENSMUSG00000004364	395.35	-1.9811	0.32347	-6.12454	9.09487e-10	3.08564e-09	Cul3
ENSMUSG00000004371	2.22621	-1.30962	1.80663	-0.724895	0.468517	0.524018	Il11			ENSMUSG00000004371	2.52129	-1.74427	1.81888	-0.958977	0.33757	0.369123	Il11
ENSMUSG00000004383	44.7717	-2.23424	0.470669	-4.74694	2.06512e-06	5.22319e-06	Large1			ENSMUSG00000004383	53.8116	-2.92224	0.481344	-6.07101	1.27108e-09	4.24934e-09	Large1
ENSMUSG00000004393	600.546	-4.75822	0.481863	-9.87465	5.36192e-23	3.9331e-22	Ddx56			ENSMUSG00000004393	754.116	-5.33114	0.438028	-12.1708	4.44871e-34	6.80856e-33	Ddx56
ENSMUSG00000004394	12.6389	-1.9765	0.680151	-2.90596	0.00366123	0.00615529	Tmed4			ENSMUSG00000004394	15.4593	-2.56051	0.732093	-3.49752	0.000469611	0.000797846	Tmed4
ENSMUSG00000004446	165.942	-0.19374	0.17779	-1.08971	0.27584	0.329039	Bid			ENSMUSG00000004446	178.805	-0.739895	0.294607	-2.51147	0.012023	0.0165745	Bid
ENSMUSG00000004451	3.80259	-3.35018	1.18054	-2.83783	0.00454214	0.00753334	Ralb			ENSMUSG00000004451	4.94305	-3.91157	1.23364	-3.17075	0.00152045	0.0023951	Ralb
ENSMUSG00000004455	4.14329	-0.146093	0.771931	-0.189256	0.849892	0.874537	Ppp1cc			ENSMUSG00000004455	4.35167	-0.551283	0.923524	-0.596934	0.550551	0.580256	Ppp1cc
ENSMUSG00000004460	395.657	-1.69422	0.237766	-7.12556	1.03658e-12	4.39818e-12	Dnajb11			ENSMUSG00000004460	464.567	-2.23227	0.323225	-6.90623	4.97689e-12	2.07873e-11	Dnajb11
ENSMUSG00000004462	456.652	-0.288568	0.176155	-1.63814	0.101392	0.133097	Tbccd1			ENSMUSG00000004462	502.43	-0.775877	0.313658	-2.47364	0.0133744	0.0183088	Tbccd1
ENSMUSG00000004473	4.67146	-3.49414	1.22863	-2.84394	0.00445595	0.00740073	Clec11a			ENSMUSG00000004473	5.86262	-3.94135	1.25394	-3.14316	0.00167132	0.00261376	Clec11a
ENSMUSG00000004508	368.08	-0.946585	0.232618	-4.06927	4.71608e-05	0.000101939	Gab2			ENSMUSG00000004508	408.673	-1.48932	0.295856	-5.03392	4.8054e-07	1.20819e-06	Gab2
ENSMUSG00000004530	187.376	-3.00237	0.270567	-11.0966	1.30331e-28	1.18924e-27	Coro1c			ENSMUSG00000004530	228.892	-3.6361	0.304577	-11.9382	7.48202e-33	1.092e-31	Coro1c
ENSMUSG00000004535	2888.3	-0.493851	0.115308	-4.28288	1.84489e-05	4.19241e-05	Tax1bp1			ENSMUSG00000004535	3187.16	-1.01395	0.267554	-3.78971	0.000150825	0.00027522	Tax1bp1
ENSMUSG00000004540	56.032	-2.52105	0.371289	-6.79	1.12136e-11	4.45086e-11	Psg17			ENSMUSG00000004540	67.6376	-3.02459	0.451845	-6.69387	2.17346e-11	8.59187e-11	Psg17
ENSMUSG00000004561	95.2049	0.0515053	0.281561	0.182928	0.854855	0.878555	Mettl17			ENSMUSG00000004561	95.9915	-0.589835	0.279872	-2.10751	0.035073	0.0449861	Mettl17
ENSMUSG00000004565	134.896	-2.24518	0.418682	-5.36249	8.20838e-08	2.39572e-07	Pnpla6			ENSMUSG00000004565	161.57	-2.88269	0.433514	-6.6496	2.93895e-11	1.14631e-10	Pnpla6
ENSMUSG00000004567	772.444	-0.307084	0.221557	-1.38602	0.16574	0.20803	Mcoln1			ENSMUSG00000004567	806.475	-0.971809	0.221733	-4.3828	1.17165e-05	2.47914e-05	Mcoln1
ENSMUSG00000004568	86.3017	-2.46577	0.547001	-4.50779	6.55065e-06	1.56528e-05	Arhgef18			ENSMUSG00000004568	104.103	-3.03841	0.553206	-5.49237	3.96573e-08	1.13964e-07	Arhgef18
ENSMUSG00000004591	1903.25	-0.165304	0.108617	-1.5219	0.128035	0.164699	Pkn2			ENSMUSG00000004591	2059.39	-0.674877	0.268238	-2.51596	0.0118709	0.0163837	Pkn2
ENSMUSG00000004610	184.399	-3.89911	0.346763	-11.2443	2.47027e-29	2.31641e-28	Etfb			ENSMUSG00000004610	224.678	-4.66132	0.282969	-16.4729	5.74553e-61	2.51567e-59	Etfb
ENSMUSG00000004626	255.783	-5.20617	0.444378	-11.7156	1.05981e-31	1.09591e-30	Stxbp2			ENSMUSG00000004626	321.011	-5.72571	0.481756	-11.8851	1.41487e-32	2.03648e-31	Stxbp2
ENSMUSG00000004630	4.2	-1.81542	0.999655	-1.81604	0.0693638	0.094227	Pcp2			ENSMUSG00000004630	4.81781	-2.33763	1.07867	-2.16715	0.0302235	0.0391755	Pcp2
ENSMUSG00000004631	3.02253	-5.72685	1.39817	-4.09597	4.20404e-05	9.14426e-05	Sgce			ENSMUSG00000004631	3.97298	-6.38003	1.44497	-4.41535	1.00847e-05	2.15297e-05	Sgce
ENSMUSG00000004633	244.174	-0.594772	0.173205	-3.43392	0.000594924	0.00111713	Chn2			ENSMUSG00000004633	268.637	-1.15114	0.278146	-4.13863	3.49393e-05	6.95451e-05	Chn2
ENSMUSG00000004637	84.2032	-2.07155	0.278065	-7.44986	9.34411e-14	4.24563e-13	Wwox			ENSMUSG00000004637	99.4505	-2.5658	0.367333	-6.98493	2.84988e-12	1.21996e-11	Wwox
ENSMUSG00000004642	7404.02	0.472973	0.0910829	5.19277	2.07186e-07	5.80897e-07	Slbp			ENSMUSG00000004642	7620.58	-0.0571323	0.242219	-0.235871	0.813533	0.831833	Slbp
ENSMUSG00000004655	12.8228	-1.58255	0.941183	-1.68145	0.0926749	0.122575	Aqp1			ENSMUSG00000004655	14.6656	-2.36375	0.89936	-2.62825	0.00858249	0.0121241	Aqp1
ENSMUSG00000004661	264.598	-0.303697	0.285996	-1.06189	0.288284	0.342236	Arid3b			ENSMUSG00000004661	293.587	-0.813272	0.38046	-2.1376	0.0325492	0.0419845	Arid3b
ENSMUSG00000004665	1.84529	0.720663	2.1875	0.329447	0.741818	0.779165	Cnn2			ENSMUSG00000004665	1.99816	0.121305	2.17631	0.0557391	0.95555	0.960443	Cnn2
ENSMUSG00000004667	399.309	-4.74118	0.183159	-25.8857	9.65858e-148	1.45818e-145	Polr2e			ENSMUSG00000004667	497.3	-5.31456	0.268079	-19.8246	1.8263e-87	1.90414e-85	Polr2e
ENSMUSG00000004668	524.285	-1.04173	0.250012	-4.16673	3.08999e-05	6.82932e-05	Abca13			ENSMUSG00000004668	594.531	-1.50471	0.343541	-4.38001	1.18673e-05	2.50818e-05	Abca13
ENSMUSG00000004677	319.492	-1.50039	0.193832	-7.74066	9.89045e-15	4.754e-14	Myo9b			ENSMUSG00000004677	366.949	-2.08373	0.263045	-7.92157	2.34525e-15	1.28148e-14	Myo9b
ENSMUSG00000004698	91.4821	-0.851202	0.265859	-3.2017	0.0013662	0.00244725	Hdac9			ENSMUSG00000004698	104.412	-1.31681	0.385715	-3.41395	0.000640291	0.00106771	Hdac9
ENSMUSG00000004709	17.3429	-1.97962	0.615499	-3.21628	0.00129865	0.00233506	Cd244a			ENSMUSG00000004709	20.8261	-2.40047	0.682851	-3.51536	0.000439161	0.000749341	Cd244a
ENSMUSG00000004768	368.822	-0.662592	0.1339	-4.94839	7.48299e-07	1.98737e-06	Rab23			ENSMUSG00000004768	411.377	-1.18218	0.282099	-4.19065	2.78152e-05	5.60876e-05	Rab23
ENSMUSG00000004771	2765.17	-1.15984	0.119213	-9.72913	2.26523e-22	1.61315e-21	Rab11a			ENSMUSG00000004771	3116.23	-1.6776	0.240365	-6.97938	2.96489e-12	1.26497e-11	Rab11a
ENSMUSG00000004788	205.179	-3.8843	0.351251	-11.0585	1.99422e-28	1.80874e-27	Eif2b2			ENSMUSG00000004788	255.299	-4.60157	0.3395	-13.554	7.50502e-42	1.5788e-40	Eif2b2
ENSMUSG00000004789	814.601	-3.07662	0.293703	-10.4753	1.12177e-25	9.18605e-25	Dlst			ENSMUSG00000004789	1013.38	-3.72427	0.334407	-11.1369	8.29108e-29	9.99363e-28	Dlst
ENSMUSG00000004798	58.7641	-0.952952	0.432181	-2.20498	0.0274552	0.0401575	Ulk2			ENSMUSG00000004798	68.8046	-1.42845	0.511597	-2.79213	0.00523622	0.00761491	Ulk2
ENSMUSG00000004815	54.1249	-0.971007	0.463607	-2.09446	0.0362191	0.0517233	Dgkq			ENSMUSG00000004815	62.8547	-1.48712	0.524153	-2.83718	0.00455145	0.00667611	Dgkq
ENSMUSG00000004843	206.34	-0.741519	0.215004	-3.44886	0.000562968	0.00106096	Chmp2b			ENSMUSG00000004843	230.978	-1.28926	0.31533	-4.08861	4.33973e-05	8.53518e-05	Chmp2b
ENSMUSG00000004846	7.12294	-1.78451	1.0444	-1.70865	0.0875162	0.116308	Plod3			ENSMUSG00000004846	8.10589	-2.51342	1.02896	-2.44268	0.0145788	0.0198372	Plod3
ENSMUSG00000004849	105.266	-3.44963	0.341871	-10.0904	6.08971e-24	4.6626e-23	Ap1s1			ENSMUSG00000004849	130.56	-4.07199	0.378798	-10.7498	5.9412e-27	6.55931e-26	Ap1s1
ENSMUSG00000004864	21.7831	-4.07902	0.66939	-6.09364	1.10369e-09	3.78385e-09	Mapk13			ENSMUSG00000004864	26.644	-4.47436	0.709613	-6.30536	2.87534e-10	1.02383e-09	Mapk13
ENSMUSG00000004865	5528.71	-0.383283	0.152429	-2.51449	0.0119203	0.0185391	Srpk1			ENSMUSG00000004865	6123.23	-0.852722	0.30258	-2.81817	0.00482976	0.00705888	Srpk1
ENSMUSG00000004872	10.01	-0.129053	0.72688	-0.177544	0.859081	0.882189	Pax3			ENSMUSG00000004872	10.0219	-0.806939	0.748722	-1.07775	0.281143	0.310866	Pax3
ENSMUSG00000004880	4572.36	-0.389054	0.124954	-3.11357	0.00184837	0.00325065	Lbr			ENSMUSG00000004880	4897.55	-0.9727	0.211648	-4.59584	4.31007e-06	9.66146e-06	Lbr
ENSMUSG00000004885	578.856	-0.172811	0.217471	-0.794638	0.426824	0.483247	Crabp2			ENSMUSG00000004885	618.966	-0.635601	0.308436	-2.06072	0.0393294	0.0500147	Crabp2
ENSMUSG00000004891	14.3127	-0.727758	0.786636	-0.925152	0.354887	0.410332	Nes			ENSMUSG00000004891	16.7761	-1.27857	0.82289	-1.55375	0.120243	0.140993	Nes
ENSMUSG00000004895	18.9576	-0.474434	0.492564	-0.963194	0.33545	0.390551	Prcc			ENSMUSG00000004895	20.9518	-1.03645	0.566444	-1.82974	0.0672888	0.0823198	Prcc
ENSMUSG00000004896	406.664	-1.07834	0.115557	-9.33166	1.04222e-20	6.87376e-20	Rrnad1			ENSMUSG00000004896	456.865	-1.58934	0.249628	-6.36682	1.92982e-10	6.98034e-10	Rrnad1
ENSMUSG00000004897	594.022	-0.0440976	0.120218	-0.366813	0.713758	0.754224	Hdgf			ENSMUSG00000004897	618.578	-0.595535	0.208548	-2.85562	0.00429526	0.00631642	Hdgf
ENSMUSG00000004929	798.87	-4.42415	0.304983	-14.5062	1.10654e-47	1.89642e-46	Thop1			ENSMUSG00000004929	1005.6	-5.09332	0.320891	-15.8725	9.83075e-57	3.8317e-55	Thop1
ENSMUSG00000004931	41.9489	-3.74286	0.500713	-7.47505	7.71722e-14	3.52087e-13	Apba3			ENSMUSG00000004931	53.7483	-4.29896	0.55948	-7.68384	1.54386e-14	7.93184e-14	Apba3
ENSMUSG00000004934	2503.3	-0.421455	0.121399	-3.47164	0.00051729	0.000979884	Pias4			ENSMUSG00000004934	2708.02	-0.972394	0.235949	-4.12121	3.76891e-05	7.46356e-05	Pias4
ENSMUSG00000004936	1576.68	0.313275	0.130105	2.40785	0.0160466	0.0244214	Map2k1			ENSMUSG00000004936	1644.41	-0.234925	0.261487	-0.898422	0.368961	0.400821	Map2k1
ENSMUSG00000004937	544.386	-3.80906	0.252682	-15.0745	2.38255e-51	4.48605e-50	Sgta			ENSMUSG00000004937	677.323	-4.42119	0.299387	-14.7675	2.37458e-49	6.74834e-48	Sgta
ENSMUSG00000004945	91.0322	-3.76605	0.196475	-19.1681	6.83842e-82	2.67213e-80	Tmem242			ENSMUSG00000004945	112.392	-4.26775	0.327403	-13.0352	7.71838e-39	1.44025e-37	Tmem242
ENSMUSG00000004947	3907.37	0.314117	0.148435	2.11619	0.0343287	0.049295	Dtx2			ENSMUSG00000004947	4101.63	-0.237016	0.278249	-0.851812	0.394318	0.425817	Dtx2
ENSMUSG00000004948	6788.19	-4.28815	0.221813	-19.3323	2.87232e-83	1.15498e-81	Zp3			ENSMUSG00000004948	8637.69	-4.90556	0.291833	-16.8095	2.08012e-63	9.91444e-62	Zp3
ENSMUSG00000004951	8.37086	-0.674683	0.677503	-0.995838	0.319329	0.374301	Hspb1			ENSMUSG00000004951	9.63347	-1.16121	0.782616	-1.48376	0.137873	0.160435	Hspb1
ENSMUSG00000004952	3878.87	-2.8157	0.158752	-17.7365	2.19256e-70	6.54889e-69	Rasa4			ENSMUSG00000004952	4658.51	-3.40242	0.215841	-15.7635	5.54714e-56	2.07483e-54	Rasa4
ENSMUSG00000004961	51.3517	-2.80994	0.4858	-5.78415	7.28805e-09	2.33609e-08	Syt5			ENSMUSG00000004961	63.7722	-3.3197	0.5443	-6.09903	1.06712e-09	3.59213e-09	Syt5
ENSMUSG00000004980	1522.77	-0.200312	0.10669	-1.8775	0.0604491	0.0830132	Hnrnpa2b1			ENSMUSG00000004980	1639.81	-0.745207	0.251142	-2.96728	0.00300451	0.00453053	Hnrnpa2b1
ENSMUSG00000004988	6.53792	-2.37377	0.966111	-2.45704	0.0140087	0.021539	Fxyd4			ENSMUSG00000004988	7.18567	-3.03046	0.961995	-3.15019	0.00163166	0.00255604	Fxyd4
ENSMUSG00000004994	503.316	-3.32874	0.225802	-14.7419	3.47067e-49	6.19092e-48	Ccdc130			ENSMUSG00000004994	618.955	-3.88284	0.302456	-12.8377	1.00846e-37	1.7878e-36	Ccdc130
ENSMUSG00000004996	86.2286	-0.416223	0.268979	-1.54742	0.121763	0.157314	Mri1			ENSMUSG00000004996	92.5371	-0.93777	0.337178	-2.78124	0.00541525	0.00785883	Mri1
ENSMUSG00000005034	62.2162	-0.612848	0.355535	-1.72373	0.0847557	0.113064	Prkacb			ENSMUSG00000005034	69.2613	-1.17491	0.422648	-2.77988	0.00543794	0.00788901	Prkacb
ENSMUSG00000005043	4.16557	-0.473738	1.64599	-0.287814	0.773489	0.807375	Sgsh			ENSMUSG00000005043	4.28211	-1.27207	1.58051	-0.80485	0.420906	0.452712	Sgsh
ENSMUSG00000005045	81.6067	-0.861028	0.393459	-2.18836	0.0286436	0.0417451	Chd5			ENSMUSG00000005045	91.1577	-1.46716	0.427379	-3.43293	0.000597087	0.000998657	Chd5
ENSMUSG00000005054	47.3985	-4.83097	0.389218	-12.412	2.25052e-35	2.63385e-34	Cstb			ENSMUSG00000005054	58.2204	-5.52545	0.39934	-13.8364	1.53617e-43	3.46771e-42	Cstb
ENSMUSG00000005057	0.881235	-3.96053	3.02063	-1.31116	0.189803	0.235159	Sh2b2			ENSMUSG00000005057	1.17104	-4.6319	3.01902	-1.53424	0.124971	0.146299	Sh2b2
ENSMUSG00000005069	132.193	-0.906767	0.295192	-3.07179	0.00212782	0.00370414	Pex5			ENSMUSG00000005069	152.107	-1.39037	0.397357	-3.49906	0.00046691	0.000793581	Pex5
ENSMUSG00000005078	1021.71	-0.471108	0.151515	-3.10931	0.00187522	0.00329265	Jkamp			ENSMUSG00000005078	1097.77	-1.07662	0.216307	-4.97728	6.44825e-07	1.59765e-06	Jkamp
ENSMUSG00000005102	717.579	-0.154777	0.208635	-0.741855	0.458175	0.514012	Eif2ak4			ENSMUSG00000005102	791.001	-0.667155	0.335999	-1.98558	0.0470795	0.0590956	Eif2ak4
ENSMUSG00000005103	1162.02	-0.29334	0.139041	-2.10973	0.0348813	0.0500106	Wdr1			ENSMUSG00000005103	1255.31	-0.848517	0.256685	-3.30568	0.000947468	0.00153811	Wdr1
ENSMUSG00000005107	54.6419	-3.17363	0.38274	-8.29186	1.11495e-16	6.00195e-16	Slc2a9			ENSMUSG00000005107	66.314	-3.75867	0.417829	-8.99571	2.34703e-19	1.68909e-18	Slc2a9
ENSMUSG00000005124	14.219	0.560367	1.15319	0.485926	0.62702	0.674543	Ccn4			ENSMUSG00000005124	13.8276	-0.280013	1.09795	-0.255033	0.798697	0.817716	Ccn4
ENSMUSG00000005131	351.607	-1.78779	0.164824	-10.8467	2.06811e-27	1.81336e-26	4930550C14Rik			ENSMUSG00000005131	412.181	-2.31818	0.278495	-8.32398	8.50603e-17	5.15055e-16	4930550C14Rik
ENSMUSG00000005142	23.0243	-3.55668	0.780578	-4.55647	5.20197e-06	1.25913e-05	Man2b1			ENSMUSG00000005142	28.6075	-3.89639	0.803688	-4.84814	1.24626e-06	2.98494e-06	Man2b1
ENSMUSG00000005150	38.7431	-2.68652	0.352201	-7.62781	2.38781e-14	1.12431e-13	Wdr83			ENSMUSG00000005150	47.1137	-3.24731	0.427033	-7.60436	2.86312e-14	1.44472e-13	Wdr83
ENSMUSG00000005161	6584.16	-3.11607	0.119977	-25.9723	1.0178e-148	1.59459e-146	Prdx2			ENSMUSG00000005161	7922.28	-3.6329	0.227856	-15.9438	3.14454e-57	1.24306e-55	Prdx2
ENSMUSG00000005198	161.864	-1.23351	0.284694	-4.33275	1.47258e-05	3.38012e-05	Polr2a			ENSMUSG00000005198	188.124	-1.80649	0.364391	-4.95756	7.13845e-07	1.75951e-06	Polr2a
ENSMUSG00000005204	215.903	-1.86455	0.218671	-8.52673	1.5054e-17	8.48903e-17	Senp3			ENSMUSG00000005204	254.42	-2.49369	0.276062	-9.03306	1.66944e-19	1.21455e-18	Senp3
ENSMUSG00000005220	3.86043	-6.09325	1.87746	-3.24547	0.00117258	0.00212102	Corin			ENSMUSG00000005220	4.18205	-6.48258	1.74608	-3.71264	0.00020511	0.000366932	Corin
ENSMUSG00000005225	2310	-0.330355	0.128524	-2.57037	0.0101589	0.0159641	Plekha8			ENSMUSG00000005225	2519.88	-0.82316	0.273994	-3.0043	0.00266192	0.00404518	Plekha8
ENSMUSG00000005232	3.68429	0.585169	2.38796	0.245049	0.806418	0.836489	G6pc2			ENSMUSG00000005232	2.68804	-0.759727	2.23133	-0.340482	0.733494	0.756111	G6pc2
ENSMUSG00000005233	679.357	-2.65677	0.14493	-18.3314	4.64976e-75	1.55058e-73	Spc25			ENSMUSG00000005233	812.981	-3.16866	0.257992	-12.282	1.1319e-34	1.77299e-33	Spc25
ENSMUSG00000005237	37.2145	-2.62531	0.664775	-3.94917	7.84221e-05	0.000165064	Dnah2			ENSMUSG00000005237	45.8024	-3.19213	0.669366	-4.76889	1.85247e-06	4.35374e-06	Dnah2
ENSMUSG00000005251	3.84001	-6.07561	1.40357	-4.32869	1.49999e-05	3.44065e-05	Ripk4			ENSMUSG00000005251	5.31146	-6.79801	1.40424	-4.84107	1.2914e-06	3.08642e-06	Ripk4
ENSMUSG00000005262	77.9308	-1.81587	0.210865	-8.61154	7.20831e-18	4.11652e-17	Ufd1			ENSMUSG00000005262	91.977	-2.37368	0.320385	-7.40885	1.27398e-13	6.07218e-13	Ufd1
ENSMUSG00000005268	965.173	-0.000224009	0.114112	-0.00196307	0.998434	0.998614	Prlr			ENSMUSG00000005268	1006.11	-0.525107	0.217882	-2.41005	0.0159503	0.0215784	Prlr
ENSMUSG00000005299	436.825	-1.0249	0.190445	-5.38162	7.38197e-08	2.16174e-07	Letm1			ENSMUSG00000005299	497.929	-1.57042	0.299982	-5.23503	1.64959e-07	4.3938e-07	Letm1
ENSMUSG00000005312	3186.45	-0.293725	0.131148	-2.23964	0.0251144	0.0369649	Ubqln1			ENSMUSG00000005312	3422.7	-0.84788	0.241513	-3.51069	0.000446937	0.00076204	Ubqln1
ENSMUSG00000005354	788.744	-2.80863	0.148482	-18.9156	8.48197e-80	3.1583e-78	Txn2			ENSMUSG00000005354	961.095	-3.42348	0.225513	-15.1808	4.73729e-52	1.51104e-50	Txn2
ENSMUSG00000005362	463.122	-1.56704	0.166537	-9.40954	4.98299e-21	3.3476e-20	Crbn			ENSMUSG00000005362	539.752	-2.06155	0.295893	-6.9672	3.23319e-12	1.37487e-11	Crbn
ENSMUSG00000005370	1580.03	-0.657156	0.156921	-4.18781	2.81662e-05	6.25341e-05	Msh6			ENSMUSG00000005370	1767.79	-1.16956	0.29145	-4.01291	5.99755e-05	0.000115519	Msh6
ENSMUSG00000005371	2366.44	-0.264762	0.112187	-2.36002	0.0182742	0.0275339	Fbxo11			ENSMUSG00000005371	2565.38	-0.77572	0.261995	-2.96082	0.00306818	0.00461986	Fbxo11
ENSMUSG00000005373	136.098	-2.58409	0.304059	-8.49865	1.91805e-17	1.07539e-16	Mlxipl			ENSMUSG00000005373	167.851	-3.02685	0.416741	-7.26314	3.78193e-13	1.74042e-12	Mlxipl
ENSMUSG00000005374	18.3909	-2.28317	0.691691	-3.30085	0.000963921	0.00176356	Tbl2			ENSMUSG00000005374	21.0341	-2.769	0.700139	-3.95492	7.65591e-05	0.000145313	Tbl2
ENSMUSG00000005378	115.919	-2.89423	0.344359	-8.40467	4.29059e-17	2.36253e-16	Bud23			ENSMUSG00000005378	142.212	-3.43536	0.406118	-8.45902	2.69643e-17	1.68978e-16	Bud23
ENSMUSG00000005397	13.3743	-1.08848	0.90119	-1.20782	0.227116	0.276864	Nid1			ENSMUSG00000005397	16.0151	-1.49133	0.926395	-1.60982	0.107437	0.126922	Nid1
ENSMUSG00000005410	962.509	-3.32737	0.174329	-19.0867	3.25581e-81	1.2516e-79	Mcm5			ENSMUSG00000005410	1205.87	-3.84736	0.310584	-12.3875	3.05466e-35	4.90923e-34	Mcm5
ENSMUSG00000005413	5.67976	-1.6081	1.38518	-1.16093	0.245669	0.296736	Hmox1			ENSMUSG00000005413	6.59575	-2.55974	1.31218	-1.95075	0.0510865	0.0637463	Hmox1
ENSMUSG00000005417	1139.48	-0.92881	0.18192	-5.1056	3.29752e-07	9.06054e-07	Mprip			ENSMUSG00000005417	1290.96	-1.49648	0.286559	-5.22223	1.76784e-07	4.69378e-07	Mprip
ENSMUSG00000005442	190.345	-1.85502	0.348874	-5.31718	1.05391e-07	3.04016e-07	Cic			ENSMUSG00000005442	227.65	-2.39535	0.411831	-5.81633	6.0153e-09	1.89049e-08	Cic
ENSMUSG00000005447	238.49	-5.38041	0.396799	-13.5595	6.95741e-42	9.97769e-41	Pafah1b3			ENSMUSG00000005447	295.667	-5.86542	0.449705	-13.0428	6.9807e-39	1.30552e-37	Pafah1b3
ENSMUSG00000005469	146.097	0.124373	0.211274	0.588678	0.556077	0.608793	Prkaca			ENSMUSG00000005469	157.328	-0.35041	0.345248	-1.01495	0.310129	0.34086	Prkaca
ENSMUSG00000005470	1365.37	0.0518832	0.109523	0.473718	0.635701	0.682291	Asf1b			ENSMUSG00000005470	1431.27	-0.513482	0.228984	-2.24244	0.0249332	0.0327084	Asf1b
ENSMUSG00000005481	766.077	-0.146572	0.157292	-0.931848	0.351415	0.406771	Ddx39			ENSMUSG00000005481	812.583	-0.724551	0.247229	-2.93068	0.00338218	0.00505705	Ddx39
ENSMUSG00000005483	1121.1	-1.72369	0.154592	-11.1499	7.16673e-29	6.60844e-28	Dnajb1			ENSMUSG00000005483	1324.67	-2.28007	0.276044	-8.25981	1.45905e-16	8.68969e-16	Dnajb1
ENSMUSG00000005493	443.332	-0.486435	0.195884	-2.48328	0.013018	0.0201144	Msh4			ENSMUSG00000005493	490.405	-1.01206	0.309184	-3.27332	0.00106293	0.00171255	Msh4
ENSMUSG00000005501	24.4945	-1.01732	0.711183	-1.43046	0.152584	0.193255	Usp40			ENSMUSG00000005501	28.5038	-1.38671	0.745932	-1.85902	0.0630238	0.0775113	Usp40
ENSMUSG00000005503	150.036	-1.33004	0.270364	-4.91943	8.67956e-07	2.28614e-06	Evx1			ENSMUSG00000005503	167.545	-1.90393	0.298131	-6.3862	1.70053e-10	6.18989e-10	Evx1
ENSMUSG00000005505	11.3327	-1.67796	0.476801	-3.51921	0.000432828	0.000828584	Kbtbd4			ENSMUSG00000005505	13.2965	-2.24071	0.578985	-3.87006	0.00010881	0.000202881	Kbtbd4
ENSMUSG00000005506	270.109	-0.854061	0.160231	-5.33019	9.81107e-08	2.83805e-07	Celf1			ENSMUSG00000005506	301.453	-1.45373	0.254578	-5.71034	1.12751e-08	3.44427e-08	Celf1
ENSMUSG00000005510	53.3865	-3.57193	0.274306	-13.0217	9.20849e-39	1.19287e-37	Ndufs3			ENSMUSG00000005510	65.5498	-4.05212	0.389926	-10.392	2.69517e-25	2.72324e-24	Ndufs3
ENSMUSG00000005514	454.604	-0.0216889	0.19895	-0.109017	0.913189	0.92726	Por			ENSMUSG00000005514	491.322	-0.548776	0.318186	-1.7247	0.0845812	0.101715	Por
ENSMUSG00000005533	211.001	-1.92679	0.344039	-5.60051	2.13727e-08	6.57655e-08	Igf1r			ENSMUSG00000005533	252.565	-2.47018	0.40502	-6.09891	1.06797e-09	3.59407e-09	Igf1r
ENSMUSG00000005534	49.4229	-0.67115	0.422582	-1.58821	0.112238	0.14602	Insr			ENSMUSG00000005534	56.4877	-1.1249	0.504949	-2.22775	0.025897	0.0338781	Insr
ENSMUSG00000005553	14.7151	-3.1583	1.16904	-2.70162	0.00690032	0.0111199	Atp4a			ENSMUSG00000005553	17.7131	-4.00617	1.04249	-3.84289	0.000121596	0.000225059	Atp4a
ENSMUSG00000005566	694.303	-0.141315	0.161168	-0.87682	0.380584	0.436942	Trim28			ENSMUSG00000005566	739.271	-0.675027	0.264086	-2.55609	0.0105857	0.0147245	Trim28
ENSMUSG00000005575	36.375	-3.80641	0.328434	-11.5896	4.65484e-31	4.66805e-30	Ube2m			ENSMUSG00000005575	44.9004	-4.35432	0.419956	-10.3685	3.44879e-25	3.46374e-24	Ube2m
ENSMUSG00000005580	296.152	-0.0878865	0.248644	-0.353463	0.723741	0.763268	Adcy9			ENSMUSG00000005580	309.308	-0.686272	0.290872	-2.35936	0.0183064	0.024537	Adcy9
ENSMUSG00000005609	256.034	-1.37448	0.192798	-7.12911	1.01018e-12	4.29166e-12	Ctr9			ENSMUSG00000005609	298.793	-1.98683	0.290323	-6.84351	7.72759e-12	3.18065e-11	Ctr9
ENSMUSG00000005610	3335.98	-0.381872	0.147713	-2.58524	0.00973112	0.0153281	Eif4g2			ENSMUSG00000005610	3684.7	-0.883159	0.293209	-3.01205	0.00259489	0.00394784	Eif4g2
ENSMUSG00000005611	70.8982	-2.0111	0.401195	-5.01276	5.36538e-07	1.44554e-06	Mrvi1			ENSMUSG00000005611	84.4154	-2.46111	0.469832	-5.23828	1.6208e-07	4.31988e-07	Mrvi1
ENSMUSG00000005615	880.376	-1.48928	0.141588	-10.5184	7.10843e-26	5.86728e-25	Pcyt1a			ENSMUSG00000005615	1025.93	-2.0031	0.281659	-7.1118	1.14538e-12	5.06285e-12	Pcyt1a
ENSMUSG00000005621	1954.81	-2.01681	0.204889	-9.84344	7.31653e-23	5.32685e-22	Zfp592			ENSMUSG00000005621	2341.67	-2.54183	0.313003	-8.12076	4.6327e-16	2.66953e-15	Zfp592
ENSMUSG00000005625	2003.76	-2.69383	0.10829	-24.876	1.35313e-136	1.71538e-134	Psmd4			ENSMUSG00000005625	2415.63	-3.2596	0.220038	-14.8138	1.19239e-49	3.4474e-48	Psmd4
ENSMUSG00000005628	16.6399	-2.37241	0.820424	-2.89168	0.00383183	0.00642195	Tmod4			ENSMUSG00000005628	19.487	-2.74897	0.830479	-3.3101	0.000932628	0.00151564	Tmod4
ENSMUSG00000005656	559.043	-2.18389	0.139796	-15.6219	5.16476e-55	1.06947e-53	Snx6			ENSMUSG00000005656	661.19	-2.69522	0.261847	-10.2931	7.57004e-25	7.42843e-24	Snx6
ENSMUSG00000005667	1978.61	-0.127413	0.105636	-1.20616	0.227757	0.277543	Mthfd2			ENSMUSG00000005667	2103.12	-0.697069	0.230026	-3.03039	0.00244239	0.0037319	Mthfd2
ENSMUSG00000005672	4201.61	-0.567443	0.207608	-2.73324	0.00627146	0.0101799	Kit			ENSMUSG00000005672	4673.17	-1.15577	0.301929	-3.82795	0.000129213	0.000238234	Kit
ENSMUSG00000005674	3.34583	-0.514352	1.80681	-0.284674	0.775894	0.809681	Tomm40l			ENSMUSG00000005674	3.88058	-0.960323	1.74184	-0.551328	0.581409	0.609851	Tomm40l
ENSMUSG00000005682	1609.97	0.19774	0.120299	1.64373	0.100232	0.13172	Pan2			ENSMUSG00000005682	1685.53	-0.349753	0.251392	-1.39127	0.164145	0.188586	Pan2
ENSMUSG00000005683	1962.92	-0.977551	0.152832	-6.39623	1.59258e-10	5.81276e-10	Cs			ENSMUSG00000005683	2218.94	-1.53697	0.26551	-5.78875	7.09134e-09	2.21076e-08	Cs
ENSMUSG00000005686	418.046	-0.282613	0.198651	-1.42266	0.154836	0.195749	Ampd3			ENSMUSG00000005686	458.986	-0.82992	0.314891	-2.63558	0.00839929	0.0118797	Ampd3
ENSMUSG00000005687	415.849	0.621764	0.149935	4.14688	3.37039e-05	7.41056e-05	Bcas2			ENSMUSG00000005687	425.405	0.138615	0.275855	0.502492	0.615322	0.642755	Bcas2
ENSMUSG00000005698	915.833	-0.845896	0.136231	-6.2093	5.32219e-10	1.86546e-09	Ctcf			ENSMUSG00000005698	1032.71	-1.33705	0.285262	-4.68709	2.77118e-06	6.37462e-06	Ctcf
ENSMUSG00000005699	366.38	-4.74509	0.148043	-32.0521	2.0494e-225	9.72409e-223	Pard6a			ENSMUSG00000005699	450.329	-5.27448	0.241934	-21.8013	2.25515e-105	4.37447e-103	Pard6a
ENSMUSG00000005718	27.1461	-0.430688	0.376407	-1.14421	0.252537	0.304147	Tfap4			ENSMUSG00000005718	28.6554	-1.06402	0.413236	-2.57485	0.0100283	0.0140099	Tfap4
ENSMUSG00000005732	52.1525	-2.23001	0.234317	-9.51704	1.78177e-21	1.2207e-20	Ranbp1			ENSMUSG00000005732	61.0808	-2.7851	0.311177	-8.95019	3.54859e-19	2.51797e-18	Ranbp1
ENSMUSG00000005763	61.2566	-0.261255	0.2523	-1.03549	0.300439	0.354864	Cd247			ENSMUSG00000005763	67.16	-0.785312	0.374261	-2.0983	0.0358786	0.0459309	Cd247
ENSMUSG00000005774	340.957	-1.59309	0.227339	-7.00753	2.42567e-12	1.00281e-11	Rfx5			ENSMUSG00000005774	394.81	-2.20559	0.280321	-7.86808	3.60113e-15	1.94352e-14	Rfx5
ENSMUSG00000005779	802.641	-6.04874	0.166105	-36.4151	2.4573e-290	2.14781e-287	Psmb4			ENSMUSG00000005779	996.593	-6.58787	0.256779	-25.6558	3.64404e-145	2.4316e-142	Psmb4
ENSMUSG00000005802	19.4336	-1.32182	0.503393	-2.62582	0.00864401	0.0137317	Slc30a4			ENSMUSG00000005802	22.0711	-1.8243	0.566367	-3.22105	0.00127722	0.00203482	Slc30a4
ENSMUSG00000005804	4.72316	-4.24109	1.02798	-4.12567	3.69661e-05	8.08502e-05	Bloc1s6			ENSMUSG00000005804	5.8217	-4.70481	1.10363	-4.26303	2.01675e-05	4.1443e-05	Bloc1s6
ENSMUSG00000005813	83.5535	-1.32191	0.297891	-4.43757	9.09782e-06	2.13823e-05	Metap1			ENSMUSG00000005813	97.8183	-1.81774	0.400596	-4.5376	5.68985e-06	1.25304e-05	Metap1
ENSMUSG00000005823	186.157	-2.595	0.479549	-5.41132	6.25607e-08	1.84374e-07	Gpr108			ENSMUSG00000005823	229.492	-3.1263	0.518458	-6.03	1.63957e-09	5.42469e-09	Gpr108
ENSMUSG00000005836	5.68018	-0.266689	0.746503	-0.35725	0.720904	0.760614	Gata6			ENSMUSG00000005836	6.37847	-0.7438	0.878491	-0.846679	0.397174	0.428679	Gata6
ENSMUSG00000005846	6052.01	-0.6421	0.102979	-6.23523	4.51118e-10	1.59161e-09	Rsl1d1			ENSMUSG00000005846	6575.42	-1.15931	0.217125	-5.33935	9.32828e-08	2.55608e-07	Rsl1d1
ENSMUSG00000005864	11.9999	-1.93885	0.750653	-2.58288	0.00979795	0.0154246	Cnga2			ENSMUSG00000005864	13.1003	-2.1825	0.786588	-2.77464	0.00552636	0.00800823	Cnga2
ENSMUSG00000005871	1712.64	-0.294665	0.115779	-2.54505	0.0109261	0.017084	Apc			ENSMUSG00000005871	1874.58	-0.778667	0.28	-2.78095	0.00541995	0.00786496	Apc
ENSMUSG00000005873	531.198	-3.32864	0.199991	-16.6439	3.34821e-62	8.47617e-61	Reep5			ENSMUSG00000005873	648.356	-3.84709	0.292021	-13.174	1.2383e-39	2.40482e-38	Reep5
ENSMUSG00000005881	592.447	-5.42797	0.524552	-10.3478	4.28172e-25	3.42682e-24	Ergic3			ENSMUSG00000005881	748.412	-5.98821	0.457606	-13.086	3.96172e-39	7.51871e-38	Ergic3
ENSMUSG00000005882	612.596	-2.23805	0.155388	-14.403	4.95625e-47	8.35618e-46	Uqcc1			ENSMUSG00000005882	733.905	-2.80303	0.2625	-10.6782	1.28701e-26	1.38964e-25	Uqcc1
ENSMUSG00000005886	905.188	-0.378214	0.196554	-1.92422	0.0543269	0.0752089	Ncoa2			ENSMUSG00000005886	1004.77	-0.891339	0.321476	-2.77264	0.00556032	0.00805325	Ncoa2
ENSMUSG00000005893	73.2524	-2.53577	0.402405	-6.30153	2.9472e-10	1.05324e-09	Nr2c2			ENSMUSG00000005893	91.1027	-2.93001	0.499927	-5.86088	4.60414e-09	1.46437e-08	Nr2c2
ENSMUSG00000005897	87.7326	-0.184499	0.344485	-0.535578	0.59225	0.642549	Nr2c1			ENSMUSG00000005897	94.5535	-0.727005	0.406322	-1.78923	0.0735773	0.0894162	Nr2c1
ENSMUSG00000005899	242.915	-1.77906	0.280193	-6.3494	2.1615e-10	7.795e-10	Smpd4			ENSMUSG00000005899	286.212	-2.38857	0.332317	-7.18762	6.59283e-13	2.96927e-12	Smpd4
ENSMUSG00000005907	627.291	-0.334108	0.136564	-2.44653	0.0144239	0.0221159	Pex1			ENSMUSG00000005907	683.102	-0.897138	0.265708	-3.3764	0.000734405	0.00121228	Pex1
ENSMUSG00000005917	83.3505	-0.78476	0.494231	-1.58784	0.112322	0.146094	Otx1			ENSMUSG00000005917	89.5234	-1.70487	0.440458	-3.87067	0.000108538	0.000202396	Otx1
ENSMUSG00000005936	310.44	-0.528584	0.187531	-2.81866	0.00482253	0.0079721	Kctd20			ENSMUSG00000005936	345.961	-1.08319	0.309142	-3.50385	0.000458576	0.000780449	Kctd20
ENSMUSG00000005947	11.0142	-4.52923	0.851011	-5.32217	1.02534e-07	2.96137e-07	Itgae			ENSMUSG00000005947	13.6625	-5.08925	0.876839	-5.80409	6.47163e-09	2.02817e-08	Itgae
ENSMUSG00000005949	96.4896	-0.627412	0.467533	-1.34196	0.179608	0.223729	Ctns			ENSMUSG00000005949	110.961	-1.0488	0.534836	-1.96097	0.049883	0.0623472	Ctns
ENSMUSG00000005968	17.3409	-1.35347	0.719455	-1.88124	0.0599389	0.0823875	Tuft1			ENSMUSG00000005968	20.2487	-1.99976	0.733243	-2.72728	0.00638584	0.009174	Tuft1
ENSMUSG00000005981	506.734	-2.69705	0.267999	-10.0637	7.99685e-24	6.08912e-23	Trap1			ENSMUSG00000005981	611.918	-3.36585	0.280628	-11.994	3.82038e-33	5.63498e-32	Trap1
ENSMUSG00000005982	222.225	-1.22483	0.250982	-4.88013	1.06014e-06	2.76266e-06	Naa60			ENSMUSG00000005982	248.699	-1.84902	0.274634	-6.73266	1.66587e-11	6.66427e-11	Naa60
ENSMUSG00000005983	46.2727	-1.4662	0.300862	-4.87332	1.09736e-06	2.85327e-06	1700037C18Rik			ENSMUSG00000005983	51.6933	-2.11435	0.304114	-6.95248	3.58913e-12	1.51771e-11	1700037C18Rik
ENSMUSG00000005986	5.16319	-5.38323	1.19144	-4.51824	6.23558e-06	1.49451e-05	Ankrd13d			ENSMUSG00000005986	6.84608	-6.01634	1.22774	-4.90035	9.56655e-07	2.32231e-06	Ankrd13d
ENSMUSG00000006005	1611.34	-0.271014	0.123627	-2.1922	0.0283651	0.0413682	Tpr			ENSMUSG00000006005	1769.04	-0.776329	0.286079	-2.71369	0.00665392	0.00953368	Tpr
ENSMUSG00000006010	204.853	-0.222156	0.207804	-1.06907	0.28504	0.33882	Odr4			ENSMUSG00000006010	212.351	-0.844425	0.219326	-3.85009	0.000118075	0.000218809	Odr4
ENSMUSG00000006014	261.195	-1.1569	0.203725	-5.67875	1.35686e-08	4.26122e-08	Prg4			ENSMUSG00000006014	290.924	-1.6977	0.264528	-6.41784	1.38224e-10	5.06668e-10	Prg4
ENSMUSG00000006019	69.7849	-3.90319	0.9184	-4.24999	2.13784e-05	4.81855e-05	Dhx34			ENSMUSG00000006019	86.8456	-4.65896	0.889483	-5.23783	1.6248e-07	4.32986e-07	Dhx34
ENSMUSG00000006021	15.5963	-7.00823	1.03726	-6.75648	1.41382e-11	5.58367e-11	Kptn			ENSMUSG00000006021	20.4205	-7.64322	1.02381	-7.46545	8.30171e-14	4.02117e-13	Kptn
ENSMUSG00000006024	465.735	-4.06319	0.374767	-10.8419	2.1786e-27	1.90722e-26	Napa			ENSMUSG00000006024	575.609	-4.8049	0.342221	-14.0404	8.82746e-45	2.10071e-43	Napa
ENSMUSG00000006050	141.566	-4.77175	0.387086	-12.3274	6.45276e-35	7.43142e-34	Sra1			ENSMUSG00000006050	173.448	-5.49129	0.342961	-16.0114	1.06373e-57	4.24527e-56	Sra1
ENSMUSG00000006057	84.9019	-6.34159	0.335318	-18.9121	9.06199e-80	3.36672e-78	Atp5g1			ENSMUSG00000006057	104.708	-6.95179	0.371981	-18.6885	6.13646e-78	4.8287e-76	Atp5g1
ENSMUSG00000006058	29.2956	-5.1066	0.495713	-10.3015	6.93463e-25	5.50757e-24	Snf8			ENSMUSG00000006058	36.4034	-5.82596	0.522747	-11.1449	7.58464e-29	9.16862e-28	Snf8
ENSMUSG00000006095	832.835	-4.77991	0.205477	-23.2626	1.06181e-119	9.32984e-118	Tbcb			ENSMUSG00000006095	1032.37	-5.39433	0.235209	-22.9342	2.11707e-116	6.3066e-114	Tbcb
ENSMUSG00000006127	201.199	-3.5999	0.371144	-9.69948	3.03043e-22	2.14428e-21	Inpp5k			ENSMUSG00000006127	247.523	-4.06758	0.432561	-9.40348	5.27853e-21	4.15361e-20	Inpp5k
ENSMUSG00000006134	403.813	-0.802649	0.207812	-3.86237	0.000112291	0.000232173	Crkl			ENSMUSG00000006134	458.072	-1.3606	0.317621	-4.28373	1.83787e-05	3.79495e-05	Crkl
ENSMUSG00000006143	93.3132	-4.9844	0.346858	-14.3701	7.9689e-47	1.33676e-45	Upk3bl			ENSMUSG00000006143	114.918	-5.40689	0.452196	-11.957	5.96957e-33	8.75083e-32	Upk3bl
ENSMUSG00000006169	446.404	-1.28759	0.150128	-8.57664	9.76815e-18	5.54407e-17	Clint1			ENSMUSG00000006169	510.479	-1.83123	0.26343	-6.95147	3.61501e-12	1.52827e-11	Clint1
ENSMUSG00000006191	181.407	-1.04922	0.254155	-4.12827	3.65502e-05	7.99512e-05	Cdkal1			ENSMUSG00000006191	201.897	-1.6417	0.29732	-5.52166	3.35804e-08	9.71874e-08	Cdkal1
ENSMUSG00000006205	363.776	-4.92888	0.272875	-18.0628	6.2605e-73	1.97283e-71	Htra1			ENSMUSG00000006205	453.958	-5.48158	0.336137	-16.3076	8.71732e-60	3.70031e-58	Htra1
ENSMUSG00000006215	133.661	-0.605354	0.357191	-1.69476	0.0901207	0.119444	Zbtb17			ENSMUSG00000006215	144.337	-1.33044	0.357819	-3.7182	0.000200645	0.000359524	Zbtb17
ENSMUSG00000006262	294.086	-1.20235	0.209086	-5.75048	8.89906e-09	2.83116e-08	Mob1b			ENSMUSG00000006262	338.171	-1.73772	0.31294	-5.55289	2.80986e-08	8.22063e-08	Mob1b
ENSMUSG00000006273	1348.36	-0.576957	0.142053	-4.06157	4.87441e-05	0.000105232	Atp6v1b2			ENSMUSG00000006273	1500.15	-1.13201	0.276189	-4.09869	4.15502e-05	8.1883e-05	Atp6v1b2
ENSMUSG00000006276	797.392	-2.50084	0.199783	-12.5178	5.96778e-36	7.12486e-35	Eps15l1			ENSMUSG00000006276	969.193	-3.04116	0.303019	-10.0362	1.05682e-23	9.79436e-23	Eps15l1
ENSMUSG00000006281	101.458	-3.62115	0.481651	-7.5182	5.55368e-14	2.55981e-13	Tep1			ENSMUSG00000006281	123.447	-4.17546	0.489662	-8.52722	1.49911e-17	9.55967e-17	Tep1
ENSMUSG00000006288	128.036	-3.19477	0.339665	-9.40566	5.17043e-21	3.4665e-20	Ttc5			ENSMUSG00000006288	160.62	-3.85961	0.375754	-10.2716	9.45807e-25	9.23767e-24	Ttc5
ENSMUSG00000006289	8.28849	-4.23304	0.907994	-4.66197	3.13194e-06	7.77811e-06	Osgep			ENSMUSG00000006289	10.3447	-5.02135	0.922926	-5.44069	5.30759e-08	1.5007e-07	Osgep
ENSMUSG00000006299	474.844	0.426263	0.15369	2.77353	0.00554513	0.00906555	Aamp			ENSMUSG00000006299	496.079	-0.0742653	0.290149	-0.255956	0.797985	0.817187	Aamp
ENSMUSG00000006301	1199.25	-0.848784	0.135991	-6.24146	4.33492e-10	1.53235e-09	Tmbim1			ENSMUSG00000006301	1343.82	-1.39713	0.259936	-5.3749	7.66248e-08	2.12053e-07	Tmbim1
ENSMUSG00000006304	996.796	-0.169347	0.144367	-1.17303	0.240783	0.291492	Arpc2			ENSMUSG00000006304	1046.35	-0.78034	0.205353	-3.79999	0.0001447	0.000264912	Arpc2
ENSMUSG00000006307	385.939	-0.783768	0.177449	-4.41686	1.00146e-05	2.34276e-05	Kmt2b			ENSMUSG00000006307	428.339	-1.30251	0.281684	-4.62401	3.76397e-06	8.5059e-06	Kmt2b
ENSMUSG00000006310	34.4948	-3.60596	0.593095	-6.0799	1.20256e-09	4.1101e-09	Zbtb32			ENSMUSG00000006310	42.4062	-4.51419	0.520378	-8.67482	4.142e-18	2.76056e-17	Zbtb32
ENSMUSG00000006313	5.29604	-5.42981	0.992973	-5.46823	4.54542e-08	1.35595e-07	Upk1a			ENSMUSG00000006313	6.61878	-5.99935	1.06934	-5.61033	2.01936e-08	5.99947e-08	Upk1a
ENSMUSG00000006315	102.278	-4.70481	0.406074	-11.5861	4.84726e-31	4.85223e-30	Tmem147			ENSMUSG00000006315	126.213	-5.17198	0.470528	-10.9919	4.18166e-28	4.8646e-27	Tmem147
ENSMUSG00000006333	444.259	-5.48904	0.143215	-38.3273	0	0	Rps9			ENSMUSG00000006333	551.877	-6.07233	0.221443	-27.4217	1.51242e-165	1.94079e-162	Rps9
ENSMUSG00000006335	385.461	-3.51189	0.139634	-25.1506	1.39085e-139	1.84783e-137	Tfpt			ENSMUSG00000006335	472.531	-4.02852	0.266456	-15.1189	1.21511e-51	3.81025e-50	Tfpt
ENSMUSG00000006345	149.494	-5.04091	0.493422	-10.2162	1.67724e-24	1.31573e-23	Ggt1			ENSMUSG00000006345	189.462	-5.33628	0.729043	-7.31958	2.48751e-13	1.16107e-12	Ggt1
ENSMUSG00000006356	61.9173	-2.81505	0.439354	-6.40725	1.48165e-10	5.42215e-10	Crip2			ENSMUSG00000006356	75.6395	-3.27632	0.505222	-6.48492	8.87782e-11	3.30727e-10	Crip2
ENSMUSG00000006362	207.093	-0.0444624	0.295514	-0.150458	0.880403	0.899579	Cbfa2t3			ENSMUSG00000006362	216.231	-0.696668	0.326822	-2.13164	0.0330362	0.0425567	Cbfa2t3
ENSMUSG00000006369	6.86921	-0.436019	1.76567	-0.246942	0.804953	0.835073	Fbln1			ENSMUSG00000006369	6.21816	-1.8819	1.58376	-1.18825	0.234735	0.262764	Fbln1
ENSMUSG00000006373	257.923	-0.167129	0.247653	-0.674851	0.49977	0.554473	Pgrmc1			ENSMUSG00000006373	283.135	-0.61521	0.361739	-1.7007	0.088999	0.106605	Pgrmc1
ENSMUSG00000006378	267.755	-5.34531	0.423901	-12.6098	1.86466e-36	2.26033e-35	Gcat			ENSMUSG00000006378	334.39	-5.7452	0.491601	-11.6867	1.49051e-31	2.05154e-30	Gcat
ENSMUSG00000006386	97.1374	-1.78637	0.280063	-6.37846	1.78877e-10	6.49456e-10	Tek			ENSMUSG00000006386	114.228	-2.3686	0.346542	-6.83494	8.20385e-12	3.3692e-11	Tek
ENSMUSG00000006390	367.836	-3.1141	0.156094	-19.9502	1.49167e-88	6.57087e-87	Elovl1			ENSMUSG00000006390	452.107	-3.71347	0.245623	-15.1186	1.22139e-51	3.82274e-50	Elovl1
ENSMUSG00000006392	592.904	-2.20497	0.132676	-16.6192	5.05659e-62	1.27428e-60	Med8			ENSMUSG00000006392	697.073	-2.72673	0.240954	-11.3164	1.0885e-29	1.36735e-28	Med8
ENSMUSG00000006395	3.45824	-5.16355	1.29994	-3.97215	7.12277e-05	0.000150743	Hyi			ENSMUSG00000006395	4.31297	-5.74997	1.3561	-4.24008	2.23437e-05	4.5634e-05	Hyi
ENSMUSG00000006398	1191.53	0.682994	0.173317	3.94073	8.12349e-05	0.000170531	Cdc20			ENSMUSG00000006398	1204.66	0.0947247	0.270912	0.349651	0.726601	0.749376	Cdc20
ENSMUSG00000006403	101.594	-0.253933	0.304982	-0.832616	0.405061	0.461533	Adamts4			ENSMUSG00000006403	112.071	-0.745827	0.401417	-1.85799	0.0631709	0.077675	Adamts4
ENSMUSG00000006412	109.559	-1.07405	0.242944	-4.42096	9.82649e-06	2.30135e-05	Pfdn2			ENSMUSG00000006412	124.091	-1.66504	0.317731	-5.24043	1.60204e-07	4.27331e-07	Pfdn2
ENSMUSG00000006418	6724.06	-0.148854	0.138569	-1.07422	0.282724	0.336356	Rnf114			ENSMUSG00000006418	7211.59	-0.707174	0.25825	-2.73834	0.00617509	0.00888578	Rnf114
ENSMUSG00000006423	86.8588	-1.20638	0.309339	-3.89986	9.62468e-05	0.00020075	C330007P06Rik			ENSMUSG00000006423	97.5754	-1.78619	0.350473	-5.09652	3.45959e-07	8.87208e-07	C330007P06Rik
ENSMUSG00000006435	2.8611	-1.9309	1.81031	-1.06661	0.286148	0.34004	Neurl1a			ENSMUSG00000006435	3.68623	-2.03688	1.76811	-1.15201	0.249316	0.27781	Neurl1a
ENSMUSG00000006442	265.6	-4.574	0.227502	-20.1053	6.62637e-90	2.98223e-88	Srm			ENSMUSG00000006442	330.322	-5.24649	0.237806	-22.0621	7.30772e-108	1.50503e-105	Srm
ENSMUSG00000006456	186.996	-0.490774	0.287581	-1.70656	0.0879043	0.116777	Rbm14			ENSMUSG00000006456	207.222	-1.04889	0.365407	-2.87047	0.00409865	0.00604542	Rbm14
ENSMUSG00000006457	265.671	-3.55733	0.397751	-8.94361	3.76666e-19	2.30143e-18	Actn3			ENSMUSG00000006457	332.239	-4.09749	0.44295	-9.25046	2.23533e-20	1.70196e-19	Actn3
ENSMUSG00000006463	775.224	-0.405838	0.177147	-2.29097	0.0219654	0.0326482	Zdhhc24			ENSMUSG00000006463	844.595	-0.94424	0.281028	-3.35995	0.00077956	0.00128238	Zdhhc24
ENSMUSG00000006464	1.24922	-0.575497	2.2461	-0.25622	0.797781	0.82872	Bbs1			ENSMUSG00000006464	1.45029	-1.22158	2.28636	-0.534292	0.593139	0.621061	Bbs1
ENSMUSG00000006471	77.1341	-2.63711	0.484805	-5.43953	5.34199e-08	1.58447e-07	Ndor1			ENSMUSG00000006471	95.7602	-3.07342	0.5451	-5.63826	1.71774e-08	5.15015e-08	Ndor1
ENSMUSG00000006476	4.83704	-2.97692	1.47647	-2.01623	0.0437755	0.0615615	Nsmf			ENSMUSG00000006476	5.76953	-3.82536	1.3858	-2.7604	0.00577298	0.00833881	Nsmf
ENSMUSG00000006494	203.175	-0.236423	0.264119	-0.89514	0.370712	0.426818	Pdk1			ENSMUSG00000006494	223.783	-0.799984	0.360978	-2.21616	0.0266806	0.0348486	Pdk1
ENSMUSG00000006498	872.718	-0.960953	0.165086	-5.82091	5.85279e-09	1.89284e-08	Ptbp1			ENSMUSG00000006498	989.519	-1.48058	0.289116	-5.12106	3.03823e-07	7.83123e-07	Ptbp1
ENSMUSG00000006517	44.2129	-4.69196	1.13054	-4.1502	3.32178e-05	7.3124e-05	Mvd			ENSMUSG00000006517	55.5983	-5.48573	1.09372	-5.01566	5.28511e-07	1.32163e-06	Mvd
ENSMUSG00000006522	2.50456	-1.97932	1.84902	-1.07047	0.284408	0.338118	Itih3			ENSMUSG00000006522	2.92073	-2.61467	1.79904	-1.45337	0.146121	0.169171	Itih3
ENSMUSG00000006526	26.0978	-3.07517	0.624051	-4.92774	8.31843e-07	2.19835e-06	Stimate			ENSMUSG00000006526	33.2471	-3.55039	0.676125	-5.25109	1.51202e-07	4.04352e-07	Stimate
ENSMUSG00000006527	4188.67	-0.689071	0.114817	-6.00146	1.95547e-09	6.56316e-09	Sfmbt1			ENSMUSG00000006527	4655.12	-1.23917	0.252343	-4.91065	9.07739e-07	2.21097e-06	Sfmbt1
ENSMUSG00000006567	3.63988	-0.242577	1.53587	-0.157941	0.874503	0.89444	Atp7b			ENSMUSG00000006567	4.18077	-0.771717	1.53667	-0.502202	0.615525	0.642927	Atp7b
ENSMUSG00000006575	2.34181	-0.637121	1.50946	-0.422085	0.672963	0.717139	Rundc3a			ENSMUSG00000006575	2.676	-0.938848	1.59817	-0.587452	0.5569	0.586022	Rundc3a
ENSMUSG00000006576	4.9488	-5.33162	0.994269	-5.36236	8.21426e-08	2.39702e-07	Slc4a3			ENSMUSG00000006576	6.0756	-5.8832	1.07646	-5.46532	4.62062e-08	1.31583e-07	Slc4a3
ENSMUSG00000006585	851.63	-1.34482	0.153069	-8.78568	1.55428e-18	9.16942e-18	Cdt1			ENSMUSG00000006585	973.555	-1.94092	0.235866	-8.22892	1.88914e-16	1.11675e-15	Cdt1
ENSMUSG00000006586	1730.26	-0.0529512	0.131428	-0.402893	0.687027	0.729972	Runx1t1			ENSMUSG00000006586	1786.33	-0.631356	0.179081	-3.52552	0.000422645	0.000723208	Runx1t1
ENSMUSG00000006587	267.122	-3.11722	0.331923	-9.39138	5.92165e-21	3.95579e-20	Snai3			ENSMUSG00000006587	327.264	-3.68386	0.37602	-9.79699	1.15993e-22	1.01256e-21	Snai3
ENSMUSG00000006589	88.4709	-3.9372	0.290357	-13.5599	6.92545e-42	9.94044e-41	Aprt			ENSMUSG00000006589	109.014	-4.56546	0.328089	-13.9153	5.11316e-44	1.17167e-42	Aprt
ENSMUSG00000006599	947.079	-0.364968	0.120153	-3.03752	0.0023853	0.00412074	Gtf2h1			ENSMUSG00000006599	1015.96	-0.934163	0.222305	-4.20216	2.64375e-05	5.35101e-05	Gtf2h1
ENSMUSG00000006641	31.3912	-3.35642	0.820386	-4.09127	4.29013e-05	9.3181e-05	Slc5a6			ENSMUSG00000006641	39.4326	-4.10614	0.762873	-5.38247	7.34701e-08	2.0366e-07	Slc5a6
ENSMUSG00000006673	318.821	-1.81485	0.220579	-8.22766	1.90912e-16	1.01261e-15	Qrich1			ENSMUSG00000006673	380.347	-2.36096	0.32474	-7.27029	3.58721e-13	1.65263e-12	Qrich1
ENSMUSG00000006676	3965.16	-0.481016	0.151217	-3.18097	0.00146785	0.00261798	Usp19			ENSMUSG00000006676	4344.39	-1.04957	0.261409	-4.01503	5.94375e-05	0.000114509	Usp19
ENSMUSG00000006678	1006.06	-0.60574	0.160104	-3.78341	0.000154692	0.000314749	Pola1			ENSMUSG00000006678	1104.99	-1.12576	0.268861	-4.18714	2.8249e-05	5.69348e-05	Pola1
ENSMUSG00000006699	1710.2	-1.29695	0.150197	-8.63496	5.87496e-18	3.3748e-17	Cdc42			ENSMUSG00000006699	1951.8	-1.86447	0.246757	-7.55589	4.15994e-14	2.06782e-13	Cdc42
ENSMUSG00000006705	29.2786	-3.53662	0.763435	-4.63251	3.6126e-06	8.90389e-06	Pknox1			ENSMUSG00000006705	37.8383	-3.94898	0.787232	-5.01628	5.26819e-07	1.3178e-06	Pknox1
ENSMUSG00000006711	7.43202	-3.97834	0.9627	-4.13248	3.58864e-05	7.86026e-05	D130043K22Rik			ENSMUSG00000006711	9.07504	-4.70909	0.970968	-4.84989	1.2353e-06	2.96091e-06	D130043K22Rik
ENSMUSG00000006715	1642.7	0.779615	0.138517	5.62829	1.82006e-08	5.64649e-08	Gmnn			ENSMUSG00000006715	1628.89	0.273933	0.224056	1.22261	0.221477	0.248883	Gmnn
ENSMUSG00000006717	326.396	-5.80861	0.292769	-19.8402	1.33904e-87	5.7461e-86	Acot13			ENSMUSG00000006717	404.662	-6.36203	0.3437	-18.5104	1.7021e-76	1.28481e-74	Acot13
ENSMUSG00000006720	282.819	-1.90065	0.212826	-8.93053	4.23961e-19	2.58186e-18	Zfp184			ENSMUSG00000006720	328.761	-2.45966	0.274731	-8.95296	3.4608e-19	2.46196e-18	Zfp184
ENSMUSG00000006724	1.95228	-0.929644	2.45146	-0.379221	0.704524	0.746174	Cyp27b1			ENSMUSG00000006724	2.50479	-1.50223	2.25124	-0.66729	0.504587	0.5355	Cyp27b1
ENSMUSG00000006728	92.4622	-4.11873	0.513104	-8.02708	9.98196e-16	5.08187e-15	Cdk4			ENSMUSG00000006728	117.158	-4.52875	0.572481	-7.91074	2.55853e-15	1.39436e-14	Cdk4
ENSMUSG00000006732	90.268	0.244799	0.210032	1.16553	0.243803	0.294681	Mettl1			ENSMUSG00000006732	92.7487	-0.313973	0.291601	-1.07672	0.281604	0.311314	Mettl1
ENSMUSG00000006736	130.107	-4.05989	0.45431	-8.93639	4.02107e-19	2.45236e-18	Tspan31			ENSMUSG00000006736	162.074	-4.5894	0.485394	-9.45499	3.23039e-21	2.57106e-20	Tspan31
ENSMUSG00000006740	546.204	-0.0592209	0.151872	-0.389939	0.696582	0.738895	Kif5b			ENSMUSG00000006740	581.218	-0.63385	0.262765	-2.41223	0.0158551	0.0214653	Kif5b
ENSMUSG00000006763	35.8628	-2.74271	0.579676	-4.73146	2.22907e-06	5.61562e-06	Saal1			ENSMUSG00000006763	44.9644	-3.3189	0.613897	-5.40628	6.43473e-08	1.79926e-07	Saal1
ENSMUSG00000006764	165.143	-1.45071	0.324391	-4.4721	7.7454e-06	1.83518e-05	Tph2			ENSMUSG00000006764	185.549	-2.15791	0.302351	-7.13713	9.53014e-13	4.24178e-12	Tph2
ENSMUSG00000006782	101.514	-1.85572	0.258718	-7.17273	7.35151e-13	3.15306e-12	Cnp			ENSMUSG00000006782	119.964	-2.40279	0.345561	-6.9533	3.56837e-12	1.5097e-11	Cnp
ENSMUSG00000006800	435.959	-0.592719	0.141888	-4.17737	2.949e-05	6.53161e-05	Sulf2			ENSMUSG00000006800	478.339	-1.20274	0.239975	-5.01193	5.38878e-07	1.34614e-06	Sulf2
ENSMUSG00000006818	268.897	-1.19565	0.212931	-5.61521	1.96325e-08	6.06694e-08	Sod2			ENSMUSG00000006818	298.511	-1.81886	0.227101	-8.00906	1.15589e-15	6.462e-15	Sod2
ENSMUSG00000006850	149.213	0.124383	0.260722	0.477073	0.63331	0.680284	Tmco6			ENSMUSG00000006850	157.809	-0.445722	0.344302	-1.29457	0.19547	0.221735	Tmco6
ENSMUSG00000006906	201.695	-1.67265	0.210783	-7.93542	2.09782e-15	1.05062e-14	Stambp			ENSMUSG00000006906	234.125	-2.29197	0.265175	-8.64323	5.46462e-18	3.60433e-17	Stambp
ENSMUSG00000006920	596.03	-1.03204	0.194976	-5.29318	1.20209e-07	3.44965e-07	Ezh1			ENSMUSG00000006920	681.94	-1.58186	0.304569	-5.19377	2.06079e-07	5.42755e-07	Ezh1
ENSMUSG00000006930	3.23678	-2.27497	2.00671	-1.13368	0.256928	0.308853	Hap1			ENSMUSG00000006930	3.72078	-3.13996	1.83662	-1.70964	0.0873319	0.104742	Hap1
ENSMUSG00000006932	2651.64	-0.590356	0.139602	-4.22886	2.34882e-05	5.27191e-05	Ctnnb1			ENSMUSG00000006932	2925.28	-1.14215	0.259788	-4.39648	1.10023e-05	2.33839e-05	Ctnnb1
ENSMUSG00000006941	1655.46	-2.60564	0.167399	-15.5654	1.25092e-54	2.56787e-53	Eif1b			ENSMUSG00000006941	1947.63	-3.14504	0.221699	-14.1861	1.11689e-45	2.7562e-44	Eif1b
ENSMUSG00000006998	727.627	-1.17915	0.164274	-7.17797	7.07519e-13	3.04083e-12	Psmd2			ENSMUSG00000006998	835.383	-1.73703	0.279591	-6.21274	5.20675e-10	1.80542e-09	Psmd2
ENSMUSG00000007021	290.003	-3.09837	0.218373	-14.1884	1.08072e-45	1.74756e-44	Syngr3			ENSMUSG00000007021	356.203	-3.6917	0.287635	-12.8347	1.0486e-37	1.855e-36	Syngr3
ENSMUSG00000007029	31.7291	-4.16341	0.794128	-5.24275	1.58202e-07	4.48875e-07	Vars			ENSMUSG00000007029	40.7474	-4.52008	0.809071	-5.58675	2.31353e-08	6.83085e-08	Vars
ENSMUSG00000007030	5.05948	-1.08702	0.90252	-1.20443	0.228423	0.278253	Vwa7			ENSMUSG00000007030	6.15678	-1.42999	1.01938	-1.40281	0.160675	0.184892	Vwa7
ENSMUSG00000007034	54.4595	-1.61504	0.535628	-3.01523	0.00256787	0.00441182	Slc44a4			ENSMUSG00000007034	64.7207	-2.10397	0.575756	-3.65428	0.000257902	0.000454695	Slc44a4
ENSMUSG00000007035	4.59634	1.31316	1.20612	1.08874	0.276268	0.329501	Msh5			ENSMUSG00000007035	4.86297	0.87736	1.27348	0.688945	0.490858	0.521793	Msh5
ENSMUSG00000007036	1031.82	0.0262891	0.165528	0.158819	0.873811	0.893998	Abhd16a			ENSMUSG00000007036	1106.42	-0.522477	0.291169	-1.79441	0.0727472	0.0885235	Abhd16a
ENSMUSG00000007038	29.1652	-2.2199	0.806816	-2.75144	0.00593346	0.00966428	Neu1			ENSMUSG00000007038	36.4073	-2.44436	0.838416	-2.91545	0.00355181	0.0052884	Neu1
ENSMUSG00000007050	233.626	-3.00389	0.178188	-16.8579	9.17625e-64	2.42659e-62	Lsm2			ENSMUSG00000007050	280.61	-3.5985	0.224627	-16.0199	9.28232e-58	3.71337e-56	Lsm2
ENSMUSG00000007080	216.068	-2.35414	0.405575	-5.80444	6.45801e-09	2.07805e-08	Pole			ENSMUSG00000007080	256.502	-3.08326	0.384715	-8.01441	1.10668e-15	6.20348e-15	Pole
ENSMUSG00000007207	24.9449	0.423905	0.544503	0.778517	0.436264	0.492726	Stx1a			ENSMUSG00000007207	24.3803	-0.395005	0.542441	-0.7282	0.466491	0.498112	Stx1a
ENSMUSG00000007216	22.506	-1.41587	0.793922	-1.78339	0.0745225	0.10065	Zfp775			ENSMUSG00000007216	26.8555	-2.14778	0.781432	-2.74852	0.00598657	0.00863013	Zfp775
ENSMUSG00000007338	53.3473	-3.01214	0.380413	-7.91807	2.41224e-15	1.20482e-14	Mrpl49			ENSMUSG00000007338	64.9176	-3.45324	0.480761	-7.18285	6.82727e-13	3.07071e-12	Mrpl49
ENSMUSG00000007379	6.05386	-1.76553	1.43572	-1.22971	0.218805	0.267478	Dennd2c			ENSMUSG00000007379	6.83886	-2.21065	1.37246	-1.61072	0.107242	0.126718	Dennd2c
ENSMUSG00000007411	55.1755	-1.3448	0.298423	-4.50637	6.59471e-06	1.57535e-05	Mark3			ENSMUSG00000007411	63.733	-1.82207	0.400038	-4.55475	5.24491e-06	1.16258e-05	Mark3
ENSMUSG00000007415	91.9348	-1.12512	0.207226	-5.42943	5.65351e-08	1.67298e-07	Gatad1			ENSMUSG00000007415	103.951	-1.68038	0.303278	-5.54075	3.01181e-08	8.76743e-08	Gatad1
ENSMUSG00000007440	13.8224	0.859556	0.867623	0.990703	0.321831	0.376648	Pcdha11			ENSMUSG00000007440	15.545	0.535579	0.910363	0.588314	0.556322	0.585561	Pcdha11
ENSMUSG00000007457	48.7094	-0.510853	0.418329	-1.22117	0.22202	0.27103	2310003L06Rik			ENSMUSG00000007457	53.7099	-0.982804	0.482445	-2.03713	0.0416369	0.0527361	2310003L06Rik
ENSMUSG00000007458	114.766	-2.12429	0.249663	-8.50863	1.75996e-17	9.89424e-17	M6pr			ENSMUSG00000007458	136.803	-2.77036	0.29729	-9.31871	1.17759e-20	9.09891e-20	M6pr
ENSMUSG00000007476	941.867	0.10722	0.162638	0.659259	0.509729	0.564188	Lrrc8a			ENSMUSG00000007476	992.625	-0.456749	0.270479	-1.68866	0.0912839	0.109161	Lrrc8a
ENSMUSG00000007480	2.01502	-0.5646	1.36767	-0.412818	0.67974	0.723525	Mc5r			ENSMUSG00000007480	2.1655	-1.33626	1.49346	-0.89474	0.370926	0.402755	Mc5r
ENSMUSG00000007564	1062.9	0.270518	0.166599	1.62377	0.104425	0.136744	Ppp2r1a			ENSMUSG00000007564	1123.52	-0.273352	0.294239	-0.929014	0.352882	0.384606	Ppp2r1a
ENSMUSG00000007570	145.551	-2.73898	0.205756	-13.3118	1.97645e-40	2.72164e-39	Fance			ENSMUSG00000007570	179.198	-3.21911	0.349717	-9.2049	3.41979e-20	2.57441e-19	Fance
ENSMUSG00000007589	1349.6	-0.585375	0.181021	-3.23374	0.0012218	0.002205	Tinf2			ENSMUSG00000007589	1487.56	-1.15481	0.276498	-4.17655	2.95959e-05	5.94771e-05	Tinf2
ENSMUSG00000007603	169.25	-5.25542	0.406605	-12.9251	3.24788e-38	4.14585e-37	Dus3l			ENSMUSG00000007603	213.747	-5.78415	0.457483	-12.6434	1.21665e-36	2.05427e-35	Dus3l
ENSMUSG00000007610	17.663	-1.77785	0.830272	-2.14129	0.032251	0.0465206	Gtpbp3			ENSMUSG00000007610	22.1647	-2.31253	0.849674	-2.72167	0.00649532	0.00932084	Gtpbp3
ENSMUSG00000007613	143.161	-1.13301	0.280992	-4.03219	5.52584e-05	0.000118593	Tgfbr1			ENSMUSG00000007613	166.174	-1.61786	0.384551	-4.20714	2.58624e-05	5.24032e-05	Tgfbr1
ENSMUSG00000007617	78.7813	-0.595305	0.309868	-1.92115	0.0547122	0.0756856	Homer1			ENSMUSG00000007617	86.6218	-1.16515	0.37315	-3.12248	0.00179337	0.00279519	Homer1
ENSMUSG00000007646	181.185	-0.811319	0.17827	-4.55107	5.33729e-06	1.28907e-05	Rad51c			ENSMUSG00000007646	199.292	-1.42172	0.241045	-5.89816	3.67579e-09	1.17945e-08	Rad51c
ENSMUSG00000007653	6.04971	-1.57819	0.905773	-1.74237	0.0814442	0.109023	Gabrb2			ENSMUSG00000007653	6.89334	-2.00234	0.971465	-2.06116	0.0392878	0.0499695	Gabrb2
ENSMUSG00000007656	1557.99	-0.693532	0.136327	-5.08728	3.63234e-07	9.95088e-07	Arpp19			ENSMUSG00000007656	1715.12	-1.17391	0.261748	-4.48487	7.29579e-06	1.58764e-05	Arpp19
ENSMUSG00000007659	559.286	-1.60746	0.239664	-6.70711	1.9851e-11	7.72957e-11	Bcl2l1			ENSMUSG00000007659	648.798	-2.15301	0.311106	-6.92052	4.49989e-12	1.88848e-11	Bcl2l1
ENSMUSG00000007670	293.899	-0.514502	0.217158	-2.36925	0.0178241	0.0269022	Khsrp			ENSMUSG00000007670	315.584	-1.07	0.272236	-3.93041	8.48016e-05	0.000160156	Khsrp
ENSMUSG00000007682	7.11986	-1.73665	1.14392	-1.51816	0.128975	0.165821	Dio2			ENSMUSG00000007682	8.90864	-2.12257	1.15699	-1.83456	0.0665702	0.0815124	Dio2
ENSMUSG00000007721	285.732	-4.98413	0.217799	-22.8841	6.6887e-116	5.44506e-114	Ccdc124			ENSMUSG00000007721	358.944	-5.57141	0.293334	-18.9934	1.93424e-80	1.68937e-78	Ccdc124
ENSMUSG00000007739	350.14	-1.64064	0.179084	-9.16128	5.12855e-20	3.26948e-19	Cct4			ENSMUSG00000007739	407.603	-2.17502	0.283194	-7.68033	1.58676e-14	8.14469e-14	Cct4
ENSMUSG00000007777	584.716	-3.82226	0.177291	-21.5592	4.34075e-103	2.62134e-101	0610009B22Rik			ENSMUSG00000007777	706.536	-4.40546	0.19877	-22.1636	7.71387e-109	1.64978e-106	0610009B22Rik
ENSMUSG00000007783	5.19991	-4.19108	1.15686	-3.62279	0.000291437	0.00057029	Cpt1c			ENSMUSG00000007783	6.59076	-4.50964	1.20706	-3.73605	0.00018693	0.000336647	Cpt1c
ENSMUSG00000007812	4663.42	-1.04737	0.0994976	-10.5266	6.51693e-26	5.39514e-25	Zfp655			ENSMUSG00000007812	5283.39	-1.55378	0.257639	-6.03084	1.63108e-09	5.39767e-09	Zfp655
ENSMUSG00000007815	301.591	-0.418746	0.141419	-2.96103	0.00306612	0.00521444	Rhoa			ENSMUSG00000007815	327.016	-0.972316	0.255938	-3.79903	0.000145264	0.000265852	Rhoa
ENSMUSG00000007817	120.115	-1.40841	0.328059	-4.29315	1.76155e-05	4.00959e-05	Zmiz1			ENSMUSG00000007817	143.6	-2.00242	0.408193	-4.90557	9.31578e-07	2.26605e-06	Zmiz1
ENSMUSG00000007827	457.436	-0.363698	0.175376	-2.07381	0.0380965	0.0542226	Ankrd26			ENSMUSG00000007827	501.252	-0.870406	0.299173	-2.90938	0.00362151	0.00538402	Ankrd26
ENSMUSG00000007833	23.7538	-3.40336	0.855237	-3.97943	6.90804e-05	0.000146385	Aldh16a1			ENSMUSG00000007833	30.6301	-3.91953	0.845513	-4.63569	3.55754e-06	8.06672e-06	Aldh16a1
ENSMUSG00000007836	252.439	0.0627383	0.161244	0.38909	0.697209	0.739296	Hnrnpa0			ENSMUSG00000007836	265.312	-0.509758	0.266783	-1.91075	0.0560362	0.0695481	Hnrnpa0
ENSMUSG00000007837	37.8378	-1.81811	0.330839	-5.49545	3.89716e-08	1.17183e-07	Prrg2			ENSMUSG00000007837	43.4769	-2.46898	0.350522	-7.04372	1.87168e-12	8.11629e-12	Prrg2
ENSMUSG00000007850	335.173	0.117789	0.188304	0.625528	0.531625	0.585457	Hnrnph1			ENSMUSG00000007850	360.749	-0.380965	0.322458	-1.18144	0.237429	0.265539	Hnrnph1
ENSMUSG00000007867	1274.44	-0.220155	0.107357	-2.05069	0.0402974	0.0570859	Ift43			ENSMUSG00000007867	1341.92	-0.750322	0.203524	-3.68665	0.000227228	0.000403772	Ift43
ENSMUSG00000007872	38.1109	-1.97723	0.786353	-2.51443	0.0119225	0.0185407	Id3			ENSMUSG00000007872	48.1229	-2.72897	0.764045	-3.57174	0.000354617	0.000613156	Id3
ENSMUSG00000007880	2254.39	-0.108436	0.162314	-0.668063	0.504093	0.558844	Arid1a			ENSMUSG00000007880	2440.48	-0.661454	0.288734	-2.29088	0.0219705	0.0290721	Arid1a
ENSMUSG00000007888	58.6314	-2.69884	0.398577	-6.7712	1.27717e-11	5.05362e-11	Crlf1			ENSMUSG00000007888	69.7679	-3.41589	0.376169	-9.08074	1.07842e-19	7.92172e-19	Crlf1
ENSMUSG00000007891	456.649	-1.23851	0.270251	-4.58281	4.58762e-06	1.11694e-05	Ctsd			ENSMUSG00000007891	526.452	-1.87529	0.325194	-5.76668	8.08497e-09	2.50229e-08	Ctsd
ENSMUSG00000007892	490.609	-4.913	0.329733	-14.8999	3.29854e-50	6.03292e-49	Rplp1			ENSMUSG00000007892	611.281	-5.26912	0.430319	-12.2447	1.7939e-34	2.79159e-33	Rplp1
ENSMUSG00000007907	3.27538	-4.3425	1.07353	-4.04505	5.23114e-05	0.000112589	Cabs1			ENSMUSG00000007907	3.94659	-4.80952	1.17665	-4.08746	4.36115e-05	8.57427e-05	Cabs1
ENSMUSG00000007908	573.737	-0.0238593	0.193603	-0.123238	0.901918	0.917667	Hmgcll1			ENSMUSG00000007908	615.326	-0.527957	0.306148	-1.72452	0.0846146	0.101747	Hmgcll1
ENSMUSG00000007944	4.03604	-3.25408	0.763819	-4.26028	2.0417e-05	4.61502e-05	Ttc9b			ENSMUSG00000007944	5.00809	-3.80073	0.89897	-4.22787	2.35915e-05	4.80764e-05	Ttc9b
ENSMUSG00000007987	246.391	-3.85539	0.185859	-20.7436	1.40043e-95	7.24518e-94	Ift22			ENSMUSG00000007987	303.086	-4.3522	0.298566	-14.577	3.93464e-48	1.06902e-46	Ift22
ENSMUSG00000007989	539.66	-0.496416	0.208962	-2.37563	0.0175189	0.0264705	Fzd3			ENSMUSG00000007989	595.281	-1.05002	0.306236	-3.42878	0.000606308	0.00101327	Fzd3
ENSMUSG00000008035	11.8962	-1.15524	1.1629	-0.993418	0.320506	0.375469	Mid1ip1			ENSMUSG00000008035	14.927	-1.50268	1.14159	-1.31631	0.188069	0.213995	Mid1ip1
ENSMUSG00000008036	322.501	-3.78319	0.191461	-19.7595	6.64201e-87	2.80672e-85	Ap2s1			ENSMUSG00000008036	396.983	-4.37531	0.254303	-17.2051	2.43185e-66	1.2521e-64	Ap2s1
ENSMUSG00000008090	2.15307	-4.07157	1.709	-2.38243	0.0171989	0.0260318	Fgfrl1			ENSMUSG00000008090	2.67867	-4.59794	1.74242	-2.63882	0.00831947	0.0117774	Fgfrl1
ENSMUSG00000008129	628.324	-3.0891	0.265805	-11.6217	3.19828e-31	3.22711e-30	4930432K21Rik			ENSMUSG00000008129	778.876	-3.71504	0.31692	-11.7223	9.79377e-32	1.35697e-30	4930432K21Rik
ENSMUSG00000008140	77.9357	-1.99076	0.26133	-7.6178	2.58033e-14	1.21049e-13	Emc10			ENSMUSG00000008140	91.8231	-2.49217	0.358257	-6.95637	3.49144e-12	1.47866e-11	Emc10
ENSMUSG00000008167	65.6207	-3.99325	0.700392	-5.70145	1.18793e-08	3.74556e-08	Fbxw9			ENSMUSG00000008167	84.5518	-4.31205	0.923512	-4.66919	3.02395e-06	6.92077e-06	Fbxw9
ENSMUSG00000008200	725.679	0.109175	0.123834	0.881622	0.377981	0.434223	Fnbp4			ENSMUSG00000008200	759.295	-0.442665	0.242573	-1.82487	0.0680202	0.0831474	Fnbp4
ENSMUSG00000008226	98.6044	-1.36206	0.244801	-5.56393	2.63762e-08	8.05941e-08	Scrn3			ENSMUSG00000008226	113.294	-1.86377	0.342898	-5.43536	5.46852e-08	1.54384e-07	Scrn3
ENSMUSG00000008301	240.751	-1.47109	0.224225	-6.56078	5.35257e-11	2.02069e-10	Phax			ENSMUSG00000008301	280.85	-2.0327	0.316402	-6.42443	1.32363e-10	4.8604e-10	Phax
ENSMUSG00000008305	51.3375	-1.95155	0.602634	-3.23837	0.00120214	0.00217188	Tle1			ENSMUSG00000008305	61.7447	-2.44138	0.628336	-3.88547	0.000102132	0.000191004	Tle1
ENSMUSG00000008307	5.26262	-1.18517	0.566523	-2.092	0.0364387	0.0520145	1700109H08Rik			ENSMUSG00000008307	5.93546	-1.84137	0.682134	-2.69942	0.00694596	0.00992229	1700109H08Rik
ENSMUSG00000008318	15.173	-1.78024	0.950135	-1.87367	0.060976	0.0836468	Relt			ENSMUSG00000008318	19.2062	-2.11086	0.966716	-2.18354	0.0289964	0.0376933	Relt
ENSMUSG00000008333	939.288	0.181608	0.125566	1.44632	0.148086	0.188176	Snrpb2			ENSMUSG00000008333	959.853	-0.386595	0.196236	-1.97005	0.0488325	0.0611305	Snrpb2
ENSMUSG00000008348	1144.35	-3.95533	0.173301	-22.8234	2.68285e-115	2.16282e-113	Ubc			ENSMUSG00000008348	1403.03	-4.49617	0.253015	-17.7704	1.19896e-70	6.9208e-69	Ubc
ENSMUSG00000008373	388.956	-3.10746	0.282865	-10.9857	4.47989e-28	4.02149e-27	Prpf31			ENSMUSG00000008373	478.196	-3.63335	0.35618	-10.2009	1.96493e-24	1.8871e-23	Prpf31
ENSMUSG00000008384	10.2835	-7.49873	0.942045	-7.96005	1.71966e-15	8.65929e-15	Sertad1			ENSMUSG00000008384	13.0361	-8.09961	0.987293	-8.20385	2.32807e-16	1.36846e-15	Sertad1
ENSMUSG00000008393	1116.04	-1.40097	0.168005	-8.33882	7.50359e-17	4.07762e-16	Carhsp1			ENSMUSG00000008393	1285.66	-1.95966	0.266773	-7.34581	2.04518e-13	9.59441e-13	Carhsp1
ENSMUSG00000008398	21.8922	-2.17087	0.554614	-3.91419	9.07066e-05	0.000189504	Elk3			ENSMUSG00000008398	26.6817	-2.57137	0.631106	-4.07438	4.61363e-05	9.03693e-05	Elk3
ENSMUSG00000008429	1757.39	-0.0254824	0.133589	-0.190753	0.848719	0.873658	Herpud2			ENSMUSG00000008429	1856.73	-0.558413	0.248099	-2.25077	0.0244002	0.0320558	Herpud2
ENSMUSG00000008435	28.2051	-0.477204	0.575802	-0.828763	0.407239	0.463696	Rdh13			ENSMUSG00000008435	32.2022	-0.943916	0.641789	-1.47076	0.141357	0.164111	Rdh13
ENSMUSG00000008450	4.79392	-0.316945	0.641023	-0.494437	0.620998	0.669148	Nutf2			ENSMUSG00000008450	5.13588	-0.83082	0.774957	-1.07209	0.283682	0.313402	Nutf2
ENSMUSG00000008475	81.329	-1.68842	0.236424	-7.14149	9.23216e-13	3.93427e-12	Arpc5			ENSMUSG00000008475	95.7286	-2.19435	0.352667	-6.22216	4.90372e-10	1.70638e-09	Arpc5
ENSMUSG00000008489	2813.06	-0.455412	0.104487	-4.35854	1.30934e-05	3.02172e-05	Elavl2			ENSMUSG00000008489	3056.23	-0.987709	0.238014	-4.14979	3.32773e-05	6.64034e-05	Elavl2
ENSMUSG00000008496	145.135	-0.0390307	0.197141	-0.197984	0.843058	0.868664	Pou2f2			ENSMUSG00000008496	156.237	-0.549725	0.323409	-1.69978	0.089172	0.106781	Pou2f2
ENSMUSG00000008540	7.5078	-3.07496	0.769782	-3.99458	6.48077e-05	0.000137947	Mgst1			ENSMUSG00000008540	9.64427	-3.48917	0.8771	-3.97807	6.94761e-05	0.000132578	Mgst1
ENSMUSG00000008575	17.6212	-1.19585	0.431859	-2.76908	0.00562147	0.00918584	Nfib			ENSMUSG00000008575	20.355	-1.73644	0.527881	-3.28946	0.00100381	0.00162436	Nfib
ENSMUSG00000008601	21.2204	-4.17035	0.767568	-5.43319	5.53539e-08	1.63949e-07	Rab25			ENSMUSG00000008601	26.0819	-4.61211	0.777033	-5.93553	2.92889e-09	9.48182e-09	Rab25
ENSMUSG00000008604	48.0314	-2.6341	0.480552	-5.48142	4.21931e-08	1.26353e-07	Ubqln4			ENSMUSG00000008604	59.3099	-3.05486	0.560106	-5.45407	4.92293e-08	1.39786e-07	Ubqln4
ENSMUSG00000008658	10.1019	-0.167668	0.65095	-0.257575	0.796735	0.827841	Rbfox1			ENSMUSG00000008658	10.6024	-0.873749	0.701175	-1.24612	0.21272	0.239835	Rbfox1
ENSMUSG00000008668	48.7136	-5.56013	0.387857	-14.3355	1.31286e-46	2.18464e-45	Rps18			ENSMUSG00000008668	60.6072	-6.22972	0.437834	-14.2285	6.09636e-46	1.52702e-44	Rps18
ENSMUSG00000008682	14.3643	-3.61505	0.504478	-7.16592	7.72678e-13	3.30725e-12	Rpl10			ENSMUSG00000008682	17.8297	-4.21798	0.587332	-7.1816	6.88997e-13	3.09724e-12	Rpl10
ENSMUSG00000008683	312.962	-0.874405	0.163598	-5.34484	9.04991e-08	2.62702e-07	Rps15a			ENSMUSG00000008683	341.081	-1.45327	0.207719	-6.9963	2.62804e-12	1.12818e-11	Rps15a
ENSMUSG00000008690	330.905	-4.36129	0.376547	-11.5823	5.06592e-31	5.06501e-30	Ncaph2			ENSMUSG00000008690	420.397	-4.80102	0.459594	-10.4462	1.52485e-25	1.5625e-24	Ncaph2
ENSMUSG00000008730	10.9871	-3.27052	1.00601	-3.25099	0.00115005	0.00208367	Hipk1			ENSMUSG00000008730	13.7821	-3.50168	1.02706	-3.40941	0.00065103	0.00108431	Hipk1
ENSMUSG00000008734	4.14014	-3.48191	0.933852	-3.72855	0.000192585	0.000386684	Gprc5b			ENSMUSG00000008734	5.24285	-4.02026	1.03975	-3.86657	0.000110376	0.000205639	Gprc5b
ENSMUSG00000008763	134.377	-0.861473	0.231869	-3.71534	0.00020293	0.000406325	Man1a2			ENSMUSG00000008763	149.703	-1.41911	0.311712	-4.55262	5.29819e-06	1.17314e-05	Man1a2
ENSMUSG00000008789	17.7178	-1.99544	0.565855	-3.52642	0.000421215	0.000807844	Ceacam5			ENSMUSG00000008789	21.7777	-2.30017	0.679023	-3.38747	0.000705412	0.00116824	Ceacam5
ENSMUSG00000008822	22.9966	-3.56297	0.529584	-6.72786	1.72174e-11	6.73886e-11	Acyp1			ENSMUSG00000008822	28.1508	-4.18537	0.562131	-7.44553	9.65556e-14	4.65129e-13	Acyp1
ENSMUSG00000008845	2.26384	-1.60086	1.87516	-0.853723	0.393258	0.44969	Cd163			ENSMUSG00000008845	2.21431	-2.13385	1.88319	-1.1331	0.257172	0.286143	Cd163
ENSMUSG00000008859	575.777	-0.217523	0.110883	-1.96173	0.0497936	0.0693669	Rala			ENSMUSG00000008859	611.258	-0.783726	0.219624	-3.56848	0.000359054	0.000620248	Rala
ENSMUSG00000008892	348.177	-3.7192	0.167569	-22.195	3.83972e-109	2.54049e-107	Vdac3			ENSMUSG00000008892	427.073	-4.24275	0.272075	-15.594	7.99275e-55	2.85514e-53	Vdac3
ENSMUSG00000008958	799.654	0.481454	0.138663	3.47212	0.00051637	0.000978363	Vps72			ENSMUSG00000008958	801.298	-0.0929604	0.206173	-0.450885	0.652073	0.678553	Vps72
ENSMUSG00000008976	14.2299	-1.97814	0.821207	-2.40882	0.0160043	0.0243644	Gabpa			ENSMUSG00000008976	16.5376	-2.83214	0.772752	-3.665	0.000247336	0.000437175	Gabpa
ENSMUSG00000008999	18.6706	-1.16175	1.21411	-0.956869	0.338633	0.393751	Bmp7			ENSMUSG00000008999	22.3047	-1.63924	1.46503	-1.11891	0.263177	0.292454	Bmp7
ENSMUSG00000009013	1038.02	-4.4792	0.172794	-25.9222	3.73875e-148	5.74902e-146	Dynll1			ENSMUSG00000009013	1281.03	-5.08942	0.203845	-24.9671	1.39395e-137	7.26685e-135	Dynll1
ENSMUSG00000009030	93.7575	-0.368264	0.374512	-0.983316	0.325452	0.380396	Pdcl			ENSMUSG00000009030	104.919	-0.88692	0.451004	-1.96654	0.0492358	0.0616076	Pdcl
ENSMUSG00000009035	254.505	-1.63964	0.295882	-5.54151	2.9987e-08	9.09912e-08	Tmem184b			ENSMUSG00000009035	299.295	-2.25163	0.348763	-6.45603	1.07488e-10	3.98205e-10	Tmem184b
ENSMUSG00000009073	472.161	-0.192523	0.195996	-0.982282	0.325961	0.380892	Nf2			ENSMUSG00000009073	510.346	-0.746946	0.298824	-2.49962	0.0124327	0.017087	Nf2
ENSMUSG00000009075	57.1814	-6.03628	0.392872	-15.3645	2.83237e-53	5.63319e-52	Cabp7			ENSMUSG00000009075	71.0169	-6.70979	0.434711	-15.4351	9.51183e-54	3.29889e-52	Cabp7
ENSMUSG00000009076	170.907	-5.80735	0.316861	-18.3277	4.97376e-75	1.65529e-73	Zmat5			ENSMUSG00000009076	211.829	-6.37587	0.369042	-17.2768	7.03386e-67	3.64406e-65	Zmat5
ENSMUSG00000009079	255.212	-0.211171	0.170607	-1.23776	0.215805	0.264122	Ewsr1			ENSMUSG00000009079	278.565	-0.750504	0.30515	-2.45946	0.0139147	0.0189924	Ewsr1
ENSMUSG00000009090	1013.07	-1.59632	0.237773	-6.71364	1.89829e-11	7.40544e-11	Ap1b1			ENSMUSG00000009090	1185.53	-2.20239	0.302897	-7.27109	3.566e-13	1.64377e-12	Ap1b1
ENSMUSG00000009092	195.249	-3.1307	0.318934	-9.81612	9.5966e-23	6.95031e-22	Derl3			ENSMUSG00000009092	241.093	-3.74582	0.360442	-10.3923	2.68863e-25	2.71829e-24	Derl3
ENSMUSG00000009093	9.76323	-6.6938	0.895679	-7.47343	7.813e-14	3.56262e-13	Gstt4			ENSMUSG00000009093	11.8544	-7.23988	0.946205	-7.65149	1.98657e-14	1.01532e-13	Gstt4
ENSMUSG00000009108	64.0175	-3.32393	0.944627	-3.51877	0.000433547	0.000829771	Gnat2			ENSMUSG00000009108	77.5629	-3.86878	0.958381	-4.03678	5.41888e-05	0.00010487	Gnat2
ENSMUSG00000009112	1093.41	-0.494714	0.134203	-3.6863	0.00022754	0.000451843	Bcl2l13			ENSMUSG00000009112	1210.76	-0.996372	0.284179	-3.50614	0.000454657	0.000774333	Bcl2l13
ENSMUSG00000009207	30.7818	-0.637167	0.364465	-1.74822	0.0804251	0.107807	Lnpk			ENSMUSG00000009207	35.9363	-1.04973	0.505364	-2.07717	0.0377862	0.0481808	Lnpk
ENSMUSG00000009281	16.3869	-2.94072	0.622154	-4.72668	2.28223e-06	5.74519e-06	Rarres2			ENSMUSG00000009281	20.4603	-3.35187	0.70921	-4.7262	2.28755e-06	5.31785e-06	Rarres2
ENSMUSG00000009291	999.89	-0.0557152	0.167825	-0.331985	0.739901	0.777741	Pttg1ip			ENSMUSG00000009291	1086.58	-0.57936	0.305503	-1.89641	0.0579055	0.0717141	Pttg1ip
ENSMUSG00000009293	976.11	0.175287	0.173503	1.01029	0.312359	0.367297	Ube2g2			ENSMUSG00000009293	1031.91	-0.380266	0.288284	-1.31906	0.187148	0.213004	Ube2g2
ENSMUSG00000009350	9.878	-1.48792	1.27661	-1.16552	0.243808	0.294681	Mpo			ENSMUSG00000009350	12.2213	-1.92781	1.22385	-1.5752	0.115209	0.135499	Mpo
ENSMUSG00000009378	43.0543	0.245494	0.495832	0.495115	0.620519	0.668719	Slc16a12			ENSMUSG00000009378	44.3885	-0.365793	0.523108	-0.699269	0.484384	0.515601	Slc16a12
ENSMUSG00000009406	37.2819	-1.46895	0.363726	-4.03862	5.37663e-05	0.00011557	Elk1			ENSMUSG00000009406	42.6687	-2.06785	0.410218	-5.04085	4.63468e-07	1.16756e-06	Elk1
ENSMUSG00000009418	188.514	-1.42707	0.340046	-4.19669	2.70847e-05	6.0262e-05	Nav1			ENSMUSG00000009418	213.494	-2.20424	0.309228	-7.12821	1.01682e-12	4.51014e-12	Nav1
ENSMUSG00000009470	3932.5	-0.483549	0.116578	-4.14787	3.35577e-05	7.38233e-05	Tnpo1			ENSMUSG00000009470	4307.02	-0.991764	0.258577	-3.83547	0.000125324	0.0002316	Tnpo1
ENSMUSG00000009535	987.029	0.174998	0.087254	2.00562	0.0448971	0.0629895	Rnmt			ENSMUSG00000009535	1029	-0.355191	0.232829	-1.52554	0.127124	0.148674	Rnmt
ENSMUSG00000009545	353.352	0.121068	0.183172	0.660953	0.508643	0.563098	Kcnq1			ENSMUSG00000009545	377.216	-0.406829	0.307487	-1.32308	0.18581	0.211625	Kcnq1
ENSMUSG00000009549	1912.34	-0.363308	0.151565	-2.39705	0.0165277	0.0250891	Srp14			ENSMUSG00000009549	2038.03	-0.863246	0.239562	-3.60344	0.000314037	0.000546826	Srp14
ENSMUSG00000009555	30.7678	-0.242797	0.451001	-0.538352	0.590334	0.640847	Cdk9			ENSMUSG00000009555	33.6989	-0.875787	0.511609	-1.71183	0.0869281	0.104326	Cdk9
ENSMUSG00000009563	185.454	0.382594	0.173779	2.20162	0.0276925	0.0404725	Tor2a			ENSMUSG00000009563	192.144	-0.172775	0.290194	-0.595378	0.551591	0.581286	Tor2a
ENSMUSG00000009566	2760.91	0.362797	0.134462	2.69814	0.00697282	0.0112272	Fpgs			ENSMUSG00000009566	2861.61	-0.190835	0.257208	-0.741948	0.458119	0.489664	Fpgs
ENSMUSG00000009569	903.525	-0.986765	0.157126	-6.28008	3.38398e-10	1.20467e-09	Mrtfb			ENSMUSG00000009569	1030.09	-1.50703	0.291333	-5.17286	2.30535e-07	6.0326e-07	Mrtfb
ENSMUSG00000009575	255.24	-1.63316	0.260847	-6.26098	3.82562e-10	1.35694e-09	Cbx5			ENSMUSG00000009575	304.236	-2.0108	0.394477	-5.0974	3.44354e-07	8.83364e-07	Cbx5
ENSMUSG00000009621	56.6508	-0.886519	0.420053	-2.11049	0.0348158	0.0499255	Vav2			ENSMUSG00000009621	61.5596	-1.65098	0.399144	-4.13631	3.52936e-05	7.02e-05	Vav2
ENSMUSG00000009628	1466.91	-1.32598	0.26299	-5.04193	4.60854e-07	1.25015e-06	Tex15			ENSMUSG00000009628	1669.04	-1.81849	0.332559	-5.46819	4.54664e-08	1.29631e-07	Tex15
ENSMUSG00000009640	654.267	-4.76574	0.215205	-22.1451	1.16277e-108	7.60239e-107	Dmap1			ENSMUSG00000009640	817.846	-5.27375	0.315758	-16.7019	1.2701e-62	5.82083e-61	Dmap1
ENSMUSG00000009646	55.4675	-1.47727	0.366652	-4.02909	5.59937e-05	0.000120078	Pla2g12b			ENSMUSG00000009646	61.2955	-1.96956	0.393452	-5.00585	5.56167e-07	1.38746e-06	Pla2g12b
ENSMUSG00000009647	4336.45	0.493562	0.108507	4.54864	5.3993e-06	1.30329e-05	Mcu			ENSMUSG00000009647	4360.82	-0.0719645	0.198811	-0.361974	0.717372	0.740816	Mcu
ENSMUSG00000009670	224.01	-0.0395975	0.220075	-0.179927	0.85721	0.880594	Tex11			ENSMUSG00000009670	232.726	-0.508649	0.285909	-1.77906	0.0752299	0.0912916	Tex11
ENSMUSG00000009681	145.791	-1.88442	0.257473	-7.3189	2.5002e-13	1.10516e-12	Bcr			ENSMUSG00000009681	174.367	-2.37772	0.36754	-6.46929	9.84646e-11	3.65751e-10	Bcr
ENSMUSG00000009733	149.948	-1.46262	0.201717	-7.25087	4.14108e-13	1.80406e-12	Tfcp2			ENSMUSG00000009733	171.046	-2.04708	0.265521	-7.70965	1.2616e-14	6.54007e-14	Tfcp2
ENSMUSG00000009734	9.89568	-0.666577	0.600532	-1.10998	0.267009	0.319814	Pou6f2			ENSMUSG00000009734	11.1422	-1.22738	0.681565	-1.80082	0.0717313	0.0873765	Pou6f2
ENSMUSG00000009741	913.303	-0.220951	0.169444	-1.30397	0.192243	0.237861	Ubp1			ENSMUSG00000009741	999.655	-0.712798	0.305823	-2.33075	0.0197663	0.0263499	Ubp1
ENSMUSG00000009828	134.691	-2.05147	0.254604	-8.0575	7.78714e-16	3.99262e-15	Ick			ENSMUSG00000009828	160.454	-2.69816	0.302688	-8.91399	4.92289e-19	3.46513e-18	Ick
ENSMUSG00000009863	387.054	-5.4623	0.305277	-17.893	1.33829e-71	4.11575e-70	Sdhb			ENSMUSG00000009863	481.728	-6.06717	0.331195	-18.319	5.83542e-75	4.07307e-73	Sdhb
ENSMUSG00000009876	3.40232	-2.98584	1.09513	-2.72647	0.00640149	0.0103777	Cox4i2			ENSMUSG00000009876	4.25415	-3.66085	1.1767	-3.11112	0.00186381	0.00289876	Cox4i2
ENSMUSG00000009894	449.102	-3.31094	0.261146	-12.6785	7.78136e-37	9.54395e-36	Snap47			ENSMUSG00000009894	553.157	-3.90324	0.313638	-12.445	1.48809e-35	2.42189e-34	Snap47
ENSMUSG00000009905	240.701	-1.04077	0.165088	-6.30433	2.89442e-10	1.03527e-09	Kdsr			ENSMUSG00000009905	268.34	-1.65797	0.223547	-7.41665	1.20124e-13	5.74022e-13	Kdsr
ENSMUSG00000009907	161.706	-1.57423	0.213856	-7.36117	1.82307e-13	8.11681e-13	Vps4b			ENSMUSG00000009907	185.2	-2.19475	0.253346	-8.66304	4.59349e-18	3.04565e-17	Vps4b
ENSMUSG00000009927	187.943	-3.07785	0.162604	-18.9285	6.64395e-80	2.49066e-78	Rps25			ENSMUSG00000009927	224.888	-3.57933	0.265148	-13.4994	1.57722e-41	3.2807e-40	Rps25
ENSMUSG00000009995	1266.96	0.512917	0.127721	4.01591	5.92157e-05	0.000126563	Taz			ENSMUSG00000009995	1278.51	-0.0545143	0.221487	-0.246129	0.805582	0.824512	Taz
ENSMUSG00000010025	174.431	-2.35709	0.315963	-7.46002	8.65106e-14	3.93504e-13	Aldh3a2			ENSMUSG00000010025	203.477	-2.92346	0.335096	-8.72424	2.67981e-18	1.80698e-17	Aldh3a2
ENSMUSG00000010044	39.111	-2.73491	0.600481	-4.55453	5.25019e-06	1.26951e-05	Zmynd10			ENSMUSG00000010044	45.8004	-3.57152	0.524847	-6.80488	1.01135e-11	4.11494e-11	Zmynd10
ENSMUSG00000010045	7.33953	-5.05521	1.08642	-4.65309	3.26998e-06	8.10273e-06	Tmem115			ENSMUSG00000010045	9.34095	-5.55819	1.10493	-5.03035	4.89596e-07	1.22911e-06	Tmem115
ENSMUSG00000010047	533.708	-4.64896	0.29807	-15.5969	7.64422e-55	1.57308e-53	Hyal2			ENSMUSG00000010047	672.969	-5.24698	0.346569	-15.1398	8.85074e-52	2.79108e-50	Hyal2
ENSMUSG00000010048	13.8706	-1.66027	0.772443	-2.14937	0.0316049	0.0456839	Ifrd2			ENSMUSG00000010048	16.4848	-2.08209	0.813118	-2.56063	0.0104483	0.0145467	Ifrd2
ENSMUSG00000010051	14.2448	-2.03826	0.443138	-4.59961	4.23278e-06	1.0348e-05	Hyal1			ENSMUSG00000010051	16.6555	-2.70742	0.49456	-5.4744	4.38992e-08	1.25334e-07	Hyal1
ENSMUSG00000010054	30.0412	-2.30832	0.924138	-2.49781	0.0124964	0.0193653	Tusc2			ENSMUSG00000010054	36.6452	-2.53776	1.16895	-2.17098	0.029933	0.038817	Tusc2
ENSMUSG00000010057	721.393	-3.06735	0.274643	-11.1685	5.81336e-29	5.39042e-28	Nprl2			ENSMUSG00000010057	870.998	-3.65315	0.307047	-11.8977	1.21685e-32	1.75753e-31	Nprl2
ENSMUSG00000010067	831.568	-1.41208	0.136676	-10.3316	5.07217e-25	4.04969e-24	Rassf1			ENSMUSG00000010067	959.668	-1.95606	0.260121	-7.51981	5.48568e-14	2.70027e-13	Rassf1
ENSMUSG00000010095	1470.25	0.022354	0.120148	0.186054	0.852402	0.876686	Slc3a2			ENSMUSG00000010095	1557.46	-0.496006	0.255166	-1.94385	0.0519132	0.064686	Slc3a2
ENSMUSG00000010097	531.507	-2.39657	0.229396	-10.4473	1.50732e-25	1.22706e-24	Nxf1			ENSMUSG00000010097	642.865	-2.86952	0.341694	-8.39791	4.54478e-17	2.80281e-16	Nxf1
ENSMUSG00000010110	1875.86	-3.56605	0.23251	-15.3372	4.31674e-53	8.50392e-52	Stx5a			ENSMUSG00000010110	2319.21	-4.08775	0.318006	-12.8543	8.1361e-38	1.44852e-36	Stx5a
ENSMUSG00000010122	10.7214	-2.01677	0.88765	-2.27203	0.0230845	0.0341801	Slc47a1			ENSMUSG00000010122	11.9744	-2.52553	0.882609	-2.86144	0.00421725	0.00620827	Slc47a1
ENSMUSG00000010142	1.57742	-4.79873	3.00298	-1.59799	0.110045	0.143357	Tnfrsf13b			ENSMUSG00000010142	2.14082	-5.50026	2.56656	-2.14305	0.0321094	0.0414525	Tnfrsf13b
ENSMUSG00000010154	111.618	-4.29019	0.487787	-8.7952	1.42794e-18	8.45112e-18	Spire2			ENSMUSG00000010154	142.62	-4.72624	0.553398	-8.54039	1.33765e-17	8.55955e-17	Spire2
ENSMUSG00000010175	8.51173	-3.17386	1.00051	-3.17224	0.00151268	0.00269106	Prox1			ENSMUSG00000010175	11.392	-3.79811	1.01342	-3.74783	0.000178372	0.000322209	Prox1
ENSMUSG00000010205	499.603	-0.729363	0.224188	-3.25335	0.00114054	0.00206801	Raver1			ENSMUSG00000010205	559.326	-1.27311	0.317627	-4.00818	6.1189e-05	0.000117639	Raver1
ENSMUSG00000010277	327.383	-1.85124	0.250649	-7.38581	1.51524e-13	6.7973e-13	2610507B11Rik			ENSMUSG00000010277	388.587	-2.33323	0.352654	-6.61622	3.68499e-11	1.42596e-10	2610507B11Rik
ENSMUSG00000010290	207.122	-0.640342	0.216062	-2.96369	0.00303972	0.00517379	AI597479			ENSMUSG00000010290	232.722	-1.13211	0.338621	-3.3433	0.000827881	0.00135505	AI597479
ENSMUSG00000010307	11.192	-7.25328	1.12681	-6.43699	1.21865e-10	4.49038e-10	Tmem86a			ENSMUSG00000010307	14.9351	-7.92931	1.11557	-7.10783	1.17884e-12	5.20386e-12	Tmem86a
ENSMUSG00000010342	100.531	-0.497949	0.333392	-1.49358	0.135285	0.173221	Tex14			ENSMUSG00000010342	111.607	-0.949874	0.416664	-2.27971	0.0226247	0.0298785	Tex14
ENSMUSG00000010362	43.6922	-3.14431	0.453195	-6.9381	3.974e-12	1.62153e-11	Rdm1			ENSMUSG00000010362	51.7645	-3.85735	0.409675	-9.41563	4.70238e-21	3.71074e-20	Rdm1
ENSMUSG00000010376	511.894	-2.94787	0.158424	-18.6075	2.79515e-77	9.75189e-76	Nedd8			ENSMUSG00000010376	613.466	-3.50103	0.23058	-15.1836	4.54333e-52	1.45195e-50	Nedd8
ENSMUSG00000010392	76.5673	-2.44323	0.272884	-8.95335	3.44841e-19	2.11087e-18	Gosr1			ENSMUSG00000010392	90.9965	-2.91878	0.365575	-7.98407	1.4159e-15	7.86812e-15	Gosr1
ENSMUSG00000010406	80.7272	-7.02281	0.425924	-16.4884	4.44606e-61	1.09548e-59	Mrpl52			ENSMUSG00000010406	100.993	-7.59548	0.490582	-15.4826	4.54771e-54	1.59716e-52	Mrpl52
ENSMUSG00000010453	178.84	-2.12847	0.274132	-7.76439	8.20375e-15	3.96045e-14	Kansl3			ENSMUSG00000010453	218.402	-2.73105	0.355302	-7.68655	1.5115e-14	7.77996e-14	Kansl3
ENSMUSG00000010461	39.1284	-1.12441	0.609269	-1.8455	0.064965	0.0887602	Eya4			ENSMUSG00000010461	44.5959	-1.6144	0.630923	-2.55879	0.0105037	0.0146177	Eya4
ENSMUSG00000010476	12.4571	-0.481529	0.736359	-0.653932	0.513155	0.567488	Ebf3			ENSMUSG00000010476	13.4094	-0.981401	0.771518	-1.27204	0.20336	0.229949	Ebf3
ENSMUSG00000010492	44.8936	-0.125325	0.288043	-0.435093	0.663495	0.708459	Uckl1os			ENSMUSG00000010492	49.149	-0.668767	0.407132	-1.64263	0.100459	0.11938	Uckl1os
ENSMUSG00000010505	152.693	-0.372495	0.200294	-1.85975	0.0629216	0.0861166	Myt1			ENSMUSG00000010505	162.546	-0.976258	0.254566	-3.83498	0.000125572	0.000232007	Myt1
ENSMUSG00000010517	392.293	-1.94592	0.231625	-8.40117	4.42052e-17	2.43326e-16	Faf1			ENSMUSG00000010517	452.838	-2.51335	0.268903	-9.34667	9.04505e-21	7.01812e-20	Faf1
ENSMUSG00000010538	114.966	-6.50564	0.454117	-14.3259	1.50742e-46	2.50336e-45	Tsacc			ENSMUSG00000010538	142.33	-7.24086	0.418944	-17.2836	6.25307e-67	3.2598e-65	Tsacc
ENSMUSG00000010554	303.725	-1.09831	0.147545	-7.44391	9.77512e-14	4.4366e-13	Mettl16			ENSMUSG00000010554	344.71	-1.63761	0.271246	-6.03736	1.56658e-09	5.18939e-09	Mettl16
ENSMUSG00000010592	9169.33	-0.0454362	0.131973	-0.344283	0.730634	0.769363	Dazl			ENSMUSG00000010592	9500.74	-0.637608	0.188498	-3.38258	0.000718088	0.00118758	Dazl
ENSMUSG00000010607	479.52	-3.37986	0.124034	-27.2495	1.68317e-163	3.25029e-161	Pigyl			ENSMUSG00000010607	586.76	-3.92227	0.243732	-16.0926	2.87688e-58	1.16769e-56	Pigyl
ENSMUSG00000010608	2292.98	-0.144721	0.111576	-1.29706	0.194611	0.240559	Rbm25			ENSMUSG00000010608	2467.22	-0.663608	0.260427	-2.54816	0.0108294	0.0150384	Rbm25
ENSMUSG00000010609	1604.47	-0.504941	0.300641	-1.67955	0.0930449	0.123015	Psen2			ENSMUSG00000010609	1648.33	-1.22557	0.241758	-5.0694	3.99076e-07	1.01361e-06	Psen2
ENSMUSG00000010651	16.7916	-3.87206	0.788286	-4.912	9.01519e-07	2.37079e-06	Acaa1b			ENSMUSG00000010651	21.0793	-4.3835	0.804208	-5.45071	5.01697e-08	1.42287e-07	Acaa1b
ENSMUSG00000010721	763.215	-0.707608	0.141073	-5.0159	5.27864e-07	1.42378e-06	Lmbr1			ENSMUSG00000010721	829.042	-1.30059	0.201165	-6.46532	1.01084e-10	3.75313e-10	Lmbr1
ENSMUSG00000010755	289.647	-2.22455	0.268606	-8.28185	1.21275e-16	6.5115e-16	Cars			ENSMUSG00000010755	347.786	-2.86229	0.312166	-9.16915	4.76752e-20	3.55211e-19	Cars
ENSMUSG00000010760	72.7248	-0.336512	0.319568	-1.05302	0.292332	0.346446	Phlda2			ENSMUSG00000010760	75.7264	-0.854864	0.346971	-2.46379	0.0137477	0.0187829	Phlda2
ENSMUSG00000010796	518.399	-1.78716	0.168833	-10.5854	3.48468e-26	2.91097e-25	Asz1			ENSMUSG00000010796	593.73	-2.3651	0.210505	-11.2354	2.73375e-29	3.35821e-28	Asz1
ENSMUSG00000010825	3.11814	-1.98437	1.76115	-1.12674	0.259851	0.312028	Grid2ip			ENSMUSG00000010825	3.71359	-1.95089	1.73457	-1.12471	0.260712	0.289889	Grid2ip
ENSMUSG00000010830	1.99381	-1.80172	2.08564	-0.863869	0.38766	0.444022	Kdelr3			ENSMUSG00000010830	2.41696	-2.19374	2.02441	-1.08364	0.278523	0.308152	Kdelr3
ENSMUSG00000010911	578.13	-1.46896	0.171967	-8.5421	1.31808e-17	7.44032e-17	Apip			ENSMUSG00000010911	655.32	-1.96546	0.260374	-7.5486	4.39953e-14	2.18172e-13	Apip
ENSMUSG00000010914	1861.83	-1.97407	0.111995	-17.6263	1.54721e-69	4.5883e-68	Pdhx			ENSMUSG00000010914	2177.16	-2.50014	0.233202	-10.7209	8.11887e-27	8.88707e-26	Pdhx
ENSMUSG00000010936	311.026	-2.45466	0.284307	-8.63381	5.93394e-18	3.4075e-17	Vac14			ENSMUSG00000010936	375.685	-2.97889	0.357964	-8.32176	8.66677e-17	5.24407e-16	Vac14
ENSMUSG00000011096	235.265	-3.7614	0.170854	-22.0153	2.05524e-107	1.32292e-105	Akt1s1			ENSMUSG00000011096	289.927	-4.26804	0.294802	-14.4777	1.67719e-47	4.45525e-46	Akt1s1
ENSMUSG00000011114	293.623	-3.29363	0.200003	-16.4679	6.23953e-61	1.52832e-59	Tbrg1			ENSMUSG00000011114	356.769	-3.87763	0.256558	-15.114	1.30932e-51	4.09027e-50	Tbrg1
ENSMUSG00000011148	15.9875	-3.1145	1.09946	-2.83274	0.00461505	0.00764739	Adssl1			ENSMUSG00000011148	20.0625	-4.07943	0.986076	-4.13704	3.51819e-05	7.00113e-05	Adssl1
ENSMUSG00000011158	91.6753	-2.75876	0.294462	-9.36882	7.33513e-21	4.88431e-20	Brf1			ENSMUSG00000011158	110.409	-3.37726	0.32973	-10.2425	1.27919e-24	1.23851e-23	Brf1
ENSMUSG00000011179	243.946	-0.935178	0.237228	-3.9421	8.07705e-05	0.000169663	Odc1			ENSMUSG00000011179	273.574	-1.50129	0.310491	-4.83519	1.33016e-06	3.17449e-06	Odc1
ENSMUSG00000011254	250.82	-2.16484	0.206583	-10.4793	1.07544e-25	8.81967e-25	Thg1l			ENSMUSG00000011254	294.159	-2.77305	0.24297	-11.4131	3.59517e-30	4.61343e-29	Thg1l
ENSMUSG00000011256	4.30757	-2.65742	2.02368	-1.31316	0.189129	0.234411	Adam19			ENSMUSG00000011256	5.3263	-3.5652	1.7884	-1.99351	0.0462055	0.0580728	Adam19
ENSMUSG00000011257	320.508	-1.62797	0.205994	-7.90299	2.72301e-15	1.35636e-14	Pabpc4			ENSMUSG00000011257	378.124	-2.19241	0.307878	-7.12104	1.07119e-12	4.74622e-12	Pabpc4
ENSMUSG00000011267	1906.28	-3.74336	0.157338	-23.7919	4.05325e-125	4.03068e-123	Zfp296			ENSMUSG00000011267	2367.32	-4.27926	0.271097	-15.785	3.94869e-56	1.49032e-54	Zfp296
ENSMUSG00000011306	109.473	-3.6583	0.501335	-7.29711	2.94013e-13	1.29137e-12	Sugp1			ENSMUSG00000011306	134.757	-4.46629	0.449317	-9.94018	2.78333e-23	2.52482e-22	Sugp1
ENSMUSG00000011382	4.92506	-0.733404	1.20912	-0.606562	0.544142	0.597695	Dhdh			ENSMUSG00000011382	5.62347	-1.25781	1.23301	-1.02011	0.307678	0.338367	Dhdh
ENSMUSG00000011427	61.287	-2.26482	0.567928	-3.98787	6.66687e-05	0.0001416	Zfp790			ENSMUSG00000011427	74.8003	-2.62101	0.620468	-4.22424	2.39745e-05	4.88033e-05	Zfp790
ENSMUSG00000011463	59.1282	-1.50769	0.454493	-3.3173	0.000908923	0.00166716	Cpb1			ENSMUSG00000011463	69.2108	-1.91245	0.51864	-3.68743	0.000226533	0.000402666	Cpb1
ENSMUSG00000011589	372.138	-1.14744	0.214236	-5.35595	8.51098e-08	2.47881e-07	Fsd1			ENSMUSG00000011589	416.453	-1.71647	0.270205	-6.35247	2.11882e-10	7.63745e-10	Fsd1
ENSMUSG00000011632	425.016	-4.58886	0.294934	-15.5589	1.38431e-54	2.83819e-53	Pinlyp			ENSMUSG00000011632	524.167	-5.12797	0.343476	-14.9296	2.11397e-50	6.36453e-49	Pinlyp
ENSMUSG00000011658	15.9908	-0.349498	0.465567	-0.750693	0.452837	0.508636	Fuz			ENSMUSG00000011658	17.8274	-0.780914	0.57771	-1.35174	0.176458	0.201622	Fuz
ENSMUSG00000011831	1193.35	-0.583492	0.233025	-2.50399	0.0122803	0.0190597	Evi5			ENSMUSG00000011831	1273.67	-1.10291	0.27281	-4.04277	5.28241e-05	0.000102371	Evi5
ENSMUSG00000011832	27.166	-2.32192	0.47375	-4.90115	9.52786e-07	2.49888e-06	Evi5l			ENSMUSG00000011832	33.3303	-2.8491	0.547345	-5.20531	1.93672e-07	5.11613e-07	Evi5l
ENSMUSG00000011837	14.4841	-4.00228	0.629446	-6.35842	2.03836e-10	7.37013e-10	Snapc2			ENSMUSG00000011837	17.777	-4.51325	0.689346	-6.54715	5.86448e-11	2.22445e-10	Snapc2
ENSMUSG00000011877	182.199	-2.52372	0.395253	-6.38507	1.71324e-10	6.23532e-10	Git1			ENSMUSG00000011877	222.749	-3.08548	0.439556	-7.01953	2.22614e-12	9.59845e-12	Git1
ENSMUSG00000011884	167.013	-0.053858	0.237606	-0.226669	0.820681	0.848739	Gltp			ENSMUSG00000011884	178.085	-0.623252	0.322836	-1.93056	0.0535381	0.0666211	Gltp
ENSMUSG00000011958	154.327	-1.23724	0.164445	-7.52374	5.32314e-14	2.4556e-13	Bnip2			ENSMUSG00000011958	177.09	-1.78781	0.287675	-6.2147	5.14227e-10	1.78418e-09	Bnip2
ENSMUSG00000011960	276.903	-1.15472	0.219781	-5.25398	1.48846e-07	4.23376e-07	Ccnt1			ENSMUSG00000011960	316.665	-1.76968	0.293744	-6.02457	1.69562e-09	5.60014e-09	Ccnt1
ENSMUSG00000012076	194.517	-0.0748253	0.16397	-0.456336	0.648148	0.693946	Brms1l			ENSMUSG00000012076	206.29	-0.583023	0.279292	-2.0875	0.0368427	0.0470749	Brms1l
ENSMUSG00000012114	962.093	-0.0666472	0.160537	-0.415153	0.67803	0.72189	Med15			ENSMUSG00000012114	1039.05	-0.56541	0.295461	-1.91365	0.0556645	0.0691228	Med15
ENSMUSG00000012117	217.337	-2.49181	0.242178	-10.2892	7.88321e-25	6.24602e-24	Dhdds			ENSMUSG00000012117	263.557	-3.08222	0.312941	-9.84921	6.9087e-23	6.10439e-22	Dhdds
ENSMUSG00000012126	142.834	-5.75428	0.248906	-23.1183	3.03084e-118	2.59449e-116	Ubxn11			ENSMUSG00000012126	178.481	-6.30862	0.340875	-18.5072	1.80755e-76	1.35827e-74	Ubxn11
ENSMUSG00000012296	296.819	0.141799	0.165693	0.855794	0.392112	0.448657	Tjap1			ENSMUSG00000012296	310.251	-0.423324	0.267498	-1.58253	0.113528	0.133664	Tjap1
ENSMUSG00000012350	2432.85	-1.33428	0.127346	-10.4776	1.09465e-25	8.97276e-25	Ehf			ENSMUSG00000012350	2742.74	-1.92227	0.190421	-10.0948	5.82308e-24	5.46963e-23	Ehf
ENSMUSG00000012405	215.041	-0.587272	0.182019	-3.22642	0.00125348	0.00225874	Rpl15			ENSMUSG00000012405	235.461	-1.08943	0.288706	-3.77349	0.000160982	0.000292571	Rpl15
ENSMUSG00000012422	170.954	-4.04454	0.266908	-15.1533	7.20518e-52	1.37853e-50	Tmem167			ENSMUSG00000012422	206.182	-4.56407	0.313971	-14.5366	7.10523e-48	1.91795e-46	Tmem167
ENSMUSG00000012428	162.208	-1.84529	0.3429	-5.38142	7.39017e-08	2.16376e-07	Steap4			ENSMUSG00000012428	195.197	-2.34388	0.42247	-5.54803	2.88899e-08	8.43293e-08	Steap4
ENSMUSG00000012429	9.79235	-6.6929	0.900706	-7.43073	1.08004e-13	4.88458e-13	Mplkip			ENSMUSG00000012429	12.5092	-7.30625	0.962863	-7.58805	3.24758e-14	1.63477e-13	Mplkip
ENSMUSG00000012443	201.371	-1.06352	0.160681	-6.61881	3.62111e-11	1.38657e-10	Kif11			ENSMUSG00000012443	228.534	-1.60235	0.284114	-5.63983	1.70221e-08	5.10539e-08	Kif11
ENSMUSG00000012483	700.389	0.316313	0.154168	2.05174	0.040195	0.0569506	Rpa3			ENSMUSG00000012483	706.105	-0.23538	0.206432	-1.14023	0.254191	0.28292	Rpa3
ENSMUSG00000012519	5.61696	-3.06201	1.0508	-2.91398	0.00356852	0.00600917	Mlkl			ENSMUSG00000012519	7.20999	-3.30064	1.12475	-2.93454	0.0033404	0.00499861	Mlkl
ENSMUSG00000012535	51.7976	-0.603801	0.40216	-1.5014	0.133253	0.170868	Tnpo3			ENSMUSG00000012535	59.6928	-1.14646	0.490432	-2.33764	0.0194058	0.0259023	Tnpo3
ENSMUSG00000012609	543.291	-0.661792	0.177145	-3.73589	0.000187055	0.000376262	Ttll5			ENSMUSG00000012609	597.2	-1.19887	0.271568	-4.41464	1.01179e-05	2.15979e-05	Ttll5
ENSMUSG00000012640	65.3398	-1.49038	0.459006	-3.24697	0.00116642	0.00211079	Zfp715			ENSMUSG00000012640	79.1532	-2.00486	0.524981	-3.81891	0.000134041	0.000246835	Zfp715
ENSMUSG00000012777	9.95131	-1.27293	1.14589	-1.11087	0.266624	0.319422	Acp4			ENSMUSG00000012777	10.7627	-1.91654	1.094	-1.75186	0.0797971	0.0963155	Acp4
ENSMUSG00000012819	15.586	-2.59484	0.843138	-3.07759	0.00208679	0.00363989	Cdh23			ENSMUSG00000012819	19.0807	-2.87327	0.876435	-3.27836	0.00104414	0.00168455	Cdh23
ENSMUSG00000012848	1493.12	-6.57667	0.181654	-36.2044	5.18349e-287	4.09915e-284	Rps5			ENSMUSG00000012848	1857.4	-7.07883	0.284138	-24.9134	5.32543e-137	2.69208e-134	Rps5
ENSMUSG00000013033	13.1353	-2.16885	0.851119	-2.54823	0.0108272	0.0169389	Adgrl1			ENSMUSG00000013033	15.493	-3.0519	0.802298	-3.80395	0.000142404	0.000261025	Adgrl1
ENSMUSG00000013076	93.0587	-2.35153	0.3073	-7.65222	1.97538e-14	9.33288e-14	Amotl1			ENSMUSG00000013076	112.474	-2.89471	0.383549	-7.54718	4.44785e-14	2.20502e-13	Amotl1
ENSMUSG00000013089	6.72575	-2.31051	0.853258	-2.70787	0.00677165	0.0109337	Etv5			ENSMUSG00000013089	8.08036	-2.96112	0.899466	-3.29209	0.000994452	0.00161063	Etv5
ENSMUSG00000013150	27.4681	-3.00628	0.997184	-3.01476	0.0025718	0.00441811	Gfod2			ENSMUSG00000013150	33.773	-3.58111	1.2163	-2.94427	0.00323715	0.004855	Gfod2
ENSMUSG00000013155	65.2924	-4.92488	0.46281	-10.6413	1.91518e-26	1.61942e-25	Enkd1			ENSMUSG00000013155	80.735	-5.44553	0.505447	-10.7737	4.58168e-27	5.09205e-26	Enkd1
ENSMUSG00000013158	4.00106	-1.37348	1.14251	-1.20216	0.229301	0.279154	4933405L10Rik			ENSMUSG00000013158	4.75779	-1.9158	1.20602	-1.58853	0.112166	0.132163	4933405L10Rik
ENSMUSG00000013160	362.546	-2.70079	0.183426	-14.7241	4.51239e-49	8.02327e-48	Atp6v0d1			ENSMUSG00000013160	435.322	-3.30891	0.232971	-14.2031	8.76691e-46	2.1731e-44	Atp6v0d1
ENSMUSG00000013236	199.03	-1.9647	0.230983	-8.50582	1.8031e-17	1.01265e-16	Ptprs			ENSMUSG00000013236	234.624	-2.4604	0.327947	-7.50243	6.26467e-14	3.06563e-13	Ptprs
ENSMUSG00000013275	190.505	0.0522925	0.339169	0.154178	0.877469	0.897022	Slc41a1			ENSMUSG00000013275	208.183	-0.37547	0.426288	-0.88079	0.378432	0.409961	Slc41a1
ENSMUSG00000013415	10.8122	0.992762	0.778425	1.27535	0.202186	0.248996	Igf2bp1			ENSMUSG00000013415	10.4435	0.343189	0.813304	0.42197	0.673047	0.698505	Igf2bp1
ENSMUSG00000013418	18.224	-2.12379	1.10815	-1.91652	0.0552988	0.0764055	B4galnt2			ENSMUSG00000013418	21.8234	-3.02625	1.00851	-3.00071	0.00269347	0.00408923	B4galnt2
ENSMUSG00000013419	2.84562	-5.64303	1.89702	-2.97468	0.0029329	0.00499915	Zfp651			ENSMUSG00000013419	3.82555	-6.32763	1.7621	-3.59095	0.000329473	0.000572052	Zfp651
ENSMUSG00000013465	93.599	-0.196587	0.362457	-0.542373	0.587561	0.63838	Nelfb			ENSMUSG00000013465	100.387	-0.787588	0.408999	-1.92565	0.0541484	0.0673404	Nelfb
ENSMUSG00000013495	392.048	-0.954647	0.337558	-2.8281	0.00468255	0.00774996	Tmem175			ENSMUSG00000013495	448.305	-1.54829	0.392815	-3.94151	8.09707e-05	0.000153286	Tmem175
ENSMUSG00000013523	186.215	-2.23408	0.203664	-10.9694	5.35998e-28	4.79856e-27	Bcas1			ENSMUSG00000013523	223.056	-2.75866	0.313527	-8.7988	1.38283e-18	9.50879e-18	Bcas1
ENSMUSG00000013539	12.4095	-3.153	0.64557	-4.88405	1.03927e-06	2.71158e-06	Tango2			ENSMUSG00000013539	15.7482	-3.87643	0.690306	-5.61553	1.95966e-08	5.83352e-08	Tango2
ENSMUSG00000013584	317.377	-1.35309	0.26883	-5.03326	4.82206e-07	1.30572e-06	Aldh1a2			ENSMUSG00000013584	360.929	-1.89884	0.323876	-5.86285	4.54995e-09	1.44796e-08	Aldh1a2
ENSMUSG00000013593	585.283	-3.99963	0.299211	-13.3673	9.39504e-41	1.30454e-39	Ndufs2			ENSMUSG00000013593	738.883	-4.49003	0.388613	-11.554	7.04746e-31	9.39023e-30	Ndufs2
ENSMUSG00000013622	203.041	-5.09276	0.288392	-17.6591	8.65347e-70	2.57081e-68	Atraid			ENSMUSG00000013622	246.844	-5.73212	0.26855	-21.3447	4.36503e-101	7.06966e-99	Atraid
ENSMUSG00000013629	25.0142	-5.51212	0.844622	-6.52614	6.74883e-11	2.53169e-10	Cad			ENSMUSG00000013629	32.5296	-5.89183	0.856807	-6.87649	6.13431e-12	2.54432e-11	Cad
ENSMUSG00000013646	4.36096	-5.88576	1.51698	-3.87991	0.000104495	0.000216946	Sh3bp5l			ENSMUSG00000013646	5.60825	-6.51308	1.46896	-4.4338	9.25878e-06	1.98733e-05	Sh3bp5l
ENSMUSG00000013662	2817.66	-0.576332	0.134912	-4.27191	1.93807e-05	4.39152e-05	Atad1			ENSMUSG00000013662	3115.32	-1.08103	0.272798	-3.96273	7.40974e-05	0.000140833	Atad1
ENSMUSG00000013663	607.525	-0.636379	0.130752	-4.86707	1.13266e-06	2.93679e-06	Pten			ENSMUSG00000013663	662.178	-1.15696	0.239422	-4.83232	1.34952e-06	3.21936e-06	Pten
ENSMUSG00000013701	63.0279	-0.270264	0.205462	-1.31539	0.188378	0.233584	Timm23			ENSMUSG00000013701	66.3045	-0.819979	0.279976	-2.92874	0.00340338	0.0050842	Timm23
ENSMUSG00000013736	1314.59	-0.492206	0.117007	-4.20665	2.59184e-05	5.78142e-05	Trnt1			ENSMUSG00000013736	1421.62	-1.02638	0.229261	-4.4769	7.57334e-06	1.64332e-05	Trnt1
ENSMUSG00000013766	6.86576	-1.87163	1.3254	-1.41212	0.157915	0.199232	Ly6g6e			ENSMUSG00000013766	7.50999	-2.69291	1.24117	-2.16966	0.0300327	0.0389403	Ly6g6e
ENSMUSG00000013787	6.71113	-2.47811	1.70884	-1.45017	0.14701	0.186966	Ehmt2			ENSMUSG00000013787	8.77183	-2.55721	2.21639	-1.15377	0.248595	0.277062	Ehmt2
ENSMUSG00000013822	2347.79	-5.31044	0.21564	-24.6264	6.59444e-134	7.87869e-132	Elof1			ENSMUSG00000013822	2902.45	-5.87916	0.256831	-22.8912	5.68488e-116	1.58059e-113	Elof1
ENSMUSG00000013833	58.3221	-1.65646	0.513297	-3.22709	0.00125055	0.00225396	Med16			ENSMUSG00000013833	69.2794	-2.11669	0.565336	-3.74412	0.000181028	0.000326653	Med16
ENSMUSG00000013858	92.9875	-4.01021	0.517217	-7.75344	8.94362e-15	4.30887e-14	Tmem259			ENSMUSG00000013858	115.914	-4.58084	0.528216	-8.67228	4.23563e-18	2.81959e-17	Tmem259
ENSMUSG00000013878	239.943	-0.92441	0.116376	-7.94331	1.96854e-15	9.86764e-15	Rnf170			ENSMUSG00000013878	269.473	-1.44823	0.265106	-5.46284	4.6858e-08	1.33393e-07	Rnf170
ENSMUSG00000013921	5.31809	-0.613802	1.04528	-0.587212	0.557061	0.609588	Clip3			ENSMUSG00000013921	5.25669	-1.28787	1.06381	-1.21062	0.226041	0.253602	Clip3
ENSMUSG00000013928	11.4728	-1.95025	0.481538	-4.05003	5.12101e-05	0.000110333	Thap8			ENSMUSG00000013928	13.6012	-2.55562	0.569955	-4.48389	7.32959e-06	1.59458e-05	Thap8
ENSMUSG00000013936	2.37658	-2.26179	1.6506	-1.37028	0.170598	0.213466	Myl2			ENSMUSG00000013936	2.86861	-2.70807	1.67317	-1.61853	0.105549	0.124877	Myl2
ENSMUSG00000013973	1981.29	-2.723	0.194168	-14.0239	1.11299e-44	1.74044e-43	Dedd			ENSMUSG00000013973	2399.27	-3.29315	0.270566	-12.1713	4.41844e-34	6.76845e-33	Dedd
ENSMUSG00000013974	19.4503	-8.05905	0.847349	-9.51089	1.89033e-21	1.29241e-20	Mcemp1			ENSMUSG00000013974	24.0008	-8.62634	0.874549	-9.86375	5.97727e-23	5.31802e-22	Mcemp1
ENSMUSG00000013997	1706.08	-2.8845	0.17336	-16.6388	3.64853e-62	9.22239e-61	Nit1			ENSMUSG00000013997	2074.49	-3.45051	0.259188	-13.3127	1.95201e-40	3.92804e-39	Nit1
ENSMUSG00000014030	57.8282	-0.637347	0.567515	-1.12305	0.261417	0.313682	Pax5			ENSMUSG00000014030	62.3456	-1.29816	0.557837	-2.32713	0.0199583	0.0265866	Pax5
ENSMUSG00000014039	7.46885	-1.14144	1.12697	-1.01284	0.311137	0.366042	Prdm15			ENSMUSG00000014039	8.91964	-1.67885	1.12897	-1.48707	0.136997	0.159516	Prdm15
ENSMUSG00000014074	1649.47	-0.76976	0.149546	-5.14732	2.64229e-07	7.33542e-07	Rnf168			ENSMUSG00000014074	1839.54	-1.33052	0.262075	-5.07686	3.83715e-07	9.7772e-07	Rnf168
ENSMUSG00000014075	78.5699	-3.2471	0.267262	-12.1495	5.77269e-34	6.4211e-33	Tctex1d2			ENSMUSG00000014075	93.2804	-3.79322	0.305473	-12.4176	2.09866e-35	3.39243e-34	Tctex1d2
ENSMUSG00000014077	381.243	-0.210804	0.217708	-0.968291	0.332899	0.387962	Chp1			ENSMUSG00000014077	419.387	-0.72532	0.336676	-2.15436	0.0312122	0.0403723	Chp1
ENSMUSG00000014158	11.1362	-2.14989	1.24917	-1.72106	0.0852406	0.113674	Trpv4			ENSMUSG00000014158	13.8215	-2.57052	1.18829	-2.1632	0.0305257	0.0395395	Trpv4
ENSMUSG00000014164	42.2395	-1.57967	0.782859	-2.01782	0.04361	0.06136	Klhl3			ENSMUSG00000014164	51.9291	-1.93029	0.975365	-1.97904	0.0478114	0.0599556	Klhl3
ENSMUSG00000014177	939.375	-1.10861	0.124567	-8.89977	5.59638e-19	3.38453e-18	Tvp23b			ENSMUSG00000014177	1069.9	-1.59621	0.27673	-5.76811	8.01633e-09	2.48335e-08	Tvp23b
ENSMUSG00000014195	1055.89	-2.20596	0.160366	-13.7558	4.7014e-43	7.04022e-42	Dnajc7			ENSMUSG00000014195	1268.41	-2.73634	0.284036	-9.63379	5.75636e-22	4.77749e-21	Dnajc7
ENSMUSG00000014226	22.7737	-1.89364	0.555423	-3.40937	0.000651136	0.00121677	Cacybp			ENSMUSG00000014226	27.8235	-2.43905	0.620809	-3.92883	8.53586e-05	0.000161153	Cacybp
ENSMUSG00000014232	164.888	-2.79175	0.195219	-14.3006	2.16901e-46	3.57704e-45	Cluap1			ENSMUSG00000014232	197.433	-3.37696	0.254036	-13.2932	2.53468e-40	5.08827e-39	Cluap1
ENSMUSG00000014243	266.111	-2.99872	0.282467	-10.6162	2.50616e-26	2.1052e-25	Zswim7			ENSMUSG00000014243	319.191	-3.57761	0.312986	-11.4305	2.94265e-30	3.80537e-29	Zswim7
ENSMUSG00000014245	21.8825	-2.2564	0.602611	-3.74437	0.000180847	0.000364261	Pigl			ENSMUSG00000014245	25.7409	-2.6364	0.653775	-4.03258	5.51668e-05	0.000106639	Pigl
ENSMUSG00000014294	916.631	-6.26522	0.131191	-47.7566	0	0	Ndufa2			ENSMUSG00000014294	1143.73	-6.84536	0.222097	-30.8215	1.35131e-208	4.5085e-205	Ndufa2
ENSMUSG00000014301	80.4077	-3.08585	0.225029	-13.7131	8.47538e-43	1.2567e-41	Pam16			ENSMUSG00000014301	97.869	-3.51753	0.365005	-9.63694	5.58255e-22	4.64247e-21	Pam16
ENSMUSG00000014313	797.574	-3.1361	0.173515	-18.074	5.10898e-73	1.61302e-71	Cox6c			ENSMUSG00000014313	962.726	-3.61961	0.280546	-12.902	4.38488e-38	7.86544e-37	Cox6c
ENSMUSG00000014329	121.915	0.212505	0.406603	0.522634	0.601229	0.650929	Bicc1			ENSMUSG00000014329	124.367	-0.389009	0.422917	-0.919823	0.357665	0.389412	Bicc1
ENSMUSG00000014349	96.9821	-0.295393	0.314701	-0.938644	0.347913	0.403152	Ube2z			ENSMUSG00000014349	105.428	-0.841121	0.385447	-2.18219	0.0290952	0.0378158	Ube2z
ENSMUSG00000014353	885.541	0.0479133	0.133418	0.359121	0.719505	0.759282	Tmem87b			ENSMUSG00000014353	948.113	-0.4751	0.280822	-1.69182	0.0906811	0.108471	Tmem87b
ENSMUSG00000014355	1090.56	-0.823568	0.182384	-4.51557	6.31478e-06	1.51218e-05	Anapc1			ENSMUSG00000014355	1237.83	-1.35379	0.306484	-4.41718	9.99983e-06	2.13594e-05	Anapc1
ENSMUSG00000014361	175.435	-0.70823	0.222752	-3.17945	0.00147557	0.00262983	Mertk			ENSMUSG00000014361	194.228	-1.22609	0.31591	-3.88113	0.000103971	0.000194313	Mertk
ENSMUSG00000014402	588.263	-2.21073	0.154517	-14.3074	1.96825e-46	3.25565e-45	Tsg101			ENSMUSG00000014402	700.922	-2.76985	0.257535	-10.7552	5.59893e-27	6.18962e-26	Tsg101
ENSMUSG00000014418	175.529	-0.552556	0.247468	-2.23283	0.0255599	0.0375706	Hps5			ENSMUSG00000014418	194.075	-1.12771	0.330437	-3.41277	0.000643058	0.001072	Hps5
ENSMUSG00000014426	544.495	-1.93618	0.235326	-8.22766	1.90901e-16	1.01261e-15	Map3k4			ENSMUSG00000014426	658.914	-2.42933	0.355586	-6.83192	8.37849e-12	3.43584e-11	Map3k4
ENSMUSG00000014444	27.6179	-2.11502	0.739942	-2.85836	0.0042584	0.00709391	Piezo1			ENSMUSG00000014444	31.8471	-2.79243	0.702311	-3.97606	7.00675e-05	0.000133615	Piezo1
ENSMUSG00000014470	169.253	-2.12811	0.23026	-9.24223	2.41413e-20	1.56668e-19	Rnf166			ENSMUSG00000014470	204.938	-2.6282	0.353164	-7.44187	9.92694e-14	4.7765e-13	Rnf166
ENSMUSG00000014496	478.824	-0.629164	0.112623	-5.58648	2.31713e-08	7.10497e-08	Ankrd28			ENSMUSG00000014496	527.493	-1.16444	0.251322	-4.63328	3.59918e-06	8.15449e-06	Ankrd28
ENSMUSG00000014498	70.6795	-1.83309	0.643827	-2.84718	0.00441085	0.00733024	Ankrd52			ENSMUSG00000014498	88.0642	-2.39239	0.662361	-3.61191	0.000303951	0.000530328	Ankrd52
ENSMUSG00000014503	7357.44	-1.10057	0.0978173	-11.2513	2.28301e-29	2.14446e-28	Pkd2l2			ENSMUSG00000014503	8252.42	-1.62518	0.226059	-7.18918	6.51794e-13	2.93792e-12	Pkd2l2
ENSMUSG00000014504	261.224	-0.535548	0.126697	-4.22701	2.36822e-05	5.31186e-05	Srp19			ENSMUSG00000014504	284.007	-1.05695	0.250098	-4.22614	2.37734e-05	4.84059e-05	Srp19
ENSMUSG00000014529	1.91274	-4.6701	2.13786	-2.18447	0.0289278	0.042137	Tmbim7			ENSMUSG00000014529	2.64543	-5.4088	1.99902	-2.70572	0.00681556	0.00975021	Tmbim7
ENSMUSG00000014547	133.707	-1.83372	0.318726	-5.7533	8.75164e-09	2.78586e-08	Wdfy2			ENSMUSG00000014547	154.678	-2.47164	0.331389	-7.45842	8.75674e-14	4.23297e-13	Wdfy2
ENSMUSG00000014550	369.203	-0.144215	0.244253	-0.590434	0.5549	0.607624	Rbsn			ENSMUSG00000014550	403.081	-0.702695	0.343285	-2.04697	0.0406607	0.0516132	Rbsn
ENSMUSG00000014551	1024	-3.45465	0.142647	-24.2181	1.43341e-129	1.53579e-127	Mrps25			ENSMUSG00000014551	1249.91	-3.94587	0.270012	-14.6137	2.29814e-48	6.29516e-47	Mrps25
ENSMUSG00000014554	467.921	0.690544	0.120797	5.71657	1.08697e-08	3.43441e-08	Dguok			ENSMUSG00000014554	477.887	0.186488	0.267987	0.695884	0.486502	0.517546	Dguok
ENSMUSG00000014592	1045.12	-0.600899	0.104685	-5.74008	9.4633e-09	3.00606e-08	Camta1			ENSMUSG00000014592	1148.08	-1.13776	0.24295	-4.68311	2.82557e-06	6.49169e-06	Camta1
ENSMUSG00000014599	441.394	0.0945738	0.210983	0.448253	0.65397	0.699458	Csf1			ENSMUSG00000014599	474.715	-0.410272	0.328646	-1.24837	0.211895	0.238937	Csf1
ENSMUSG00000014601	904.696	-0.399492	0.196226	-2.03587	0.0417632	0.0589963	Strip1			ENSMUSG00000014601	1002.08	-0.952466	0.311713	-3.05559	0.0022462	0.0034526	Strip1
ENSMUSG00000014606	116.054	-1.28797	0.19969	-6.44984	1.11968e-10	4.13027e-10	Slc25a11			ENSMUSG00000014606	133.099	-1.86447	0.296216	-6.29429	3.08804e-10	1.09582e-09	Slc25a11
ENSMUSG00000014633	430.308	-1.83591	0.159501	-11.5103	1.1704e-30	1.14943e-29	Cmc2			ENSMUSG00000014633	491.127	-2.38633	0.206248	-11.5702	5.83266e-31	7.8153e-30	Cmc2
ENSMUSG00000014668	668.598	-0.070691	0.147227	-0.480148	0.631122	0.678209	Chfr			ENSMUSG00000014668	709.11	-0.658012	0.250794	-2.62371	0.00869775	0.0122806	Chfr
ENSMUSG00000014725	19.0779	-1.67888	0.799082	-2.10101	0.0356398	0.0509925	Adam28			ENSMUSG00000014725	23.6612	-1.9009	0.849172	-2.23853	0.0251866	0.0330232	Adam28
ENSMUSG00000014748	101.56	-1.98085	0.261893	-7.56358	3.92126e-14	1.81951e-13	Tex261			ENSMUSG00000014748	120.726	-2.50391	0.355339	-7.04654	1.83415e-12	7.96806e-12	Tex261
ENSMUSG00000014763	231.384	-1.928	0.316711	-6.08758	1.1463e-09	3.92346e-09	Fam120b			ENSMUSG00000014763	267.15	-2.45071	0.355101	-6.90145	5.14735e-12	2.14778e-11	Fam120b
ENSMUSG00000014767	897.932	-1.82897	0.134827	-13.5653	6.43377e-42	9.25071e-41	Tbp			ENSMUSG00000014767	1043.64	-2.34269	0.249744	-9.38035	6.5751e-21	5.14474e-20	Tbp
ENSMUSG00000014769	1525.83	-5.21433	0.141359	-36.8871	7.42767e-298	7.25596e-295	Psmb1			ENSMUSG00000014769	1879.49	-5.67942	0.269474	-21.0759	1.32239e-98	1.95223e-96	Psmb1
ENSMUSG00000014771	270.306	-4.79383	0.357103	-13.4242	4.36165e-41	6.13846e-40	Pdcd2			ENSMUSG00000014771	330.882	-5.19323	0.428732	-12.113	9.01643e-34	1.35874e-32	Pdcd2
ENSMUSG00000014773	1.90011	0.143453	1.90206	0.0754199	0.939881	0.950249	Dll1			ENSMUSG00000014773	1.76936	-0.271501	1.99455	-0.136121	0.891725	0.903258	Dll1
ENSMUSG00000014776	4.12887	-4.0634	0.9276	-4.38055	1.18378e-05	2.74645e-05	Nol3			ENSMUSG00000014776	5.17675	-4.62121	1.02606	-4.50383	6.6739e-06	1.45916e-05	Nol3
ENSMUSG00000014778	5.05786	-0.77496	1.23232	-0.628864	0.529438	0.58325	Fhod1			ENSMUSG00000014778	5.93892	-1.34682	1.2508	-1.07677	0.281585	0.311312	Fhod1
ENSMUSG00000014782	9.79245	-2.41365	1.38647	-1.74085	0.081709	0.109343	Plekhg4			ENSMUSG00000014782	12.4596	-3.08943	1.27426	-2.4245	0.0153295	0.0207993	Plekhg4
ENSMUSG00000014786	3.55666	-4.83295	1.21061	-3.99218	6.54696e-05	0.000139195	Slc9a5			ENSMUSG00000014786	4.30446	-5.36259	1.28296	-4.17986	2.91685e-05	5.86605e-05	Slc9a5
ENSMUSG00000014813	0.82885	-3.86797	3.02328	-1.2794	0.200757	0.247382	Stc1			ENSMUSG00000014813	1.0077	-4.41779	3.02513	-1.46036	0.14419	0.167087	Stc1
ENSMUSG00000014837	16.9156	-2.28618	0.97172	-2.35271	0.018637	0.0280424	4931428F04Rik			ENSMUSG00000014837	19.532	-2.82795	0.921498	-3.06886	0.00214877	0.00331293	4931428F04Rik
ENSMUSG00000014846	17.4877	-1.22905	0.751457	-1.63556	0.101933	0.133754	Tppp3			ENSMUSG00000014846	19.8779	-1.97483	0.737591	-2.67741	0.0074194	0.0105651	Tppp3
ENSMUSG00000014850	852.891	-1.63057	0.189984	-8.58269	9.26759e-18	5.26718e-17	Msh3			ENSMUSG00000014850	1010.01	-2.11319	0.324492	-6.51229	7.4013e-11	2.78082e-10	Msh3
ENSMUSG00000014852	2.00512	-5.13594	2.0787	-2.47074	0.0134833	0.0207888	Adamts13			ENSMUSG00000014852	2.69205	-5.81972	1.95673	-2.9742	0.0029375	0.0044351	Adamts13
ENSMUSG00000014856	53.1219	-4.1771	0.634679	-6.58144	4.65916e-11	1.76856e-10	Tmem208			ENSMUSG00000014856	65.2521	-4.7765	0.609607	-7.83538	4.6744e-15	2.49371e-14	Tmem208
ENSMUSG00000014859	296.774	-0.24464	0.216137	-1.13187	0.257688	0.309632	E2f4			ENSMUSG00000014859	322.09	-0.821032	0.310234	-2.64649	0.00813315	0.0115324	E2f4
ENSMUSG00000014867	7689.39	-0.39429	0.129285	-3.04977	0.0022902	0.00396842	Surf4			ENSMUSG00000014867	8362.94	-0.969692	0.246837	-3.92847	8.54888e-05	0.000161363	Surf4
ENSMUSG00000014873	166.477	-0.283555	0.161096	-1.76016	0.0783807	0.105279	Surf2			ENSMUSG00000014873	177.531	-0.844668	0.255313	-3.30837	0.000938422	0.00152432	Surf2
ENSMUSG00000014905	43.0994	-2.57506	0.350925	-7.33792	2.16938e-13	9.61998e-13	Dnajb9			ENSMUSG00000014905	52.6606	-3.23568	0.396042	-8.17005	3.08262e-16	1.79179e-15	Dnajb9
ENSMUSG00000014907	36.613	-0.119123	0.403667	-0.295102	0.767916	0.802566	Naf1			ENSMUSG00000014907	41.3234	-0.545563	0.517984	-1.05324	0.292229	0.322312	Naf1
ENSMUSG00000014932	543.292	-0.948275	0.21504	-4.40976	1.03487e-05	2.41684e-05	Yes1			ENSMUSG00000014932	617.054	-1.42873	0.327144	-4.3673	1.25794e-05	2.64937e-05	Yes1
ENSMUSG00000014956	452.998	-0.0986052	0.177384	-0.555885	0.57829	0.629459	Ppp1cb			ENSMUSG00000014956	488.664	-0.633458	0.298039	-2.12542	0.0335513	0.0431737	Ppp1cb
ENSMUSG00000014959	1553.15	-1.27793	0.140593	-9.08956	9.94409e-20	6.26961e-19	Gorasp2			ENSMUSG00000014959	1772.61	-1.83314	0.248704	-7.37077	1.69649e-13	8.01497e-13	Gorasp2
ENSMUSG00000014980	4.3648	1.49211	0.842038	1.77202	0.0763906	0.10288	Tsen15			ENSMUSG00000014980	3.8832	0.717752	0.954191	0.75221	0.451925	0.483642	Tsen15
ENSMUSG00000015002	446.869	0.077948	0.164484	0.473893	0.635576	0.682201	Efr3a			ENSMUSG00000015002	471.525	-0.459952	0.276245	-1.66501	0.0959102	0.114292	Efr3a
ENSMUSG00000015013	296.152	-7.09368	0.387079	-18.3262	5.11377e-75	1.69849e-73	Trappc2l			ENSMUSG00000015013	370.533	-7.46837	0.659	-11.3329	9.01982e-30	1.14078e-28	Trappc2l
ENSMUSG00000015016	26.1323	-2.81715	0.775377	-3.63326	0.000279858	0.000548648	Acsf3			ENSMUSG00000015016	31.8281	-3.51339	0.734735	-4.78185	1.73692e-06	4.09197e-06	Acsf3
ENSMUSG00000015023	986.486	-1.56303	0.163542	-9.55732	1.2085e-21	8.33105e-21	Ddx19a			ENSMUSG00000015023	1154.43	-2.13391	0.272315	-7.83617	4.64481e-15	2.47872e-14	Ddx19a
ENSMUSG00000015027	20.2032	-3.66418	0.524971	-6.97978	2.9565e-12	1.21531e-11	Galns			ENSMUSG00000015027	25.367	-4.24528	0.589198	-7.20518	5.79691e-13	2.62071e-12	Galns
ENSMUSG00000015083	66.2605	-6.5737	0.496882	-13.2299	5.89518e-40	7.96592e-39	C8g			ENSMUSG00000015083	84.1385	-7.13973	0.546252	-13.0704	4.86127e-39	9.18412e-38	C8g
ENSMUSG00000015085	19.5495	-3.2797	0.952229	-3.44423	0.000572689	0.00107806	Entpd2			ENSMUSG00000015085	24.8653	-3.86465	0.913286	-4.23159	2.32045e-05	4.73224e-05	Entpd2
ENSMUSG00000015087	140.922	-0.915615	0.215098	-4.25674	2.0743e-05	4.68297e-05	Rabl6			ENSMUSG00000015087	156.116	-1.51843	0.272087	-5.58067	2.39588e-08	7.05651e-08	Rabl6
ENSMUSG00000015090	24.8219	-1.34639	0.550378	-2.44631	0.0144328	0.0221276	Ptgds			ENSMUSG00000015090	27.8016	-2.11934	0.535589	-3.95703	7.58886e-05	0.00014409	Ptgds
ENSMUSG00000015092	170.834	-7.24456	0.312905	-23.1526	1.36809e-118	1.18332e-116	Edf1			ENSMUSG00000015092	214.814	-7.80239	0.42267	-18.4597	4.35389e-76	3.19963e-74	Edf1
ENSMUSG00000015094	29.0767	-3.01482	0.696207	-4.33035	1.48871e-05	3.41573e-05	Npdc1			ENSMUSG00000015094	35.6663	-3.57027	0.695187	-5.13569	2.81104e-07	7.27374e-07	Npdc1
ENSMUSG00000015095	125.68	-0.634545	0.311728	-2.03558	0.041793	0.0590335	Fbxw5			ENSMUSG00000015095	142.127	-1.11443	0.40584	-2.74599	0.00603278	0.0086945	Fbxw5
ENSMUSG00000015112	262.304	-0.840309	0.316343	-2.65632	0.00789988	0.0126172	Slc25a13			ENSMUSG00000015112	279.53	-1.49174	0.293121	-5.08916	3.5966e-07	9.19236e-07	Slc25a13
ENSMUSG00000015120	252.452	-0.914883	0.149264	-6.1293	8.82648e-10	3.04806e-09	Ube2i			ENSMUSG00000015120	279.592	-1.48758	0.235238	-6.32375	2.55289e-10	9.14873e-10	Ube2i
ENSMUSG00000015126	110.804	-3.60763	0.311273	-11.5899	4.63421e-31	4.65017e-30	Tsr3			ENSMUSG00000015126	135.649	-4.1819	0.356253	-11.7385	8.08681e-32	1.12514e-30	Tsr3
ENSMUSG00000015127	6.53795	-1.00667	0.697689	-1.44286	0.149061	0.18927	Unkl			ENSMUSG00000015127	7.62554	-1.49398	0.800611	-1.86605	0.0620338	0.076429	Unkl
ENSMUSG00000015133	2.67926	-0.0027368	1.72379	-0.00158766	0.998733	0.998854	Lrrk1			ENSMUSG00000015133	2.72106	-0.888081	1.73195	-0.512764	0.608116	0.635666	Lrrk1
ENSMUSG00000015143	310.298	-0.523775	0.177288	-2.95437	0.00313307	0.00532177	Actn1			ENSMUSG00000015143	341.579	-1.11078	0.27979	-3.97005	7.18573e-05	0.000136762	Actn1
ENSMUSG00000015149	52.7816	-4.07416	0.520813	-7.82269	5.17051e-15	2.52995e-14	Sirt2			ENSMUSG00000015149	65.1566	-4.8301	0.481873	-10.0236	1.20045e-23	1.10824e-22	Sirt2
ENSMUSG00000015165	65.0186	-0.689685	0.31924	-2.1604	0.0307417	0.0445253	Hnrnpl			ENSMUSG00000015165	70.2553	-1.23945	0.361621	-3.42749	0.000609192	0.00101768	Hnrnpl
ENSMUSG00000015176	508.073	-1.58924	0.156393	-10.1619	2.93433e-24	2.28246e-23	Nolc1			ENSMUSG00000015176	596.469	-2.10304	0.293867	-7.15643	8.28039e-13	3.70331e-12	Nolc1
ENSMUSG00000015202	91.8584	-1.34596	0.307642	-4.37509	1.21381e-05	2.81259e-05	Cnksr3			ENSMUSG00000015202	104.559	-2.00396	0.332652	-6.0242	1.69949e-09	5.61069e-09	Cnksr3
ENSMUSG00000015214	1.97988	-5.11877	2.07655	-2.46504	0.0137	0.0210994	Mtmr1			ENSMUSG00000015214	2.82706	-5.88517	1.93781	-3.03703	0.00238924	0.00365496	Mtmr1
ENSMUSG00000015217	44.5325	0.331114	0.287718	1.15083	0.249803	0.301182	Hmgb3			ENSMUSG00000015217	46.2065	-0.233698	0.384821	-0.607289	0.543659	0.573645	Hmgb3
ENSMUSG00000015222	81.7052	-1.05089	0.280206	-3.75043	0.000176529	0.000356297	Map2			ENSMUSG00000015222	91.1175	-1.59459	0.341202	-4.67345	2.96188e-06	6.78523e-06	Map2
ENSMUSG00000015289	51.7045	-6.39335	0.481477	-13.2786	3.07964e-40	4.21629e-39	Lage3			ENSMUSG00000015289	63.0983	-6.89251	0.524912	-13.1308	2.19376e-39	4.19683e-38	Lage3
ENSMUSG00000015290	132.322	-5.18781	0.290554	-17.8549	2.64821e-71	8.08433e-70	Ubl4a			ENSMUSG00000015290	164.419	-5.76533	0.349635	-16.4896	4.36078e-61	1.91438e-59	Ubl4a
ENSMUSG00000015291	67.3425	-2.62647	0.368039	-7.1364	9.58083e-13	4.07762e-12	Gdi1			ENSMUSG00000015291	81.3937	-3.23716	0.402858	-8.03549	9.32028e-16	5.24388e-15	Gdi1
ENSMUSG00000015305	664.109	-0.410633	0.170377	-2.41014	0.0159465	0.0242823	Sash1			ENSMUSG00000015305	719.728	-0.970839	0.264841	-3.66574	0.000246624	0.000436009	Sash1
ENSMUSG00000015312	23.8366	-1.94461	0.624682	-3.11295	0.00185224	0.00325677	Gadd45b			ENSMUSG00000015312	28.6664	-2.73688	0.617098	-4.43508	9.20368e-06	1.97652e-05	Gadd45b
ENSMUSG00000015316	92.5738	-1.3873	0.289532	-4.79154	1.65508e-06	4.22925e-06	Slamf1			ENSMUSG00000015316	104.942	-1.95328	0.337873	-5.78111	7.42093e-09	2.31006e-08	Slamf1
ENSMUSG00000015335	86.7347	-3.64359	0.478011	-7.62241	2.48988e-14	1.17071e-13	Zdhhc12			ENSMUSG00000015335	107.278	-4.09861	0.526264	-7.78813	6.80065e-15	3.58107e-14	Zdhhc12
ENSMUSG00000015337	79.6631	-5.36307	0.399416	-13.4273	4.18529e-41	5.89526e-40	Endog			ENSMUSG00000015337	101.708	-5.80361	0.517037	-11.2248	3.0822e-29	3.78068e-28	Endog
ENSMUSG00000015340	5.04909	-2.10691	0.927281	-2.27214	0.0230779	0.0341744	Cybb			ENSMUSG00000015340	5.69258	-2.85955	0.958745	-2.9826	0.00285812	0.00432346	Cybb
ENSMUSG00000015341	372.415	-1.1078	0.160412	-6.90597	4.98626e-12	2.02165e-11	Golga7			ENSMUSG00000015341	421.546	-1.68186	0.258502	-6.50619	7.70806e-11	2.89217e-10	Golga7
ENSMUSG00000015342	25.4533	-0.751615	0.556568	-1.35045	0.176872	0.220635	Xk			ENSMUSG00000015342	29.0639	-1.12048	0.624608	-1.7939	0.0728294	0.0886107	Xk
ENSMUSG00000015354	79.531	0.603443	0.352997	1.70948	0.0873616	0.116149	Pcolce2			ENSMUSG00000015354	76.8625	0.0713936	0.358037	0.199403	0.841948	0.85768	Pcolce2
ENSMUSG00000015355	16.687	0.755953	0.701424	1.07774	0.28115	0.334627	Cd48			ENSMUSG00000015355	16.6879	0.0626328	0.729925	0.0858072	0.93162	0.93888	Cd48
ENSMUSG00000015357	270.465	-1.93874	0.161871	-11.9771	4.68475e-33	5.04537e-32	Clpx			ENSMUSG00000015357	319.582	-2.4539	0.287939	-8.52228	1.56444e-17	9.95724e-17	Clpx
ENSMUSG00000015363	2.26256	-5.31175	2.33062	-2.27912	0.0226601	0.0336117	Trabd			ENSMUSG00000015363	3.12549	-6.03455	2.05261	-2.93994	0.00328271	0.00491935	Trabd
ENSMUSG00000015365	56.8944	-1.27183	0.385336	-3.30058	0.00096485	0.00176507	Mov10l1			ENSMUSG00000015365	65.7233	-1.83572	0.442477	-4.14873	3.3432e-05	6.6704e-05	Mov10l1
ENSMUSG00000015377	3.66468	-6.01291	1.28955	-4.66282	3.11912e-06	7.74927e-06	Dennd6b			ENSMUSG00000015377	4.64347	-6.6172	1.33739	-4.94786	7.50342e-07	1.84511e-06	Dennd6b
ENSMUSG00000015401	33.5266	-0.702937	0.570888	-1.2313	0.218209	0.266868	Cltrn			ENSMUSG00000015401	36.7908	-1.22428	0.592737	-2.06548	0.038878	0.0494746	Cltrn
ENSMUSG00000015405	10.2836	-1.64615	1.2335	-1.33454	0.182029	0.226458	Ace2			ENSMUSG00000015405	11.6719	-2.5459	1.13827	-2.23663	0.0253105	0.0331733	Ace2
ENSMUSG00000015437	1.18545	-3.9591	2.79348	-1.41726	0.156406	0.197448	Gzmb			ENSMUSG00000015437	1.42567	-4.5211	2.6231	-1.72358	0.0847844	0.101915	Gzmb
ENSMUSG00000015461	268.614	-0.0979626	0.194431	-0.503843	0.614371	0.663084	Atf6b			ENSMUSG00000015461	286.419	-0.645042	0.291714	-2.21121	0.0270211	0.035263	Atf6b
ENSMUSG00000015467	4.29578	-0.621159	0.806949	-0.769762	0.441441	0.497524	Egfl8			ENSMUSG00000015467	4.75126	-1.19032	0.916834	-1.29829	0.194186	0.220415	Egfl8
ENSMUSG00000015474	600.242	-0.298349	0.111433	-2.67737	0.00742018	0.0119048	Ppt2			ENSMUSG00000015474	648.511	-0.842467	0.250043	-3.36928	0.000753636	0.00124206	Ppt2
ENSMUSG00000015478	295.415	-0.810217	0.131919	-6.14176	8.161e-10	2.82118e-09	Rnf5			ENSMUSG00000015478	324.101	-1.38628	0.215748	-6.42549	1.31449e-10	4.82789e-10	Rnf5
ENSMUSG00000015484	2.02884	-1.48066	2.0974	-0.705951	0.480218	0.535665	Fam163a			ENSMUSG00000015484	2.06353	-1.95613	2.07173	-0.944202	0.345066	0.376752	Fam163a
ENSMUSG00000015488	183.55	-1.17857	0.25181	-4.68038	2.86344e-06	7.14762e-06	Cacfd1			ENSMUSG00000015488	210.999	-1.7068	0.344081	-4.96046	7.03278e-07	1.73526e-06	Cacfd1
ENSMUSG00000015501	126.805	-1.80616	0.411218	-4.39222	1.12199e-05	2.61037e-05	Hivep2			ENSMUSG00000015501	152.662	-2.364	0.463087	-5.10488	3.31013e-07	8.50578e-07	Hivep2
ENSMUSG00000015522	324.233	-1.1977	0.212467	-5.63712	1.72918e-08	5.38165e-08	Arnt			ENSMUSG00000015522	364.313	-1.81413	0.254158	-7.13781	9.48279e-13	4.22296e-12	Arnt
ENSMUSG00000015536	250.524	-2.15465	0.21576	-9.98631	1.74971e-23	1.31362e-22	Mocs2			ENSMUSG00000015536	296.03	-2.80171	0.244762	-11.4466	2.4444e-30	3.17829e-29	Mocs2
ENSMUSG00000015542	125.535	-4.51461	0.257725	-17.5171	1.06018e-68	3.09973e-67	Nat9			ENSMUSG00000015542	155.417	-5.12893	0.3073	-16.6903	1.54182e-62	7.0275e-61	Nat9
ENSMUSG00000015568	576.432	0.0650367	0.176387	0.368716	0.712339	0.752985	Lpl			ENSMUSG00000015568	595.363	-0.49978	0.237865	-2.10111	0.0356312	0.0456458	Lpl
ENSMUSG00000015575	1335.48	-2.29127	0.167059	-13.7153	8.22485e-43	1.22064e-41	Atp6v0e			ENSMUSG00000015575	1582.41	-2.85154	0.246264	-11.5792	5.2535e-31	7.05059e-30	Atp6v0e
ENSMUSG00000015597	549.93	-0.250228	0.1877	-1.33312	0.182492	0.226997	Zfp318			ENSMUSG00000015597	607.26	-0.690208	0.329803	-2.09279	0.0363682	0.046522	Zfp318
ENSMUSG00000015599	8.89891	-4.56673	1.02216	-4.46771	7.90598e-06	1.87136e-05	Ttbk1			ENSMUSG00000015599	10.2372	-5.30167	0.98998	-5.35533	8.54016e-08	2.34939e-07	Ttbk1
ENSMUSG00000015605	177.348	-3.49015	0.35521	-9.82562	8.73374e-23	6.33922e-22	Srf			ENSMUSG00000015605	221.021	-4.09886	0.391641	-10.4659	1.23945e-25	1.28028e-24	Srf
ENSMUSG00000015619	294.089	0.0575981	0.288187	0.199864	0.841587	0.867604	Gata3			ENSMUSG00000015619	294.703	-0.54157	0.278758	-1.9428	0.0520409	0.0648306	Gata3
ENSMUSG00000015647	448.839	-1.46038	0.365074	-4.00023	6.32816e-05	0.000134854	Lama5			ENSMUSG00000015647	531.836	-2.02567	0.423104	-4.78763	1.68758e-06	3.98137e-06	Lama5
ENSMUSG00000015652	3.21478	-2.5539	1.57894	-1.61748	0.105775	0.138336	Steap1			ENSMUSG00000015652	3.44349	-3.77046	1.51631	-2.4866	0.012897	0.0176888	Steap1
ENSMUSG00000015653	1178.05	-0.216773	0.12003	-1.806	0.0709188	0.0961663	Steap2			ENSMUSG00000015653	1268.7	-0.733827	0.258581	-2.8379	0.00454107	0.00666146	Steap2
ENSMUSG00000015656	288.367	-3.4045	0.276296	-12.3219	6.90324e-35	7.9337e-34	Hspa8			ENSMUSG00000015656	357.506	-3.98678	0.336609	-11.8439	2.31333e-32	3.29837e-31	Hspa8
ENSMUSG00000015659	143.342	-1.30347	0.259836	-5.01653	5.26121e-07	1.41954e-06	Serac1			ENSMUSG00000015659	167.115	-1.75009	0.377154	-4.64026	3.47977e-06	7.90113e-06	Serac1
ENSMUSG00000015668	1153.41	-2.72762	0.138287	-19.7244	1.3307e-86	5.59465e-85	Pdzd11			ENSMUSG00000015668	1407.94	-3.26924	0.268648	-12.1692	4.53235e-34	6.92386e-33	Pdzd11
ENSMUSG00000015671	6102.02	-0.600272	0.126514	-4.74473	2.08789e-06	5.27836e-06	Psma2			ENSMUSG00000015671	6576.9	-1.11429	0.215865	-5.162	2.44322e-07	6.37938e-07	Psma2
ENSMUSG00000015672	1176.85	-2.42022	0.182757	-13.2428	4.96347e-40	6.73985e-39	Mrpl32			ENSMUSG00000015672	1372	-3.03561	0.166215	-18.2631	1.62666e-74	1.10309e-72	Mrpl32
ENSMUSG00000015697	2312.74	-1.07654	0.144731	-7.4382	1.02063e-13	4.62852e-13	Setdb1			ENSMUSG00000015697	2641.87	-1.59522	0.280759	-5.68182	1.33266e-08	4.03619e-08	Setdb1
ENSMUSG00000015702	8.6845	-0.597152	0.43754	-1.36479	0.172318	0.215391	Anxa9			ENSMUSG00000015702	9.55239	-1.09106	0.574217	-1.90009	0.057422	0.0711674	Anxa9
ENSMUSG00000015711	517.156	-1.58703	0.261712	-6.06405	1.3274e-09	4.51816e-09	Prune1			ENSMUSG00000015711	607.491	-2.22334	0.317026	-7.01311	2.33081e-12	1.00316e-11	Prune1
ENSMUSG00000015714	484.884	0.0102123	0.119356	0.0855618	0.931815	0.943059	Cers2			ENSMUSG00000015714	510.832	-0.510855	0.246781	-2.07008	0.0384453	0.0489613	Cers2
ENSMUSG00000015721	8144.48	-1.92299	0.185638	-10.3588	3.81564e-25	3.06711e-24	Nlrp5			ENSMUSG00000015721	9753.91	-2.48208	0.295465	-8.40057	4.44317e-17	2.74218e-16	Nlrp5
ENSMUSG00000015733	701.527	-0.238597	0.0952802	-2.50416	0.0122742	0.0190538	Capza2			ENSMUSG00000015733	747.654	-0.776519	0.225364	-3.44562	0.000569753	0.000955814	Capza2
ENSMUSG00000015745	28.034	-4.29836	0.569368	-7.54934	4.37466e-14	2.02537e-13	Plekho1			ENSMUSG00000015745	35.5157	-4.61767	0.671565	-6.87598	6.15658e-12	2.55292e-11	Plekho1
ENSMUSG00000015747	203.11	-4.10932	0.250005	-16.4369	1.04049e-60	2.52255e-59	Vps45			ENSMUSG00000015747	251.76	-4.65006	0.326674	-14.2346	5.59181e-46	1.40275e-44	Vps45
ENSMUSG00000015748	307.24	-2.08488	0.216093	-9.64807	5.00895e-22	3.51877e-21	Prpf3			ENSMUSG00000015748	362.674	-2.60007	0.305675	-8.50598	1.80075e-17	1.14264e-16	Prpf3
ENSMUSG00000015749	162.826	0.28515	0.189325	1.50614	0.132032	0.169356	Anp32e			ENSMUSG00000015749	168.186	-0.30161	0.282137	-1.06902	0.28506	0.31478	Anp32e
ENSMUSG00000015750	35.7292	-0.0343505	0.261612	-0.131303	0.895535	0.91201	Aph1a			ENSMUSG00000015750	38.1988	-0.571037	0.385715	-1.48046	0.138749	0.161354	Aph1a
ENSMUSG00000015755	487.804	-0.237133	0.144515	-1.64089	0.100821	0.13241	Tab2			ENSMUSG00000015755	534.056	-0.757295	0.294327	-2.57297	0.0100829	0.0140815	Tab2
ENSMUSG00000015757	898.581	-0.830375	0.120247	-6.90555	5.0008e-12	2.02705e-11	Ppil4			ENSMUSG00000015757	998.972	-1.34079	0.253163	-5.29613	1.18286e-07	3.20331e-07	Ppil4
ENSMUSG00000015759	813.194	-3.41493	0.213705	-15.9796	1.77268e-57	3.93042e-56	Cnih1			ENSMUSG00000015759	992.647	-4.06381	0.223269	-18.2014	5.03228e-74	3.34456e-72	Cnih1
ENSMUSG00000015766	1841.99	-0.892926	0.125349	-7.1235	1.05219e-12	4.46215e-12	Eps8			ENSMUSG00000015766	2051.22	-1.4661	0.23003	-6.37353	1.8473e-10	6.69927e-10	Eps8
ENSMUSG00000015776	3483.68	-0.223989	0.16114	-1.39003	0.16452	0.206687	Med22			ENSMUSG00000015776	3640.4	-0.815502	0.200271	-4.072	4.66117e-05	9.12433e-05	Med22
ENSMUSG00000015790	556.69	-4.50504	0.140769	-32.0032	9.84936e-225	4.54356e-222	Surf1			ENSMUSG00000015790	684.628	-5.00743	0.258572	-19.3657	1.50368e-83	1.44163e-81	Surf1
ENSMUSG00000015804	3409.1	-3.04725	0.109909	-27.7253	3.45842e-169	7.97694e-167	Med28			ENSMUSG00000015804	4105.58	-3.58258	0.21674	-16.5294	2.25433e-61	9.94889e-60	Med28
ENSMUSG00000015806	148.522	-1.07323	0.182438	-5.88269	4.03649e-09	1.32061e-08	Qdpr			ENSMUSG00000015806	167.501	-1.66614	0.270077	-6.16912	6.86714e-10	2.35183e-09	Qdpr
ENSMUSG00000015812	319.568	-1.91125	0.291245	-6.56235	5.29679e-11	2.001e-10	Gnrh1			ENSMUSG00000015812	354.643	-2.56985	0.212506	-12.0931	1.1492e-33	1.72557e-32	Gnrh1
ENSMUSG00000015837	382.571	-3.11688	0.14764	-21.1114	6.2554e-99	3.45128e-97	Sqstm1			ENSMUSG00000015837	467.954	-3.64738	0.271364	-13.4409	3.48114e-41	7.14298e-40	Sqstm1
ENSMUSG00000015839	132.523	-0.331325	0.232572	-1.42462	0.154268	0.195135	Nfe2l2			ENSMUSG00000015839	145.112	-0.861186	0.337642	-2.55059	0.0107541	0.0149426	Nfe2l2
ENSMUSG00000015846	54.1718	-2.80403	0.261764	-10.7121	8.9333e-27	7.64324e-26	Rxra			ENSMUSG00000015846	66.8528	-3.34136	0.37746	-8.85223	8.57874e-19	5.95302e-18	Rxra
ENSMUSG00000015869	616.445	-3.9205	0.209057	-18.7533	1.82062e-78	6.53025e-77	Prpsap1			ENSMUSG00000015869	768.875	-4.46965	0.300014	-14.8981	3.38921e-50	1.00603e-48	Prpsap1
ENSMUSG00000015879	2.72475	-2.91291	1.59689	-1.82411	0.0681348	0.0927091	Fam184b			ENSMUSG00000015879	3.6255	-3.24389	1.60839	-2.01686	0.0437103	0.0551195	Fam184b
ENSMUSG00000015880	3069.82	-1.52537	0.112335	-13.5788	5.35142e-42	7.70782e-41	Ncapg			ENSMUSG00000015880	3551.36	-2.08097	0.237253	-8.77111	1.76915e-18	1.20856e-17	Ncapg
ENSMUSG00000015882	325.271	-3.04515	0.161357	-18.8721	1.93455e-79	7.10777e-78	Lcorl			ENSMUSG00000015882	398.522	-3.57723	0.283258	-12.6289	1.46379e-36	2.46158e-35	Lcorl
ENSMUSG00000015889	5.00138	-4.26179	0.999257	-4.26496	1.99938e-05	4.52306e-05	Lta4h			ENSMUSG00000015889	6.0193	-4.88841	1.07343	-4.55402	5.263e-06	1.16612e-05	Lta4h
ENSMUSG00000015932	426.704	-3.92891	0.233063	-16.8577	9.20543e-64	2.43044e-62	Dstn			ENSMUSG00000015932	529.784	-4.49729	0.301879	-14.8977	3.41347e-50	1.01143e-48	Dstn
ENSMUSG00000015937	91.3279	-2.57866	0.384103	-6.71347	1.90053e-11	7.41244e-11	Macroh2a1			ENSMUSG00000015937	108.939	-3.20377	0.396331	-8.08359	6.28872e-16	3.58416e-15	Macroh2a1
ENSMUSG00000015942	2.59719	-5.51462	1.72248	-3.20155	0.00136689	0.00244823	Gtf2ird2			ENSMUSG00000015942	3.60708	-6.24346	1.6726	-3.73278	0.000189378	0.000340689	Gtf2ird2
ENSMUSG00000015943	276.838	-7.53163	0.41392	-18.1959	5.56688e-74	1.79862e-72	Bola1			ENSMUSG00000015943	345.393	-7.88617	0.74232	-10.6237	2.31246e-26	2.47602e-25	Bola1
ENSMUSG00000015944	127.999	-1.69968	0.300346	-5.65907	1.522e-08	4.75377e-08	Castor2			ENSMUSG00000015944	149.001	-2.1626	0.381096	-5.67469	1.3894e-08	4.19739e-08	Castor2
ENSMUSG00000015947	7.05428	-1.66356	0.849849	-1.95748	0.0502911	0.0699954	Fcgr1			ENSMUSG00000015947	7.67795	-2.50154	0.843488	-2.9657	0.00301993	0.00455131	Fcgr1
ENSMUSG00000015961	4262.99	-1.53473	0.115098	-13.3341	1.46555e-40	2.02651e-39	Adss			ENSMUSG00000015961	4921.65	-2.09911	0.228946	-9.16861	4.79178e-20	3.5686e-19	Adss
ENSMUSG00000015966	175.68	-2.94588	0.377747	-7.79855	6.26215e-15	3.0408e-14	Il17rb			ENSMUSG00000015966	216.614	-3.49894	0.426182	-8.20997	2.21235e-16	1.30227e-15	Il17rb
ENSMUSG00000015968	118.141	-1.44797	0.310675	-4.66073	3.15089e-06	7.8193e-06	Cacna1d			ENSMUSG00000015968	141.356	-1.9174	0.421948	-4.54417	5.51515e-06	1.21779e-05	Cacna1d
ENSMUSG00000015970	887.444	-1.96509	0.205442	-9.56519	1.12e-21	7.73703e-21	Chdh			ENSMUSG00000015970	1070.45	-2.50991	0.319079	-7.8661	3.65872e-15	1.97141e-14	Chdh
ENSMUSG00000015971	724.616	-1.75517	0.140996	-12.4484	1.42716e-35	1.67854e-34	Actr8			ENSMUSG00000015971	856.02	-2.3034	0.272052	-8.46676	2.52308e-17	1.58412e-16	Actr8
ENSMUSG00000015980	4.57272	-1.87012	0.836932	-2.2345	0.0254505	0.0374231	Lrrc27			ENSMUSG00000015980	5.19241	-2.40914	0.922792	-2.61071	0.00903544	0.0127273	Lrrc27
ENSMUSG00000015981	120.696	-2.97231	0.288511	-10.3023	6.88191e-25	5.46832e-24	Stk32c			ENSMUSG00000015981	150.061	-3.4009	0.413467	-8.22532	1.94668e-16	1.15036e-15	Stk32c
ENSMUSG00000015994	640.104	-0.419668	0.105838	-3.9652	7.33349e-05	0.000154926	Fnta			ENSMUSG00000015994	690.597	-0.947131	0.233796	-4.0511	5.09777e-05	9.90231e-05	Fnta
ENSMUSG00000016018	780.372	-1.76486	0.137546	-12.831	1.09901e-37	1.37849e-36	Mtrex			ENSMUSG00000016018	908.804	-2.33893	0.23207	-10.0786	6.87145e-24	6.41823e-23	Mtrex
ENSMUSG00000016024	52.4619	-3.53815	0.304571	-11.6168	3.38437e-31	3.41252e-30	Lbp			ENSMUSG00000016024	64.4702	-4.07484	0.388787	-10.4809	1.05713e-25	1.09466e-24	Lbp
ENSMUSG00000016028	932.252	-1.15472	0.235862	-4.89574	9.79362e-07	2.56251e-06	Celsr1			ENSMUSG00000016028	1068.06	-1.73129	0.313833	-5.51661	3.45605e-08	9.98506e-08	Celsr1
ENSMUSG00000016128	3150.44	-0.524706	0.153083	-3.42759	0.000608974	0.00114145	Stard13			ENSMUSG00000016128	3490.34	-1.02838	0.287626	-3.57542	0.000349671	0.000605293	Stard13
ENSMUSG00000016179	7.5687	-5.94941	1.08249	-5.49605	3.88388e-08	1.16805e-07	Camk1g			ENSMUSG00000016179	9.91314	-6.57242	1.11217	-5.90956	3.43018e-09	1.1033e-08	Camk1g
ENSMUSG00000016181	447.181	-1.91829	0.190495	-10.07	7.4945e-24	5.71185e-23	Utp25			ENSMUSG00000016181	528.213	-2.5089	0.269703	-9.30245	1.37243e-20	1.05653e-19	Utp25
ENSMUSG00000016200	14.8404	-0.798003	0.796102	-1.00239	0.316156	0.371106	Syt14			ENSMUSG00000016200	17.4674	-1.2643	0.837126	-1.51028	0.130972	0.152906	Syt14
ENSMUSG00000016239	385.686	-2.88517	0.234985	-12.2781	1.1873e-34	1.35236e-33	Lonrf3			ENSMUSG00000016239	468.094	-3.42362	0.310909	-11.0117	3.3572e-28	3.92741e-27	Lonrf3
ENSMUSG00000016252	982.276	-7.11571	0.155406	-45.7878	0	0	Atp5e			ENSMUSG00000016252	1232.68	-7.64272	0.280249	-27.2712	9.32667e-164	1.09267e-160	Atp5e
ENSMUSG00000016253	273.547	-1.5416	0.214943	-7.17214	7.38353e-13	3.16597e-12	Nelfcd			ENSMUSG00000016253	319.575	-2.17091	0.28468	-7.62579	2.42537e-14	1.22904e-13	Nelfcd
ENSMUSG00000016257	143.984	-0.674188	0.20492	-3.29	0.00100187	0.00182956	Prelid3b			ENSMUSG00000016257	162.687	-1.17625	0.340827	-3.45116	0.000558185	0.00093754	Prelid3b
ENSMUSG00000016308	992.135	-3.59917	0.109478	-32.8757	4.88414e-237	2.70369e-234	Ube2a			ENSMUSG00000016308	1213.94	-4.12543	0.236004	-17.4804	2.02092e-68	1.08752e-66	Ube2a
ENSMUSG00000016319	640.808	-2.20619	0.16851	-13.0924	3.63994e-39	4.77853e-38	Slc25a5			ENSMUSG00000016319	753.804	-2.80146	0.220222	-12.7211	4.51341e-37	7.73025e-36	Slc25a5
ENSMUSG00000016344	50.5025	-2.82288	0.486035	-5.80799	6.32289e-09	2.03733e-08	Ppdpf			ENSMUSG00000016344	59.9052	-3.43755	0.480644	-7.15196	8.5545e-13	3.82078e-12	Ppdpf
ENSMUSG00000016346	1.91412	-1.1665	2.40951	-0.484124	0.628298	0.675743	Kcnq2			ENSMUSG00000016346	2.02708	-1.38633	2.3072	-0.600869	0.547927	0.577709	Kcnq2
ENSMUSG00000016382	20.7198	-0.944144	0.672217	-1.40452	0.160163	0.201748	Pls3			ENSMUSG00000016382	23.7022	-1.39766	0.70813	-1.97374	0.0484115	0.0606397	Pls3
ENSMUSG00000016386	15.5699	-3.34418	0.971184	-3.44341	0.000574427	0.00108109	Mpped2			ENSMUSG00000016386	17.7017	-3.94412	0.903428	-4.36572	1.26702e-05	2.66706e-05	Mpped2
ENSMUSG00000016409	187.819	-0.222544	0.172392	-1.29092	0.196733	0.242874	Nkap			ENSMUSG00000016409	200.285	-0.786339	0.267862	-2.93562	0.00332886	0.00498376	Nkap
ENSMUSG00000016427	252.766	-2.87253	0.278324	-10.3208	5.674e-25	4.51934e-24	Ndufa1			ENSMUSG00000016427	306.708	-3.40586	0.345564	-9.85595	6.46044e-23	5.72652e-22	Ndufa1
ENSMUSG00000016481	180.531	-3.56447	0.232062	-15.36	3.03623e-53	6.01702e-52	Cr1l			ENSMUSG00000016481	218.364	-4.13181	0.276803	-14.9269	2.20297e-50	6.6097e-49	Cr1l
ENSMUSG00000016487	244.668	-0.679821	0.276482	-2.45882	0.0139393	0.0214422	Ppfibp1			ENSMUSG00000016487	282.445	-1.17454	0.393534	-2.9846	0.00283949	0.00429723	Ppfibp1
ENSMUSG00000016495	3.94016	0.495461	0.781084	0.634325	0.525869	0.579659	Plgrkt			ENSMUSG00000016495	4.08305	-0.164991	0.950594	-0.173566	0.862207	0.876498	Plgrkt
ENSMUSG00000016496	3.00734	0.402565	1.22973	0.327362	0.743394	0.780511	Cd274			ENSMUSG00000016496	3.30252	-0.103719	1.34126	-0.0773294	0.938362	0.944989	Cd274
ENSMUSG00000016503	444.1	-4.31893	0.216065	-19.989	6.86383e-89	3.0478e-87	Gtf3a			ENSMUSG00000016503	547.352	-4.85806	0.289089	-16.8047	2.25416e-63	1.07134e-61	Gtf3a
ENSMUSG00000016510	1083.88	-4.64195	0.154473	-30.0502	2.16792e-198	7.05935e-196	Mtif3			ENSMUSG00000016510	1335.15	-5.23481	0.195588	-26.7645	8.37693e-158	7.76355e-155	Mtif3
ENSMUSG00000016520	1309.58	-1.74592	0.225798	-7.73223	1.05679e-14	5.06934e-14	Lnx2			ENSMUSG00000016520	1522.09	-2.3721	0.265304	-8.94107	3.85404e-19	2.7266e-18	Lnx2
ENSMUSG00000016526	18.5763	-1.53823	0.743784	-2.06811	0.0386295	0.0549247	Dyrk3			ENSMUSG00000016526	20.275	-2.24083	0.701219	-3.19562	0.00139533	0.00221221	Dyrk3
ENSMUSG00000016528	25.7286	-2.19269	0.662338	-3.31054	0.00093117	0.00170627	Mapkapk2			ENSMUSG00000016528	28.2265	-2.75658	0.627404	-4.39363	1.11474e-05	2.36772e-05	Mapkapk2
ENSMUSG00000016534	164.946	-0.409017	0.213321	-1.91738	0.0551895	0.0762823	Lamp2			ENSMUSG00000016534	178.237	-0.975372	0.292914	-3.3299	0.000868785	0.00141728	Lamp2
ENSMUSG00000016541	10.3041	-4.12653	0.871505	-4.73495	2.19113e-06	5.52256e-06	Atxn10			ENSMUSG00000016541	12.9304	-4.67624	0.898233	-5.20605	1.92906e-07	5.09913e-07	Atxn10
ENSMUSG00000016552	1181.78	-0.364541	0.230343	-1.5826	0.113512	0.147492	Foxred2			ENSMUSG00000016552	1327.16	-0.855182	0.354377	-2.4132	0.0158133	0.0214174	Foxred2
ENSMUSG00000016554	448.076	-3.2932	0.310131	-10.6187	2.43859e-26	2.04948e-25	Eif3d			ENSMUSG00000016554	550.196	-3.71227	0.402397	-9.2254	2.82507e-20	2.13829e-19	Eif3d
ENSMUSG00000016559	2703.45	0.0663939	0.0635417	1.04489	0.296075	0.350408	H3f3b			ENSMUSG00000016559	2845.73	-0.467908	0.230316	-2.03159	0.0421947	0.0533697	H3f3b
ENSMUSG00000016619	853.585	-1.28374	0.218047	-5.88742	3.92262e-09	1.28462e-08	Nup50			ENSMUSG00000016619	987.873	-1.75977	0.331225	-5.3129	1.07893e-07	2.93472e-07	Nup50
ENSMUSG00000016624	1.55736	-1.84008	2.40887	-0.763877	0.44494	0.501026	Phf21b			ENSMUSG00000016624	1.67885	-2.08028	2.36066	-0.881227	0.378195	0.409758	Phf21b
ENSMUSG00000016626	32373.6	-2.51723	0.171941	-14.6401	1.55869e-48	2.73628e-47	Nlrp14			ENSMUSG00000016626	39305.3	-3.07032	0.27822	-11.0356	2.57363e-28	3.02347e-27	Nlrp14
ENSMUSG00000016637	24.9711	-4.4597	0.681215	-6.54668	5.88294e-11	2.21437e-10	Ift27			ENSMUSG00000016637	31.9796	-4.84957	0.736336	-6.58608	4.51594e-11	1.73223e-10	Ift27
ENSMUSG00000016664	1873.19	-0.360264	0.157883	-2.28184	0.022499	0.0333847	Pacsin2			ENSMUSG00000016664	2057.85	-0.89058	0.287932	-3.09302	0.00198129	0.00306973	Pacsin2
ENSMUSG00000016756	17.9411	-2.89965	0.748588	-3.87349	0.000107288	0.000222327	Cmah			ENSMUSG00000016756	21.125	-3.18197	0.782856	-4.06457	4.81221e-05	9.39026e-05	Cmah
ENSMUSG00000016757	37.2802	-3.5157	0.469312	-7.49119	6.82533e-14	3.12685e-13	Ttll12			ENSMUSG00000016757	45.7512	-4.01746	0.523491	-7.67437	1.66237e-14	8.52495e-14	Ttll12
ENSMUSG00000016758	150.951	-1.76594	0.429745	-4.10928	3.96901e-05	8.65345e-05	Bik			ENSMUSG00000016758	170.441	-2.43958	0.402287	-6.06429	1.32541e-09	4.42299e-09	Bik
ENSMUSG00000016763	5.4474	-1.46737	1.5582	-0.94171	0.346341	0.40157	Scube1			ENSMUSG00000016763	6.18136	-2.22571	1.46615	-1.51806	0.128998	0.150739	Scube1
ENSMUSG00000016831	120.911	-1.29992	0.224577	-5.7883	7.11034e-09	2.28221e-08	Tox4			ENSMUSG00000016831	136.57	-1.92656	0.264916	-7.27234	3.53313e-13	1.62952e-12	Tox4
ENSMUSG00000016833	255.914	-5.48149	0.245381	-22.3387	1.5551e-110	1.07606e-108	Mrps18c			ENSMUSG00000016833	313.357	-6.07233	0.27056	-22.4436	1.47801e-111	3.52231e-109	Mrps18c
ENSMUSG00000016918	6.37965	-1.79772	1.35783	-1.32396	0.185516	0.230431	Sulf1			ENSMUSG00000016918	7.8958	-2.39898	1.30783	-1.83432	0.0666058	0.081538	Sulf1
ENSMUSG00000016921	99.8671	-0.581242	0.286834	-2.02641	0.042723	0.0602395	Srsf6			ENSMUSG00000016921	107.782	-1.22245	0.31619	-3.86619	0.000110551	0.000205919	Srsf6
ENSMUSG00000016933	169.48	-1.37865	0.332108	-4.1512	3.30731e-05	7.28151e-05	Plcg1			ENSMUSG00000016933	194.816	-2.03172	0.359203	-5.6562	1.54763e-08	4.65516e-08	Plcg1
ENSMUSG00000016940	16.2902	-2.25824	0.549364	-4.11064	3.94569e-05	8.60488e-05	Kctd2			ENSMUSG00000016940	19.8161	-2.74907	0.632617	-4.34556	1.38923e-05	2.90853e-05	Kctd2
ENSMUSG00000016946	432.63	0.199562	0.140425	1.42113	0.155279	0.196235	Kctd5			ENSMUSG00000016946	455.737	-0.351266	0.274618	-1.27911	0.200858	0.227414	Kctd5
ENSMUSG00000016984	678.361	-1.18495	0.170179	-6.96297	3.33175e-12	1.36483e-11	Etaa1			ENSMUSG00000016984	772.804	-1.67582	0.289961	-5.77946	7.49389e-09	2.3319e-08	Etaa1
ENSMUSG00000017009	4.67971	0.0608248	1.12298	0.0541638	0.956805	0.964003	Sdc4			ENSMUSG00000017009	5.34895	-0.431207	1.19302	-0.361442	0.717769	0.741137	Sdc4
ENSMUSG00000017119	1292.14	-0.316274	0.145267	-2.1772	0.0294659	0.0428494	Nbr1			ENSMUSG00000017119	1403.68	-0.854722	0.268908	-3.1785	0.00148042	0.00233601	Nbr1
ENSMUSG00000017132	291.534	1.38391	0.319231	4.33514	1.45667e-05	3.3459e-05	Cyth1			ENSMUSG00000017132	288.135	0.796052	0.393956	2.02067	0.0433144	0.0546822	Cyth1
ENSMUSG00000017144	19.2091	-1.48176	0.48692	-3.04312	0.00234136	0.00405073	Rnd3			ENSMUSG00000017144	22.8759	-1.87164	0.591809	-3.16257	0.00156381	0.0024583	Rnd3
ENSMUSG00000017146	1269.72	-1.28718	0.143465	-8.97212	2.9085e-19	1.7863e-18	Brca1			ENSMUSG00000017146	1467.19	-1.81456	0.279479	-6.49267	8.43271e-11	3.1506e-10	Brca1
ENSMUSG00000017165	2.23102	-5.30208	1.64743	-3.2184	0.0012891	0.00231889	Gast			ENSMUSG00000017165	2.66092	-5.82403	1.69554	-3.43492	0.000592733	0.00099227	Gast
ENSMUSG00000017167	363.377	-1.59023	0.337803	-4.70756	2.50703e-06	6.28537e-06	Cntnap1			ENSMUSG00000017167	427.733	-2.11812	0.400072	-5.29433	1.19452e-07	3.23438e-07	Cntnap1
ENSMUSG00000017176	5.54251	-5.4881	1.18925	-4.61475	3.93565e-06	9.66282e-06	Nt5c3b			ENSMUSG00000017176	7.32602	-6.12881	1.21239	-5.05513	4.30107e-07	1.08845e-06	Nt5c3b
ENSMUSG00000017188	34.8751	-1.04123	0.323633	-3.21731	0.001294	0.00232695	Coa3			ENSMUSG00000017188	38.9882	-1.66049	0.378827	-4.38323	1.16931e-05	2.47481e-05	Coa3
ENSMUSG00000017195	11.2966	-3.2662	1.01616	-3.21426	0.00130781	0.00234985	Zpbp2			ENSMUSG00000017195	13.3342	-3.90421	0.963626	-4.05158	5.08724e-05	9.88414e-05	Zpbp2
ENSMUSG00000017210	176.436	-1.74465	0.313689	-5.56171	2.67143e-08	8.15522e-08	Med24			ENSMUSG00000017210	207.711	-2.35488	0.359721	-6.5464	5.89389e-11	2.2351e-10	Med24
ENSMUSG00000017221	1169.15	0.553145	0.165654	3.33917	0.000840306	0.00154728	Psmd3			ENSMUSG00000017221	1226.56	0.0318446	0.307882	0.103431	0.917621	0.926283	Psmd3
ENSMUSG00000017264	431.581	-0.292698	0.258787	-1.13104	0.258039	0.309964	Exosc10			ENSMUSG00000017264	449.82	-0.981341	0.25431	-3.85884	0.000113929	0.000211714	Exosc10
ENSMUSG00000017286	217.134	-0.278659	0.195247	-1.42721	0.153519	0.194348	Glod4			ENSMUSG00000017286	229.572	-0.872777	0.249187	-3.5025	0.000460913	0.000784187	Glod4
ENSMUSG00000017288	156.761	-3.15482	0.189484	-16.6495	3.05042e-62	7.73409e-61	Vps53			ENSMUSG00000017288	192.051	-3.76095	0.263986	-14.2468	4.69504e-46	1.19031e-44	Vps53
ENSMUSG00000017291	2448.51	-0.881459	0.117283	-7.51565	5.66274e-14	2.60863e-13	Taok1			ENSMUSG00000017291	2749.3	-1.38121	0.265174	-5.20868	1.90193e-07	5.02982e-07	Taok1
ENSMUSG00000017299	21.254	-3.66249	0.509476	-7.18874	6.53909e-13	2.82064e-12	Dnttip1			ENSMUSG00000017299	26.907	-4.24651	0.585527	-7.25246	4.09265e-13	1.87687e-12	Dnttip1
ENSMUSG00000017307	155.384	-3.63422	0.262757	-13.8311	1.65431e-43	2.50667e-42	Acot8			ENSMUSG00000017307	191.127	-4.20327	0.324054	-12.9709	1.78933e-38	3.26581e-37	Acot8
ENSMUSG00000017344	6.89404	-6.55941	0.917826	-7.14668	8.88988e-13	3.79133e-12	Vtn			ENSMUSG00000017344	8.53583	-7.1281	0.999015	-7.13513	9.66963e-13	4.30157e-12	Vtn
ENSMUSG00000017376	257.066	-1.39512	0.114891	-12.1429	6.25483e-34	6.95274e-33	Nlk			ENSMUSG00000017376	292.746	-1.94682	0.229815	-8.47128	2.42717e-17	1.52505e-16	Nlk
ENSMUSG00000017386	942.521	-0.819469	0.172629	-4.74699	2.06462e-06	5.22271e-06	Traf4			ENSMUSG00000017386	1027.1	-1.41757	0.212454	-6.67238	2.51691e-11	9.8956e-11	Traf4
ENSMUSG00000017404	57.7449	-6.29228	0.389452	-16.1567	1.01795e-58	2.33495e-57	Rpl19			ENSMUSG00000017404	71.6805	-6.89628	0.437991	-15.7452	7.40444e-56	2.72673e-54	Rpl19
ENSMUSG00000017405	41.6383	-3.69013	0.798967	-4.61862	3.86296e-06	9.49417e-06	Nek8			ENSMUSG00000017405	52.6197	-3.95426	1.03663	-3.81452	0.000136445	0.000250874	Nek8
ENSMUSG00000017412	26.7518	-1.46205	0.540523	-2.70487	0.00683304	0.0110246	Cacnb4			ENSMUSG00000017412	29.7621	-1.92764	0.567481	-3.39683	0.000681706	0.00113145	Cacnb4
ENSMUSG00000017418	131.099	-0.127331	0.174266	-0.730672	0.46498	0.520766	Arl5b			ENSMUSG00000017418	139.101	-0.691117	0.275131	-2.51196	0.0120063	0.0165542	Arl5b
ENSMUSG00000017421	1939.32	-1.46492	0.132883	-11.0242	2.92236e-28	2.6419e-27	Zfp207			ENSMUSG00000017421	2256.52	-1.95199	0.284772	-6.85459	7.15157e-12	2.95157e-11	Zfp207
ENSMUSG00000017428	1745.47	-0.149883	0.169968	-0.881827	0.37787	0.434126	Psmd11			ENSMUSG00000017428	1823.38	-0.764504	0.214519	-3.56381	0.000365517	0.000630695	Psmd11
ENSMUSG00000017466	2.39476	0.720065	2.0899	0.344544	0.730437	0.769254	Timp2			ENSMUSG00000017466	2.22241	-0.184112	2.07215	-0.0888509	0.9292	0.936638	Timp2
ENSMUSG00000017478	363.292	-0.418119	0.173767	-2.4062	0.0161194	0.0245232	Zc3h18			ENSMUSG00000017478	405.095	-0.926982	0.318743	-2.90825	0.00363463	0.00540304	Zc3h18
ENSMUSG00000017485	203.608	-0.63818	0.18888	-3.37875	0.000728164	0.00135219	Top2b			ENSMUSG00000017485	222.813	-1.14275	0.287813	-3.97044	7.17393e-05	0.000136585	Top2b
ENSMUSG00000017491	18.1646	-1.46584	0.46565	-3.14794	0.00164428	0.00290897	Rarb			ENSMUSG00000017491	21.5842	-1.93283	0.568074	-3.40243	0.000667889	0.00110995	Rarb
ENSMUSG00000017499	512.91	-2.02815	0.176535	-11.4886	1.50474e-30	1.47169e-29	Cdc6			ENSMUSG00000017499	606.097	-2.59228	0.265233	-9.77362	1.46139e-22	1.26644e-21	Cdc6
ENSMUSG00000017548	2138.88	-0.938117	0.107418	-8.7333	2.47355e-18	1.44897e-17	Suz12			ENSMUSG00000017548	2387.12	-1.46936	0.236203	-6.22075	4.94775e-10	1.72098e-09	Suz12
ENSMUSG00000017550	521.943	-0.675357	0.159457	-4.23534	2.28205e-05	5.12898e-05	Atad5			ENSMUSG00000017550	576.24	-1.17988	0.276115	-4.27317	1.92716e-05	3.96801e-05	Atad5
ENSMUSG00000017561	380.006	-1.34819	0.144936	-9.30193	1.3792e-20	9.06386e-20	Crlf3			ENSMUSG00000017561	432.217	-1.95011	0.219939	-8.8666	7.54159e-19	5.24203e-18	Crlf3
ENSMUSG00000017615	758.671	-0.290553	0.123237	-2.35767	0.01839	0.0276909	Tnfaip1			ENSMUSG00000017615	813.254	-0.831242	0.23988	-3.46524	0.000529756	0.000892666	Tnfaip1
ENSMUSG00000017631	503.924	-1.1491	0.325776	-3.52727	0.000419874	0.000805458	Abr			ENSMUSG00000017631	581.023	-1.70221	0.387866	-4.38866	1.14053e-05	2.41819e-05	Abr
ENSMUSG00000017639	546.679	-0.721558	0.182644	-3.95063	7.79464e-05	0.000164188	Rab11fip4			ENSMUSG00000017639	584.87	-1.31531	0.191714	-6.8608	6.84775e-12	2.83038e-11	Rab11fip4
ENSMUSG00000017652	1.78353	-1.39044	2.18486	-0.636401	0.524515	0.57851	Cd40			ENSMUSG00000017652	2.48714	-1.7127	2.09143	-0.818915	0.412835	0.444431	Cd40
ENSMUSG00000017664	240.763	-2.83938	0.348207	-8.15428	3.51265e-16	1.835e-15	Slc35c2			ENSMUSG00000017664	298.115	-3.37614	0.412609	-8.18243	2.78182e-16	1.62317e-15	Slc35c2
ENSMUSG00000017667	514.291	-1.44354	0.115468	-12.5017	7.30873e-36	8.68212e-35	Zfp334			ENSMUSG00000017667	590.281	-1.94379	0.257984	-7.53457	4.89957e-14	2.42176e-13	Zfp334
ENSMUSG00000017670	33.8489	-2.90239	0.856345	-3.38928	0.000700759	0.00130407	Elmo2			ENSMUSG00000017670	42.8539	-3.18748	1.0814	-2.94754	0.00320316	0.00481138	Elmo2
ENSMUSG00000017677	103.478	0.0551026	0.296999	0.185531	0.852812	0.876969	Wsb1			ENSMUSG00000017677	114.608	-0.385287	0.419202	-0.919097	0.358045	0.389775	Wsb1
ENSMUSG00000017679	285.954	-1.55808	0.307472	-5.06741	4.03268e-07	1.10095e-06	Ttpal			ENSMUSG00000017679	337.944	-2.05949	0.39097	-5.26765	1.38184e-07	3.71624e-07	Ttpal
ENSMUSG00000017686	3298.07	-0.707794	0.117688	-6.01415	1.80829e-09	6.08393e-09	Rhot1			ENSMUSG00000017686	3653.92	-1.24118	0.25019	-4.96096	7.01474e-07	1.73158e-06	Rhot1
ENSMUSG00000017688	2.10472	-4.44403	1.80824	-2.45765	0.0139849	0.0215043	Hnf4g			ENSMUSG00000017688	2.61951	-5.01717	1.80163	-2.78479	0.00535617	0.00777715	Hnf4g
ENSMUSG00000017697	285.047	-3.099	0.227126	-13.6444	2.17948e-42	3.19458e-41	Ada			ENSMUSG00000017697	347.291	-3.6475	0.301728	-12.0887	1.21217e-33	1.81684e-32	Ada
ENSMUSG00000017707	231.658	-1.29718	0.175159	-7.40573	1.30434e-13	5.86863e-13	Serinc3			ENSMUSG00000017707	265.404	-1.86568	0.273933	-6.81072	9.71115e-12	3.9589e-11	Serinc3
ENSMUSG00000017715	1136.83	-2.63539	0.215787	-12.2129	2.65255e-34	2.98246e-33	Pgs1			ENSMUSG00000017715	1389.64	-3.21903	0.296619	-10.8524	1.94221e-27	2.19809e-26	Pgs1
ENSMUSG00000017716	2708.97	-3.47087	0.132621	-26.1714	5.62953e-151	9.07666e-149	Birc5			ENSMUSG00000017716	3268.59	-4.01108	0.207734	-19.3087	4.53802e-83	4.27702e-81	Birc5
ENSMUSG00000017718	55.1052	-1.3809	0.276869	-4.98753	6.11558e-07	1.6373e-06	Afmid			ENSMUSG00000017718	63.6637	-1.94115	0.365969	-5.30414	1.13205e-07	3.0712e-07	Afmid
ENSMUSG00000017721	47.5715	-0.7101	0.410381	-1.73034	0.0835688	0.11159	Pigt			ENSMUSG00000017721	54.8972	-1.20918	0.498685	-2.42473	0.0153197	0.0207877	Pigt
ENSMUSG00000017734	11.4318	-1.34415	0.782888	-1.71691	0.0859961	0.114563	Dbndd2			ENSMUSG00000017734	12.9322	-1.86458	0.811058	-2.29895	0.0215079	0.0285097	Dbndd2
ENSMUSG00000017737	3.4177	0.776474	1.38608	0.560194	0.575347	0.626914	Mmp9			ENSMUSG00000017737	3.36499	0.0804901	1.44704	0.0556241	0.955641	0.960478	Mmp9
ENSMUSG00000017740	186.887	-0.757073	0.233895	-3.2368	0.00120877	0.00218338	Slc12a5			ENSMUSG00000017740	212.651	-1.25677	0.353858	-3.55162	0.000382868	0.000658725	Slc12a5
ENSMUSG00000017747	200.491	0.358012	0.206541	1.73337	0.0830304	0.110923	Ghdc			ENSMUSG00000017747	208.052	-0.184039	0.30538	-0.602656	0.546738	0.576601	Ghdc
ENSMUSG00000017756	461.997	-0.974722	0.258643	-3.76859	0.000164172	0.00033261	Slc12a7			ENSMUSG00000017756	535.029	-1.51164	0.360963	-4.1878	2.81678e-05	5.6778e-05	Slc12a7
ENSMUSG00000017760	26.7239	-4.09392	0.690353	-5.93019	3.02593e-09	1.00123e-08	Ctsa			ENSMUSG00000017760	33.7518	-4.84491	0.662794	-7.30982	2.67496e-13	1.24577e-12	Ctsa
ENSMUSG00000017764	185.741	-1.56021	0.254816	-6.12288	9.18964e-10	3.16952e-09	Zswim1			ENSMUSG00000017764	219.329	-2.12122	0.345577	-6.13821	8.34548e-10	2.83831e-09	Zswim1
ENSMUSG00000017765	2.74571	-5.59395	1.95091	-2.86735	0.00413926	0.00691139	Slc12a4			ENSMUSG00000017765	3.75894	-6.30208	1.79973	-3.50168	0.000462334	0.000786523	Slc12a4
ENSMUSG00000017767	22.0404	-1.5549	0.463216	-3.35675	0.000788655	0.00145751	Spata25			ENSMUSG00000017767	26.417	-2.16067	0.535557	-4.03443	5.47341e-05	0.000105864	Spata25
ENSMUSG00000017774	1004.29	-0.290396	0.161027	-1.8034	0.071326	0.0966868	Myo1c			ENSMUSG00000017774	1095.12	-0.830756	0.284576	-2.91928	0.0035084	0.00522937	Myo1c
ENSMUSG00000017776	1021.99	-0.28108	0.191185	-1.4702	0.141508	0.180549	Crk			ENSMUSG00000017776	1118.27	-0.786353	0.309116	-2.54388	0.0109628	0.0152097	Crk
ENSMUSG00000017778	86.3048	-7.8116	0.49965	-15.6342	4.2608e-55	8.84488e-54	Cox7c			ENSMUSG00000017778	108.621	-8.45638	0.537753	-15.7254	1.01313e-55	3.71453e-54	Cox7c
ENSMUSG00000017781	163.412	-3.32437	0.328984	-10.1049	5.25249e-24	4.03461e-23	Pitpna			ENSMUSG00000017781	202.485	-3.88983	0.384959	-10.1045	5.27472e-24	4.96294e-23	Pitpna
ENSMUSG00000017801	822.981	-0.173493	0.177451	-0.977693	0.328226	0.383089	Mlx			ENSMUSG00000017801	886.032	-0.704773	0.286443	-2.46043	0.013877	0.0189471	Mlx
ENSMUSG00000017802	668.519	-2.83554	0.268346	-10.5667	4.25149e-26	3.54618e-25	Retreg3			ENSMUSG00000017802	837.336	-3.37072	0.367095	-9.18215	4.22554e-20	3.15817e-19	Retreg3
ENSMUSG00000017830	2.5291	-5.48123	1.90258	-2.88094	0.0039649	0.00663494	Dhx58			ENSMUSG00000017830	3.21318	-6.08776	1.80556	-3.37168	0.000747101	0.00123178	Dhx58
ENSMUSG00000017831	36.0466	-1.56856	0.300442	-5.22084	1.78114e-07	5.02966e-07	Rab5a			ENSMUSG00000017831	41.1541	-2.16866	0.357418	-6.06757	1.29858e-09	4.33777e-09	Rab5a
ENSMUSG00000017837	92.3227	-1.65227	0.315546	-5.2362	1.63912e-07	4.64599e-07	Nkiras2			ENSMUSG00000017837	112.223	-2.07203	0.444035	-4.66635	3.0659e-06	7.0091e-06	Nkiras2
ENSMUSG00000017843	829.578	-0.587189	0.121776	-4.82188	1.42215e-06	3.65372e-06	Ppp2r5c			ENSMUSG00000017843	924.217	-1.08838	0.282213	-3.85659	0.00011498	0.000213455	Ppp2r5c
ENSMUSG00000017858	127.081	-2.54354	0.399705	-6.36353	1.97172e-10	7.13697e-10	Ift52			ENSMUSG00000017858	153.599	-2.96497	0.470381	-6.30334	2.91305e-10	1.03549e-09	Ift52
ENSMUSG00000017861	589.679	-2.14626	0.224146	-9.57532	1.01546e-21	7.03733e-21	Mybl2			ENSMUSG00000017861	692.918	-2.77939	0.247512	-11.2293	2.92659e-29	3.59245e-28	Mybl2
ENSMUSG00000017929	266.291	-1.14091	0.185351	-6.15539	7.48916e-10	2.59379e-09	B4galt5			ENSMUSG00000017929	301.771	-1.7005	0.277691	-6.1237	9.14286e-10	3.10002e-09	B4galt5
ENSMUSG00000017943	2.42372	-2.98126	1.78541	-1.66979	0.0949608	0.125329	Gdap1l1			ENSMUSG00000017943	2.67716	-4.11473	1.75362	-2.34642	0.0189547	0.0253265	Gdap1l1
ENSMUSG00000017950	2.04955	-5.16797	1.75248	-2.94895	0.00318854	0.00541156	Hnf4a			ENSMUSG00000017950	2.60014	-5.77453	1.76684	-3.26827	0.00108206	0.00174186	Hnf4a
ENSMUSG00000017969	308.398	-4.54533	0.219102	-20.7453	1.35225e-95	7.01775e-94	Ptgis			ENSMUSG00000017969	389.261	-5.11891	0.307822	-16.6294	4.26562e-62	1.91803e-60	Ptgis
ENSMUSG00000017978	52.9248	-1.33631	0.419368	-3.18648	0.00144017	0.00257281	Cadps2			ENSMUSG00000017978	61.1911	-1.8492	0.477363	-3.87379	0.000107157	0.000199888	Cadps2
ENSMUSG00000017999	152.792	-2.04812	0.241222	-8.49062	2.05534e-17	1.15042e-16	Ddx27			ENSMUSG00000017999	184.497	-2.63377	0.332599	-7.91875	2.39906e-15	1.30917e-14	Ddx27
ENSMUSG00000018001	193.605	-2.21007	0.390098	-5.66542	1.46665e-08	4.58868e-08	Cyth3			ENSMUSG00000018001	236.908	-2.74351	0.449827	-6.09902	1.06717e-09	3.59213e-09	Cyth3
ENSMUSG00000018012	694.717	0.279337	0.117638	2.37455	0.0175702	0.0265359	Rac3			ENSMUSG00000018012	717.208	-0.25818	0.237088	-1.08896	0.276169	0.30571	Rac3
ENSMUSG00000018040	162.439	-2.26755	0.301629	-7.51769	5.57533e-14	2.56908e-13	Rrp7a			ENSMUSG00000018040	195.347	-2.81801	0.368565	-7.6459	2.07493e-14	1.05853e-13	Rrp7a
ENSMUSG00000018042	197.8	-2.74696	0.347093	-7.91419	2.48869e-15	1.24188e-14	Cyb5r3			ENSMUSG00000018042	251.78	-3.34922	0.419575	-7.98241	1.43503e-15	7.96645e-15	Cyb5r3
ENSMUSG00000018068	187.427	-1.21997	0.196652	-6.20367	5.51611e-10	1.93139e-09	Ints2			ENSMUSG00000018068	213.532	-1.76617	0.292608	-6.03597	1.5801e-09	5.23313e-09	Ints2
ENSMUSG00000018076	661.841	-0.0343916	0.160061	-0.214866	0.829872	0.85691	Med13l			ENSMUSG00000018076	716.573	-0.557412	0.300614	-1.85424	0.0637042	0.0782847	Med13l
ENSMUSG00000018102	562.174	-3.3464	0.220602	-15.1694	5.6415e-52	1.08185e-50	H2bc4			ENSMUSG00000018102	686.182	-3.87458	0.299319	-12.9446	2.51952e-38	4.58349e-37	H2bc4
ENSMUSG00000018126	26.3303	-0.926682	0.380889	-2.43294	0.0149766	0.0229126	Baiap2l2			ENSMUSG00000018126	29.1887	-1.35422	0.469963	-2.88154	0.00395739	0.00584793	Baiap2l2
ENSMUSG00000018143	6.73825	-1.55862	0.992687	-1.57011	0.116391	0.15089	Mafk			ENSMUSG00000018143	8.5393	-2.21287	1.02427	-2.16042	0.0307399	0.0398037	Mafk
ENSMUSG00000018160	883.283	-0.851846	0.128008	-6.65466	2.83964e-11	1.09466e-10	Med1			ENSMUSG00000018160	979.38	-1.41229	0.233451	-6.0496	1.45202e-09	4.82618e-09	Med1
ENSMUSG00000018166	21.4754	1.02973	0.760314	1.35435	0.175625	0.219278	Erbb3			ENSMUSG00000018166	18.8934	0.42234	0.728316	0.579886	0.561992	0.591007	Erbb3
ENSMUSG00000018167	13.5266	-2.43623	0.894561	-2.72337	0.00646188	0.0104695	Stard3			ENSMUSG00000018167	17.0084	-2.69956	0.932747	-2.8942	0.0038012	0.0056381	Stard3
ENSMUSG00000018169	214.331	-4.03555	0.399397	-10.1041	5.29803e-24	4.06595e-23	Mfng			ENSMUSG00000018169	265.287	-4.75908	0.373365	-12.7464	3.26341e-37	5.61818e-36	Mfng
ENSMUSG00000018171	423.088	-3.12522	0.179077	-17.4518	3.33292e-68	9.67655e-67	Vmp1			ENSMUSG00000018171	511.653	-3.70096	0.240586	-15.3831	2.12567e-53	7.28141e-52	Vmp1
ENSMUSG00000018189	212.276	-1.35891	0.20627	-6.588	4.45788e-11	1.69565e-10	Uchl5			ENSMUSG00000018189	244.445	-1.8844	0.308443	-6.10937	1.00025e-09	3.3764e-09	Uchl5
ENSMUSG00000018196	9.17231	-4.10626	0.778066	-5.27752	1.30944e-07	3.74606e-07	Glrx2			ENSMUSG00000018196	10.9315	-4.61648	0.823001	-5.60932	2.03119e-08	6.03137e-08	Glrx2
ENSMUSG00000018199	55.5779	-0.626932	0.3151	-1.98963	0.0466318	0.0653129	Ro60			ENSMUSG00000018199	60.3679	-1.27923	0.351736	-3.6369	0.000275941	0.000485064	Ro60
ENSMUSG00000018209	110.065	-0.985154	0.353125	-2.78982	0.00527377	0.00865515	Stk4			ENSMUSG00000018209	127.456	-1.51499	0.430608	-3.51825	0.000434407	0.000741813	Stk4
ENSMUSG00000018211	5.5346	-5.86631	0.999758	-5.86773	4.41794e-09	1.44256e-08	Wfdc15b			ENSMUSG00000018211	6.82153	-6.43344	1.06912	-6.01749	1.77144e-09	5.83669e-09	Wfdc15b
ENSMUSG00000018217	3.13162	-4.64061	1.04664	-4.43383	9.25734e-06	2.17419e-05	Pmp22			ENSMUSG00000018217	3.85127	-5.19155	1.17971	-4.40071	1.07895e-05	2.29522e-05	Pmp22
ENSMUSG00000018238	41242.6	-0.338815	0.108844	-3.11285	0.00185288	0.00325755	Gdf9			ENSMUSG00000018238	44754.9	-0.86548	0.25089	-3.44964	0.000561338	0.000942361	Gdf9
ENSMUSG00000018239	1461.5	-0.417887	0.102074	-4.09397	4.24042e-05	9.21735e-05	Zcchc10			ENSMUSG00000018239	1572.87	-0.986665	0.213261	-4.62655	3.71807e-06	8.41016e-06	Zcchc10
ENSMUSG00000018259	91.9605	0.211291	0.552754	0.382252	0.702275	0.743983	Prl8a2			ENSMUSG00000018259	92.9926	-0.213503	0.549793	-0.388333	0.69777	0.722219	Prl8a2
ENSMUSG00000018286	1832.92	-2.09794	0.121886	-17.2123	2.14692e-66	5.97218e-65	Psmb6			ENSMUSG00000018286	2153.27	-2.59645	0.250897	-10.3487	4.24346e-25	4.23408e-24	Psmb6
ENSMUSG00000018287	612.612	-1.44588	0.181732	-7.95613	1.77505e-15	8.93279e-15	Spag7			ENSMUSG00000018287	700.301	-2.08628	0.222757	-9.36571	7.55395e-21	5.8913e-20	Spag7
ENSMUSG00000018293	729.703	-2.32684	0.16902	-13.7667	4.04314e-43	6.07092e-42	Pfn1			ENSMUSG00000018293	856.618	-2.88838	0.226192	-12.7696	2.42497e-37	4.20951e-36	Pfn1
ENSMUSG00000018322	588.138	0.605416	0.156583	3.86642	0.000110445	0.000228642	Tomm34			ENSMUSG00000018322	610.444	0.0743536	0.297091	0.250272	0.802377	0.821332	Tomm34
ENSMUSG00000018326	2105.7	0.0689196	0.141033	0.488678	0.62507	0.672663	Ywhab			ENSMUSG00000018326	2184.86	-0.518804	0.220291	-2.35509	0.0185182	0.0248029	Ywhab
ENSMUSG00000018334	131.355	-1.04434	0.244187	-4.27682	1.89586e-05	4.30234e-05	Ksr1			ENSMUSG00000018334	148.159	-1.61612	0.318083	-5.08082	3.7581e-07	9.58896e-07	Ksr1
ENSMUSG00000018339	504.739	-0.0420601	0.201026	-0.209227	0.834271	0.860922	Gpx3			ENSMUSG00000018339	547.106	-0.592779	0.318737	-1.85978	0.0629172	0.0773915	Gpx3
ENSMUSG00000018340	795.889	-3.14333	0.260458	-12.0685	1.54993e-33	1.70236e-32	Anxa6			ENSMUSG00000018340	985.182	-3.68438	0.340608	-10.8171	2.85734e-27	3.20984e-26	Anxa6
ENSMUSG00000018341	50.9409	-1.63102	0.496797	-3.28307	0.00102682	0.00187244	Il12rb2			ENSMUSG00000018341	60.0122	-2.10238	0.544973	-3.85778	0.000114424	0.000212587	Il12rb2
ENSMUSG00000018347	494.052	-2.11573	0.166426	-12.7127	5.02377e-37	6.19374e-36	Zkscan6			ENSMUSG00000018347	586.582	-2.67361	0.265114	-10.0848	6.4527e-24	6.04062e-23	Zkscan6
ENSMUSG00000018362	159.991	-3.28064	0.423983	-7.73766	1.01263e-14	4.86455e-14	Kpna2			ENSMUSG00000018362	194.188	-4.07207	0.370995	-10.9761	4.9815e-28	5.75495e-27	Kpna2
ENSMUSG00000018363	1147.08	-0.720797	0.141399	-5.09762	3.43954e-07	9.43829e-07	Smurf2			ENSMUSG00000018363	1290.19	-1.25959	0.28274	-4.45495	8.39131e-06	1.81162e-05	Smurf2
ENSMUSG00000018372	661.582	-0.863066	0.145849	-5.91751	3.26842e-09	1.07803e-08	Cep95			ENSMUSG00000018372	743.232	-1.3927	0.273645	-5.08945	3.59113e-07	9.1854e-07	Cep95
ENSMUSG00000018377	26.8756	-1.36972	0.328879	-4.16481	3.11618e-05	6.88352e-05	Vezf1			ENSMUSG00000018377	31.3697	-1.86045	0.449955	-4.13475	3.55347e-05	7.06169e-05	Vezf1
ENSMUSG00000018379	12.9813	-2.82338	0.523978	-5.38836	7.11033e-08	2.08587e-07	Srsf1			ENSMUSG00000018379	15.5882	-3.40311	0.595855	-5.7113	1.12116e-08	3.42711e-08	Srsf1
ENSMUSG00000018395	433.12	-0.592323	0.177375	-3.33939	0.000839633	0.00154622	Kif3a			ENSMUSG00000018395	477.191	-1.18922	0.269861	-4.40679	1.04912e-05	2.23476e-05	Kif3a
ENSMUSG00000018398	2.46264	-2.79858	1.59088	-1.75913	0.078555	0.105487	44082			ENSMUSG00000018398	2.83161	-3.46189	1.61527	-2.14323	0.0320948	0.04144	44082
ENSMUSG00000018401	1105.37	-0.270081	0.190349	-1.41887	0.155936	0.196945	Mtmr4			ENSMUSG00000018401	1210.05	-0.808926	0.305888	-2.64451	0.00818085	0.011593	Mtmr4
ENSMUSG00000018405	3.39638	-2.62649	1.40879	-1.86435	0.0622722	0.0853122	Mrm1			ENSMUSG00000018405	4.51866	-3.52417	1.39825	-2.52041	0.0117218	0.0161941	Mrm1
ENSMUSG00000018411	3.89122	-1.88568	1.35085	-1.39592	0.162738	0.204633	Mapt			ENSMUSG00000018411	4.09781	-2.53683	1.34352	-1.88819	0.0590002	0.07295	Mapt
ENSMUSG00000018412	622.266	-1.12757	0.196922	-5.72601	1.02822e-08	3.2568e-08	Kansl1			ENSMUSG00000018412	707.668	-1.65222	0.29636	-5.57506	2.47448e-08	7.27641e-08	Kansl1
ENSMUSG00000018415	1242.67	-0.57284	0.0937712	-6.10891	1.00314e-09	3.44912e-09	Gid4			ENSMUSG00000018415	1363.22	-1.10481	0.241176	-4.58091	4.62963e-06	1.03361e-05	Gid4
ENSMUSG00000018417	291.888	-1.22097	0.180857	-6.75102	1.46804e-11	5.79368e-11	Myo1b			ENSMUSG00000018417	337.736	-1.74145	0.310067	-5.61638	1.94998e-08	5.80782e-08	Myo1b
ENSMUSG00000018425	318.191	-1.84859	0.16687	-11.078	1.60446e-28	1.45922e-27	Dhx40			ENSMUSG00000018425	375.436	-2.35108	0.296522	-7.92885	2.21193e-15	1.20982e-14	Dhx40
ENSMUSG00000018427	1268.6	-0.671461	0.152494	-4.40318	1.06674e-05	2.48706e-05	Ypel2			ENSMUSG00000018427	1388.14	-1.24854	0.235901	-5.29262	1.20575e-07	3.26318e-07	Ypel2
ENSMUSG00000018428	1788.17	-1.04073	0.194643	-5.34689	8.94806e-08	2.59882e-07	Akap1			ENSMUSG00000018428	2043.92	-1.60948	0.29578	-5.44148	5.28392e-08	1.49451e-07	Akap1
ENSMUSG00000018433	16.4555	-1.30475	0.763498	-1.70891	0.0874677	0.116262	Nol11			ENSMUSG00000018433	19.8622	-1.96288	0.783255	-2.50605	0.0122088	0.0168097	Nol11
ENSMUSG00000018442	473.275	-1.274	0.141421	-9.00857	2.08766e-19	1.2922e-18	Derl2			ENSMUSG00000018442	545.758	-1.78624	0.284788	-6.27217	3.56042e-10	1.25677e-09	Derl2
ENSMUSG00000018446	333.288	-2.18958	0.167126	-13.1014	3.23203e-39	4.24974e-38	C1qbp			ENSMUSG00000018446	395.837	-2.69319	0.287125	-9.37984	6.60705e-21	5.16732e-20	C1qbp
ENSMUSG00000018449	102.776	-2.12319	0.315572	-6.72808	1.71921e-11	6.73213e-11	Rpain			ENSMUSG00000018449	118.838	-2.81555	0.288398	-9.76272	1.62738e-22	1.40444e-21	Rpain
ENSMUSG00000018474	28.9697	-2.57497	0.51973	-4.95444	7.2538e-07	1.93082e-06	Chd3			ENSMUSG00000018474	36.1006	-3.17644	0.566303	-5.60908	2.0341e-08	6.03894e-08	Chd3
ENSMUSG00000018476	2798.47	-0.161408	0.105096	-1.53581	0.124585	0.160648	Kdm6b			ENSMUSG00000018476	2958.33	-0.722445	0.213562	-3.38283	0.00071743	0.00118673	Kdm6b
ENSMUSG00000018481	699.924	-1.20531	0.20851	-5.78057	7.44491e-09	2.38385e-08	Appbp2			ENSMUSG00000018481	810.989	-1.74358	0.31808	-5.48158	4.21542e-08	1.20703e-07	Appbp2
ENSMUSG00000018500	29.4209	-3.16208	0.710577	-4.45002	8.58624e-06	2.02315e-05	Adora2b			ENSMUSG00000018500	36.6546	-3.56622	0.739694	-4.8212	1.42694e-06	3.39769e-06	Adora2b
ENSMUSG00000018501	696.427	-0.295319	0.11987	-2.46367	0.0137521	0.0211739	Ncor1			ENSMUSG00000018501	743.114	-0.863278	0.222075	-3.88732	0.000101356	0.000189639	Ncor1
ENSMUSG00000018507	61.1951	-3.80102	0.673441	-5.64417	1.6598e-08	5.1696e-08	Trpv2			ENSMUSG00000018507	74.1705	-4.50011	0.612524	-7.34682	2.02977e-13	9.52746e-13	Trpv2
ENSMUSG00000018509	248.188	0.183296	0.123058	1.48951	0.136354	0.174441	Cenpv			ENSMUSG00000018509	257.65	-0.342708	0.248787	-1.37752	0.168352	0.192955	Cenpv
ENSMUSG00000018541	143.321	-0.425079	0.240919	-1.7644	0.0776641	0.104384	Cwc25			ENSMUSG00000018541	160.538	-0.936247	0.363297	-2.57708	0.00996375	0.0139267	Cwc25
ENSMUSG00000018547	11.1513	-3.24113	0.953906	-3.39775	0.00067942	0.00126634	Pip4k2b			ENSMUSG00000018547	13.9521	-3.83093	0.943881	-4.0587	4.93459e-05	9.60995e-05	Pip4k2b
ENSMUSG00000018548	324.17	-1.28051	0.22723	-5.6353	1.74752e-08	5.43263e-08	Trim37			ENSMUSG00000018548	370.537	-1.81561	0.31024	-5.85229	4.84861e-09	1.53773e-08	Trim37
ENSMUSG00000018554	113.519	-3.54419	0.289397	-12.2468	1.74727e-34	1.97933e-33	Ybx2			ENSMUSG00000018554	142.444	-4.04459	0.395261	-10.2327	1.41515e-24	1.36538e-23	Ybx2
ENSMUSG00000018559	17.0299	-3.3588	0.561242	-5.98457	2.16957e-09	7.26266e-09	Ctdnep1			ENSMUSG00000018559	20.6259	-3.88161	0.617897	-6.28198	3.34297e-10	1.18277e-09	Ctdnep1
ENSMUSG00000018565	663.646	-2.80013	0.146819	-19.072	4.3189e-81	1.65263e-79	Elp5			ENSMUSG00000018565	799.264	-3.32982	0.25433	-13.0925	3.63309e-39	6.91075e-38	Elp5
ENSMUSG00000018567	72.2532	-3.81545	0.508902	-7.49743	6.50824e-14	2.98653e-13	Gabarap			ENSMUSG00000018567	87.2086	-4.52715	0.45892	-9.86478	5.91612e-23	5.26642e-22	Gabarap
ENSMUSG00000018569	7.17909	-0.0689126	0.731521	-0.0942045	0.924947	0.937307	Cldn7			ENSMUSG00000018569	8.1845	-0.588666	0.841605	-0.699457	0.484267	0.515541	Cldn7
ENSMUSG00000018572	385.472	-1.10178	0.165705	-6.64902	2.95045e-11	1.13579e-10	Phf23			ENSMUSG00000018572	437.006	-1.66063	0.269491	-6.1621	7.1785e-10	2.45343e-09	Phf23
ENSMUSG00000018574	37.8503	-3.46976	0.688443	-5.04002	4.65491e-07	1.26211e-06	Acadvl			ENSMUSG00000018574	46.899	-4.00278	0.685211	-5.84167	5.16799e-09	1.63281e-08	Acadvl
ENSMUSG00000018581	371.88	-1.24153	0.254882	-4.87098	1.11046e-06	2.88463e-06	Dnah11			ENSMUSG00000018581	422.417	-1.80001	0.316167	-5.69322	1.24662e-08	3.78525e-08	Dnah11
ENSMUSG00000018583	498.768	0.322268	0.157707	2.04346	0.0410068	0.0580364	G3bp1			ENSMUSG00000018583	516.135	-0.24079	0.264054	-0.911897	0.361823	0.393605	G3bp1
ENSMUSG00000018585	204.4	-3.75332	0.158049	-23.7478	1.15726e-124	1.1372e-122	Atox1			ENSMUSG00000018585	249.427	-4.24372	0.282255	-15.0351	4.32515e-51	1.33615e-49	Atox1
ENSMUSG00000018593	4.66252	-1.96596	1.23307	-1.59436	0.110854	0.144332	Sparc			ENSMUSG00000018593	5.70639	-2.50329	1.25154	-2.00017	0.0454818	0.0572063	Sparc
ENSMUSG00000018595	13.4809	-1.56966	0.602802	-2.60394	0.00921581	0.0145676	Glra4			ENSMUSG00000018595	16.0359	-2.00302	0.691027	-2.89862	0.00374812	0.00556331	Glra4
ENSMUSG00000018604	43.1882	-0.0299841	0.361038	-0.0830497	0.933812	0.944907	Tbx3			ENSMUSG00000018604	44.4576	-0.678931	0.386597	-1.75617	0.079059	0.0955628	Tbx3
ENSMUSG00000018634	2.06488	-5.1791	2.38342	-2.17297	0.0297825	0.0432757	Crhr1			ENSMUSG00000018634	2.87397	-5.9108	2.10438	-2.80881	0.0049725	0.0072567	Crhr1
ENSMUSG00000018648	2121.48	0.485114	0.108121	4.48676	7.23142e-06	1.71955e-05	Dusp14			ENSMUSG00000018648	2189.62	-0.05744	0.254859	-0.22538	0.821684	0.839396	Dusp14
ENSMUSG00000018651	692.721	0.238802	0.138756	1.72102	0.0852472	0.113674	Tada2a			ENSMUSG00000018651	712.491	-0.343371	0.228297	-1.50406	0.132567	0.154595	Tada2a
ENSMUSG00000018654	2.34391	-1.32284	1.19378	-1.10811	0.267812	0.320635	Ikzf1			ENSMUSG00000018654	2.67108	-1.9099	1.32151	-1.44524	0.148391	0.171549	Ikzf1
ENSMUSG00000018659	252.364	-3.42077	0.307402	-11.128	9.16525e-29	8.4139e-28	Pnpo			ENSMUSG00000018659	318.209	-3.93255	0.396537	-9.91725	3.50259e-23	3.1601e-22	Pnpo
ENSMUSG00000018661	125.207	-2.75057	0.337842	-8.14158	3.90138e-16	2.03168e-15	Cog1			ENSMUSG00000018661	153.722	-3.26081	0.411804	-7.91834	2.40699e-15	1.31263e-14	Cog1
ENSMUSG00000018666	1468.03	0.172155	0.133029	1.29411	0.195626	0.241705	Cbx1			ENSMUSG00000018666	1522.11	-0.419392	0.230364	-1.82056	0.0686738	0.0838787	Cbx1
ENSMUSG00000018669	74.6417	-3.05531	0.361517	-8.45135	2.87945e-17	1.60144e-16	Cdk5rap3			ENSMUSG00000018669	93.6327	-3.65126	0.423646	-8.61866	6.77427e-18	4.43692e-17	Cdk5rap3
ENSMUSG00000018672	29.2565	-3.84294	0.497645	-7.72224	1.14305e-14	5.47205e-14	Copz2			ENSMUSG00000018672	35.103	-4.22007	0.567421	-7.43729	1.02774e-13	4.94086e-13	Copz2
ENSMUSG00000018677	366.546	-0.647192	0.203191	-3.18514	0.00144682	0.00258358	Slc25a39			ENSMUSG00000018677	407.932	-1.16165	0.311334	-3.73122	0.000190556	0.00034266	Slc25a39
ENSMUSG00000018678	39.2606	-0.61919	0.352519	-1.75647	0.0790081	0.106027	Sp2			ENSMUSG00000018678	42.1031	-1.18565	0.395017	-3.00152	0.00268634	0.00408027	Sp2
ENSMUSG00000018697	283.3	-3.83324	0.242679	-15.7955	3.33929e-56	7.15555e-55	Aatf			ENSMUSG00000018697	354.079	-4.37316	0.33286	-13.1381	1.99135e-39	3.82275e-38	Aatf
ENSMUSG00000018707	187.133	-2.07089	0.374615	-5.52804	3.23828e-08	9.80637e-08	Dync1h1			ENSMUSG00000018707	228.618	-2.58763	0.44423	-5.82496	5.71247e-09	1.79837e-08	Dync1h1
ENSMUSG00000018727	8013.25	-6.009	0.259567	-23.1501	1.4511e-118	1.24862e-116	Cpsf4l			ENSMUSG00000018727	9991.62	-6.51889	0.325367	-20.0355	2.70095e-89	2.90692e-87	Cpsf4l
ENSMUSG00000018733	29.1117	-2.16911	0.414382	-5.23457	1.65371e-07	4.68574e-07	Pex12			ENSMUSG00000018733	34.5235	-2.69222	0.483953	-5.56298	2.65206e-08	7.77532e-08	Pex12
ENSMUSG00000018736	1283.55	-1.18598	0.160437	-7.39219	1.44428e-13	6.48425e-13	Ndel1			ENSMUSG00000018736	1452.24	-1.77315	0.240662	-7.36778	1.73489e-13	8.19177e-13	Ndel1
ENSMUSG00000018740	137.065	-3.10178	0.457849	-6.77468	1.2468e-11	4.93695e-11	Slc25a35			ENSMUSG00000018740	173.776	-3.54884	0.526238	-6.7438	1.54301e-11	6.1906e-11	Slc25a35
ENSMUSG00000018750	2.26524	-5.31309	2.33188	-2.27846	0.0226993	0.0336639	Zbtb4			ENSMUSG00000018750	3.00485	-5.97776	2.06971	-2.88821	0.00387444	0.00573499	Zbtb4
ENSMUSG00000018752	9.44045	-2.86391	0.710579	-4.03039	5.56842e-05	0.000119492	Tnfsfm13			ENSMUSG00000018752	11.2532	-3.48803	0.755471	-4.61703	3.89266e-06	8.78125e-06	Tnfsfm13
ENSMUSG00000018761	3.04851	-2.00201	1.59753	-1.25319	0.210137	0.257869	Mpdu1			ENSMUSG00000018761	3.7369	-2.53113	1.58215	-1.5998	0.109643	0.129363	Mpdu1
ENSMUSG00000018765	339.211	-3.93814	0.28013	-14.0583	6.85513e-45	1.07908e-43	Fxr2			ENSMUSG00000018765	424.3	-4.41061	0.378314	-11.6586	2.07419e-31	2.84086e-30	Fxr2
ENSMUSG00000018770	57.2227	-2.87363	0.395335	-7.26886	3.62525e-13	1.58475e-12	Atp5g3			ENSMUSG00000018770	68.0323	-3.43527	0.420576	-8.168	3.13538e-16	1.82182e-15	Atp5g3
ENSMUSG00000018774	9.62101	-2.66553	0.841892	-3.16612	0.0015449	0.00274485	Cd68			ENSMUSG00000018774	11.1783	-3.29927	0.842137	-3.91774	8.93826e-05	0.00016837	Cd68
ENSMUSG00000018796	367.37	-1.29263	0.258293	-5.00449	5.60094e-07	1.50534e-06	Acsl1			ENSMUSG00000018796	430.016	-1.79982	0.361149	-4.98359	6.24156e-07	1.54851e-06	Acsl1
ENSMUSG00000018800	32.0205	-0.553247	0.482959	-1.14553	0.251988	0.303529	Abca5			ENSMUSG00000018800	34.0247	-1.27705	0.481857	-2.65027	0.00804272	0.0114108	Abca5
ENSMUSG00000018809	296.942	-0.298717	0.211611	-1.41163	0.158058	0.199367	Smyd4			ENSMUSG00000018809	324.682	-0.840567	0.31773	-2.64554	0.00815599	0.0115617	Smyd4
ENSMUSG00000018819	179.786	-2.17684	0.259953	-8.37397	5.57099e-17	3.04634e-16	Lsp1			ENSMUSG00000018819	212.232	-2.74237	0.314942	-8.70755	3.10518e-18	2.08453e-17	Lsp1
ENSMUSG00000018820	15.9591	-3.49358	1.02618	-3.40444	0.000662992	0.00123725	Zfyve27			ENSMUSG00000018820	21.2247	-3.73498	1.02744	-3.63523	0.000277729	0.000488052	Zfyve27
ENSMUSG00000018821	379.753	-5.28056	0.184673	-28.5942	7.94244e-180	2.1623e-177	Avpi1			ENSMUSG00000018821	480.695	-5.85132	0.286435	-20.4281	9.40406e-93	1.09705e-90	Avpi1
ENSMUSG00000018830	652.988	-1.54742	0.219231	-7.05838	1.68451e-12	7.04119e-12	Myh11			ENSMUSG00000018830	760.301	-2.12123	0.297787	-7.12332	1.05354e-12	4.67053e-12	Myh11
ENSMUSG00000018841	136.149	-2.87179	0.506461	-5.6703	1.42545e-08	4.46904e-08	Rad51d			ENSMUSG00000018841	170.006	-3.29255	0.563243	-5.84569	5.0446e-09	1.59655e-08	Rad51d
ENSMUSG00000018846	79.1596	-2.29531	0.381073	-6.02326	1.70933e-09	5.7615e-09	Pank3			ENSMUSG00000018846	97.1177	-2.7596	0.468335	-5.89237	3.80695e-09	1.21966e-08	Pank3
ENSMUSG00000018848	783.61	-2.53756	0.122848	-20.656	8.62175e-95	4.43286e-93	Rars			ENSMUSG00000018848	935.679	-3.0885	0.227604	-13.5696	6.06472e-42	1.28228e-40	Rars
ENSMUSG00000018849	99.8766	-1.28096	0.475085	-2.69628	0.00701187	0.0112835	Wwc1			ENSMUSG00000018849	120.291	-1.79041	0.534922	-3.34705	0.000816751	0.00133894	Wwc1
ENSMUSG00000018858	348.722	-6.14089	0.729132	-8.4222	3.69487e-17	2.04468e-16	Mrpl58			ENSMUSG00000018858	433.452	-6.63719	0.763847	-8.68915	3.65146e-18	2.44045e-17	Mrpl58
ENSMUSG00000018861	17.0282	-4.89707	0.918573	-5.33117	9.75796e-08	2.82318e-07	Fdxr			ENSMUSG00000018861	21.2301	-5.64707	0.858647	-6.57671	4.80974e-11	1.84112e-10	Fdxr
ENSMUSG00000018865	135.922	-1.56582	0.343683	-4.556	5.21367e-06	1.2616e-05	Sult4a1			ENSMUSG00000018865	156.621	-2.1647	0.374257	-5.78399	7.29478e-09	2.27206e-08	Sult4a1
ENSMUSG00000018868	16.6698	-6.13029	0.94363	-6.4965	8.22117e-11	3.06531e-10	Pnpla5			ENSMUSG00000018868	21.5782	-6.79572	0.938574	-7.24047	4.47129e-13	2.04189e-12	Pnpla5
ENSMUSG00000018882	293.844	-0.749633	0.162925	-4.60109	4.20283e-06	1.02763e-05	Mrpl45			ENSMUSG00000018882	322.032	-1.32713	0.239538	-5.54036	3.01844e-08	8.78311e-08	Mrpl45
ENSMUSG00000018893	38.607	-5.01481	0.609225	-8.23146	1.84944e-16	9.82208e-16	Mb			ENSMUSG00000018893	48.2107	-5.59076	0.618705	-9.03623	1.6217e-19	1.18033e-18	Mb
ENSMUSG00000018899	1088.33	-3.90613	0.196099	-19.9191	2.77689e-88	1.20722e-86	Irf1			ENSMUSG00000018899	1347.75	-4.52136	0.241668	-18.709	4.18377e-78	3.3235e-76	Irf1
ENSMUSG00000018900	85.0422	-0.264724	0.316862	-0.835454	0.403462	0.459901	Slc22a5			ENSMUSG00000018900	91.2907	-0.812274	0.377839	-2.14979	0.0315718	0.0407964	Slc22a5
ENSMUSG00000018906	1.99393	-0.0949963	1.68244	-0.0564635	0.954973	0.962507	P4ha2			ENSMUSG00000018906	2.22343	-0.668338	1.76549	-0.378557	0.705017	0.729144	P4ha2
ENSMUSG00000018921	466.071	-1.28497	0.250482	-5.13	2.89742e-07	8.01691e-07	Pelp1			ENSMUSG00000018921	536.788	-1.87904	0.31755	-5.91731	3.27243e-09	1.05469e-08	Pelp1
ENSMUSG00000018923	589.009	0.173784	0.115486	1.50481	0.132374	0.169782	Med11			ENSMUSG00000018923	600.624	-0.390918	0.184312	-2.12096	0.0339255	0.0436181	Med11
ENSMUSG00000018927	3.69934	-4.52062	1.13558	-3.9809	6.8655e-05	0.000145539	Ccl6			ENSMUSG00000018927	4.5831	-5.09477	1.21382	-4.19731	2.7011e-05	5.46244e-05	Ccl6
ENSMUSG00000018930	3.48518	0.67512	0.927696	0.727739	0.466774	0.522367	Ccl4			ENSMUSG00000018930	3.10377	-0.160897	1.01524	-0.158482	0.874077	0.887214	Ccl4
ENSMUSG00000018931	2604.35	-2.2971	0.179517	-12.796	1.726e-37	2.15192e-36	Natd1			ENSMUSG00000018931	3162.43	-2.86246	0.289118	-9.90066	4.13548e-23	3.71103e-22	Natd1
ENSMUSG00000018932	15.5686	-1.71501	1.02386	-1.67505	0.0939236	0.124069	Map2k3			ENSMUSG00000018932	18.4316	-1.91895	1.01448	-1.89156	0.0585493	0.0724355	Map2k3
ENSMUSG00000018965	86.6577	-1.97023	0.287684	-6.84857	7.45898e-12	2.99062e-11	Ywhah			ENSMUSG00000018965	101.497	-2.61621	0.315159	-8.30122	1.03048e-16	6.20816e-16	Ywhah
ENSMUSG00000018973	1.36982	-1.9745	2.84339	-0.69442	0.487419	0.542713	Hoxb1			ENSMUSG00000018973	1.72933	-2.96245	2.55907	-1.15762	0.247017	0.275469	Hoxb1
ENSMUSG00000018974	1346.91	-1.84811	0.174462	-10.5932	3.20433e-26	2.68217e-25	Sart3			ENSMUSG00000018974	1587.69	-2.4061	0.272835	-8.81888	1.15609e-18	7.97599e-18	Sart3
ENSMUSG00000018983	551.46	-0.967846	0.191889	-5.04377	4.56453e-07	1.23902e-06	E2f2			ENSMUSG00000018983	625.755	-1.43622	0.315655	-4.54997	5.36525e-06	1.18657e-05	E2f2
ENSMUSG00000018995	7.83545	-3.10884	0.945669	-3.28746	0.00101097	0.00184557	Nars2			ENSMUSG00000018995	9.85672	-3.45186	0.999071	-3.45507	0.000550145	0.000924873	Nars2
ENSMUSG00000018999	808.476	-1.80518	0.15554	-11.6059	3.84722e-31	3.86748e-30	Slc35b4			ENSMUSG00000018999	950.627	-2.33094	0.275597	-8.45781	2.72451e-17	1.70609e-16	Slc35b4
ENSMUSG00000019039	106.653	-5.19409	0.315853	-16.4447	9.15801e-61	2.22675e-59	Dalrd3			ENSMUSG00000019039	134.097	-5.66299	0.432683	-13.0881	3.85257e-39	7.31989e-38	Dalrd3
ENSMUSG00000019054	184.643	-3.94639	0.256926	-15.3601	3.03289e-53	6.01702e-52	Fis1			ENSMUSG00000019054	226.673	-4.49162	0.322775	-13.9156	5.09056e-44	1.1681e-42	Fis1
ENSMUSG00000019055	101.015	-1.66172	0.385842	-4.30675	1.65674e-05	3.78297e-05	Plod1			ENSMUSG00000019055	120.031	-2.15954	0.452313	-4.77442	1.80222e-06	4.23922e-06	Plod1
ENSMUSG00000019066	2035	-0.153249	0.156375	-0.980007	0.327083	0.382068	Rab3d			ENSMUSG00000019066	2202.24	-0.715874	0.280283	-2.55412	0.0106458	0.0148025	Rab3d
ENSMUSG00000019080	6.8139	-5.79464	0.988729	-5.86069	4.6094e-09	1.50272e-08	Mfsd3			ENSMUSG00000019080	8.6192	-6.38454	1.04978	-6.08179	1.18851e-09	3.98207e-09	Mfsd3
ENSMUSG00000019082	54.9807	-0.880427	0.413497	-2.12922	0.0332359	0.0478291	Slc25a22			ENSMUSG00000019082	62.4316	-1.37267	0.478579	-2.86821	0.00412801	0.00608495	Slc25a22
ENSMUSG00000019087	325.436	-1.47391	0.215597	-6.8364	8.12093e-12	3.24818e-11	Atp6ap1			ENSMUSG00000019087	382.215	-2.04888	0.314216	-6.52063	7.00135e-11	2.63947e-10	Atp6ap1
ENSMUSG00000019124	6.25641	-0.39672	1.40245	-0.282877	0.777271	0.811016	Scrn1			ENSMUSG00000019124	5.52468	-1.5504	1.31106	-1.18255	0.236986	0.265151	Scrn1
ENSMUSG00000019132	97.2387	-1.38852	0.390123	-3.55919	0.000372006	0.000718028	BC005537			ENSMUSG00000019132	113.606	-1.82615	0.464871	-3.92828	8.55539e-05	0.000161467	BC005537
ENSMUSG00000019139	89.6899	-2.88112	0.452259	-6.37052	1.88387e-10	6.82939e-10	Isyna1			ENSMUSG00000019139	113.114	-3.3574	0.5174	-6.48898	8.64167e-11	3.22362e-10	Isyna1
ENSMUSG00000019143	7.34469	-1.92333	0.644585	-2.98383	0.00284667	0.00485964	Hars2			ENSMUSG00000019143	8.41885	-2.48981	0.724928	-3.43457	0.000593502	0.000993259	Hars2
ENSMUSG00000019158	21.8225	-5.95086	0.749924	-7.93529	2.10012e-15	1.05145e-14	Tmem160			ENSMUSG00000019158	26.6226	-6.49747	0.759604	-8.55376	1.19138e-17	7.64113e-17	Tmem160
ENSMUSG00000019173	415.068	-3.07229	0.195054	-15.751	6.76485e-56	1.43479e-54	Rab5c			ENSMUSG00000019173	507.266	-3.55381	0.314388	-11.3039	1.25527e-29	1.56975e-28	Rab5c
ENSMUSG00000019178	11.2469	-5.36035	0.788898	-6.79473	1.08516e-11	4.31338e-11	Styxl1			ENSMUSG00000019178	13.8304	-5.93408	0.83992	-7.06506	1.60548e-12	7.01299e-12	Styxl1
ENSMUSG00000019179	390.131	-4.33815	0.360669	-12.0281	2.53029e-33	2.75544e-32	Mdh2			ENSMUSG00000019179	490.591	-4.89026	0.411231	-11.8918	1.30615e-32	1.88324e-31	Mdh2
ENSMUSG00000019188	955.236	-2.32149	0.175703	-13.2126	7.42489e-40	9.99232e-39	H13			ENSMUSG00000019188	1147.05	-2.91463	0.257245	-11.3302	9.29993e-30	1.17442e-28	H13
ENSMUSG00000019189	166.035	-0.515184	0.420843	-1.22417	0.220887	0.269825	Rnf145			ENSMUSG00000019189	186.105	-0.997011	0.475286	-2.09771	0.0359311	0.0459911	Rnf145
ENSMUSG00000019210	1288.17	-4.61019	0.195013	-23.6405	1.4794e-123	1.4284e-121	Atp6v1e1			ENSMUSG00000019210	1574.75	-5.08667	0.284901	-17.8542	2.68293e-71	1.58712e-69	Atp6v1e1
ENSMUSG00000019214	118.422	-4.71058	0.60438	-7.79407	6.48833e-15	3.14971e-14	Chtf18			ENSMUSG00000019214	146.47	-5.17262	0.755014	-6.85102	7.33233e-12	3.02542e-11	Chtf18
ENSMUSG00000019256	294.765	-1.09519	0.237804	-4.60542	4.11635e-06	1.00752e-05	Ahr			ENSMUSG00000019256	336.539	-1.64679	0.323995	-5.08276	3.71986e-07	9.50005e-07	Ahr
ENSMUSG00000019261	77.4179	-2.0918	0.398874	-5.24426	1.56907e-07	4.45353e-07	Map1s			ENSMUSG00000019261	93.9466	-2.65437	0.455014	-5.83361	5.4241e-09	1.70984e-08	Map1s
ENSMUSG00000019295	8.51005	-4.67163	1.09715	-4.25797	2.06292e-05	4.65917e-05	Tmem129			ENSMUSG00000019295	11.4418	-5.18988	1.09759	-4.72844	2.26257e-06	5.26197e-06	Tmem129
ENSMUSG00000019297	141.134	-3.94193	0.416434	-9.46592	2.90976e-21	1.978e-20	Nop9			ENSMUSG00000019297	177.272	-4.27749	0.507463	-8.42918	3.48106e-17	2.16521e-16	Nop9
ENSMUSG00000019301	14.4046	-7.98723	2.57239	-3.10498	0.0019029	0.00333877	Hsd17b1			ENSMUSG00000019301	20.0008	-8.72453	2.61401	-3.3376	0.000845058	0.00138154	Hsd17b1
ENSMUSG00000019302	52.3119	-1.99329	0.450733	-4.42233	9.76402e-06	2.28769e-05	Atp6v0a1			ENSMUSG00000019302	64.1751	-2.5444	0.51307	-4.95917	7.07951e-07	1.74601e-06	Atp6v0a1
ENSMUSG00000019303	329.386	-2.66094	0.166087	-16.0213	9.06641e-58	2.02102e-56	Psmc3ip			ENSMUSG00000019303	393.662	-3.17425	0.268175	-11.8365	2.52787e-32	3.59506e-31	Psmc3ip
ENSMUSG00000019312	28.5832	-0.28899	0.929968	-0.310752	0.755989	0.791695	Grb7			ENSMUSG00000019312	32.6935	-0.79302	0.910075	-0.871379	0.383547	0.415153	Grb7
ENSMUSG00000019320	285.931	-3.02723	0.205647	-14.7205	4.7619e-49	8.45784e-48	Noxo1			ENSMUSG00000019320	346.876	-3.65745	0.240506	-15.2073	3.16208e-52	1.01834e-50	Noxo1
ENSMUSG00000019338	256.542	-1.74619	0.244888	-7.13057	9.99539e-13	4.24753e-12	Zfp687			ENSMUSG00000019338	303.196	-2.2486	0.344695	-6.52343	6.87156e-11	2.59171e-10	Zfp687
ENSMUSG00000019362	428.332	-4.41337	0.155938	-28.302	3.26414e-176	8.33962e-174	D8Ertd738e			ENSMUSG00000019362	525.975	-4.98349	0.221822	-22.4661	8.90472e-112	2.18454e-109	D8Ertd738e
ENSMUSG00000019370	67.0024	-3.68843	0.378729	-9.73895	2.05661e-22	1.46773e-21	Calm3			ENSMUSG00000019370	83.4059	-4.22921	0.445514	-9.49286	2.2477e-21	1.80357e-20	Calm3
ENSMUSG00000019373	1264.72	-3.8286	0.234256	-16.3437	4.82618e-60	1.14661e-58	Cops3			ENSMUSG00000019373	1550.1	-4.38575	0.287779	-15.24	1.91928e-52	6.21696e-51	Cops3
ENSMUSG00000019428	173.06	-4.05096	0.225423	-17.9705	3.31716e-72	1.03161e-70	Fkbp8			ENSMUSG00000019428	214.042	-4.70465	0.252738	-18.6148	2.43954e-77	1.9017e-75	Fkbp8
ENSMUSG00000019429	4.04624	-0.551482	1.35035	-0.408399	0.682981	0.726416	Ffar3			ENSMUSG00000019429	4.9893	-0.911091	1.38695	-0.656904	0.511242	0.54208	Ffar3
ENSMUSG00000019432	379.08	-4.97782	0.43277	-11.5022	1.28558e-30	1.26106e-29	Ddx39b			ENSMUSG00000019432	480.225	-5.48833	0.475858	-11.5335	8.94049e-31	1.18088e-29	Ddx39b
ENSMUSG00000019433	11.3628	-5.07849	0.928203	-5.47131	4.46713e-08	1.33379e-07	Gipc1			ENSMUSG00000019433	14.418	-5.46856	0.955307	-5.7244	1.03797e-08	3.18007e-08	Gipc1
ENSMUSG00000019437	153.531	-3.64042	0.293767	-12.3922	2.87992e-35	3.35392e-34	Tlcd1			ENSMUSG00000019437	191.092	-4.11497	0.395766	-10.3975	2.54569e-25	2.58631e-24	Tlcd1
ENSMUSG00000019461	6.21906	-1.00936	1.44833	-0.696916	0.485855	0.541262	Plscr3			ENSMUSG00000019461	7.5178	-1.46088	1.39441	-1.04767	0.294793	0.324881	Plscr3
ENSMUSG00000019464	6.11858	-3.98384	1.36317	-2.92248	0.00347258	0.00586068	Ptger1			ENSMUSG00000019464	7.53932	-4.39817	1.31191	-3.35248	0.000800897	0.00131476	Ptger1
ENSMUSG00000019470	427.093	-4.98739	0.320809	-15.5463	1.68607e-54	3.44835e-53	Xab2			ENSMUSG00000019470	543.532	-5.41019	0.429548	-12.5951	2.24742e-36	3.75666e-35	Xab2
ENSMUSG00000019471	186.981	-3.29482	0.319004	-10.3284	5.24042e-25	4.18201e-24	Cdc37			ENSMUSG00000019471	232.741	-3.76353	0.412486	-9.124	7.2402e-20	5.34666e-19	Cdc37
ENSMUSG00000019478	232.995	-2.23348	0.223147	-10.009	1.3915e-23	1.04897e-22	Rab4a			ENSMUSG00000019478	280.448	-2.75213	0.329252	-8.35872	6.34e-17	3.87839e-16	Rab4a
ENSMUSG00000019487	76.7524	-2.94039	0.31684	-9.28036	1.68905e-20	1.10695e-19	Trip10			ENSMUSG00000019487	94.4173	-3.47144	0.397731	-8.7281	2.58983e-18	1.75055e-17	Trip10
ENSMUSG00000019489	1.87256	-4.63913	2.14924	-2.1585	0.0308889	0.044719	Cd70			ENSMUSG00000019489	2.60151	-5.38788	2.01027	-2.68017	0.00735841	0.0104854	Cd70
ENSMUSG00000019494	691.413	-4.88897	0.210901	-23.1813	7.02859e-119	6.11119e-117	Cops6			ENSMUSG00000019494	850.844	-5.46603	0.251368	-21.7452	7.67373e-105	1.43835e-102	Cops6
ENSMUSG00000019505	2270.14	-4.24295	0.156083	-27.184	1.00403e-162	1.91655e-160	Ubb			ENSMUSG00000019505	2798.32	-4.81256	0.224277	-21.4581	3.83792e-102	6.46708e-100	Ubb
ENSMUSG00000019518	153.633	-0.222658	0.205279	-1.08466	0.278072	0.331391	Ap4m1			ENSMUSG00000019518	165.803	-0.789141	0.306791	-2.57224	0.0101043	0.0141077	Ap4m1
ENSMUSG00000019528	7987.19	-1.93076	0.169491	-11.3915	4.60997e-30	4.4253e-29	Gyg			ENSMUSG00000019528	9325.22	-2.49577	0.242914	-10.2743	9.20169e-25	9.00308e-24	Gyg
ENSMUSG00000019564	120.061	-0.0127436	0.255046	-0.0499659	0.96015	0.966903	Arid3a			ENSMUSG00000019564	129.712	-0.421849	0.368718	-1.1441	0.252584	0.281206	Arid3a
ENSMUSG00000019578	832.868	-3.16797	0.248363	-12.7554	2.90817e-37	3.60957e-36	Ubxn6			ENSMUSG00000019578	1030.23	-3.67647	0.342783	-10.7254	7.73869e-27	8.4988e-26	Ubxn6
ENSMUSG00000019579	94.3652	-3.41631	0.510731	-6.68907	2.24597e-11	8.71874e-11	Mydgf			ENSMUSG00000019579	115.774	-3.95195	0.527061	-7.49809	6.47562e-14	3.167e-13	Mydgf
ENSMUSG00000019590	27.6385	-0.847866	0.50395	-1.68244	0.0924831	0.12236	Cyb561			ENSMUSG00000019590	30.4435	-1.35875	0.542567	-2.50429	0.0122696	0.0168851	Cyb561
ENSMUSG00000019647	81.2285	-0.626472	0.299053	-2.09485	0.036184	0.0516776	Sema6a			ENSMUSG00000019647	89.3865	-1.21744	0.360493	-3.37715	0.00073242	0.00120949	Sema6a
ENSMUSG00000019659	72.7559	-3.77186	0.255584	-14.7578	2.74077e-49	4.91002e-48	Ccdc12			ENSMUSG00000019659	90.2091	-4.34378	0.346588	-12.533	4.92631e-36	8.12866e-35	Ccdc12
ENSMUSG00000019689	220.229	-1.06457	0.237509	-4.48224	7.38648e-06	1.75364e-05	Fmc1			ENSMUSG00000019689	241.648	-1.65432	0.257103	-6.43447	1.23908e-10	4.56297e-10	Fmc1
ENSMUSG00000019699	539.481	-0.985819	0.192442	-5.12268	3.01227e-07	8.31806e-07	Akt3			ENSMUSG00000019699	612.021	-1.5068	0.302592	-4.97964	6.37017e-07	1.57924e-06	Akt3
ENSMUSG00000019710	957.037	-1.48536	0.115388	-12.8727	6.41023e-38	8.10775e-37	Mrpl24			ENSMUSG00000019710	1095.67	-1.98736	0.246721	-8.05508	7.94267e-16	4.49151e-15	Mrpl24
ENSMUSG00000019715	2372.12	0.204095	0.130718	1.56135	0.118442	0.153429	Gle1			ENSMUSG00000019715	2491.83	-0.343808	0.261293	-1.3158	0.188242	0.214162	Gle1
ENSMUSG00000019718	7.61039	-4.4348	0.930679	-4.76512	1.8874e-06	4.79195e-06	L3hypdh			ENSMUSG00000019718	9.42218	-5.16853	0.960517	-5.38099	7.40793e-08	2.05281e-07	L3hypdh
ENSMUSG00000019726	999.478	-0.617204	0.135481	-4.55566	5.22225e-06	1.26331e-05	Lyst			ENSMUSG00000019726	1096.68	-1.14057	0.25399	-4.49059	7.10254e-06	1.54761e-05	Lyst
ENSMUSG00000019731	2.59425	-1.16553	1.8667	-0.624378	0.532379	0.58621	Slc35e1			ENSMUSG00000019731	3.31668	-1.71179	1.80714	-0.947238	0.343518	0.375184	Slc35e1
ENSMUSG00000019732	361.737	-1.01565	0.245085	-4.14408	3.41181e-05	7.4947e-05	Calr3			ENSMUSG00000019732	413.334	-1.49911	0.347522	-4.31372	1.60531e-05	3.33497e-05	Calr3
ENSMUSG00000019734	268.849	-1.66657	0.239009	-6.97281	3.10664e-12	1.27545e-11	Tmc4			ENSMUSG00000019734	307.18	-2.33688	0.233004	-10.0293	1.13287e-23	1.04875e-22	Tmc4
ENSMUSG00000019738	598.607	-5.03903	0.219711	-22.9348	2.08926e-116	1.72619e-114	Polr2i			ENSMUSG00000019738	739.331	-5.69174	0.208724	-27.2693	9.82497e-164	1.09267e-160	Polr2i
ENSMUSG00000019761	50.8848	-1.35831	0.330252	-4.11296	3.90618e-05	8.51983e-05	Krt10			ENSMUSG00000019761	56.4703	-2.03281	0.320279	-6.347	2.19556e-10	7.90382e-10	Krt10
ENSMUSG00000019762	1.67976	-1.6031	2.8176	-0.568961	0.569383	0.621067	Iyd			ENSMUSG00000019762	2.2355	-1.73607	2.50445	-0.693195	0.488187	0.519185	Iyd
ENSMUSG00000019763	44.506	-2.64559	0.419044	-6.31339	2.72997e-10	9.78982e-10	Rmnd1			ENSMUSG00000019763	54.535	-3.12905	0.497186	-6.29352	3.10354e-10	1.10085e-09	Rmnd1
ENSMUSG00000019767	59.3049	-0.621055	0.253739	-2.44762	0.0143805	0.0220563	Ccdc170			ENSMUSG00000019767	66.2298	-1.09328	0.378861	-2.88572	0.00390524	0.00577699	Ccdc170
ENSMUSG00000019768	638.849	-0.427264	0.229597	-1.86093	0.0627537	0.0859081	Esr1			ENSMUSG00000019768	707.611	-0.966759	0.330424	-2.92581	0.00343559	0.00512771	Esr1
ENSMUSG00000019773	1387.54	-1.1825	0.120479	-9.81497	9.70686e-23	7.02711e-22	Fbxo5			ENSMUSG00000019773	1576.48	-1.73974	0.240631	-7.22991	4.83324e-13	2.20356e-12	Fbxo5
ENSMUSG00000019774	24.0495	-2.77961	0.601824	-4.61864	3.8627e-06	9.49417e-06	Mtrf1l			ENSMUSG00000019774	28.8491	-3.17668	0.656129	-4.84155	1.2883e-06	3.07987e-06	Mtrf1l
ENSMUSG00000019775	2754.06	0.281131	0.139005	2.02245	0.0431297	0.0607769	Rgs17			ENSMUSG00000019775	2815.76	-0.248827	0.223856	-1.11155	0.266332	0.295625	Rgs17
ENSMUSG00000019777	357.581	-1.33632	0.187171	-7.1396	9.36024e-13	3.98783e-12	Hdac2			ENSMUSG00000019777	415.826	-1.83475	0.316325	-5.80019	6.62405e-09	2.07166e-08	Hdac2
ENSMUSG00000019779	94.5026	-0.358334	0.40457	-0.885715	0.375771	0.432043	Frk			ENSMUSG00000019779	104.134	-0.745855	0.472367	-1.57898	0.114342	0.134555	Frk
ENSMUSG00000019782	185.406	-0.76866	0.143966	-5.33918	9.33672e-08	2.70649e-07	Rwdd1			ENSMUSG00000019782	207.515	-1.2851	0.288792	-4.44991	8.59062e-06	1.85201e-05	Rwdd1
ENSMUSG00000019785	794.819	-0.520601	0.178909	-2.90986	0.00361595	0.00608288	Clvs2			ENSMUSG00000019785	873.312	-1.09296	0.277281	-3.94172	8.08987e-05	0.000153184	Clvs2
ENSMUSG00000019789	39.5576	-0.444528	0.410751	-1.08223	0.27915	0.332509	Hey2			ENSMUSG00000019789	44.5268	-0.930915	0.497692	-1.87047	0.0614192	0.0757221	Hey2
ENSMUSG00000019790	634.824	-0.249337	0.156911	-1.58904	0.112052	0.1458	Stxbp5			ENSMUSG00000019790	687.525	-0.776235	0.279716	-2.77508	0.00551881	0.00799903	Stxbp5
ENSMUSG00000019791	151.432	-6.55728	0.437625	-14.9838	9.37452e-51	1.74142e-49	Hint3			ENSMUSG00000019791	187.601	-7.16455	0.452546	-15.8316	1.88228e-56	7.23508e-55	Hint3
ENSMUSG00000019792	647.505	0.138501	0.127312	1.08789	0.276645	0.329881	Trmt11			ENSMUSG00000019792	663.79	-0.426561	0.19989	-2.13398	0.0328442	0.0423258	Trmt11
ENSMUSG00000019794	175.92	-0.818388	0.154068	-5.31185	1.08515e-07	3.12542e-07	Katna1			ENSMUSG00000019794	196.329	-1.36353	0.276508	-4.93124	8.17087e-07	2.00009e-06	Katna1
ENSMUSG00000019795	100.65	-2.93803	0.272912	-10.7655	5.00849e-27	4.32308e-26	Pcmt1			ENSMUSG00000019795	121.067	-3.52835	0.316632	-11.1434	7.71105e-29	9.31468e-28	Pcmt1
ENSMUSG00000019796	35.271	-1.03772	0.350391	-2.9616	0.00306046	0.00520695	Lrp11			ENSMUSG00000019796	38.4558	-1.53597	0.402543	-3.81566	0.000135821	0.000249809	Lrp11
ENSMUSG00000019797	62.1996	-3.437	0.381489	-9.00941	2.07162e-19	1.28323e-18	1700021F05Rik			ENSMUSG00000019797	77.0722	-3.84216	0.483552	-7.9457	1.93093e-15	1.06064e-14	1700021F05Rik
ENSMUSG00000019802	132.566	-1.49076	0.23408	-6.3686	1.90756e-10	6.91073e-10	Sec63			ENSMUSG00000019802	155.42	-2.01541	0.343765	-5.86275	4.55257e-09	1.44852e-08	Sec63
ENSMUSG00000019803	712.357	-1.96276	0.185758	-10.5662	4.27378e-26	3.56298e-25	Nr2e1			ENSMUSG00000019803	834.683	-2.47084	0.283202	-8.72466	2.66978e-18	1.80094e-17	Nr2e1
ENSMUSG00000019804	326.363	-2.7225	0.204028	-13.3438	1.28734e-40	1.78306e-39	Snx3			ENSMUSG00000019804	393.089	-3.2497	0.29285	-11.0968	1.30003e-28	1.55462e-27	Snx3
ENSMUSG00000019806	359.125	-3.23778	0.188576	-17.1696	4.48403e-66	1.23698e-64	Aig1			ENSMUSG00000019806	433.868	-3.69312	0.305086	-12.1052	9.91547e-34	1.49287e-32	Aig1
ENSMUSG00000019808	36.249	-0.592678	0.256983	-2.3063	0.0210941	0.0314575	Adat2			ENSMUSG00000019808	40.65	-1.02808	0.409111	-2.51297	0.0119721	0.0165124	Adat2
ENSMUSG00000019809	407.677	0.0308708	0.16384	0.188421	0.850547	0.874994	Pex3			ENSMUSG00000019809	435.553	-0.426849	0.297599	-1.43431	0.151485	0.174908	Pex3
ENSMUSG00000019813	939.447	-0.0080397	0.0917636	-0.0876132	0.930184	0.94158	Cep57l1			ENSMUSG00000019813	988.331	-0.550352	0.226691	-2.42776	0.0151923	0.0206232	Cep57l1
ENSMUSG00000019814	401.838	-1.57473	0.137545	-11.4489	2.38237e-30	2.31098e-29	Ltv1			ENSMUSG00000019814	468.743	-2.05663	0.29023	-7.08621	1.37835e-12	6.04778e-12	Ltv1
ENSMUSG00000019817	127.133	-2.52336	0.249054	-10.1318	3.99254e-24	3.08104e-23	Plagl1			ENSMUSG00000019817	152.553	-3.11306	0.306826	-10.146	3.4527e-24	3.27633e-23	Plagl1
ENSMUSG00000019818	2325.35	-0.0166045	0.119165	-0.13934	0.889181	0.906707	Cd164			ENSMUSG00000019818	2457.83	-0.572696	0.240608	-2.38021	0.0173029	0.0232893	Cd164
ENSMUSG00000019820	201.426	-1.73856	0.411685	-4.22303	2.41036e-05	5.3991e-05	Utrn			ENSMUSG00000019820	234.6	-2.34268	0.42852	-5.46692	4.57927e-08	1.30539e-07	Utrn
ENSMUSG00000019822	13.2982	-5.02513	0.806848	-6.22809	4.72149e-10	1.66158e-09	Smpd2			ENSMUSG00000019822	16.9186	-5.7847	0.824814	-7.01334	2.32695e-12	1.00176e-11	Smpd2
ENSMUSG00000019826	106.353	-0.821288	0.270977	-3.03084	0.00243876	0.00420653	Zbtb24			ENSMUSG00000019826	122.726	-1.29906	0.395971	-3.28068	0.00103556	0.0016725	Zbtb24
ENSMUSG00000019828	56.68	-0.955593	0.394084	-2.42484	0.0153149	0.0233807	Grm1			ENSMUSG00000019828	63.4794	-1.6318	0.417752	-3.90614	9.37818e-05	0.000176199	Grm1
ENSMUSG00000019831	129.812	-0.330139	0.257522	-1.28198	0.199848	0.246409	Wasf1			ENSMUSG00000019831	142.176	-0.898999	0.348143	-2.58227	0.00981534	0.0137342	Wasf1
ENSMUSG00000019832	380.428	-1.20027	0.14107	-8.50838	1.76387e-17	9.91292e-17	Rab32			ENSMUSG00000019832	432.804	-1.75105	0.257104	-6.81069	9.71332e-12	3.9589e-11	Rab32
ENSMUSG00000019837	86.3499	-2.74988	0.475604	-5.78188	7.38726e-09	2.36652e-08	Gtf3c6			ENSMUSG00000019837	106.896	-3.14785	0.54954	-5.72816	1.01527e-08	3.11281e-08	Gtf3c6
ENSMUSG00000019838	1721.99	-0.217505	0.125701	-1.73034	0.0835695	0.11159	Slc16a10			ENSMUSG00000019838	1827.64	-0.75618	0.22838	-3.31106	0.000929441	0.00151076	Slc16a10
ENSMUSG00000019841	957.818	-1.02536	0.20934	-4.89804	9.67965e-07	2.53589e-06	Rev3l			ENSMUSG00000019841	1088.6	-1.50692	0.318581	-4.7301	2.24414e-06	5.22276e-06	Rev3l
ENSMUSG00000019842	7.67018	-0.553659	0.862924	-0.641608	0.521128	0.575232	Traf3ip2			ENSMUSG00000019842	8.47648	-1.17398	0.907926	-1.29303	0.196	0.22229	Traf3ip2
ENSMUSG00000019843	733.639	-0.587824	0.134476	-4.37122	1.23552e-05	2.8597e-05	Fyn			ENSMUSG00000019843	808.613	-1.15711	0.25469	-4.54322	5.54014e-06	1.22274e-05	Fyn
ENSMUSG00000019845	248.211	-0.422247	0.237622	-1.77696	0.0755742	0.101897	Tube1			ENSMUSG00000019845	273.226	-0.97232	0.330616	-2.94093	0.00327227	0.00490503	Tube1
ENSMUSG00000019846	231.874	-2.77068	0.19282	-14.3692	8.07067e-47	1.35247e-45	Lama4			ENSMUSG00000019846	275.264	-3.26831	0.277868	-11.7621	6.12129e-32	8.57391e-31	Lama4
ENSMUSG00000019848	7.71525	-2.97969	0.837513	-3.55778	0.000374001	0.000721626	Popdc3			ENSMUSG00000019848	9.79341	-3.43595	0.910083	-3.77542	0.000159737	0.000290434	Popdc3
ENSMUSG00000019849	1429.55	-0.734151	0.222311	-3.30236	0.000958746	0.00175487	Prep			ENSMUSG00000019849	1571.23	-1.35562	0.272	-4.9839	6.23139e-07	1.54621e-06	Prep
ENSMUSG00000019851	21.966	-0.433391	0.461023	-0.940063	0.347185	0.402464	Perp			ENSMUSG00000019851	23.9185	-0.899541	0.538844	-1.66939	0.0950401	0.11332	Perp
ENSMUSG00000019852	619.56	-0.799148	0.156647	-5.10158	3.36827e-07	9.25035e-07	Arfgef3			ENSMUSG00000019852	692.27	-1.35737	0.26858	-5.05386	4.32964e-07	1.09518e-06	Arfgef3
ENSMUSG00000019854	718.841	0.355879	0.135911	2.61847	0.00883253	0.013999	Reps1			ENSMUSG00000019854	746.149	-0.183599	0.263257	-0.697413	0.485545	0.516605	Reps1
ENSMUSG00000019856	291.309	-0.0546669	0.238442	-0.229267	0.818661	0.847017	Fam184a			ENSMUSG00000019856	318.282	-0.561952	0.352591	-1.59378	0.110985	0.130873	Fam184a
ENSMUSG00000019857	1709.85	-0.408517	0.125817	-3.24691	0.00116667	0.00211101	Asf1a			ENSMUSG00000019857	1836.59	-0.930407	0.232144	-4.00788	6.12659e-05	0.000117746	Asf1a
ENSMUSG00000019861	63.2107	-0.368475	0.333501	-1.10487	0.269216	0.322062	Gopc			ENSMUSG00000019861	69.3274	-0.832654	0.419936	-1.98281	0.0473886	0.0594612	Gopc
ENSMUSG00000019863	8.999	-3.63867	0.953345	-3.81673	0.000135229	0.000276741	Qrsl1			ENSMUSG00000019863	11.3467	-4.31134	0.953501	-4.52159	6.13765e-06	1.34722e-05	Qrsl1
ENSMUSG00000019864	129.821	-0.757483	0.252316	-3.00212	0.00268109	0.00459351	Rtn4ip1			ENSMUSG00000019864	146.4	-1.30504	0.349937	-3.72935	0.000191971	0.000345093	Rtn4ip1
ENSMUSG00000019865	7.26174	-1.12998	1.04171	-1.08473	0.278042	0.331379	Nmbr			ENSMUSG00000019865	8.07324	-1.51821	1.06282	-1.42847	0.153157	0.176741	Nmbr
ENSMUSG00000019866	538.93	-2.03075	0.226096	-8.98181	2.66359e-19	1.6383e-18	Crybg1			ENSMUSG00000019866	647.957	-2.58754	0.320725	-8.06777	7.15964e-16	4.06248e-15	Crybg1
ENSMUSG00000019868	1763.82	-0.201845	0.112801	-1.78939	0.0735518	0.0994767	Vta1			ENSMUSG00000019868	1883.48	-0.689537	0.24634	-2.79913	0.005124	0.00746538	Vta1
ENSMUSG00000019873	25.0445	-2.34461	0.517006	-4.53497	5.76128e-06	1.38683e-05	Reep3			ENSMUSG00000019873	29.1868	-2.87074	0.548547	-5.23336	1.66455e-07	4.43226e-07	Reep3
ENSMUSG00000019874	13.4351	-3.83887	0.862517	-4.45078	8.55601e-06	2.0166e-05	Fabp7			ENSMUSG00000019874	16.0778	-4.58021	0.818675	-5.59466	2.21053e-08	6.53948e-08	Fabp7
ENSMUSG00000019876	56.6072	-0.823961	0.413616	-1.99209	0.0463613	0.0649559	Pkib			ENSMUSG00000019876	65.9771	-1.12676	0.517502	-2.17731	0.0294573	0.0382329	Pkib
ENSMUSG00000019877	480.037	-0.811605	0.214774	-3.77888	0.000157535	0.000319969	Serinc1			ENSMUSG00000019877	544.662	-1.25439	0.340711	-3.68168	0.000231701	0.000411151	Serinc1
ENSMUSG00000019878	38.8411	-1.9377	0.411186	-4.71246	2.44745e-06	6.14156e-06	Hsf2			ENSMUSG00000019878	46.8972	-2.48513	0.483211	-5.14296	2.7045e-07	7.01765e-07	Hsf2
ENSMUSG00000019883	508.641	-0.831701	0.181566	-4.58071	4.63405e-06	1.12775e-05	Echdc1			ENSMUSG00000019883	572.453	-1.37973	0.292299	-4.72027	2.35528e-06	5.46615e-06	Echdc1
ENSMUSG00000019888	111.962	-2.02726	0.295889	-6.85141	7.3125e-12	2.93472e-11	Mgat4c			ENSMUSG00000019888	133.497	-2.68046	0.336033	-7.97676	1.50219e-15	8.32543e-15	Mgat4c
ENSMUSG00000019889	15.7629	-1.64264	0.711789	-2.30776	0.0210125	0.0313526	Ptprk			ENSMUSG00000019889	18.5152	-2.20381	0.736533	-2.99214	0.00277026	0.00419779	Ptprk
ENSMUSG00000019891	209.267	-2.77278	0.283173	-9.79184	1.22049e-22	8.78954e-22	Dcbld1			ENSMUSG00000019891	254.104	-3.34445	0.339317	-9.85641	6.4306e-23	5.7031e-22	Dcbld1
ENSMUSG00000019892	45.329	-0.734752	0.2777	-2.64584	0.00814872	0.0129871	Lrriq1			ENSMUSG00000019892	49.6928	-1.28131	0.358566	-3.57344	0.00035232	0.00060931	Lrriq1
ENSMUSG00000019893	1.94905	-1.72608	2.09646	-0.823333	0.410318	0.466629	Ros1			ENSMUSG00000019893	2.49309	-1.79702	2.04313	-0.879539	0.379109	0.410669	Ros1
ENSMUSG00000019894	438.615	-0.0170118	0.169617	-0.100296	0.92011	0.933126	Slc6a15			ENSMUSG00000019894	462.724	-0.552122	0.267963	-2.06044	0.039356	0.050041	Slc6a15
ENSMUSG00000019897	278.087	-0.919306	0.139704	-6.58037	4.69281e-11	1.78093e-10	Ccdc59			ENSMUSG00000019897	306.844	-1.41896	0.247586	-5.73117	9.97403e-09	3.06027e-08	Ccdc59
ENSMUSG00000019899	1137.14	-0.733126	0.191212	-3.8341	0.000126025	0.000259151	Lama2			ENSMUSG00000019899	1277.99	-1.26631	0.304072	-4.16451	3.12016e-05	6.24782e-05	Lama2
ENSMUSG00000019900	1.72718	-4.9276	2.44277	-2.01722	0.043673	0.061433	Rfx6			ENSMUSG00000019900	2.25703	-5.57102	2.21628	-2.51368	0.0119479	0.0164859	Rfx6
ENSMUSG00000019907	4496.62	0.092704	0.111387	0.832266	0.405259	0.461727	Ppp1r12a			ENSMUSG00000019907	4671.64	-0.463376	0.215674	-2.1485	0.0316738	0.0409218	Ppp1r12a
ENSMUSG00000019909	57.713	-5.3396	0.417737	-12.7822	2.06111e-37	2.56396e-36	Fam162b			ENSMUSG00000019909	71.2376	-5.75799	0.509086	-11.3105	1.1649e-29	1.45914e-28	Fam162b
ENSMUSG00000019913	5.16009	-1.76407	1.66152	-1.06172	0.288365	0.342258	Sim1			ENSMUSG00000019913	5.68892	-1.68851	1.59411	-1.05922	0.289501	0.319514	Sim1
ENSMUSG00000019916	767.578	-2.46344	0.179929	-13.6911	1.14688e-42	1.693e-41	P4ha1			ENSMUSG00000019916	917.534	-3.07224	0.233868	-13.1367	2.02923e-39	3.89099e-38	P4ha1
ENSMUSG00000019917	4.20038	-2.42002	0.83471	-2.89923	0.00374078	0.00628396	44084			ENSMUSG00000019917	4.80172	-3.0339	0.933246	-3.25091	0.00115035	0.00184468	44084
ENSMUSG00000019920	308.923	-0.438185	0.172509	-2.54006	0.0110833	0.0173103	Lims1			ENSMUSG00000019920	339.789	-0.937544	0.300765	-3.1172	0.00182578	0.00284305	Lims1
ENSMUSG00000019923	231.439	-2.43848	0.292564	-8.33488	7.75799e-17	4.21036e-16	Zwint			ENSMUSG00000019923	276.261	-3.01174	0.337382	-8.9268	4.38509e-19	3.09573e-18	Zwint
ENSMUSG00000019927	53.2632	-0.0869285	0.232753	-0.373479	0.708792	0.749984	Ube2d1			ENSMUSG00000019927	56.9807	-0.614694	0.350211	-1.75521	0.0792233	0.0957066	Ube2d1
ENSMUSG00000019932	7.90687	-0.925359	0.836598	-1.1061	0.268685	0.321519	Kera			ENSMUSG00000019932	8.66996	-1.44626	0.884977	-1.63423	0.10221	0.121279	Kera
ENSMUSG00000019933	1.51516	1.77215	1.43247	1.23713	0.216038	0.264388	Mrln			ENSMUSG00000019933	1.50491	1.31998	1.66348	0.793509	0.427482	0.459103	Mrln
ENSMUSG00000019935	15.5177	-0.930738	0.985103	-0.944813	0.344755	0.400055	Slc17a8			ENSMUSG00000019935	17.3916	-1.39431	0.963861	-1.44659	0.148011	0.17117	Slc17a8
ENSMUSG00000019942	765.509	-4.88243	0.145131	-33.6415	4.15023e-248	2.65088e-245	Cdk1			ENSMUSG00000019942	953.5	-5.42645	0.249632	-21.7378	9.00766e-105	1.66962e-102	Cdk1
ENSMUSG00000019943	1933.86	-0.196424	0.0603415	-3.25521	0.00113307	0.00205514	Atp2b1			ENSMUSG00000019943	2057.97	-0.732936	0.216959	-3.37823	0.000729535	0.00120521	Atp2b1
ENSMUSG00000019944	520.434	-1.36853	0.173276	-7.89793	2.83572e-15	1.41165e-14	Rhobtb1			ENSMUSG00000019944	597.021	-1.88571	0.281592	-6.69661	2.13313e-11	8.44246e-11	Rhobtb1
ENSMUSG00000019947	2311.88	-0.91109	0.272377	-3.34496	0.000822955	0.00151786	Arid5b			ENSMUSG00000019947	2688.9	-1.33182	0.391162	-3.40477	0.000662191	0.00110114	Arid5b
ENSMUSG00000019948	47.2161	0.19255	0.237984	0.809089	0.418464	0.474882	Actr6			ENSMUSG00000019948	49.4301	-0.323665	0.356233	-0.908575	0.363574	0.395304	Actr6
ENSMUSG00000019951	512.595	0.120647	0.223387	0.540079	0.589142	0.639845	Uhrf1bp1l			ENSMUSG00000019951	517.95	-0.542061	0.225979	-2.39872	0.0164525	0.0222127	Uhrf1bp1l
ENSMUSG00000019952	342.238	0.108538	0.176501	0.61494	0.538595	0.592308	Poc1b			ENSMUSG00000019952	360.781	-0.37463	0.289203	-1.29539	0.195186	0.221443	Poc1b
ENSMUSG00000019960	13.8055	-1.32522	0.918894	-1.44219	0.149249	0.189479	Dusp6			ENSMUSG00000019960	15.5824	-1.96364	0.896294	-2.19084	0.0284632	0.0370492	Dusp6
ENSMUSG00000019961	341.327	-1.11349	0.166895	-6.6718	2.52686e-11	9.77031e-11	Tmpo			ENSMUSG00000019961	389.094	-1.65539	0.283851	-5.83189	5.4802e-09	1.72655e-08	Tmpo
ENSMUSG00000019966	64.8007	-0.652424	0.312506	-2.08772	0.0368235	0.0525142	Kitl			ENSMUSG00000019966	73.7835	-1.26298	0.405618	-3.11372	0.00184744	0.00287463	Kitl
ENSMUSG00000019969	1136.64	-3.25497	0.240451	-13.5369	9.46694e-42	1.35183e-40	Psen1			ENSMUSG00000019969	1401.03	-3.83514	0.30395	-12.6177	1.68715e-36	2.83434e-35	Psen1
ENSMUSG00000019970	55.8691	-2.13708	0.34484	-6.19732	5.74337e-10	2.00758e-09	Sgk1			ENSMUSG00000019970	66.8101	-2.58242	0.440382	-5.86404	4.51738e-09	1.43842e-08	Sgk1
ENSMUSG00000019971	205.327	-0.312851	0.18805	-1.66366	0.0961797	0.126867	Cep290			ENSMUSG00000019971	215.268	-0.850097	0.237417	-3.58061	0.000342792	0.000594126	Cep290
ENSMUSG00000019975	8.97648	-0.980269	0.717101	-1.36699	0.171629	0.214643	Ikbip			ENSMUSG00000019975	9.69176	-1.35716	0.779887	-1.7402	0.0818231	0.0986395	Ikbip
ENSMUSG00000019977	158.768	-1.86733	0.182885	-10.2104	1.78133e-24	1.39606e-23	Hbs1l			ENSMUSG00000019977	188.259	-2.39409	0.307626	-7.78248	7.11169e-15	3.74014e-14	Hbs1l
ENSMUSG00000019978	2328.79	-0.240964	0.111425	-2.16257	0.0305742	0.0443059	Epb41l2			ENSMUSG00000019978	2514.97	-0.784321	0.252512	-3.10607	0.00189594	0.00294681	Epb41l2
ENSMUSG00000019979	114.642	-0.0367592	0.207247	-0.177369	0.859218	0.882221	Apaf1			ENSMUSG00000019979	121.525	-0.543556	0.311305	-1.74606	0.0808013	0.097464	Apaf1
ENSMUSG00000019984	792.403	-1.53231	0.187581	-8.1688	3.11476e-16	1.63227e-15	Med23			ENSMUSG00000019984	914.85	-2.08838	0.272208	-7.67199	1.6935e-14	8.67658e-14	Med23
ENSMUSG00000019986	5.86365	-0.57409	1.05902	-0.542095	0.587753	0.638546	Ahi1			ENSMUSG00000019986	6.78719	-1.18791	1.09733	-1.08254	0.279011	0.308611	Ahi1
ENSMUSG00000019988	1614.45	-0.343203	0.115063	-2.98275	0.00285676	0.00487537	Nedd1			ENSMUSG00000019988	1763.92	-0.851837	0.268974	-3.16699	0.00154026	0.00242334	Nedd1
ENSMUSG00000019989	8.29384	-2.39349	0.99824	-2.39771	0.016498	0.0250486	Enpp3			ENSMUSG00000019989	10.0088	-2.63506	1.03278	-2.55141	0.0107288	0.0149086	Enpp3
ENSMUSG00000019990	12.5082	-2.01078	0.589841	-3.40902	0.000651957	0.00121817	Pde7b			ENSMUSG00000019990	26.9594	-3.60809	0.681182	-5.29681	1.17841e-07	3.19231e-07	Pde7b
ENSMUSG00000019992	275.595	-0.845871	0.170744	-4.95403	7.26925e-07	1.93431e-06	Mtfr2			ENSMUSG00000019992	313.039	-1.373	0.307438	-4.46594	7.97185e-06	1.72441e-05	Mtfr2
ENSMUSG00000019996	293.525	-1.57598	0.180574	-8.72764	2.60043e-18	1.52115e-17	Map7			ENSMUSG00000019996	340.966	-2.14907	0.272545	-7.88521	3.14018e-15	1.69914e-14	Map7
ENSMUSG00000019998	129.326	-0.140249	0.269453	-0.520494	0.60272	0.652076	Stx7			ENSMUSG00000019998	136.4	-0.696685	0.325783	-2.1385	0.0324765	0.0418973	Stx7
ENSMUSG00000020003	786.016	-1.52501	0.133208	-11.4483	2.39714e-30	2.32396e-29	Pex7			ENSMUSG00000020003	905.422	-2.03686	0.258016	-7.8943	2.91943e-15	1.58432e-14	Pex7
ENSMUSG00000020015	381.969	-1.51514	0.148535	-10.2005	1.97172e-24	1.54236e-23	Cdk17			ENSMUSG00000020015	443.572	-2.06513	0.268071	-7.70366	1.32224e-14	6.83956e-14	Cdk17
ENSMUSG00000020018	98.3523	0.0542632	0.128395	0.422628	0.672567	0.716809	Snrpf			ENSMUSG00000020018	103.506	-0.449628	0.27682	-1.62426	0.104321	0.123547	Snrpf
ENSMUSG00000020019	17.5229	-4.3548	0.733972	-5.9332	2.97087e-09	9.83793e-09	Ntn4			ENSMUSG00000020019	21.447	-4.78662	0.767054	-6.24027	4.36825e-10	1.5293e-09	Ntn4
ENSMUSG00000020020	4.91508	-1.61117	1.2882	-1.25072	0.211038	0.258786	Usp44			ENSMUSG00000020020	5.83276	-2.13148	1.28776	-1.65518	0.0978881	0.116522	Usp44
ENSMUSG00000020021	2252.03	-1.24122	0.147991	-8.38716	4.98044e-17	2.73061e-16	Fgd6			ENSMUSG00000020021	2604.6	-1.78066	0.281703	-6.32104	2.59801e-10	9.30242e-10	Fgd6
ENSMUSG00000020022	61.7338	-5.84402	0.379415	-15.4027	1.56986e-53	3.13726e-52	Ndufa12			ENSMUSG00000020022	76.1753	-6.39947	0.44202	-14.4778	1.67388e-47	4.45354e-46	Ndufa12
ENSMUSG00000020023	4409.67	0.107978	0.100313	1.07641	0.281743	0.335237	Tmcc3			ENSMUSG00000020023	4617.93	-0.431169	0.233102	-1.8497	0.0643573	0.0790173	Tmcc3
ENSMUSG00000020024	479.472	-0.848447	0.134605	-6.30326	2.91457e-10	1.0418e-09	Cep83			ENSMUSG00000020024	531.91	-1.35572	0.25675	-5.2803	1.28971e-07	3.47745e-07	Cep83
ENSMUSG00000020027	2.9297	-2.6259	1.75009	-1.50044	0.133502	0.171139	Socs2			ENSMUSG00000020027	3.88931	-2.79625	1.71204	-1.63328	0.10241	0.121508	Socs2
ENSMUSG00000020029	98.3133	-1.28887	0.322381	-3.99797	6.38893e-05	0.000136044	Nudt4			ENSMUSG00000020029	115.105	-1.75274	0.419773	-4.17544	2.97415e-05	5.97553e-05	Nudt4
ENSMUSG00000020032	4.51558	-0.738347	1.39339	-0.529893	0.596186	0.646355	Nuak1			ENSMUSG00000020032	5.63054	-1.30381	1.39214	-0.936552	0.348989	0.380786	Nuak1
ENSMUSG00000020037	50.815	-1.88283	0.58434	-3.22215	0.00127231	0.00229117	Rfx4			ENSMUSG00000020037	63.168	-2.44448	0.621793	-3.93135	8.44707e-05	0.000159586	Rfx4
ENSMUSG00000020038	1859.16	-0.224306	0.140976	-1.59109	0.111589	0.145265	Cry1			ENSMUSG00000020038	2011.07	-0.779864	0.266626	-2.92494	0.00344528	0.00514034	Cry1
ENSMUSG00000020042	8.27913	-4.21915	0.971514	-4.34287	1.40636e-05	3.23436e-05	Btbd11			ENSMUSG00000020042	10.6769	-5.0615	0.97287	-5.20265	1.96467e-07	5.18505e-07	Btbd11
ENSMUSG00000020048	1966.3	-1.18719	0.209274	-5.67289	1.40405e-08	4.40278e-08	Hsp90b1			ENSMUSG00000020048	2278.06	-1.71107	0.321167	-5.32767	9.94796e-08	2.71563e-07	Hsp90b1
ENSMUSG00000020051	15.6876	-0.947296	0.543363	-1.74339	0.0812647	0.108843	Pah			ENSMUSG00000020051	16.1304	-1.58811	0.533213	-2.97838	0.00289781	0.00437874	Pah
ENSMUSG00000020053	6.67983	-1.51162	0.809566	-1.86719	0.0618749	0.0848029	Igf1			ENSMUSG00000020053	7.82912	-2.08317	0.877592	-2.37373	0.0176093	0.0236711	Igf1
ENSMUSG00000020056	37.3992	-2.48879	0.349652	-7.11789	1.09588e-12	4.63914e-12	Washc3			ENSMUSG00000020056	44.5296	-3.11239	0.389353	-7.99373	1.30917e-15	7.29447e-15	Washc3
ENSMUSG00000020059	132.573	0.627214	0.262153	2.39255	0.0167319	0.025376	Sycp3			ENSMUSG00000020059	130.361	-0.0367033	0.290448	-0.126368	0.899441	0.910189	Sycp3
ENSMUSG00000020062	27.9211	-1.71169	0.744991	-2.2976	0.0215844	0.0321366	Slc5a8			ENSMUSG00000020062	34.831	-2.06119	0.78573	-2.62327	0.00870894	0.0122933	Slc5a8
ENSMUSG00000020063	155.732	-1.29706	0.301149	-4.30703	1.65461e-05	3.77861e-05	Sirt1			ENSMUSG00000020063	184.004	-1.75696	0.409271	-4.29289	1.76361e-05	3.64793e-05	Sirt1
ENSMUSG00000020064	40.1384	-1.06293	0.430992	-2.46623	0.0136544	0.0210351	Herc4			ENSMUSG00000020064	44.9168	-1.59182	0.47468	-3.35346	0.000798066	0.0013105	Herc4
ENSMUSG00000020067	7.02098	-2.36713	1.1487	-2.06069	0.0393321	0.0558281	Mypn			ENSMUSG00000020067	8.48155	-2.81901	1.14315	-2.466	0.013663	0.0186718	Mypn
ENSMUSG00000020069	158.135	0.0822697	0.194695	0.422557	0.672618	0.716818	Hnrnph3			ENSMUSG00000020069	167.78	-0.45124	0.308443	-1.46296	0.143478	0.166342	Hnrnph3
ENSMUSG00000020070	43.2328	-0.247149	0.34563	-0.715068	0.474567	0.529896	Rufy2			ENSMUSG00000020070	47.8335	-0.661034	0.456338	-1.44856	0.14746	0.17058	Rufy2
ENSMUSG00000020072	41.4493	0.392187	0.535408	0.732502	0.463862	0.519654	Pbld2			ENSMUSG00000020072	44.5124	-0.0674408	0.59801	-0.112775	0.910209	0.920081	Pbld2
ENSMUSG00000020074	1643.7	0.0194689	0.102783	0.189417	0.849766	0.874462	Ccar1			ENSMUSG00000020074	1735.66	-0.522592	0.239957	-2.17786	0.0294163	0.0381886	Ccar1
ENSMUSG00000020075	150.23	-1.11644	0.241316	-4.62647	3.71945e-06	9.15365e-06	Ddx21			ENSMUSG00000020075	173.497	-1.62875	0.353334	-4.60966	4.03323e-06	9.07259e-06	Ddx21
ENSMUSG00000020076	184.488	-1.74832	0.132528	-13.1921	9.74791e-40	1.30446e-38	Ddx50			ENSMUSG00000020076	216.136	-2.26102	0.280755	-8.05337	8.05421e-16	4.54996e-15	Ddx50
ENSMUSG00000020077	812.853	0.00546377	0.110932	0.0492535	0.960717	0.967358	Srgn			ENSMUSG00000020077	848.196	-0.530722	0.21844	-2.4296	0.0151155	0.0205272	Srgn
ENSMUSG00000020078	1400.84	-1.78179	0.0961495	-18.5314	1.15245e-76	3.96246e-75	Vps26a			ENSMUSG00000020078	1639	-2.32054	0.239454	-9.69097	3.29399e-22	2.77808e-21	Vps26a
ENSMUSG00000020079	773.434	0.0291549	0.174646	0.166937	0.867419	0.888992	Supv3l1			ENSMUSG00000020079	825.002	-0.514254	0.289161	-1.77843	0.0753328	0.0914098	Supv3l1
ENSMUSG00000020083	1842.57	0.36708	0.132143	2.77789	0.00547133	0.00895196	Fam241b			ENSMUSG00000020083	1923.05	-0.151556	0.270071	-0.561171	0.574681	0.603454	Fam241b
ENSMUSG00000020085	7.13457	-4.33616	1.03083	-4.20645	2.59408e-05	5.78565e-05	Aifm2			ENSMUSG00000020085	9.28648	-4.58587	1.08999	-4.20725	2.58498e-05	5.23842e-05	Aifm2
ENSMUSG00000020086	10.0185	-7.10256	0.873878	-8.12763	4.37747e-16	2.27106e-15	Macroh2a2			ENSMUSG00000020086	12.3809	-7.67203	0.93533	-8.20248	2.3548e-16	1.38369e-15	Macroh2a2
ENSMUSG00000020087	222.017	-4.19404	0.45654	-9.18658	4.05546e-20	2.59734e-19	Tysnd1			ENSMUSG00000020087	277.141	-4.62852	0.512911	-9.02403	1.8129e-19	1.31605e-18	Tysnd1
ENSMUSG00000020088	312.229	-2.27799	0.12486	-18.2443	2.29586e-74	7.49064e-73	Sar1a			ENSMUSG00000020088	364.933	-2.79541	0.225023	-12.4228	1.96597e-35	3.1934e-34	Sar1a
ENSMUSG00000020089	927.845	-1.40137	0.111989	-12.5134	6.30311e-36	7.50902e-35	Ppa1			ENSMUSG00000020089	1063.63	-1.95411	0.234637	-8.32823	8.20578e-17	4.97777e-16	Ppa1
ENSMUSG00000020091	77.7991	-0.33838	0.362029	-0.934676	0.349955	0.405223	Eif4ebp2			ENSMUSG00000020091	86.1769	-0.91454	0.43372	-2.10859	0.0349797	0.0448732	Eif4ebp2
ENSMUSG00000020097	3.10901	-2.72915	1.98073	-1.37785	0.168249	0.210765	Sgpl1			ENSMUSG00000020097	4.39017	-2.97104	1.83755	-1.61685	0.105912	0.125253	Sgpl1
ENSMUSG00000020098	384.938	-0.315147	0.0990338	-3.18221	0.00146155	0.00260792	Pcbd1			ENSMUSG00000020098	415.382	-0.816565	0.253011	-3.22739	0.00124923	0.00199327	Pcbd1
ENSMUSG00000020099	4.14493	-2.9746	1.20488	-2.46879	0.013557	0.0208967	Unc5b			ENSMUSG00000020099	4.9528	-3.80692	1.21286	-3.13878	0.0016965	0.0026514	Unc5b
ENSMUSG00000020100	52.427	-1.86583	0.326367	-5.71697	1.08443e-08	3.42704e-08	Slc29a3			ENSMUSG00000020100	61.2893	-2.36776	0.404246	-5.85722	4.70674e-09	1.49501e-08	Slc29a3
ENSMUSG00000020102	13.1351	-1.71896	0.898863	-1.91238	0.055828	0.0770918	Slc16a7			ENSMUSG00000020102	15.176	-2.07283	0.910195	-2.27734	0.0227658	0.0300554	Slc16a7
ENSMUSG00000020105	37.805	-2.03571	0.657742	-3.09499	0.00196817	0.00344709	Lrig3			ENSMUSG00000020105	45.7906	-2.33336	0.699911	-3.3338	0.00085669	0.00139919	Lrig3
ENSMUSG00000020107	714.892	-1.99608	0.15226	-13.1097	2.89795e-39	3.81955e-38	Anapc16			ENSMUSG00000020107	848.514	-2.50511	0.283711	-8.82978	1.0488e-18	7.25073e-18	Anapc16
ENSMUSG00000020108	713.572	0.00822442	0.177532	0.0463263	0.96305	0.969354	Ddit4			ENSMUSG00000020108	765.36	-0.522404	0.298001	-1.75303	0.0795975	0.0961162	Ddit4
ENSMUSG00000020109	144.437	-3.23121	0.237161	-13.6245	2.86213e-42	4.16577e-41	Dnajb12			ENSMUSG00000020109	178.352	-3.86528	0.293084	-13.1883	1.02447e-39	2.0012e-38	Dnajb12
ENSMUSG00000020111	241.064	-1.91972	0.139555	-13.756	4.68672e-43	7.02458e-42	Micu1			ENSMUSG00000020111	281.907	-2.4615	0.250853	-9.81252	9.94575e-23	8.71403e-22	Micu1
ENSMUSG00000020114	1544.18	-1.77283	0.134268	-13.2037	8.35421e-40	1.12248e-38	Cand1			ENSMUSG00000020114	1813.05	-2.29743	0.265591	-8.65026	5.13818e-18	3.3987e-17	Cand1
ENSMUSG00000020115	161.58	-0.561249	0.256923	-2.1845	0.0289254	0.042137	Tbk1			ENSMUSG00000020115	180.758	-1.06381	0.361329	-2.94416	0.00323835	0.00485636	Tbk1
ENSMUSG00000020116	399.419	-1.6336	0.123756	-13.2001	8.75725e-40	1.17378e-38	Pno1			ENSMUSG00000020116	463.655	-2.15658	0.257863	-8.36328	6.09993e-17	3.73564e-16	Pno1
ENSMUSG00000020120	168.268	-1.42249	0.344168	-4.13312	3.57867e-05	7.84049e-05	Plek			ENSMUSG00000020120	191.334	-1.86742	0.400364	-4.6643	3.09663e-06	7.07547e-06	Plek
ENSMUSG00000020121	140.07	-1.52874	0.250032	-6.1142	9.70445e-10	3.34014e-09	Srgap1			ENSMUSG00000020121	163.894	-1.9573	0.370406	-5.28421	1.26249e-07	3.40847e-07	Srgap1
ENSMUSG00000020122	455.269	-2.57963	0.143012	-18.0379	9.8257e-73	3.0846e-71	Egfr			ENSMUSG00000020122	554.775	-3.14913	0.264009	-11.9281	8.443e-33	1.22475e-31	Egfr
ENSMUSG00000020124	3590.49	-0.433644	0.126337	-3.43244	0.000598167	0.00112259	Usp15			ENSMUSG00000020124	3957.55	-0.957212	0.274362	-3.48886	0.000485081	0.000821286	Usp15
ENSMUSG00000020128	106.791	-1.09842	0.266507	-4.12156	3.76318e-05	8.21765e-05	Vps54			ENSMUSG00000020128	121.021	-1.65374	0.341429	-4.84359	1.27513e-06	3.05101e-06	Vps54
ENSMUSG00000020130	11099.7	-0.235757	0.0959782	-2.45636	0.0140351	0.0215696	Tbc1d15			ENSMUSG00000020130	11967.3	-0.766243	0.246497	-3.10853	0.0018802	0.00292288	Tbc1d15
ENSMUSG00000020132	383.934	-2.32841	0.170446	-13.6607	1.74323e-42	2.55966e-41	Rab21			ENSMUSG00000020132	460.89	-2.86366	0.283249	-10.11	4.9859e-24	4.69914e-23	Rab21
ENSMUSG00000020133	129.583	-4.79093	0.473082	-10.1271	4.19069e-24	3.22946e-23	2310011J03Rik			ENSMUSG00000020133	164.562	-5.36222	0.500662	-10.7103	9.11064e-27	9.92061e-26	2310011J03Rik
ENSMUSG00000020134	789.192	-0.918032	0.16738	-5.4847	4.14162e-08	1.24129e-07	Peli1			ENSMUSG00000020134	884.149	-1.49615	0.259857	-5.7576	8.53164e-09	2.6337e-08	Peli1
ENSMUSG00000020135	2.14801	-5.2422	1.73793	-3.01635	0.00255837	0.00439731	Apc2			ENSMUSG00000020135	2.77608	-5.87267	1.74058	-3.37397	0.000740936	0.00122282	Apc2
ENSMUSG00000020137	39.1005	0.0979631	0.399934	0.244948	0.806497	0.836518	Thap2			ENSMUSG00000020137	40.4152	-0.575832	0.435465	-1.32234	0.186055	0.211876	Thap2
ENSMUSG00000020140	8.53492	1.36244	1.16251	1.17198	0.241206	0.291919	Lgr5			ENSMUSG00000020140	7.15809	0.335299	1.14407	0.293075	0.769464	0.79065	Lgr5
ENSMUSG00000020142	3.65258	-6.00473	1.33653	-4.49276	7.03057e-06	1.67441e-05	Slc1a4			ENSMUSG00000020142	4.68508	-6.62352	1.37429	-4.81959	1.43852e-06	3.42331e-06	Slc1a4
ENSMUSG00000020143	24.0793	-3.06654	0.661543	-4.63543	3.56194e-06	8.78557e-06	Dock2			ENSMUSG00000020143	28.2248	-3.50724	0.672963	-5.21163	1.87186e-07	4.95658e-07	Dock2
ENSMUSG00000020149	183.911	-2.70325	0.277427	-9.74399	1.95707e-22	1.3991e-21	Rab1a			ENSMUSG00000020149	221.925	-3.26445	0.335986	-9.71602	2.57652e-22	2.19181e-21	Rab1a
ENSMUSG00000020150	10.9256	-5.20791	0.951514	-5.47329	4.4176e-08	1.31972e-07	Gamt			ENSMUSG00000020150	13.9003	-5.74253	0.965155	-5.94985	2.68382e-09	8.7155e-09	Gamt
ENSMUSG00000020151	810.652	-0.0794272	0.138158	-0.574903	0.565357	0.617446	Ptprr			ENSMUSG00000020151	860.919	-0.595612	0.257485	-2.31319	0.020712	0.0275313	Ptprr
ENSMUSG00000020152	1794.28	-0.538488	0.106496	-5.0564	4.27235e-07	1.16351e-06	Actr2			ENSMUSG00000020152	1938.51	-1.08932	0.210604	-5.17237	2.31145e-07	6.04762e-07	Actr2
ENSMUSG00000020153	458.251	-8.08513	0.70307	-11.4997	1.3231e-30	1.29633e-29	Ndufs7			ENSMUSG00000020153	580.752	-8.59728	0.768244	-11.1908	4.5221e-29	5.51848e-28	Ndufs7
ENSMUSG00000020154	115.919	-1.5224	0.533687	-2.8526	0.00433627	0.00721424	Ptprb			ENSMUSG00000020154	136.559	-2.0328	0.560848	-3.62452	0.0002895	0.000507028	Ptprb
ENSMUSG00000020155	1.19222	-2.6717	1.95351	-1.36764	0.171424	0.214422	Kcnmb1			ENSMUSG00000020155	1.49933	-3.29221	2.04826	-1.60732	0.107985	0.127496	Kcnmb1
ENSMUSG00000020156	412.153	-1.84934	0.247724	-7.46535	8.30811e-14	3.78319e-13	Pwwp3a			ENSMUSG00000020156	486.582	-2.53585	0.276423	-9.17381	4.5657e-20	3.40479e-19	Pwwp3a
ENSMUSG00000020159	75.5206	0.104513	0.319306	0.327312	0.743432	0.780511	Gabrp			ENSMUSG00000020159	80.085	-0.428672	0.39731	-1.07893	0.280617	0.310325	Gabrp
ENSMUSG00000020160	3.32354	-3.72856	1.41549	-2.63411	0.00843583	0.0134177	Meis1			ENSMUSG00000020160	3.98156	-4.45534	1.43052	-3.11449	0.00184262	0.00286794	Meis1
ENSMUSG00000020163	357.732	-5.13471	0.395948	-12.9681	1.85528e-38	2.38657e-37	Uqcr11			ENSMUSG00000020163	448.13	-5.47892	0.483866	-11.3232	1.00707e-29	1.26792e-28	Uqcr11
ENSMUSG00000020166	606.503	-1.02414	0.161514	-6.34086	2.28485e-10	8.23091e-10	Cnot2			ENSMUSG00000020166	690.279	-1.55712	0.285879	-5.4468	5.12851e-08	1.45228e-07	Cnot2
ENSMUSG00000020167	223.786	-0.572505	0.216329	-2.64646	0.00813392	0.0129673	Tcf3			ENSMUSG00000020167	243.08	-1.12643	0.286633	-3.92987	8.49921e-05	0.00016048	Tcf3
ENSMUSG00000020169	6.37215	-1.6676	0.790784	-2.10879	0.0349624	0.0501097	Best3			ENSMUSG00000020169	7.79783	-2.16959	0.887054	-2.44584	0.0144515	0.0196719	Best3
ENSMUSG00000020170	92.7342	-1.8799	0.308077	-6.10203	1.04731e-09	3.59351e-09	Frs2			ENSMUSG00000020170	110.507	-2.37382	0.399013	-5.94923	2.69402e-09	8.74691e-09	Frs2
ENSMUSG00000020171	731.98	-0.127161	0.12111	-1.04996	0.293735	0.347886	Yeats4			ENSMUSG00000020171	776.986	-0.649104	0.243626	-2.66435	0.00771367	0.0109626	Yeats4
ENSMUSG00000020173	179.444	0.531365	0.534983	0.993238	0.320594	0.375545	Cobl			ENSMUSG00000020173	194.174	-0.0671453	0.696823	-0.0963592	0.923235	0.931475	Cobl
ENSMUSG00000020175	6.6738	-2.12751	1.40014	-1.51949	0.128639	0.165426	Rab36			ENSMUSG00000020175	7.92532	-2.69136	1.32478	-2.03155	0.042199	0.053371	Rab36
ENSMUSG00000020176	408.781	-0.821796	0.17247	-4.76486	1.88982e-06	4.79675e-06	Grb10			ENSMUSG00000020176	459.419	-1.31956	0.299015	-4.41302	1.01937e-05	2.17485e-05	Grb10
ENSMUSG00000020178	2.51548	0.688922	2.0803	0.331165	0.740519	0.778244	Adora2a			ENSMUSG00000020178	2.43065	-0.348303	2.03629	-0.171048	0.864186	0.878456	Adora2a
ENSMUSG00000020180	1265.73	0.253797	0.157791	1.60844	0.107739	0.140717	Snrpd3			ENSMUSG00000020180	1280.31	-0.32772	0.202127	-1.62136	0.104941	0.12422	Snrpd3
ENSMUSG00000020181	1274.53	-0.618459	0.17211	-3.5934	0.000326392	0.000634483	Nav3			ENSMUSG00000020181	1386.6	-1.21474	0.237945	-5.10512	3.3058e-07	8.49598e-07	Nav3
ENSMUSG00000020183	96.5185	-0.725439	0.386554	-1.87668	0.0605615	0.0831331	Cpm			ENSMUSG00000020183	111.883	-1.24298	0.46748	-2.6589	0.00783973	0.011137	Cpm
ENSMUSG00000020184	1321.58	0.0350525	0.13452	0.260575	0.79442	0.826159	Mdm2			ENSMUSG00000020184	1421.02	-0.451389	0.288186	-1.56631	0.117275	0.137774	Mdm2
ENSMUSG00000020185	4.82145	-3.65005	1.34063	-2.72265	0.00647611	0.0104885	E2f7			ENSMUSG00000020185	6.0554	-4.48169	1.30251	-3.44081	0.000579972	0.000971981	E2f7
ENSMUSG00000020186	24.6705	-0.551334	0.557868	-0.988287	0.323012	0.377951	Csrp2			ENSMUSG00000020186	26.2482	-1.09912	0.580817	-1.89237	0.0584422	0.072319	Csrp2
ENSMUSG00000020189	3001.44	-0.726856	0.132673	-5.47854	4.28857e-08	1.28256e-07	Osbpl8			ENSMUSG00000020189	3340.74	-1.25392	0.263619	-4.75655	1.96932e-06	4.61603e-06	Osbpl8
ENSMUSG00000020190	61.0414	-0.39955	0.343783	-1.16222	0.245147	0.296148	Mknk2			ENSMUSG00000020190	67.3635	-0.875752	0.430392	-2.03477	0.0418735	0.0529955	Mknk2
ENSMUSG00000020193	3.03723	0.774715	1.47471	0.525333	0.599351	0.649447	Zpbp			ENSMUSG00000020193	2.50791	-0.137064	1.54319	-0.0888184	0.929226	0.936638	Zpbp
ENSMUSG00000020196	1438.03	-0.32636	0.172377	-1.89329	0.0583193	0.0803141	Cabin1			ENSMUSG00000020196	1571	-0.875053	0.287312	-3.04566	0.00232174	0.00356149	Cabin1
ENSMUSG00000020198	607.712	-0.512461	0.242976	-2.1091	0.0349362	0.0500808	Ap3d1			ENSMUSG00000020198	673.779	-1.02217	0.337447	-3.02914	0.00245253	0.00374696	Ap3d1
ENSMUSG00000020205	29.0247	-0.225803	0.404745	-0.557889	0.57692	0.628421	Phlda1			ENSMUSG00000020205	30.3815	-0.827441	0.44451	-1.86147	0.062678	0.0771258	Phlda1
ENSMUSG00000020211	185.366	-0.834067	0.162874	-5.12092	3.04046e-07	8.39031e-07	Sf3a2			ENSMUSG00000020211	202.659	-1.43441	0.21611	-6.63742	3.19224e-11	1.24191e-10	Sf3a2
ENSMUSG00000020212	85.7461	-0.174141	0.269257	-0.646748	0.517795	0.572162	Mdm1			ENSMUSG00000020212	91.8184	-0.729797	0.348759	-2.09256	0.0363888	0.0465449	Mdm1
ENSMUSG00000020218	12.1032	-1.56508	1.02109	-1.53276	0.125336	0.161528	Wif1			ENSMUSG00000020218	13.0141	-2.51238	0.928929	-2.7046	0.00683868	0.00977909	Wif1
ENSMUSG00000020219	243.39	-6.32239	0.308935	-20.4652	4.40323e-93	2.15072e-91	Timm13			ENSMUSG00000020219	305.566	-6.7485	0.444269	-15.1901	4.11111e-52	1.31634e-50	Timm13
ENSMUSG00000020220	611.76	-1.45049	0.191084	-7.59084	3.17835e-14	1.48308e-13	Vps13d			ENSMUSG00000020220	707.539	-2.0144	0.281353	-7.15968	8.08669e-13	3.61959e-12	Vps13d
ENSMUSG00000020224	155.244	-0.475104	0.136854	-3.47161	0.000517354	0.000979892	Llph			ENSMUSG00000020224	166.342	-1.03909	0.22507	-4.61674	3.89807e-06	8.78988e-06	Llph
ENSMUSG00000020225	97.1582	-2.8476	0.366719	-7.76509	8.15904e-15	3.94002e-14	Tmbim4			ENSMUSG00000020225	113.68	-3.50099	0.337076	-10.3863	2.86108e-25	2.88913e-24	Tmbim4
ENSMUSG00000020226	9.96171	-3.22648	1.21214	-2.66181	0.00777214	0.0124251	Slc5a4b			ENSMUSG00000020226	12.9193	-4.02257	1.12959	-3.56108	0.000369326	0.000637069	Slc5a4b
ENSMUSG00000020228	61.9647	-0.816866	0.413053	-1.97763	0.0479705	0.0670295	Helb			ENSMUSG00000020228	72.0533	-1.23032	0.504122	-2.44053	0.0146659	0.0199508	Helb
ENSMUSG00000020229	8.64426	-1.71433	0.988485	-1.7343	0.082865	0.110729	Slc5a4a			ENSMUSG00000020229	10.8342	-2.44824	0.992571	-2.46656	0.0136416	0.0186456	Slc5a4a
ENSMUSG00000020230	694.396	-0.197802	0.165766	-1.19325	0.23277	0.282988	Prmt2			ENSMUSG00000020230	750.287	-0.772194	0.278342	-2.77426	0.00553278	0.00801652	Prmt2
ENSMUSG00000020231	93.9084	-0.300618	0.43336	-0.693691	0.487876	0.543149	Dip2a			ENSMUSG00000020231	104.914	-0.689417	0.502624	-1.37164	0.170177	0.194912	Dip2a
ENSMUSG00000020232	144.561	-0.359666	0.271316	-1.32563	0.184962	0.229794	Hmg20b			ENSMUSG00000020232	150.025	-1.05583	0.245734	-4.29665	1.73397e-05	3.5893e-05	Hmg20b
ENSMUSG00000020234	2.33595	-1.59849	1.61588	-0.989236	0.322547	0.377461	4930404N11Rik			ENSMUSG00000020234	2.80307	-2.21481	1.64689	-1.34484	0.178676	0.203933	4930404N11Rik
ENSMUSG00000020235	827.711	-3.7006	0.262227	-14.1122	3.19564e-45	5.08821e-44	Fzr1			ENSMUSG00000020235	1023.94	-4.25785	0.323017	-13.1815	1.12124e-39	2.18511e-38	Fzr1
ENSMUSG00000020238	202.829	-4.71073	0.434186	-10.8496	2.00397e-27	1.75805e-26	Ncln			ENSMUSG00000020238	258.655	-5.22643	0.490736	-10.6502	1.74042e-26	1.87193e-25	Ncln
ENSMUSG00000020246	104.656	0.00451487	0.221311	0.0204006	0.983724	0.986516	Hcfc2			ENSMUSG00000020246	107.227	-0.535065	0.267147	-2.00288	0.0451898	0.056869	Hcfc2
ENSMUSG00000020248	138.077	-0.178511	0.289324	-0.616993	0.53724	0.590935	Nfyb			ENSMUSG00000020248	142.225	-0.799641	0.294466	-2.71556	0.00661638	0.00948316	Nfyb
ENSMUSG00000020250	939.201	-0.97301	0.135984	-7.15531	8.34813e-13	3.56578e-12	Txnrd1			ENSMUSG00000020250	1052.75	-1.56444	0.233073	-6.71223	1.91677e-11	7.6205e-11	Txnrd1
ENSMUSG00000020253	29.0041	-2.96009	0.591041	-5.00825	5.49258e-07	1.47861e-06	Ppm1m			ENSMUSG00000020253	36.2361	-3.54798	0.621348	-5.71013	1.1289e-08	3.44788e-08	Ppm1m
ENSMUSG00000020255	11480.9	-1.03131	0.103779	-9.93755	2.85776e-23	2.12344e-22	D10Wsu102e			ENSMUSG00000020255	13034.7	-1.56148	0.256353	-6.09114	1.12112e-09	3.76536e-09	D10Wsu102e
ENSMUSG00000020256	3.86338	-1.58545	1.7975	-0.882029	0.377761	0.434031	Aldh1l2			ENSMUSG00000020256	5.11676	-1.87807	1.69847	-1.10574	0.268838	0.298109	Aldh1l2
ENSMUSG00000020257	1765.54	-1.75584	0.16065	-10.9296	8.32199e-28	7.37871e-27	Wdr82			ENSMUSG00000020257	2067.5	-2.3465	0.246885	-9.50443	2.01155e-21	1.62267e-20	Wdr82
ENSMUSG00000020260	744.332	-1.27449	0.160201	-7.95559	1.78276e-15	8.96619e-15	Pofut2			ENSMUSG00000020260	858.036	-1.78139	0.291075	-6.12002	9.35623e-10	3.16851e-09	Pofut2
ENSMUSG00000020261	47.5785	-0.85593	0.500225	-1.71109	0.0870648	0.1158	Slc36a1			ENSMUSG00000020261	52.9906	-1.31126	0.537743	-2.43845	0.0147503	0.0200574	Slc36a1
ENSMUSG00000020262	50.6053	-2.42169	0.265405	-9.12452	7.2058e-20	4.56918e-19	Adarb1			ENSMUSG00000020262	59.8966	-2.90319	0.368021	-7.88865	3.05472e-15	1.65504e-14	Adarb1
ENSMUSG00000020263	10.1722	-1.69156	1.1578	-1.46102	0.144011	0.183503	Appl2			ENSMUSG00000020263	11.9917	-2.45748	1.1004	-2.23325	0.0255324	0.0334353	Appl2
ENSMUSG00000020265	675.168	-2.68085	0.195255	-13.73	6.71047e-43	1.00037e-41	Sumo3			ENSMUSG00000020265	813.994	-3.2774	0.25499	-12.853	8.27134e-38	1.47103e-36	Sumo3
ENSMUSG00000020267	1078.68	-7.43782	0.271566	-27.3887	3.74339e-165	7.67487e-163	Hint1			ENSMUSG00000020267	1382.63	-8.01665	0.350414	-22.8777	7.75224e-116	2.12005e-113	Hint1
ENSMUSG00000020268	15.2087	-2.03662	0.613375	-3.32035	0.000899053	0.00165052	Lyrm7			ENSMUSG00000020268	17.786	-2.41666	0.68385	-3.53391	0.000409467	0.000701955	Lyrm7
ENSMUSG00000020271	539.086	-0.359121	0.15794	-2.27378	0.0229795	0.0340489	Fbxw11			ENSMUSG00000020271	590.042	-0.886902	0.28645	-3.09619	0.00196025	0.00304054	Fbxw11
ENSMUSG00000020272	47.4513	-1.24306	0.411788	-3.0187	0.00253862	0.00436925	Stk10			ENSMUSG00000020272	54.4017	-1.92318	0.439447	-4.37637	1.20672e-05	2.54816e-05	Stk10
ENSMUSG00000020273	1750.78	-1.53289	0.146022	-10.4977	8.85213e-26	7.2848e-25	Papolg			ENSMUSG00000020273	2030.12	-2.07536	0.260883	-7.95513	1.7894e-15	9.85823e-15	Papolg
ENSMUSG00000020275	199.707	-0.425724	0.211447	-2.01338	0.0440744	0.0619495	Rel			ENSMUSG00000020275	219.961	-0.911258	0.328471	-2.77424	0.00553304	0.00801652	Rel
ENSMUSG00000020277	137.282	-0.31228	0.366791	-0.851383	0.394556	0.450926	Pfkl			ENSMUSG00000020277	145.274	-0.967622	0.380106	-2.54566	0.0109071	0.0151387	Pfkl
ENSMUSG00000020280	28.0525	-3.02127	0.541815	-5.5762	2.45834e-08	7.52548e-08	Pus10			ENSMUSG00000020280	35.0454	-3.4626	0.618534	-5.59808	2.16738e-08	6.41751e-08	Pus10
ENSMUSG00000020282	126.749	-2.46993	1.71869	-1.4371	0.150689	0.191162	Rhbdf1			ENSMUSG00000020282	163.883	-3.29945	1.72686	-1.91067	0.0560469	0.069551	Rhbdf1
ENSMUSG00000020283	1365.78	0.341267	0.126254	2.70302	0.00687134	0.0110801	Pex13			ENSMUSG00000020283	1435.33	-0.128695	0.278436	-0.462207	0.643933	0.6705	Pex13
ENSMUSG00000020284	314.723	-1.54477	0.166761	-9.26336	1.98098e-20	1.29266e-19	Cfap410			ENSMUSG00000020284	362.69	-2.04184	0.282232	-7.23461	4.66861e-13	2.13141e-12	Cfap410
ENSMUSG00000020286	69.3675	-3.12405	0.417999	-7.47382	7.78973e-14	3.55298e-13	1700093K21Rik			ENSMUSG00000020286	81.7531	-3.81862	0.374725	-10.1905	2.18722e-24	2.09335e-23	1700093K21Rik
ENSMUSG00000020287	184.595	0.242221	0.255221	0.949064	0.342588	0.397857	Mpg			ENSMUSG00000020287	187.724	-0.264046	0.302964	-0.871542	0.383458	0.415083	Mpg
ENSMUSG00000020288	593.188	-1.90253	0.146564	-12.9809	1.57114e-38	2.02577e-37	Ahsa2			ENSMUSG00000020288	703.273	-2.39435	0.292344	-8.19018	2.60842e-16	1.52572e-15	Ahsa2
ENSMUSG00000020289	154.829	-0.556562	0.189505	-2.93692	0.00331492	0.00560843	Nprl3			ENSMUSG00000020289	167.118	-1.08739	0.271034	-4.01202	6.02025e-05	0.000115903	Nprl3
ENSMUSG00000020290	742.349	-1.37981	0.13848	-9.96397	2.19139e-23	1.6393e-22	Xpo1			ENSMUSG00000020290	850.392	-1.91847	0.252595	-7.59504	3.07695e-14	1.55075e-13	Xpo1
ENSMUSG00000020295	6.02157	-3.99274	1.20553	-3.31201	0.000926273	0.00169749	Hbq1a			ENSMUSG00000020295	7.79784	-4.35958	1.21432	-3.59013	0.00033051	0.000573732	Hbq1a
ENSMUSG00000020297	3.8427	-1.62621	1.16621	-1.39444	0.163185	0.205118	Nsg2			ENSMUSG00000020297	4.27714	-2.12236	1.21488	-1.74697	0.0806417	0.0972885	Nsg2
ENSMUSG00000020300	532.42	-0.246457	0.218777	-1.12652	0.259945	0.312096	Cpeb4			ENSMUSG00000020300	586.087	-0.740411	0.336078	-2.20309	0.0275883	0.0359581	Cpeb4
ENSMUSG00000020303	45.1855	0.485862	0.608311	0.798707	0.42446	0.480833	Stc2			ENSMUSG00000020303	47.6243	-0.157225	0.636696	-0.246939	0.804955	0.823921	Stc2
ENSMUSG00000020305	101.923	0.227032	0.311979	0.727717	0.466787	0.522367	Asb3			ENSMUSG00000020305	110.085	-0.315416	0.411672	-0.766184	0.443567	0.475429	Asb3
ENSMUSG00000020307	346.411	-0.636915	0.16834	-3.78351	0.000154633	0.000314667	Cdc34			ENSMUSG00000020307	379.143	-1.21709	0.253128	-4.80818	1.52309e-06	3.61785e-06	Cdc34
ENSMUSG00000020308	161.496	-5.74914	0.359632	-15.9862	1.59523e-57	3.54172e-56	Tpgs1			ENSMUSG00000020308	203.611	-6.14212	0.479221	-12.8169	1.31868e-37	2.3156e-36	Tpgs1
ENSMUSG00000020309	170.138	-0.56649	0.363267	-1.55943	0.118894	0.153942	Chac2			ENSMUSG00000020309	181.488	-1.01345	0.393928	-2.57269	0.0100911	0.0140918	Chac2
ENSMUSG00000020310	10.5428	-2.25857	0.962382	-2.34685	0.018933	0.0284543	Madcam1			ENSMUSG00000020310	12.5322	-2.65587	0.971495	-2.7338	0.00626089	0.00900225	Madcam1
ENSMUSG00000020311	97.1464	-1.64346	0.344841	-4.76586	1.88052e-06	4.77521e-06	Erlec1			ENSMUSG00000020311	113.161	-2.11343	0.415275	-5.08922	3.59547e-07	9.19228e-07	Erlec1
ENSMUSG00000020315	1255.76	-0.669891	0.131	-5.11367	3.15951e-07	8.70149e-07	Sptbn1			ENSMUSG00000020315	1403.01	-1.18353	0.278576	-4.2485	2.15202e-05	4.40329e-05	Sptbn1
ENSMUSG00000020319	23.8449	-0.89005	0.610101	-1.45886	0.144605	0.184217	Wdpcp			ENSMUSG00000020319	27.9051	-1.17698	0.687777	-1.71129	0.0870285	0.104432	Wdpcp
ENSMUSG00000020321	611.687	-0.277338	0.109562	-2.53133	0.0113632	0.0177325	Mdh1			ENSMUSG00000020321	658.686	-0.797059	0.250131	-3.18657	0.00143972	0.00227717	Mdh1
ENSMUSG00000020323	27.2607	-0.0322133	0.483535	-0.0666205	0.946884	0.955805	Prss57			ENSMUSG00000020323	29.4871	-0.610437	0.548886	-1.11214	0.266078	0.295403	Prss57
ENSMUSG00000020325	38.8999	-0.160724	0.439645	-0.365576	0.714681	0.754918	Fstl3			ENSMUSG00000020325	42.6146	-0.701448	0.508616	-1.37913	0.167855	0.192451	Fstl3
ENSMUSG00000020326	19.3593	-2.18956	0.630125	-3.47481	0.000511222	0.000969273	Ccng1			ENSMUSG00000020326	22.5068	-2.64247	0.664108	-3.97898	6.9211e-05	0.000132118	Ccng1
ENSMUSG00000020327	4.11472	-0.472665	1.34857	-0.350493	0.725969	0.765228	Fgf22			ENSMUSG00000020327	4.45543	-1.21001	1.35808	-0.890975	0.372943	0.404698	Fgf22
ENSMUSG00000020328	112.088	-3.76156	0.438826	-8.57187	1.01818e-17	5.77099e-17	Nudcd2			ENSMUSG00000020328	135.484	-4.35207	0.436007	-9.98166	1.8338e-23	1.67808e-22	Nudcd2
ENSMUSG00000020329	193.493	-4.42092	0.751305	-5.88433	3.99673e-09	1.30811e-08	Polrmt			ENSMUSG00000020329	245.02	-4.92985	0.797455	-6.18198	6.33045e-10	2.17338e-09	Polrmt
ENSMUSG00000020330	91.0741	-2.3508	0.397351	-5.91619	3.29483e-09	1.08609e-08	Hmmr			ENSMUSG00000020330	111.132	-2.70415	0.493628	-5.47811	4.29895e-08	1.22863e-07	Hmmr
ENSMUSG00000020332	104.34	-3.43378	0.299483	-11.4657	1.96131e-30	1.90811e-29	Meikin			ENSMUSG00000020332	124.36	-3.9884	0.322133	-12.3812	3.30336e-35	5.29871e-34	Meikin
ENSMUSG00000020333	17.3444	0.352142	0.594136	0.592697	0.553384	0.606249	Acsl6			ENSMUSG00000020333	18.2596	-0.0864162	0.665098	-0.12993	0.896622	0.907612	Acsl6
ENSMUSG00000020335	15.6785	-0.819296	0.587379	-1.39483	0.163066	0.204999	Zfp354b			ENSMUSG00000020335	17.2949	-1.29036	0.640554	-2.01444	0.0439632	0.0554049	Zfp354b
ENSMUSG00000020340	465.245	-1.40874	0.202064	-6.97178	3.12962e-12	1.28457e-11	Cyfip2			ENSMUSG00000020340	537.241	-1.91473	0.306962	-6.23766	4.44153e-10	1.55365e-09	Cyfip2
ENSMUSG00000020346	181.779	-1.34407	0.21463	-6.26228	3.7939e-10	1.34627e-09	Mgat1			ENSMUSG00000020346	211.646	-1.85383	0.333151	-5.56454	2.62845e-08	7.70882e-08	Mgat1
ENSMUSG00000020349	397.048	-2.58247	0.31532	-8.18998	2.61277e-16	1.37572e-15	Ppp2ca			ENSMUSG00000020349	477.535	-3.05209	0.385372	-7.91986	2.3778e-15	1.29799e-14	Ppp2ca
ENSMUSG00000020354	110.703	-1.73823	0.263974	-6.58485	4.55351e-11	1.72925e-10	Sgcd			ENSMUSG00000020354	127.646	-2.37388	0.289964	-8.18682	2.68215e-16	1.56665e-15	Sgcd
ENSMUSG00000020358	256.439	-0.851527	0.204609	-4.16172	3.15859e-05	6.97443e-05	Hnrnpab			ENSMUSG00000020358	281.576	-1.46628	0.24727	-5.92985	3.03205e-09	9.80624e-09	Hnrnpab
ENSMUSG00000020359	150.413	-0.504532	0.239353	-2.1079	0.0350398	0.0502033	Phykpl			ENSMUSG00000020359	164.154	-1.03509	0.322154	-3.21302	0.00131348	0.00208939	Phykpl
ENSMUSG00000020361	1147.97	-2.70772	0.173499	-15.6066	6.56732e-55	1.35651e-53	Hspa4			ENSMUSG00000020361	1407.36	-3.22752	0.300259	-10.7491	5.98148e-27	6.59941e-26	Hspa4
ENSMUSG00000020362	369.757	-0.526234	0.136316	-3.86038	0.00011321	0.000233985	Cnot6			ENSMUSG00000020362	408.684	-1.07332	0.2756	-3.89447	9.84131e-05	0.000184464	Cnot6
ENSMUSG00000020363	7.72428	1.058	1.05572	1.00216	0.316266	0.371208	Gfpt2			ENSMUSG00000020363	6.57732	0.0732026	1.05152	0.0696157	0.9445	0.950826	Gfpt2
ENSMUSG00000020366	374.422	-1.13234	0.200874	-5.63704	1.72999e-08	5.38317e-08	Mapk9			ENSMUSG00000020366	423.749	-1.68764	0.284703	-5.92771	3.07192e-09	9.92367e-09	Mapk9
ENSMUSG00000020368	3200.61	-0.842606	0.12663	-6.65405	2.85127e-11	1.09863e-10	Canx			ENSMUSG00000020368	3565.42	-1.37749	0.248773	-5.53711	3.07503e-08	8.93688e-08	Canx
ENSMUSG00000020372	1061.27	-0.68296	0.128552	-5.31272	1.08002e-07	3.11193e-07	Rack1			ENSMUSG00000020372	1158.07	-1.26461	0.213522	-5.92261	3.16878e-09	1.02286e-08	Rack1
ENSMUSG00000020375	883.043	-2.72587	0.183928	-14.8203	1.08336e-49	1.95772e-48	Rufy1			ENSMUSG00000020375	1065.6	-3.27304	0.270781	-12.0874	1.2308e-33	1.84311e-32	Rufy1
ENSMUSG00000020376	119.527	-0.159376	0.189032	-0.843116	0.399164	0.45547	Rnf130			ENSMUSG00000020376	127.283	-0.667041	0.296018	-2.25338	0.0242354	0.0318644	Rnf130
ENSMUSG00000020377	149.245	-4.0171	0.271169	-14.814	1.18858e-49	2.14319e-48	Ltc4s			ENSMUSG00000020377	184.956	-4.66695	0.297928	-15.6647	2.63732e-55	9.5643e-54	Ltc4s
ENSMUSG00000020380	1274.24	-0.781209	0.177688	-4.39652	1.10002e-05	2.56177e-05	Rad50			ENSMUSG00000020380	1437.9	-1.25715	0.310101	-4.05398	5.03527e-05	9.79459e-05	Rad50
ENSMUSG00000020381	557.214	-3.45454	0.206555	-16.7245	8.68296e-63	2.23216e-61	Mrnip			ENSMUSG00000020381	680.894	-4.00608	0.277867	-14.4173	4.03056e-47	1.05223e-45	Mrnip
ENSMUSG00000020383	2.23266	0.779566	1.65311	0.471574	0.637231	0.683756	Il13			ENSMUSG00000020383	2.1934	0.0612276	1.75178	0.0349517	0.972118	0.974982	Il13
ENSMUSG00000020385	41.6103	-2.35335	0.372559	-6.31671	2.67198e-10	9.58599e-10	Clk4			ENSMUSG00000020385	49.33	-2.82954	0.449779	-6.29097	3.15483e-10	1.1181e-09	Clk4
ENSMUSG00000020386	625.524	-3.28115	0.173443	-18.9177	8.14976e-80	3.04142e-78	Sar1b			ENSMUSG00000020386	755.223	-3.86965	0.214117	-18.0726	5.23433e-73	3.35843e-71	Sar1b
ENSMUSG00000020387	1466.36	-1.73222	0.215785	-8.02752	9.9466e-16	5.06541e-15	Jade2			ENSMUSG00000020387	1741.68	-2.26448	0.321169	-7.05076	1.77949e-12	7.74268e-12	Jade2
ENSMUSG00000020389	3.70355	-1.35821	1.24527	-1.09069	0.275407	0.328617	Cdkl3			ENSMUSG00000020389	4.11585	-2.09877	1.272	-1.64998	0.0989474	0.117701	Cdkl3
ENSMUSG00000020390	550.486	-2.70538	0.192641	-14.0436	8.427e-45	1.32275e-43	Ube2b			ENSMUSG00000020390	652.918	-3.27754	0.233663	-14.0268	1.06884e-44	2.53994e-43	Ube2b
ENSMUSG00000020392	427.091	-0.59345	0.119507	-4.96583	6.84085e-07	1.82441e-06	Cdkn2aipnl			ENSMUSG00000020392	467.708	-1.15602	0.239651	-4.82379	1.40858e-06	3.35645e-06	Cdkn2aipnl
ENSMUSG00000020393	517.078	-2.30594	0.260892	-8.83868	9.68533e-19	5.78368e-18	Kremen1			ENSMUSG00000020393	618.782	-2.81658	0.340359	-8.27531	1.28117e-16	7.66586e-16	Kremen1
ENSMUSG00000020396	78.9471	-1.12832	0.318118	-3.54685	0.000389868	0.000751194	Nefh			ENSMUSG00000020396	92.7967	-1.62798	0.424809	-3.83227	0.000126965	0.000234425	Nefh
ENSMUSG00000020397	820.505	-3.65819	0.21742	-16.8255	1.58784e-63	4.17896e-62	Med7			ENSMUSG00000020397	1002.68	-4.13513	0.311916	-13.2572	4.10036e-40	8.14311e-39	Med7
ENSMUSG00000020400	127.974	-3.19539	0.406715	-7.85657	3.94801e-15	1.94959e-14	Tnip1			ENSMUSG00000020400	161.384	-3.85725	0.434216	-8.88325	6.49321e-19	4.5379e-18	Tnip1
ENSMUSG00000020402	419.507	-0.0494738	0.116682	-0.424007	0.671561	0.715967	Vdac1			ENSMUSG00000020402	447.115	-0.584669	0.259856	-2.24997	0.0244507	0.0321196	Vdac1
ENSMUSG00000020405	7.24964	-4.78798	1.02963	-4.65019	3.31632e-06	8.20899e-06	Fabp6			ENSMUSG00000020405	8.47411	-5.17238	1.0525	-4.91436	8.90713e-07	2.17203e-06	Fabp6
ENSMUSG00000020407	1834.31	-6.40724	0.264915	-24.186	3.12426e-129	3.32594e-127	Upp1			ENSMUSG00000020407	2302.76	-6.80909	0.383074	-17.7749	1.10677e-70	6.41083e-69	Upp1
ENSMUSG00000020409	1025.28	-0.328517	0.141057	-2.32896	0.0198613	0.0297525	Slu7			ENSMUSG00000020409	1097.42	-0.902486	0.231806	-3.89329	9.8894e-05	0.000185323	Slu7
ENSMUSG00000020412	117.206	-2.19315	0.589602	-3.71971	0.000199449	0.000399692	Ascc2			ENSMUSG00000020412	140.324	-2.7599	0.587284	-4.69944	2.6088e-06	6.02934e-06	Ascc2
ENSMUSG00000020413	1552.13	-0.266037	0.112793	-2.35863	0.0183427	0.0276321	Hus1			ENSMUSG00000020413	1684.65	-0.793279	0.262122	-3.02638	0.00247503	0.00377962	Hus1
ENSMUSG00000020415	10475.9	0.317688	0.139706	2.27398	0.0229674	0.034034	Pttg1			ENSMUSG00000020415	10675.9	-0.262313	0.218254	-1.20187	0.229415	0.257163	Pttg1
ENSMUSG00000020419	19.5921	-1.87995	0.828267	-2.26974	0.0232234	0.0343644	Hormad2			ENSMUSG00000020419	22.3766	-2.2671	0.823887	-2.75171	0.00592844	0.00855077	Hormad2
ENSMUSG00000020422	29.6132	-2.53309	0.845995	-2.99421	0.00275153	0.0047074	Tns3			ENSMUSG00000020422	35.4275	-3.13882	0.799345	-3.92674	8.61047e-05	0.000162488	Tns3
ENSMUSG00000020423	165.647	-0.30708	0.291632	-1.05297	0.292354	0.346448	Btg2			ENSMUSG00000020423	174.633	-0.978533	0.307386	-3.1834	0.00145557	0.00229984	Btg2
ENSMUSG00000020424	89.4333	-0.206371	0.390955	-0.527864	0.597594	0.647796	Castor1			ENSMUSG00000020424	96.982	-0.731055	0.446169	-1.63852	0.101314	0.120311	Castor1
ENSMUSG00000020430	753.941	-1.45357	0.122315	-11.8838	1.43626e-32	1.52506e-31	Pes1			ENSMUSG00000020430	866.252	-2.00762	0.238219	-8.42762	3.52781e-17	2.19348e-16	Pes1
ENSMUSG00000020431	63.2258	-2.45334	0.619827	-3.95811	7.55444e-05	0.00015935	Adcy1			ENSMUSG00000020431	80.2897	-2.94408	0.649893	-4.5301	5.89557e-06	1.29595e-05	Adcy1
ENSMUSG00000020432	224.242	-4.17759	0.419339	-9.96232	2.22811e-23	1.66452e-22	Tcn2			ENSMUSG00000020432	282.353	-4.85991	0.42102	-11.5432	7.99154e-31	1.05974e-29	Tcn2
ENSMUSG00000020434	58.9724	-0.716995	0.270067	-2.65487	0.00793384	0.0126665	4921536K21Rik			ENSMUSG00000020434	65.3574	-1.32374	0.34477	-3.83948	0.000123294	0.000228001	4921536K21Rik
ENSMUSG00000020435	207.633	-2.05712	0.234876	-8.7583	1.98216e-18	1.16564e-17	Osbp2			ENSMUSG00000020435	245.04	-2.65641	0.289137	-9.18736	4.02595e-20	3.01711e-19	Osbp2
ENSMUSG00000020440	503.256	-0.808075	0.213177	-3.79064	0.000150261	0.000306107	Arf5			ENSMUSG00000020440	550.226	-1.42284	0.249462	-5.70365	1.17272e-08	3.57648e-08	Arf5
ENSMUSG00000020441	526.478	0.127213	0.109964	1.15686	0.247329	0.298481	2310033P09Rik			ENSMUSG00000020441	547.407	-0.430178	0.226359	-1.90042	0.0573779	0.0711181	2310033P09Rik
ENSMUSG00000020444	78.1981	-0.611143	0.283727	-2.15398	0.0312415	0.0451822	Guk1			ENSMUSG00000020444	88.1098	-1.01757	0.405596	-2.50883	0.0121132	0.0166933	Guk1
ENSMUSG00000020448	2380.17	-1.34404	0.154288	-8.71127	3.00501e-18	1.74857e-17	Rnf185			ENSMUSG00000020448	2760.82	-1.86869	0.285099	-6.55453	5.58183e-11	2.12206e-10	Rnf185
ENSMUSG00000020451	643.318	-2.00294	0.243746	-8.21732	2.08109e-16	1.10136e-15	Limk2			ENSMUSG00000020451	772.758	-2.55628	0.332297	-7.69276	1.43989e-14	7.42512e-14	Limk2
ENSMUSG00000020453	746.744	-1.85272	0.183336	-10.1056	5.21769e-24	4.00972e-23	Patz1			ENSMUSG00000020453	894.224	-2.35899	0.317388	-7.43249	1.06572e-13	5.11606e-13	Patz1
ENSMUSG00000020454	4788.11	-0.760734	0.167879	-4.53144	5.85834e-06	1.40918e-05	Eif4enif1			ENSMUSG00000020454	5362.74	-1.32132	0.277876	-4.75509	1.98361e-06	4.64756e-06	Eif4enif1
ENSMUSG00000020455	1022.99	0.561265	0.187017	3.00114	0.00268972	0.00460734	Trim11			ENSMUSG00000020455	1039.69	-0.054613	0.274105	-0.199241	0.842074	0.857757	Trim11
ENSMUSG00000020456	982.34	-0.980902	0.248172	-3.95251	7.73372e-05	0.000162967	Ogdh			ENSMUSG00000020456	1112.34	-1.59789	0.311081	-5.13658	2.79782e-07	7.24177e-07	Ogdh
ENSMUSG00000020457	334.172	-3.58901	0.275249	-13.0391	7.32706e-39	9.54357e-38	Drg1			ENSMUSG00000020457	408.493	-4.15845	0.318517	-13.0557	5.89937e-39	1.10701e-37	Drg1
ENSMUSG00000020458	208.672	-1.14585	0.198347	-5.77703	7.60324e-09	2.43242e-08	Rtn4			ENSMUSG00000020458	238.564	-1.65127	0.314753	-5.24623	1.55243e-07	4.14694e-07	Rtn4
ENSMUSG00000020459	77.9918	-0.644985	0.244466	-2.63834	0.00833125	0.0132628	Mtif2			ENSMUSG00000020459	88.8538	-1.14036	0.3825	-2.98133	0.00287002	0.00434028	Mtif2
ENSMUSG00000020460	105.793	-6.20356	0.42607	-14.5599	5.05059e-48	8.74611e-47	Rps27a			ENSMUSG00000020460	130.828	-6.96169	0.392224	-17.7493	1.7464e-70	1.00115e-68	Rps27a
ENSMUSG00000020461	7.54738	-4.23114	0.902568	-4.68789	2.7604e-06	6.9008e-06	Clhc1			ENSMUSG00000020461	9.33639	-5.17416	0.92154	-5.61469	1.96914e-08	5.85755e-08	Clhc1
ENSMUSG00000020462	247.342	-1.5131	0.147376	-10.267	9.92895e-25	7.83698e-24	Cfap36			ENSMUSG00000020462	283.714	-1.99401	0.276646	-7.20781	5.68602e-13	2.57197e-12	Cfap36
ENSMUSG00000020463	696.228	-0.156214	0.150587	-1.03736	0.299566	0.353934	Ppp4r3b			ENSMUSG00000020463	748.696	-0.661609	0.277564	-2.38363	0.017143	0.0230871	Ppp4r3b
ENSMUSG00000020464	143.221	-0.392011	0.356209	-1.10051	0.271111	0.324025	Pnpt1			ENSMUSG00000020464	161.749	-0.833501	0.446385	-1.86723	0.0618699	0.0762496	Pnpt1
ENSMUSG00000020467	7.26979	1.05505	1.2355	0.853945	0.393135	0.449673	Efemp1			ENSMUSG00000020467	7.90713	0.608445	1.24754	0.487718	0.62575	0.652667	Efemp1
ENSMUSG00000020471	313.841	-2.98695	0.303422	-9.84421	7.26085e-23	5.28864e-22	Pold2			ENSMUSG00000020471	388.675	-3.51848	0.379199	-9.27871	1.71537e-20	1.31386e-19	Pold2
ENSMUSG00000020472	304.39	-2.06049	0.279869	-7.36233	1.80724e-13	8.05496e-13	Zkscan17			ENSMUSG00000020472	361.787	-2.71976	0.309089	-8.79928	1.377e-18	9.47263e-18	Zkscan17
ENSMUSG00000020474	443.12	0.078966	0.22378	0.352873	0.724184	0.763685	Polm			ENSMUSG00000020474	477.142	-0.398461	0.337116	-1.18197	0.237218	0.265339	Polm
ENSMUSG00000020476	44.9931	-3.74656	0.601114	-6.2327	4.58464e-10	1.61684e-09	Dbnl			ENSMUSG00000020476	58.1474	-4.06445	0.672801	-6.04108	1.53088e-09	5.07818e-09	Dbnl
ENSMUSG00000020477	339.877	-5.93802	0.317482	-18.7035	4.63704e-78	1.64898e-76	Mrps24			ENSMUSG00000020477	423.015	-6.51259	0.363563	-17.9132	9.29948e-72	5.6208e-70	Mrps24
ENSMUSG00000020481	16.606	-3.2455	0.744144	-4.36139	1.29236e-05	2.98418e-05	Ankrd36			ENSMUSG00000020481	20.8992	-4.10985	0.712143	-5.7711	7.87561e-09	2.44248e-08	Ankrd36
ENSMUSG00000020482	4127.49	-0.232943	0.12471	-1.86788	0.0617793	0.0846858	Ccdc117			ENSMUSG00000020482	4467.39	-0.745644	0.265908	-2.80414	0.00504504	0.00735741	Ccdc117
ENSMUSG00000020483	450.755	-1.36953	0.216272	-6.33248	2.41257e-10	8.67782e-10	Dynll2			ENSMUSG00000020483	520.035	-1.93085	0.300557	-6.42423	1.32539e-10	4.86578e-10	Dynll2
ENSMUSG00000020484	5.27954	-2.4272	1.52553	-1.59106	0.111597	0.145265	Xbp1			ENSMUSG00000020484	6.68551	-2.83469	1.45414	-1.94939	0.0512491	0.0639253	Xbp1
ENSMUSG00000020485	161.638	-5.55825	0.229241	-24.2463	7.22613e-130	7.79249e-128	Supt4a			ENSMUSG00000020485	198.745	-6.14726	0.267447	-22.9849	6.59533e-117	2.03747e-114	Supt4a
ENSMUSG00000020491	32.9106	-1.71227	0.78897	-2.17026	0.0299873	0.0435428	2810021J22Rik			ENSMUSG00000020491	40.7048	-2.1081	0.803799	-2.62267	0.00872425	0.0123118	2810021J22Rik
ENSMUSG00000020492	86.6735	-0.851253	0.27754	-3.06714	0.00216119	0.00375822	Ska2			ENSMUSG00000020492	95.8938	-1.49434	0.317821	-4.70184	2.57825e-06	5.96454e-06	Ska2
ENSMUSG00000020493	8.80824	-0.504176	0.85805	-0.587584	0.556812	0.609397	Prr11			ENSMUSG00000020493	9.77194	-1.38773	0.874285	-1.58727	0.112451	0.132461	Prr11
ENSMUSG00000020495	960.033	-0.504386	0.176453	-2.85846	0.00425697	0.00709296	Smg8			ENSMUSG00000020495	1074.48	-0.984167	0.317913	-3.09571	0.00196344	0.00304463	Smg8
ENSMUSG00000020496	812.862	-2.11535	0.15839	-13.3553	1.10321e-40	1.53058e-39	Rnf187			ENSMUSG00000020496	963.169	-2.63946	0.270319	-9.76425	1.60291e-22	1.38548e-21	Rnf187
ENSMUSG00000020513	172.137	-2.66059	0.425984	-6.24575	4.21771e-10	1.49251e-09	Tubd1			ENSMUSG00000020513	204.62	-3.11666	0.461506	-6.75324	1.44576e-11	5.81301e-11	Tubd1
ENSMUSG00000020514	339.952	-3.47664	0.202798	-17.1434	7.03998e-66	1.93564e-64	Mrpl22			ENSMUSG00000020514	407.617	-4.05233	0.226704	-17.875	1.84759e-71	1.10869e-69	Mrpl22
ENSMUSG00000020515	2287.01	0.820514	0.106294	7.71926	1.1701e-14	5.59833e-14	Cnot8			ENSMUSG00000020515	2287.32	0.262031	0.235016	1.11495	0.264872	0.294201	Cnot8
ENSMUSG00000020516	417.14	-0.06642	0.152163	-0.436506	0.66247	0.707546	Rps6kb1			ENSMUSG00000020516	441.288	-0.633856	0.253891	-2.49657	0.0125401	0.0172218	Rps6kb1
ENSMUSG00000020519	116.804	-1.41828	0.181631	-7.80856	5.78457e-15	2.81879e-14	Sap30l			ENSMUSG00000020519	135.618	-1.9607	0.306827	-6.39025	1.65615e-10	6.03361e-10	Sap30l
ENSMUSG00000020521	207.018	0.546573	0.227682	2.40059	0.0163686	0.0248612	Rnft1			ENSMUSG00000020521	207.508	-0.0150353	0.284335	-0.0528787	0.957829	0.962212	Rnft1
ENSMUSG00000020522	1490.42	0.148474	0.137462	1.08011	0.280091	0.333535	Mfap3			ENSMUSG00000020522	1561.6	-0.377217	0.25572	-1.47512	0.140181	0.162939	Mfap3
ENSMUSG00000020523	551.147	0.273476	0.0887899	3.08003	0.00206976	0.00361129	Fam114a2			ENSMUSG00000020523	572.6	-0.235659	0.242641	-0.971226	0.331436	0.362772	Fam114a2
ENSMUSG00000020525	256.979	-0.930152	0.216511	-4.2961	1.73831e-05	3.95888e-05	Ppm1d			ENSMUSG00000020525	284.78	-1.48698	0.281804	-5.27665	1.31567e-07	3.544e-07	Ppm1d
ENSMUSG00000020526	136.717	-3.85819	0.352046	-10.9594	5.99257e-28	5.34759e-27	Znhit3			ENSMUSG00000020526	169.255	-4.51035	0.365121	-12.353	4.69161e-35	7.45386e-34	Znhit3
ENSMUSG00000020527	276.896	0.0977865	0.221796	0.440885	0.659296	0.70439	Myo19			ENSMUSG00000020527	298.491	-0.451229	0.33714	-1.3384	0.180765	0.20619	Myo19
ENSMUSG00000020528	383.289	-0.584725	0.143301	-4.0804	4.49584e-05	9.74832e-05	Prpsap2			ENSMUSG00000020528	423.237	-1.13762	0.269056	-4.22818	2.35589e-05	4.80159e-05	Prpsap2
ENSMUSG00000020530	112.93	-0.0204492	0.221092	-0.0924917	0.926307	0.9384	Ggnbp2			ENSMUSG00000020530	121.582	-0.539559	0.339603	-1.58879	0.112107	0.132121	Ggnbp2
ENSMUSG00000020532	14.9953	-0.80136	0.494364	-1.62099	0.105019	0.137404	Acaca			ENSMUSG00000020532	16.5382	-1.43332	0.550378	-2.60425	0.00920749	0.0129445	Acaca
ENSMUSG00000020534	25.7555	-0.0843105	0.492868	-0.171061	0.864176	0.88627	Shmt1			ENSMUSG00000020534	26.9028	-0.713696	0.526225	-1.35625	0.175018	0.200058	Shmt1
ENSMUSG00000020536	1047.56	0.669126	0.211523	3.16337	0.00155954	0.00276879	Llgl1			ENSMUSG00000020536	1092.63	0.200945	0.329817	0.609262	0.542351	0.572445	Llgl1
ENSMUSG00000020537	139.245	-3.87028	0.388616	-9.95913	2.30075e-23	1.71724e-22	Drg2			ENSMUSG00000020537	175.15	-4.44248	0.435636	-10.1977	2.03058e-24	1.94791e-23	Drg2
ENSMUSG00000020538	712.241	-2.12149	0.266309	-7.96626	1.63553e-15	8.24319e-15	Srebf1			ENSMUSG00000020538	853.186	-2.68398	0.335648	-7.99642	1.28088e-15	7.14161e-15	Srebf1
ENSMUSG00000020541	177.412	-2.12539	0.265074	-8.01808	1.07411e-15	5.45831e-15	Tom1l1			ENSMUSG00000020541	214.009	-2.64159	0.362286	-7.29147	3.06596e-13	1.42137e-12	Tom1l1
ENSMUSG00000020542	27.6643	-1.64299	1.09937	-1.49448	0.135049	0.172933	Myocd			ENSMUSG00000020542	32.2368	-1.72724	1.35801	-1.27189	0.203412	0.229994	Myocd
ENSMUSG00000020544	15.7213	-0.663582	0.575297	-1.15346	0.248722	0.300031	Cox11			ENSMUSG00000020544	17.8066	-1.22538	0.649297	-1.88724	0.0591281	0.0730919	Cox11
ENSMUSG00000020546	241.489	-1.24916	0.190065	-6.57226	4.95562e-11	1.87681e-10	Stxbp4			ENSMUSG00000020546	271.646	-1.82664	0.250924	-7.27967	3.34634e-13	1.54508e-12	Stxbp4
ENSMUSG00000020547	57.3992	0.454382	0.388024	1.17101	0.241593	0.292302	Bzw2			ENSMUSG00000020547	57.9462	-0.231403	0.421384	-0.549149	0.582903	0.611264	Bzw2
ENSMUSG00000020549	492.207	-2.24484	0.184733	-12.1518	5.61033e-34	6.24469e-33	Elac2			ENSMUSG00000020549	591.309	-2.75412	0.304247	-9.05227	1.40033e-19	1.02233e-18	Elac2
ENSMUSG00000020553	5.20496	-0.395178	1.52454	-0.259211	0.795472	0.826995	Pctp			ENSMUSG00000020553	5.9895	-0.59415	1.48879	-0.399081	0.689833	0.714593	Pctp
ENSMUSG00000020561	133.884	-0.000397135	0.157295	-0.00252478	0.997986	0.998286	Twistnb			ENSMUSG00000020561	144.245	-0.491335	0.314391	-1.56281	0.118096	0.13868	Twistnb
ENSMUSG00000020564	38.5641	-2.18737	0.510171	-4.28752	1.80683e-05	4.10985e-05	Atxn7l1			ENSMUSG00000020564	47.3815	-2.63622	0.584701	-4.50866	6.52383e-06	1.42841e-05	Atxn7l1
ENSMUSG00000020566	8.01105	-0.329545	0.698186	-0.472001	0.636926	0.683473	Atp6v1c2			ENSMUSG00000020566	8.45001	-1.04726	0.747409	-1.40119	0.161159	0.185385	Atp6v1c2
ENSMUSG00000020570	1509.76	-0.592642	0.148913	-3.97979	6.89769e-05	0.000146184	Sypl			ENSMUSG00000020570	1673.23	-1.12582	0.27577	-4.08244	4.45654e-05	8.74943e-05	Sypl
ENSMUSG00000020571	1289.84	-0.363644	0.141495	-2.57002	0.0101693	0.0159789	Pdia6			ENSMUSG00000020571	1398.97	-0.854002	0.268215	-3.18402	0.00145246	0.00229516	Pdia6
ENSMUSG00000020572	106.655	-1.7271	0.220538	-7.83131	4.82806e-15	2.37007e-14	Nampt			ENSMUSG00000020572	124.3	-2.23456	0.323392	-6.90975	4.85507e-12	2.02887e-11	Nampt
ENSMUSG00000020576	122.582	-1.657	0.300836	-5.50798	3.62984e-08	1.09343e-07	Nbas			ENSMUSG00000020576	144.248	-2.22443	0.368364	-6.03868	1.55376e-09	5.14894e-09	Nbas
ENSMUSG00000020577	175.606	-1.62333	0.221166	-7.33986	2.13821e-13	9.48936e-13	Tspan13			ENSMUSG00000020577	204.861	-2.15695	0.316641	-6.81198	9.62642e-12	3.92636e-11	Tspan13
ENSMUSG00000020580	135.114	-0.942925	0.164368	-5.73667	9.65536e-09	3.06473e-08	Rock2			ENSMUSG00000020580	151.81	-1.44357	0.296833	-4.86322	1.15491e-06	2.77691e-06	Rock2
ENSMUSG00000020585	1809.01	0.356256	0.0840996	4.23612	2.27417e-05	5.11265e-05	Laptm4a			ENSMUSG00000020585	1868.13	-0.159889	0.234876	-0.68074	0.496036	0.527029	Laptm4a
ENSMUSG00000020589	271.534	-0.324597	0.192184	-1.68899	0.0912213	0.120797	Fam49a			ENSMUSG00000020589	292.049	-0.849378	0.285028	-2.97997	0.00288272	0.00435763	Fam49a
ENSMUSG00000020590	577.013	-0.143442	0.179135	-0.800748	0.423278	0.479624	Snx13			ENSMUSG00000020590	631.359	-0.642176	0.316369	-2.02983	0.0423735	0.0535673	Snx13
ENSMUSG00000020592	1967.09	-0.00196804	0.137706	-0.0142916	0.988597	0.990685	Sdc1			ENSMUSG00000020592	2102.07	-0.54074	0.271122	-1.99446	0.0461023	0.0579519	Sdc1
ENSMUSG00000020593	87.5342	-1.11172	0.435113	-2.55501	0.0106183	0.0166373	Lpin1			ENSMUSG00000020593	98.4675	-1.90748	0.419194	-4.55037	5.35529e-06	1.18453e-05	Lpin1
ENSMUSG00000020594	1669.41	-0.303742	0.0982055	-3.09292	0.00198199	0.00346801	Pum2			ENSMUSG00000020594	1810.29	-0.806168	0.256428	-3.14384	0.00166747	0.00260871	Pum2
ENSMUSG00000020598	139.376	-2.76381	0.452248	-6.11128	9.88368e-10	3.40113e-09	Nrcam			ENSMUSG00000020598	168.952	-3.36577	0.4633	-7.26478	3.73642e-13	1.71995e-12	Nrcam
ENSMUSG00000020599	13.6416	-1.02458	0.889196	-1.15225	0.249218	0.300564	Rgs9			ENSMUSG00000020599	14.4841	-2.14348	0.811658	-2.64087	0.00826942	0.0117103	Rgs9
ENSMUSG00000020601	247.162	0.238583	0.173903	1.37193	0.170084	0.21292	Trib2			ENSMUSG00000020601	253.43	-0.313297	0.252345	-1.24154	0.214406	0.241572	Trib2
ENSMUSG00000020604	22.1824	-3.19845	0.877058	-3.64679	0.000265534	0.000522355	Arsg			ENSMUSG00000020604	27.3052	-3.92416	0.821361	-4.77763	1.77373e-06	4.17458e-06	Arsg
ENSMUSG00000020605	25.7389	-3.20222	0.689926	-4.64139	3.4607e-06	8.5549e-06	Hs1bp3			ENSMUSG00000020605	32.0116	-3.52603	0.7382	-4.77652	1.78351e-06	4.19701e-06	Hs1bp3
ENSMUSG00000020607	515.019	-1.22196	0.200068	-6.10775	1.01045e-09	3.47064e-09	Lratd1			ENSMUSG00000020607	600.074	-1.70898	0.332144	-5.14529	2.67107e-07	6.93847e-07	Lratd1
ENSMUSG00000020608	2354.69	0.254456	0.119813	2.12379	0.033688	0.0484546	Smc6			ENSMUSG00000020608	2473.76	-0.241028	0.265793	-0.906827	0.364498	0.396205	Smc6
ENSMUSG00000020610	181.26	-2.74103	0.434784	-6.30435	2.89398e-10	1.03527e-09	Amz2			ENSMUSG00000020610	219.309	-3.20275	0.48303	-6.63054	3.34459e-11	1.29906e-10	Amz2
ENSMUSG00000020611	471.27	-1.18844	0.162019	-7.33523	2.21339e-13	9.80993e-13	Gna13			ENSMUSG00000020611	532.121	-1.70762	0.264815	-6.44835	1.13077e-10	4.18167e-10	Gna13
ENSMUSG00000020612	679.84	-1.04226	0.170288	-6.12054	9.32564e-10	3.21509e-09	Prkar1a			ENSMUSG00000020612	764.009	-1.6477	0.244843	-6.7296	1.70128e-11	6.79941e-11	Prkar1a
ENSMUSG00000020620	3.46075	0.120084	1.27355	0.0942909	0.924878	0.937295	Abca8b			ENSMUSG00000020620	3.82891	-0.182723	1.35377	-0.134973	0.892633	0.904123	Abca8b
ENSMUSG00000020621	151.351	-1.63469	0.264315	-6.18462	6.22514e-10	2.16959e-09	Rdh14			ENSMUSG00000020621	174.69	-2.28097	0.291846	-7.81566	5.46766e-15	2.90205e-14	Rdh14
ENSMUSG00000020623	30.0235	-2.09721	0.842813	-2.48834	0.012834	0.0198502	Map2k6			ENSMUSG00000020623	35.132	-2.44929	0.826926	-2.96192	0.0030573	0.00460556	Map2k6
ENSMUSG00000020624	12.1098	-4.17822	0.73734	-5.66661	1.4565e-08	4.55776e-08	4933434M16Rik			ENSMUSG00000020624	14.8813	-4.77382	0.773458	-6.17204	6.74127e-10	2.30967e-09	4933434M16Rik
ENSMUSG00000020627	26.9039	-0.763395	0.347311	-2.19802	0.0279479	0.0408314	Klhl29			ENSMUSG00000020627	30.0284	-1.2987	0.441686	-2.94031	0.00327879	0.00491391	Klhl29
ENSMUSG00000020628	151.178	-2.79512	0.439415	-6.361	2.00446e-10	7.25071e-10	Trappc12			ENSMUSG00000020628	186.918	-3.25262	0.495938	-6.55851	5.43472e-11	2.06849e-10	Trappc12
ENSMUSG00000020629	21.8167	-0.743653	0.553942	-1.34247	0.179443	0.223573	Adi1			ENSMUSG00000020629	23.4529	-1.392	0.565149	-2.46307	0.0137754	0.0188162	Adi1
ENSMUSG00000020630	364.832	-1.12006	0.171643	-6.52553	6.77627e-11	2.54083e-10	Rnaseh1			ENSMUSG00000020630	421.344	-1.62962	0.312173	-5.22024	1.78692e-07	4.74067e-07	Rnaseh1
ENSMUSG00000020633	73.6767	-4.1469	0.543129	-7.6352	2.25475e-14	1.06226e-13	Dcdc2c			ENSMUSG00000020633	93.7969	-4.5744	0.594297	-7.69717	1.39118e-14	7.18279e-14	Dcdc2c
ENSMUSG00000020634	440.645	-1.60524	0.115686	-13.8759	8.86732e-44	1.35598e-42	Ubxn2a			ENSMUSG00000020634	510.457	-2.10692	0.262257	-8.03381	9.44924e-16	5.31464e-15	Ubxn2a
ENSMUSG00000020635	2.93934	-5.68975	1.43411	-3.96745	7.2646e-05	0.000153627	Fkbp1b			ENSMUSG00000020635	3.72266	-6.29062	1.4769	-4.25934	2.05028e-05	4.20644e-05	Fkbp1b
ENSMUSG00000020638	506.617	-1.48568	0.148859	-9.98048	1.85563e-23	1.39189e-22	Cmpk2			ENSMUSG00000020638	583.777	-2.00467	0.267459	-7.49527	6.61624e-14	3.23388e-13	Cmpk2
ENSMUSG00000020639	148.017	-2.06131	0.248219	-8.30441	1.00315e-16	5.41589e-16	Pfn4			ENSMUSG00000020639	174.618	-2.55943	0.337792	-7.57695	3.53781e-14	1.77337e-13	Pfn4
ENSMUSG00000020640	1899.29	-0.377285	0.163987	-2.3007	0.0214086	0.0318949	Itsn2			ENSMUSG00000020640	2104.02	-0.860569	0.30705	-2.8027	0.00506767	0.00738912	Itsn2
ENSMUSG00000020642	12.5601	-1.28357	0.781634	-1.64216	0.100557	0.132116	Rnf144a			ENSMUSG00000020642	14.4146	-2.03595	0.782646	-2.60137	0.00928527	0.0130472	Rnf144a
ENSMUSG00000020644	16.1892	-2.65988	0.716363	-3.71304	0.000204786	0.000409646	Id2			ENSMUSG00000020644	19.9762	-3.15213	0.755126	-4.17431	2.98891e-05	6.00372e-05	Id2
ENSMUSG00000020646	873.716	-0.31583	0.195305	-1.61711	0.105854	0.138419	Mboat2			ENSMUSG00000020646	947.062	-0.904573	0.283916	-3.18606	0.00144223	0.00228072	Mboat2
ENSMUSG00000020647	388.295	-0.160647	0.20711	-0.775661	0.437949	0.49436	Ncoa1			ENSMUSG00000020647	425.804	-0.671852	0.331547	-2.02642	0.0427221	0.0539957	Ncoa1
ENSMUSG00000020648	62.3036	0.421661	0.266471	1.58239	0.11356	0.147543	Dus4l			ENSMUSG00000020648	63.9116	-0.0746468	0.358614	-0.208154	0.835109	0.851337	Dus4l
ENSMUSG00000020649	429.851	0.230512	0.148729	1.54988	0.121169	0.156608	Rrm2			ENSMUSG00000020649	451.243	-0.248472	0.280113	-0.887042	0.375056	0.406727	Rrm2
ENSMUSG00000020650	225.948	-1.44813	0.212252	-6.82271	8.93382e-12	3.56216e-11	Bcap29			ENSMUSG00000020650	258.876	-2.04292	0.273848	-7.46006	8.64832e-14	4.18178e-13	Bcap29
ENSMUSG00000020652	739.711	-1.97385	0.186385	-10.5902	3.30971e-26	2.76759e-25	Cenpo			ENSMUSG00000020652	868.666	-2.57529	0.245888	-10.4735	1.14391e-25	1.18305e-24	Cenpo
[truncated: 14,611 more rows]
