# Supplementary material for: Mouse Oocytes, A Complex Single Cell Transcriptome
Source: Front Cell Dev Biol. 2022 Mar 7;10:827937. doi: 10.3389/fcell.2022.827937 (PMC8935041; doi:10.3389/fcell.2022.827937)
Supplement: Supplementary file 8 [file Table6.XLSX]

## Sheet: Table S6
Table S6. Differential analysis results of fractional (1/2, 1/4, 1/8) vs 1 GV oocyte through median ratio normalization.
1/2 GV vs 1 GV										1/4 GV vs 1 GV										1/8 GV vs 1 GV
	baseMean	log2FoldChange	lfcSE	stat	pvalue	padj					baseMean	log2FoldChange	lfcSE	stat	pvalue	padj					baseMean	log2FoldChange	lfcSE	stat	pvalue	padj
ENSMUSG00000000001	591.497	0.0361139	0.240822	0.149961	0.880795	0.950179257345968				ENSMUSG00000000001	591.497	-0.210386	0.240425	-0.87506	0.381541	0.620478371548681				ENSMUSG00000000001	591.497	0.463836	0.239714	1.93496	0.0529956	0.12015655330729
ENSMUSG00000000028	192.801	1.16823	0.366139	3.19066	0.00141948	0.024174625969843				ENSMUSG00000000028	192.801	0.690032	0.367547	1.8774	0.0604634	0.207983796850041				ENSMUSG00000000028	192.801	2.30522	0.357851	6.44185	1.18026e-10	3.86847889377978e-09
ENSMUSG00000000037	437.192	-0.453308	0.326579	-1.38805	0.165121	0.427204081156059				ENSMUSG00000000037	437.192	-0.154909	0.322048	-0.481014	0.630507	0.810380409311503				ENSMUSG00000000037	437.192	0.850364	0.319568	2.66098	0.00779132	0.0259021543144008
ENSMUSG00000000056	118.754	0.733764	0.418831	1.75193	0.0797854	0.286943257578491				ENSMUSG00000000056	118.754	0.884207	0.413241	2.13969	0.0323799	0.143220337975402				ENSMUSG00000000056	118.754	0.929753	0.416486	2.23237	0.0255903	0.0681802428502621
ENSMUSG00000000078	18.3923	-1.36495	0.83245	-1.63968	0.101071	NA				ENSMUSG00000000078	18.3923	-1.25494	0.81395	-1.54179	0.123124	NA				ENSMUSG00000000078	18.3923	-1.55413	0.835055	-1.86112	0.0627278	0.137144706130429
ENSMUSG00000000085	513.27	-0.574688	0.245369	-2.34214	0.0191736	0.126855356961063				ENSMUSG00000000085	513.27	-0.814582	0.244908	-3.32608	0.000880763	0.0133317297847806				ENSMUSG00000000085	513.27	-0.619343	0.245988	-2.51778	0.0118099	0.0364371855592677
ENSMUSG00000000088	1888.7	0.0598613	0.331398	0.180633	0.856656	0.940848674166642				ENSMUSG00000000088	1888.7	-1.04755	0.331904	-3.15618	0.00159851	0.0200010294685195				ENSMUSG00000000088	1888.7	-0.717887	0.332081	-2.16179	0.0306347	0.0783671923000462
ENSMUSG00000000094	562.877	0.304967	0.218417	1.39626	0.162636	0.423404152156687				ENSMUSG00000000094	562.877	0.334399	0.21685	1.54208	0.123055	0.32202726231149				ENSMUSG00000000094	562.877	0.400918	0.218308	1.83648	0.0662866	0.14313777259332
ENSMUSG00000000125	1.04397	1.68568	3.96691	0.424935	0.670884	NA				ENSMUSG00000000125	1.04397	1.67108	3.94031	0.424099	0.671493	NA				ENSMUSG00000000125	1.04397	0	4.09915	0	1	NA
ENSMUSG00000000126	8.8427	0.0547466	1.3423	0.0407857	0.967467	NA				ENSMUSG00000000126	8.8427	1.71853	1.28735	1.33493	0.181899	NA				ENSMUSG00000000126	8.8427	-1.51526	1.44118	-1.0514	0.293077	0.436427784365008
ENSMUSG00000000127	119.945	0.592793	0.440085	1.347	0.177981	0.443752996863499				ENSMUSG00000000127	119.945	1.01798	0.427675	2.38027	0.0172999	0.0968230693415748				ENSMUSG00000000127	119.945	1.87312	0.422717	4.43115	9.37307e-06	8.35602374916897e-05
ENSMUSG00000000131	220.305	-0.186035	0.293262	-0.634364	0.525843	0.761582562126698				ENSMUSG00000000131	220.305	-0.0924277	0.289797	-0.318939	0.749772	0.880509735316341				ENSMUSG00000000131	220.305	-0.365301	0.294923	-1.23863	0.215482	0.34931018855034
ENSMUSG00000000134	1178.46	-0.278133	0.21266	-1.30788	0.190915	0.460932231218376				ENSMUSG00000000134	1178.46	-0.232581	0.21196	-1.09729	0.272516	0.518106639779356				ENSMUSG00000000134	1178.46	-0.686452	0.21396	-3.20833	0.0013351	0.00596842328885071
ENSMUSG00000000142	997.182	-0.0231757	0.24004	-0.0965495	0.923084	0.96645670353679				ENSMUSG00000000142	997.182	-0.0203007	0.239299	-0.0848339	0.932393	0.97038811719913				ENSMUSG00000000142	997.182	0.107705	0.240063	0.448651	0.653683	0.759139962687954
ENSMUSG00000000148	44.3748	-0.0363556	0.729814	-0.0498149	0.96027	0.981978159965459				ENSMUSG00000000148	44.3748	1.53489	0.704756	2.1779	0.0294137	0.135315705734736				ENSMUSG00000000148	44.3748	-1.24366	0.76454	-1.62668	0.103804	0.202060411066031
ENSMUSG00000000149	240.585	0.485299	0.361744	1.34155	0.179741	0.445983976265473				ENSMUSG00000000149	240.585	0.32294	0.3607	0.895315	0.370619	0.609890299606906				ENSMUSG00000000149	240.585	0.213621	0.364084	0.586734	0.557382	0.682115593622942
ENSMUSG00000000154	5.01424	0.252825	1.92094	0.131616	0.895288	NA				ENSMUSG00000000154	5.01424	0.101458	1.91061	0.0531024	0.95765	NA				ENSMUSG00000000154	5.01424	1.03789	1.89011	0.549118	0.582924	0.703316700642297
ENSMUSG00000000167	12.1605	0.447141	1.03509	0.431982	0.665754	NA				ENSMUSG00000000167	12.1605	-0.456129	1.05382	-0.432833	0.665136	NA				ENSMUSG00000000167	12.1605	-1.77535	1.14176	-1.55492	0.119964	0.225344160771111
ENSMUSG00000000168	198.295	-0.290767	0.319272	-0.910719	0.362443	0.642893289601705				ENSMUSG00000000168	198.295	-0.260477	0.316202	-0.823769	0.410071	0.646415855996583				ENSMUSG00000000168	198.295	-0.345902	0.320008	-1.08092	0.279733	0.421900239232031
ENSMUSG00000000171	598.242	1.27387	0.2886	4.41397	1.01494e-05	0.000856553684711624				ENSMUSG00000000171	598.242	1.26816	0.287413	4.41232	1.02268e-05	0.000527296363931155				ENSMUSG00000000171	598.242	2.05245	0.286592	7.16157	7.97595e-13	4.34167611283448e-11
ENSMUSG00000000183	2.03372	-0.709059	2.74958	-0.257879	0.7965	NA				ENSMUSG00000000183	2.03372	1.23257	2.4355	0.506084	0.612797	NA				ENSMUSG00000000183	2.03372	-1.33779	2.63082	-0.508507	0.611098	NA
ENSMUSG00000000184	198.086	-1.70708	0.528078	-3.23263	0.00122655	0.0219352459039258				ENSMUSG00000000184	198.086	0.15192	0.513393	0.295914	0.767296	0.888940921021938				ENSMUSG00000000184	198.086	-1.58079	0.527403	-2.99731	0.00272377	0.0109526724855234
ENSMUSG00000000194	170.727	-0.476155	0.334581	-1.42314	0.154697	0.412305562343907				ENSMUSG00000000194	170.727	-0.725562	0.33365	-2.17462	0.0296586	0.136031837908269				ENSMUSG00000000194	170.727	-0.882874	0.338876	-2.6053	0.00917942	0.0296555843354688
ENSMUSG00000000197	8.20147	-0.0283448	1.37669	-0.0205892	0.983573	NA				ENSMUSG00000000197	8.20147	1.57795	1.29428	1.21917	0.22278	NA				ENSMUSG00000000197	8.20147	-0.228486	1.37765	-0.165852	0.868274	0.914019136360681
ENSMUSG00000000202	307.351	-0.855261	0.345223	-2.47742	0.0132336	0.100300694414423				ENSMUSG00000000202	307.351	-1.10087	0.344868	-3.19215	0.00141217	0.0182470980934168				ENSMUSG00000000202	307.351	-3.31777	0.366702	-9.04759	1.46163e-19	3.81263845336388e-17
ENSMUSG00000000214	370.675	0.624006	0.318678	1.95811	0.0502175	0.220169124631187				ENSMUSG00000000214	370.675	0.867952	0.315479	2.75122	0.00593734	0.0492052818334324				ENSMUSG00000000214	370.675	1.46036	0.314952	4.63676	3.53909e-06	3.56065715295594e-05
ENSMUSG00000000215	3.43357	-0.478467	2.01129	-0.237891	0.811966	NA				ENSMUSG00000000215	3.43357	-0.00709129	1.93519	-0.0036644	0.997076	NA				ENSMUSG00000000215	3.43357	0.957503	1.90163	0.503518	0.6146	0.72886185566096
ENSMUSG00000000247	120.493	-1.46824	0.466664	-3.14625	0.00165376	0.0261592090997156				ENSMUSG00000000247	120.493	-1.52024	0.464047	-3.27605	0.00105271	0.0150409898210773				ENSMUSG00000000247	120.493	-2.59507	0.482457	-5.37887	7.49539e-08	1.17105918118435e-06
ENSMUSG00000000248	1.88176	-1.38012	3.63938	-0.379218	0.704526	NA				ENSMUSG00000000248	1.88176	-3.21008	3.64608	-0.88042	0.378632	NA				ENSMUSG00000000248	1.88176	1.63174	3.3901	0.481325	0.630285	NA
ENSMUSG00000000253	844.538	0.208206	0.322999	0.644602	0.519185	0.756823537647674				ENSMUSG00000000253	844.538	0.129573	0.322501	0.401777	0.687848	0.845352484078578				ENSMUSG00000000253	844.538	0.445714	0.322848	1.38057	0.167411	0.289495006328058
ENSMUSG00000000276	190.468	0.122801	0.372607	0.329573	0.741722	0.886749467918973				ENSMUSG00000000276	190.468	0.798307	0.367572	2.17184	0.0298676	0.136404265303624				ENSMUSG00000000276	190.468	-0.830134	0.381778	-2.17439	0.0296758	0.0765242116534012
ENSMUSG00000000278	247.266	-0.819761	0.320605	-2.55692	0.0105603	0.0868124668807626				ENSMUSG00000000278	247.266	-1.40696	0.323284	-4.3521	1.34841e-05	0.000636139317721869				ENSMUSG00000000278	247.266	0.254775	0.312974	0.814045	0.415619	0.557330772655935
ENSMUSG00000000282	36.5995	-0.466713	0.593204	-0.786767	0.431419	0.699450224430503				ENSMUSG00000000282	36.5995	-0.157052	0.582614	-0.269565	0.787495	0.899784748270403				ENSMUSG00000000282	36.5995	-1.82439	0.627738	-2.9063	0.00365734	0.0140607229336088
ENSMUSG00000000290	2.80975	-2.35174	2.5395	-0.926065	0.354412	NA				ENSMUSG00000000290	2.80975	1.02465	2.18951	0.467981	0.639798	NA				ENSMUSG00000000290	2.80975	-0.179862	2.30326	-0.0780903	0.937756	NA
ENSMUSG00000000295	102.181	0.356287	0.411932	0.864917	0.387084	0.663933987776248				ENSMUSG00000000295	102.181	-0.758311	0.41962	-1.80714	0.0707408	0.227551781729949				ENSMUSG00000000295	102.181	-0.925158	0.42685	-2.16741	0.0302037	0.0775185592852728
ENSMUSG00000000296	10.0887	-0.77016	1.13149	-0.680657	0.496088	NA				ENSMUSG00000000296	10.0887	-2.54776	1.22918	-2.07274	0.0381965	NA				ENSMUSG00000000296	10.0887	-3.54612	1.34621	-2.63414	0.00843502	0.0276294718941061
ENSMUSG00000000301	51.27	1.02892	0.505193	2.03669	0.0416806	0.198608876261539				ENSMUSG00000000301	51.27	-0.143356	0.51869	-0.27638	0.782256	0.896906937367807				ENSMUSG00000000301	51.27	0.711504	0.509487	1.39651	0.16256	0.28328532835185
ENSMUSG00000000303	1340.88	-0.740283	0.213414	-3.46876	0.00052287	0.0120998445001508				ENSMUSG00000000303	1340.88	-0.60051	0.212543	-2.82536	0.00472282	0.0422617500885143				ENSMUSG00000000303	1340.88	-0.918979	0.214139	-4.29151	1.7746e-05	0.000146191345943617
ENSMUSG00000000305	241.195	-0.15083	0.374745	-0.402488	0.687325	0.85761194011196				ENSMUSG00000000305	241.195	-0.23136	0.373107	-0.620091	0.535198	0.742611862091735				ENSMUSG00000000305	241.195	-0.0148139	0.374506	-0.0395559	0.968447	0.981896084522211
ENSMUSG00000000318	177.446	1.25024	0.402919	3.10296	0.00191597	0.028587981886495				ENSMUSG00000000318	177.446	0.641351	0.404911	1.58393	0.113209	0.306281830913656				ENSMUSG00000000318	177.446	1.86336	0.39992	4.65932	3.17251e-06	3.24734809901602e-05
ENSMUSG00000000320	55.1678	-0.992747	0.598817	-1.65785	0.097348	0.319182817731802				ENSMUSG00000000320	55.1678	0.366519	0.538	0.681262	0.495706	0.713810731980221				ENSMUSG00000000320	55.1678	1.40401	0.527535	2.66145	0.00778055	0.0258763909732006
ENSMUSG00000000325	27.5323	-1.15772	0.653653	-1.77116	0.0765348	NA				ENSMUSG00000000325	27.5323	-0.68151	0.634621	-1.07389	0.282874	0.526620265563694				ENSMUSG00000000325	27.5323	-2.71522	0.709672	-3.82602	0.00013023	0.000826271989818443
ENSMUSG00000000339	126.378	-0.0912162	0.432662	-0.210826	0.833023	0.929953672394693				ENSMUSG00000000339	126.378	-0.0823294	0.429342	-0.191757	0.847932	0.930807504407127				ENSMUSG00000000339	126.378	0.185273	0.430702	0.430166	0.667075	0.770105451434785
ENSMUSG00000000340	31.3616	0.254157	0.746209	0.340598	0.733406	NA				ENSMUSG00000000340	31.3616	0.469844	0.72597	0.647195	0.517506	0.729057736654738				ENSMUSG00000000340	31.3616	1.31811	0.712927	1.84886	0.0644773	0.140035722169773
ENSMUSG00000000346	519.075	0.286283	0.262196	1.09187	0.274891	0.558987395759075				ENSMUSG00000000346	519.075	0.227509	0.260379	0.87376	0.382249	0.621012510073924				ENSMUSG00000000346	519.075	1.46772	0.256989	5.71122	1.12167e-08	2.18448560667296e-07
ENSMUSG00000000355	15.0511	-0.351927	1.13702	-0.309516	0.756929	NA				ENSMUSG00000000355	15.0511	0.223627	1.08073	0.206922	0.836071	NA				ENSMUSG00000000355	15.0511	1.41208	1.05281	1.34124	0.179842	0.305790164325034
ENSMUSG00000000365	451.583	1.12904	0.281193	4.01516	5.94048e-05	0.00288286502746921				ENSMUSG00000000365	451.583	0.919807	0.280528	3.27884	0.00104233	0.0149526659274797				ENSMUSG00000000365	451.583	1.74593	0.279087	6.25589	3.95259e-10	1.12550201156865e-08
ENSMUSG00000000374	334.31	-0.757473	0.296308	-2.55637	0.0105769	0.0868124668807626				ENSMUSG00000000374	334.31	-0.563702	0.292623	-1.92637	0.0540578	0.194475495985517				ENSMUSG00000000374	334.31	-0.192779	0.292993	-0.657962	0.510562	0.644372733043523
ENSMUSG00000000378	61.2743	-0.164479	0.482373	-0.34098	0.733119	0.882409790464244				ENSMUSG00000000378	61.2743	-0.721787	0.485449	-1.48684	0.137056	0.345406488258883				ENSMUSG00000000378	61.2743	-0.759794	0.491723	-1.54517	0.122305	0.228679049371269
ENSMUSG00000000384	81.5674	-0.65241	0.457885	-1.42483	0.154206	0.411750258711895				ENSMUSG00000000384	81.5674	-0.585866	0.451173	-1.29854	0.194102	0.422440769661396				ENSMUSG00000000384	81.5674	-0.380728	0.453303	-0.839897	0.400966	0.543731802919597
ENSMUSG00000000386	4.45435	2.63261	2.17038	1.21298	0.225139	NA				ENSMUSG00000000386	4.45435	1.73686	2.22412	0.78092	0.434849	NA				ENSMUSG00000000386	4.45435	2.66966	2.15724	1.23754	0.215888	0.349711433889107
ENSMUSG00000000399	569.661	1.12331	0.266148	4.22064	2.4361e-05	0.00161329085871034				ENSMUSG00000000399	569.661	0.654657	0.266516	2.45635	0.0140356	0.0850665931656511				ENSMUSG00000000399	569.661	1.00412	0.266914	3.76197	0.000168578	0.00102808412165156
ENSMUSG00000000402	56.9431	-0.0900321	0.640877	-0.140483	0.888279	0.9547870679438				ENSMUSG00000000402	56.9431	0.415458	0.620469	0.669587	0.503121	0.718210013376715				ENSMUSG00000000402	56.9431	1.31075	0.613118	2.13784	0.0325298	0.0823131075512755
ENSMUSG00000000416	39.0636	0.243737	0.672941	0.362196	0.717205	0.873703652521506				ENSMUSG00000000416	39.0636	0.323836	0.659829	0.490787	0.623577	0.805515380564593				ENSMUSG00000000416	39.0636	1.21906	0.64776	1.88197	0.0598403	0.132296269572727
ENSMUSG00000000420	182.193	-0.035426	0.44147	-0.0802454	0.936042	0.971199245346011				ENSMUSG00000000420	182.193	-0.279666	0.440519	-0.634857	0.525522	0.735014489276784				ENSMUSG00000000420	182.193	0.885673	0.435748	2.03253	0.0420995	0.100986307067176
ENSMUSG00000000439	1424.79	0.253363	0.243106	1.04219	0.297323	0.583039430130175				ENSMUSG00000000439	1424.79	0.129478	0.242809	0.533248	0.593862	0.784247842649209				ENSMUSG00000000439	1424.79	0.319844	0.243243	1.31491	0.188539	0.316629340311474
ENSMUSG00000000440	97.2299	0.783413	0.542596	1.44382	0.148788	0.401825335321183				ENSMUSG00000000440	97.2299	0.573555	0.540852	1.06047	0.288933	0.532145163031935				ENSMUSG00000000440	97.2299	1.36072	0.537181	2.53308	0.0113064	0.0351514245700991
ENSMUSG00000000441	2476.74	-0.103681	0.254335	-0.407654	0.683528	0.855436658181206				ENSMUSG00000000441	2476.74	-0.198613	0.254165	-0.781432	0.434548	0.666369846515235				ENSMUSG00000000441	2476.74	-0.29529	0.254639	-1.15964	0.246194	0.384646894025142
ENSMUSG00000000486	6.2073	0.395294	1.30106	0.303824	0.761262	NA				ENSMUSG00000000486	6.2073	0.196657	1.29426	0.151946	0.879229	NA				ENSMUSG00000000486	6.2073	-0.239034	1.32898	-0.179863	0.85726	0.906637878772378
ENSMUSG00000000489	94.5028	-0.719019	0.50694	-1.41835	0.156089	0.414032017423011				ENSMUSG00000000489	94.5028	-0.0824526	0.496104	-0.1662	0.867999	0.940200102809084				ENSMUSG00000000489	94.5028	-0.819692	0.508795	-1.61105	0.10717	0.206911785234923
ENSMUSG00000000531	75.5081	-1.44626	0.409785	-3.52933	0.000416621	0.0105175678679336				ENSMUSG00000000531	75.5081	-1.24733	0.401839	-3.10406	0.00190884	0.0227378355688451				ENSMUSG00000000531	75.5081	-2.7225	0.435402	-6.25284	4.03044e-10	1.14134136559195e-08
ENSMUSG00000000532	323.081	-0.21718	0.275514	-0.788274	0.430536	0.699076388541913				ENSMUSG00000000532	323.081	0.211456	0.271689	0.778303	0.436391	0.668138939967079				ENSMUSG00000000532	323.081	-0.616539	0.278628	-2.21277	0.0269133	0.0710470495564881
ENSMUSG00000000538	401.477	0.0267663	0.257438	0.103972	0.917192	0.964769110936135				ENSMUSG00000000538	401.477	0.319057	0.25402	1.25603	0.209105	0.440888347749793				ENSMUSG00000000538	401.477	0.145451	0.257021	0.565909	0.571456	0.693991218129621
ENSMUSG00000000544	16.1814	-0.540529	1.12117	-0.482111	0.629727	NA				ENSMUSG00000000544	16.1814	-0.986402	1.124	-0.877585	0.380169	NA				ENSMUSG00000000544	16.1814	-0.579317	1.12364	-0.515573	0.606152	0.722123358508197
ENSMUSG00000000552	88.4997	-0.409408	0.429933	-0.95226	0.340965	0.623491272520231				ENSMUSG00000000552	88.4997	-0.268556	0.424658	-0.632405	0.527122	0.736191687791293				ENSMUSG00000000552	88.4997	-0.946709	0.437463	-2.16409	0.0304575	0.078030534065033
ENSMUSG00000000555	11.1593	-2.81738	1.36007	-2.07151	0.0383116	NA				ENSMUSG00000000555	11.1593	-0.563416	1.13021	-0.498507	0.618127	NA				ENSMUSG00000000555	11.1593	0.286673	1.11713	0.256617	0.797475	0.8652696787736
ENSMUSG00000000561	3.92843	-0.708091	2.39985	-0.295056	0.767951	NA				ENSMUSG00000000561	3.92843	-1.0409	2.36945	-0.439299	0.660445	NA				ENSMUSG00000000561	3.92843	1.7383	2.01851	0.86118	0.389139	0.532529159290719
ENSMUSG00000000562	2.69111	-2.28594	2.28621	-0.999881	0.317368	NA				ENSMUSG00000000562	2.69111	-2.61076	2.25329	-1.15864	0.246602	NA				ENSMUSG00000000562	2.69111	-2.9396	2.14056	-1.37328	0.169664	NA
ENSMUSG00000000563	480.629	0.59903	0.402312	1.48897	0.136496	0.383042695956344				ENSMUSG00000000563	480.629	0.13269	0.40258	0.3296	0.741702	0.875280783031867				ENSMUSG00000000563	480.629	0.367362	0.403272	0.910955	0.362319	0.506786550527188
ENSMUSG00000000568	341.242	-0.0442292	0.330069	-0.134	0.893403	0.956628652140537				ENSMUSG00000000568	341.242	-0.622075	0.331085	-1.8789	0.0602587	0.207732902252718				ENSMUSG00000000568	341.242	0.0138864	0.330347	0.0420358	0.96647	0.980738914527793
ENSMUSG00000000581	15.4713	-1.70777	1.2406	-1.37657	0.168645	NA				ENSMUSG00000000581	15.4713	1.50654	0.9516	1.58316	0.113384	NA				ENSMUSG00000000581	15.4713	1.10298	0.969483	1.1377	0.255245	0.394466868603935
ENSMUSG00000000594	11.7328	-1.11411	1.24009	-0.89841	0.368967	NA				ENSMUSG00000000594	11.7328	-2.2812	1.28842	-1.77053	0.0766386	NA				ENSMUSG00000000594	11.7328	-2.91721	1.35607	-2.15122	0.0314588	0.0800499005696815
ENSMUSG00000000600	62.4603	-0.380529	0.670716	-0.567346	0.570479	0.794059676891643				ENSMUSG00000000600	62.4603	-0.351281	0.665441	-0.527892	0.597574	0.787279049612601				ENSMUSG00000000600	62.4603	0.242338	0.663794	0.36508	0.715052	0.806042246903491
ENSMUSG00000000605	38.9445	-0.476191	0.714259	-0.666692	0.504969	0.748542921046344				ENSMUSG00000000605	38.9445	0.513859	0.69119	0.743442	0.457214	0.685987316565796				ENSMUSG00000000605	38.9445	-0.579922	0.716283	-0.809627	0.418155	0.560048007508161
ENSMUSG00000000627	1.77755	-1.02145	2.94988	-0.346268	0.729141	NA				ENSMUSG00000000627	1.77755	-0.94674	2.90319	-0.326103	0.744346	NA				ENSMUSG00000000627	1.77755	-3.82222	3.11722	-1.22616	0.220139	NA
ENSMUSG00000000628	18.1964	0.090224	1.26414	0.0713719	0.943102	NA				ENSMUSG00000000628	18.1964	0.361335	1.25001	0.289067	0.77253	NA				ENSMUSG00000000628	18.1964	0.554796	1.25503	0.442056	0.658448	0.763063062524404
ENSMUSG00000000631	496.325	-0.653808	0.242971	-2.69089	0.00712617	0.0667857321929595				ENSMUSG00000000631	496.325	-0.0926134	0.239332	-0.386966	0.698781	0.852353571612878				ENSMUSG00000000631	496.325	-0.922053	0.244862	-3.76561	0.000166144	0.00101726871404462
ENSMUSG00000000686	15.9067	0.738069	0.945005	0.781021	0.43479	NA				ENSMUSG00000000686	15.9067	-0.296575	0.970078	-0.305723	0.759816	NA				ENSMUSG00000000686	15.9067	1.06982	0.93675	1.14206	0.253429	0.392290920592922
ENSMUSG00000000693	103.872	0.161179	0.357096	0.451359	0.651731	0.836911369697231				ENSMUSG00000000693	103.872	0.0320869	0.354268	0.0905723	0.927832	0.968184366333512				ENSMUSG00000000693	103.872	0.300184	0.354975	0.845648	0.397749	0.54061441917888
ENSMUSG00000000701	204.501	0.568914	0.434476	1.30943	0.19039	0.460520261773369				ENSMUSG00000000701	204.501	0.578398	0.429281	1.34737	0.177863	0.400406367845549				ENSMUSG00000000701	204.501	2.25442	0.418708	5.38423	7.27562e-08	1.14357589199083e-06
ENSMUSG00000000708	5.85258	-3.0208	2.16586	-1.39474	0.163095	NA				ENSMUSG00000000708	5.85258	-1.91318	2.12469	-0.900455	0.367878	NA				ENSMUSG00000000708	5.85258	2.17483	1.66323	1.3076	0.19101	0.319689156254065
ENSMUSG00000000711	20.9267	0.151481	0.993519	0.152469	0.878817	NA				ENSMUSG00000000711	20.9267	1.89504	0.910258	2.08187	0.0373546	NA				ENSMUSG00000000711	20.9267	1.23468	0.932277	1.32437	0.185381	0.312620694641503
ENSMUSG00000000730	425.298	0.335422	0.278526	1.20428	0.228482	0.506999864437087				ENSMUSG00000000730	425.298	1.08394	0.271895	3.9866	6.70276e-05	0.00220118748304232				ENSMUSG00000000730	425.298	1.57657	0.271733	5.8019	6.55678e-09	1.34188975530755e-07
ENSMUSG00000000731	65.1865	0.312713	0.483176	0.647202	0.517501	0.755801586104696				ENSMUSG00000000731	65.1865	0.884956	0.470843	1.87951	0.0601746	0.207576942917464				ENSMUSG00000000731	65.1865	0.549776	0.47905	1.14764	0.251117	0.390069097180785
ENSMUSG00000000732	586.819	-0.586091	0.275273	-2.12913	0.0332436	0.174363134007863				ENSMUSG00000000732	586.819	-0.674385	0.274351	-2.45811	0.0139669	0.0848456373306773				ENSMUSG00000000732	586.819	-0.454344	0.27523	-1.65078	0.0987837	0.194748199280783
ENSMUSG00000000738	27.3267	-0.479217	0.732011	-0.654658	0.512688	NA				ENSMUSG00000000738	27.3267	0.234617	0.712252	0.329401	0.741852	0.875280783031867				ENSMUSG00000000738	27.3267	-1.09927	0.748429	-1.46877	0.141896	0.256170343156036
ENSMUSG00000000739	50.2828	1.53957	0.674551	2.28237	0.0224677	0.139422444218506				ENSMUSG00000000739	50.2828	-0.149853	0.717322	-0.208907	0.834521	0.924167263152503				ENSMUSG00000000739	50.2828	3.11039	0.655514	4.74496	2.08544e-06	2.23408660470666e-05
ENSMUSG00000000740	143.838	-0.228269	0.360684	-0.632878	0.526814	0.762230748079385				ENSMUSG00000000740	143.838	-0.897292	0.362984	-2.47199	0.0134363	0.0827978167624968				ENSMUSG00000000740	143.838	-1.54933	0.373987	-4.14275	3.43163e-05	0.000259520252138892
ENSMUSG00000000743	227.522	-0.488135	0.37155	-1.31378	0.18892	0.458741197709612				ENSMUSG00000000743	227.522	-0.605847	0.370448	-1.63544	0.101956	0.28696585597629				ENSMUSG00000000743	227.522	-1.61376	0.380668	-4.23928	2.24242e-05	0.000179358530805444
ENSMUSG00000000751	1031.7	-0.0846902	0.24069	-0.351865	0.72494	0.878198190525629				ENSMUSG00000000751	1031.7	0.402741	0.238791	1.68658	0.0916832	0.268763710525773				ENSMUSG00000000751	1031.7	0.501527	0.239551	2.09362	0.0362941	0.0898459191744456
ENSMUSG00000000759	39.9804	0.418024	0.635202	0.658096	0.510476	0.752134456214007				ENSMUSG00000000759	39.9804	0.052039	0.635434	0.0818951	0.93473	0.971503987050319				ENSMUSG00000000759	39.9804	-0.0602635	0.644137	-0.0935571	0.925461	0.952480405785093
ENSMUSG00000000766	4.96607	-0.851967	2.32208	-0.366898	0.713695	NA				ENSMUSG00000000766	4.96607	1.8702	1.89564	0.986579	0.323849	NA				ENSMUSG00000000766	4.96607	2.83096	1.87435	1.51036	0.13095	0.241072220727142
ENSMUSG00000000776	127.493	0.102851	0.376511	0.27317	0.784723	0.908492010019867				ENSMUSG00000000776	127.493	-0.0193025	0.374708	-0.0515134	0.958916	0.983982305161708				ENSMUSG00000000776	127.493	-0.429207	0.382091	-1.12331	0.261305	0.401296446260521
ENSMUSG00000000782	169.255	0.452797	0.368535	1.22864	0.219208	0.496132794767397				ENSMUSG00000000782	169.255	0.259362	0.366955	0.706794	0.479694	0.702840044840849				ENSMUSG00000000782	169.255	1.11466	0.363421	3.06713	0.00216125	0.00894762549629974
ENSMUSG00000000787	2300.07	0.172013	0.247343	0.695441	0.486779	0.73765752927579				ENSMUSG00000000787	2300.07	0.495715	0.24656	2.01053	0.0443756	0.171994196381171				ENSMUSG00000000787	2300.07	1.03726	0.24654	4.20729	2.58454e-05	0.000203551971299992
ENSMUSG00000000792	5.99225	-2.05703	1.71283	-1.20095	0.229769	NA				ENSMUSG00000000792	5.99225	-2.61689	1.73077	-1.51198	0.130538	NA				ENSMUSG00000000792	5.99225	-6.24661	2.14664	-2.90995	0.00361485	0.013921702455742
ENSMUSG00000000794	4.99013	-1.37806	1.52823	-0.901736	0.367197	NA				ENSMUSG00000000794	4.99013	-4.08791	1.96542	-2.07992	0.0375328	NA				ENSMUSG00000000794	4.99013	-5.52895	1.99969	-2.7649	0.00569407	0.0200955826638905
ENSMUSG00000000804	158.815	-0.327979	0.434871	-0.754198	0.45073	0.714209850855063				ENSMUSG00000000804	158.815	0.706724	0.418254	1.6897	0.0910852	0.267663002127346				ENSMUSG00000000804	158.815	0.841285	0.420518	2.00059	0.0454365	0.106927728814743
ENSMUSG00000000811	497.515	-0.234942	0.307706	-0.763528	0.445149	0.710546377972555				ENSMUSG00000000811	497.515	0.0894592	0.306006	0.292345	0.770023	0.89052961334947				ENSMUSG00000000811	497.515	-0.981779	0.31132	-3.1536	0.0016127	0.0070120404884201
ENSMUSG00000000823	188.755	-0.396664	0.333193	-1.19049	0.233853	0.513131477222072				ENSMUSG00000000823	188.755	0.093813	0.325373	0.288324	0.773098	0.89197276689693				ENSMUSG00000000823	188.755	-0.189064	0.330907	-0.571351	0.567762	0.690593871831831
ENSMUSG00000000826	293.195	-0.727016	0.27745	-2.62035	0.008784	0.0773935548227991				ENSMUSG00000000826	293.195	-0.595773	0.274726	-2.16861	0.0301121	0.137110477472778				ENSMUSG00000000826	293.195	-1.49774	0.283961	-5.27445	1.33158e-07	1.96297124743545e-06
ENSMUSG00000000827	1210.41	0.829177	0.29928	2.77058	0.00559573	0.0568500687985337				ENSMUSG00000000827	1210.41	0.163271	0.299669	0.544838	0.585865	0.779570892783837				ENSMUSG00000000827	1210.41	0.508446	0.299911	1.69532	0.090014	0.181453146782764
ENSMUSG00000000838	189.802	0.130569	0.452604	0.288483	0.772977	0.9029498390698				ENSMUSG00000000838	189.802	0.466874	0.449761	1.03805	0.299247	0.540690916864548				ENSMUSG00000000838	189.802	-0.758791	0.459718	-1.65056	0.0988286	0.194786906889793
ENSMUSG00000000861	1.88758	-2.92254	2.73277	-1.06944	0.284871	NA				ENSMUSG00000000861	1.88758	-0.987558	2.55753	-0.386137	0.699395	NA				ENSMUSG00000000861	1.88758	0.0980511	2.46139	0.0398357	0.968224	NA
ENSMUSG00000000876	167.292	-0.860381	0.345269	-2.49191	0.0127058	0.0981826124341375				ENSMUSG00000000876	167.292	-0.90561	0.342947	-2.64067	0.00827413	0.061029466073076				ENSMUSG00000000876	167.292	-1.66035	0.353861	-4.6921	2.70417e-06	2.81281553538139e-05
ENSMUSG00000000881	3.23726	0.299367	1.78568	0.167649	0.86686	NA				ENSMUSG00000000881	3.23726	-2.90158	2.19987	-1.31898	0.187176	NA				ENSMUSG00000000881	3.23726	-3.14829	2.06981	-1.52105	0.128246	0.236999890893237
ENSMUSG00000000884	427.758	-0.54429	0.244572	-2.22547	0.0260494	0.150703570129793				ENSMUSG00000000884	427.758	-0.893645	0.244569	-3.65395	0.000258235	0.00580241369690983				ENSMUSG00000000884	427.758	-1.25582	0.248921	-5.04506	4.53376e-07	5.76259437941095e-06
ENSMUSG00000000889	17.8313	-0.984914	1.00796	-0.977139	0.3285	NA				ENSMUSG00000000889	17.8313	0.278488	0.953078	0.292198	0.770135	NA				ENSMUSG00000000889	17.8313	-2.2162	1.07462	-2.06232	0.0391777	0.0952926712063141
ENSMUSG00000000901	37.6406	-0.474766	0.564054	-0.841703	0.399954	0.675016950816274				ENSMUSG00000000901	37.6406	-1.03177	0.567808	-1.81711	0.0692004	0.224804610118417				ENSMUSG00000000901	37.6406	-1.84723	0.595649	-3.10121	0.00192731	0.00813207602529847
ENSMUSG00000000902	1026.98	-0.186869	0.225918	-0.827156	0.408149	0.68110156679248				ENSMUSG00000000902	1026.98	-0.918917	0.22661	-4.05506	5.01225e-05	0.0018134136707833				ENSMUSG00000000902	1026.98	-1.25719	0.228796	-5.49482	3.91114e-08	6.64290847468711e-07
ENSMUSG00000000915	1132.63	-0.785734	0.196812	-3.9923	6.54359e-05	0.00303506205969976				ENSMUSG00000000915	1132.63	-0.584446	0.195779	-2.98524	0.00283356	0.0301101249308992				ENSMUSG00000000915	1132.63	-1.79453	0.200417	-8.95399	3.42865e-19	7.88332935468714e-17
ENSMUSG00000000916	153.328	-0.273969	0.325075	-0.842788	0.399347	0.674370716373524				ENSMUSG00000000916	153.328	-0.436618	0.323344	-1.35032	0.176913	0.398901434039295				ENSMUSG00000000916	153.328	-0.681602	0.329318	-2.06974	0.0384769	0.0939359608865519
ENSMUSG00000000934	3.43625	-4.68645	2.36899	-1.97825	0.0479004	NA				ENSMUSG00000000934	3.43625	-1.86366	2.03855	-0.914206	0.360609	NA				ENSMUSG00000000934	3.43625	-1.03214	1.99336	-0.51779	0.604605	0.720871540904675
ENSMUSG00000000948	23.5208	-0.375549	0.752924	-0.498788	0.617929	NA				ENSMUSG00000000948	23.5208	0.377237	0.710659	0.530827	0.595539	NA				ENSMUSG00000000948	23.5208	-0.460965	0.744111	-0.619485	0.535597	0.664910073174123
ENSMUSG00000000958	24.356	2.33529	1.25684	1.85807	0.0631596	NA				ENSMUSG00000000958	24.356	3.46847	1.22311	2.83578	0.00457139	NA				ENSMUSG00000000958	24.356	3.35421	1.22923	2.72871	0.00635831	0.0219914308090856
ENSMUSG00000000959	154.975	-0.209264	0.309161	-0.676878	0.498484	0.744782546440647				ENSMUSG00000000959	154.975	-0.432278	0.307886	-1.40402	0.160313	0.378128490246781				ENSMUSG00000000959	154.975	-0.599513	0.313101	-1.91476	0.0555229	0.124629115395856
ENSMUSG00000000976	500.057	0.317834	0.287147	1.10687	0.268352	0.551903988325878				ENSMUSG00000000976	500.057	0.355611	0.285938	1.24367	0.213623	0.44600850260395				ENSMUSG00000000976	500.057	0.403282	0.287288	1.40375	0.160392	0.280584373972467
ENSMUSG00000001014	7.91685	0.81727	1.29569	0.630762	0.528196	NA				ENSMUSG00000001014	7.91685	0.508904	1.29461	0.393094	0.69425	NA				ENSMUSG00000001014	7.91685	-4.27063	1.71857	-2.48499	0.0129554	0.0393412431109112
ENSMUSG00000001016	422.645	0.735008	0.283899	2.58898	0.00962609	0.0818349752185169				ENSMUSG00000001016	422.645	0.354433	0.284026	1.24789	0.212071	0.444683438117761				ENSMUSG00000001016	422.645	0.915872	0.283642	3.22898	0.00124234	0.00561566514044175
ENSMUSG00000001017	305.728	-0.269839	0.233786	-1.15421	0.248413	0.528830212490906				ENSMUSG00000001017	305.728	-0.339723	0.232219	-1.46294	0.143484	0.354738518107691				ENSMUSG00000001017	305.728	-0.978507	0.239009	-4.09401	4.23975e-05	0.00031280303124424
ENSMUSG00000001018	76.4451	-0.784653	0.430987	-1.8206	0.0686683	0.263421576235402				ENSMUSG00000001018	76.4451	-0.924882	0.427389	-2.16403	0.030462	0.137879758464914				ENSMUSG00000001018	76.4451	-0.528209	0.426559	-1.2383	0.215604	0.349398310343867
ENSMUSG00000001020	2.03542	0	3.83413	0	1	NA				ENSMUSG00000001020	2.03542	0	3.83413	0	1	NA				ENSMUSG00000001020	2.03542	0	3.83403	0	1	NA
ENSMUSG00000001025	9.0034	-5.52959	2.06214	-2.68148	0.00732967	NA				ENSMUSG00000001025	9.0034	-2.30131	1.62556	-1.41571	0.156861	NA				ENSMUSG00000001025	9.0034	-4.08187	1.81086	-2.25411	0.0241893	0.0652945629652744
ENSMUSG00000001034	58.5622	-0.691944	0.453431	-1.52602	0.127005	0.36855369972464				ENSMUSG00000001034	58.5622	-0.712055	0.447624	-1.59074	0.111667	0.303666471571885				ENSMUSG00000001034	58.5622	-1.52949	0.469424	-3.25823	0.00112111	0.00516778476762212
ENSMUSG00000001036	4987.51	-0.252848	0.23302	-1.0851	0.277879	0.562112696838494				ENSMUSG00000001036	4987.51	-0.522316	0.232988	-2.24181	0.0249734	0.121875247566828				ENSMUSG00000001036	4987.51	-0.573674	0.233269	-2.45928	0.0139215	0.041691514763699
ENSMUSG00000001039	327.461	0.505759	0.338918	1.49227	0.135627	0.381934186783671				ENSMUSG00000001039	327.461	-0.463645	0.341481	-1.35775	0.174543	0.396360735070304				ENSMUSG00000001039	327.461	-0.108035	0.342018	-0.315875	0.752097	0.833829203842532
ENSMUSG00000001052	380.147	0.0433527	0.26166	0.165683	0.868406	0.944869017028629				ENSMUSG00000001052	380.147	0.208418	0.259278	0.803838	0.42149	0.656289827342518				ENSMUSG00000001052	380.147	0.0793216	0.26187	0.302904	0.761963	0.840787086625052
ENSMUSG00000001054	173.171	-1.30361	0.42254	-3.08518	0.00203429	0.0295651052020606				ENSMUSG00000001054	173.171	-0.734465	0.416161	-1.76486	0.0775876	0.241912202910248				ENSMUSG00000001054	173.171	-1.46195	0.424745	-3.44193	0.000577571	0.00293258932958508
ENSMUSG00000001056	430.146	1.14919	0.339975	3.38023	0.000724243	0.015178737492678				ENSMUSG00000001056	430.146	0.329302	0.340996	0.965707	0.334191	0.575331351092385				ENSMUSG00000001056	430.146	-0.148673	0.344361	-0.431737	0.665932	0.769150400053536
ENSMUSG00000001062	349.431	-0.824785	0.31355	-2.63047	0.00852662	0.0757021650907329				ENSMUSG00000001062	349.431	-1.25523	0.313975	-3.99785	6.39192e-05	0.00211210539176288				ENSMUSG00000001062	349.431	-0.731012	0.313621	-2.33088	0.0197597	0.0556182391814279
ENSMUSG00000001065	512.648	-0.199398	0.338889	-0.588388	0.556272	0.783222385019351				ENSMUSG00000001065	512.648	-0.144513	0.338051	-0.427488	0.669024	0.836144003596516				ENSMUSG00000001065	512.648	-1.00982	0.342014	-2.95257	0.00315136	0.0123906744215773
ENSMUSG00000001082	167.371	0.210567	0.363381	0.579464	0.562276	0.787706162886214				ENSMUSG00000001082	167.371	0.30037	0.359956	0.834462	0.404021	0.640432696408599				ENSMUSG00000001082	167.371	0.604093	0.360813	1.67425	0.0940809	0.187540898586138
ENSMUSG00000001089	1020.36	-0.314906	0.250642	-1.2564	0.208972	0.484483721334738				ENSMUSG00000001089	1020.36	0.0902862	0.249091	0.362463	0.717006	0.862849153969809				ENSMUSG00000001089	1020.36	-0.136109	0.25054	-0.543262	0.58695	0.706513399352609
ENSMUSG00000001098	607.714	0.286689	0.230858	1.24184	0.214297	0.490346631404406				ENSMUSG00000001098	607.714	0.336412	0.229427	1.46631	0.142563	0.353406605140536				ENSMUSG00000001098	607.714	0.648182	0.22991	2.81929	0.00481305	0.0175699281721705
ENSMUSG00000001100	205.075	-0.504242	0.325837	-1.54753	0.121736	0.359312606736876				ENSMUSG00000001100	205.075	-0.721658	0.324931	-2.22096	0.0263536	0.125760391284808				ENSMUSG00000001100	205.075	-0.884118	0.32928	-2.685	0.00725297	0.0244865230385205
ENSMUSG00000001103	880.637	1.21856	0.281955	4.32182	1.54747e-05	0.00112920284508083				ENSMUSG00000001103	880.637	1.26793	0.281248	4.50822	6.53742e-06	0.000377155880072297				ENSMUSG00000001103	880.637	1.50675	0.281698	5.34881	8.85347e-08	1.35844328424086e-06
ENSMUSG00000001105	155.126	0.916321	0.375878	2.43782	0.0147762	0.107744745440772				ENSMUSG00000001105	155.126	0.483539	0.376337	1.28486	0.198842	0.428488103667963				ENSMUSG00000001105	155.126	-0.266323	0.385777	-0.690354	0.489971	0.62639071512461
ENSMUSG00000001119	0.680229	0	5.39799	0	1	NA				ENSMUSG00000001119	0.680229	0	5.39799	0	1	NA				ENSMUSG00000001119	0.680229	0	5.39772	0	1	NA
ENSMUSG00000001120	162.301	-0.0515286	0.33781	-0.152537	0.878763	0.949814039196645				ENSMUSG00000001120	162.301	0.0464402	0.333076	0.139428	0.889112	0.948545989328757				ENSMUSG00000001120	162.301	0.12361	0.335769	0.368139	0.712769	0.804528926823033
ENSMUSG00000001123	6.1496	0.726228	1.73593	0.418351	0.67569	NA				ENSMUSG00000001123	6.1496	1.38916	1.67345	0.830118	0.406472	NA				ENSMUSG00000001123	6.1496	1.96235	1.66458	1.17889	0.238441	0.375774004096604
ENSMUSG00000001127	60.5047	-0.0638893	0.5736	-0.111383	0.911313	0.961722063206203				ENSMUSG00000001127	60.5047	-0.291699	0.570316	-0.511469	0.609023	0.795508832093081				ENSMUSG00000001127	60.5047	0.94495	0.554212	1.70503	0.0881881	0.178731363110871
ENSMUSG00000001128	1.30807	-3.40117	3.66937	-0.926908	0.353974	NA				ENSMUSG00000001128	1.30807	-2.37752	3.6536	-0.650734	0.515218	NA				ENSMUSG00000001128	1.30807	-3.79308	3.66928	-1.03374	0.301257	NA
ENSMUSG00000001131	4.94758	0	5.39799	0	1	NA				ENSMUSG00000001131	4.94758	0.456121	5.37446	0.0848681	0.932366	NA				ENSMUSG00000001131	4.94758	0	5.39772	0	1	1
ENSMUSG00000001134	68.5431	0.953373	0.52024	1.83257	0.0668673	0.259017572734818				ENSMUSG00000001134	68.5431	0.533384	0.520951	1.02387	0.305898	0.54737521876061				ENSMUSG00000001134	68.5431	0.385753	0.527492	0.731296	0.464598	0.603875673380476
ENSMUSG00000001138	17.3258	0.448059	1.07433	0.417058	0.676636	NA				ENSMUSG00000001138	17.3258	1.04026	1.05656	0.984571	0.324835	NA				ENSMUSG00000001138	17.3258	-0.221576	1.09503	-0.202347	0.839645	0.89439453110234
ENSMUSG00000001143	342.449	-0.289431	0.261143	-1.10832	0.267722	0.551629661619182				ENSMUSG00000001143	342.449	-0.8031	0.261929	-3.0661	0.00216872	0.0251321629178104				ENSMUSG00000001143	342.449	-1.18898	0.266965	-4.45368	8.44097e-06	7.63104981871021e-05
ENSMUSG00000001150	1000.04	-0.347153	0.181426	-1.91346	0.0556886	0.234704580685247				ENSMUSG00000001150	1000.04	-0.0974644	0.179782	-0.542127	0.587731	0.781033393998323				ENSMUSG00000001150	1000.04	-0.172314	0.181181	-0.951059	0.341574	0.485858769430962
ENSMUSG00000001151	2419.44	0.0885208	0.253366	0.349379	0.726805	0.879112709439309				ENSMUSG00000001151	2419.44	0.0488226	0.253125	0.192879	0.847054	0.930147293930302				ENSMUSG00000001151	2419.44	-0.0222531	0.253636	-0.0877365	0.930086	0.955899460713354
ENSMUSG00000001156	1473.85	-0.347399	0.221597	-1.5677	0.11695	0.351306845650155				ENSMUSG00000001156	1473.85	-0.189222	0.220831	-0.856863	0.391521	0.630556751863376				ENSMUSG00000001156	1473.85	-0.357844	0.221894	-1.61268	0.106814	0.206458490931837
ENSMUSG00000001157	780.752	0.253172	0.269248	0.940293	0.347067	0.629799602682239				ENSMUSG00000001157	780.752	0.380171	0.268518	1.41581	0.156831	0.37346245496058				ENSMUSG00000001157	780.752	-0.852127	0.272682	-3.12499	0.00177812	0.00757941645386523
ENSMUSG00000001158	428.492	1.70842	0.31636	5.40024	6.655e-08	1.95676640244519e-05				ENSMUSG00000001158	428.492	0.909183	0.317583	2.86282	0.00419884	0.0389465557146392				ENSMUSG00000001158	428.492	1.13498	0.318441	3.56417	0.000365012	0.00196608667937096
ENSMUSG00000001166	4089.36	0.0812405	0.205612	0.395116	0.692757	0.860860647017644				ENSMUSG00000001166	4089.36	0.32967	0.204981	1.60829	0.107771	0.296759897362641				ENSMUSG00000001166	4089.36	1.61325	0.204476	7.8897	3.02912e-15	2.93481501234566e-13
ENSMUSG00000001168	2346.76	-0.0419635	0.198065	-0.211867	0.832211	0.929406105112734				ENSMUSG00000001168	2346.76	0.368096	0.196498	1.87328	0.06103	0.209512011950372				ENSMUSG00000001168	2346.76	1.57747	0.195625	8.06374	7.39964e-16	8.26025319761746e-14
ENSMUSG00000001173	86.8822	0.11822	0.675944	0.174896	0.861161	0.942117586541513				ENSMUSG00000001173	86.8822	-1.69795	0.708325	-2.39714	0.0165237	0.0941347526353036				ENSMUSG00000001173	86.8822	1.37623	0.665668	2.06744	0.0386925	0.0943429395182843
ENSMUSG00000001175	5407.78	0.791758	0.252217	3.13919	0.00169415	0.0265046370756918				ENSMUSG00000001175	5407.78	-0.0777798	0.252368	-0.3082	0.75793	0.884335904828844				ENSMUSG00000001175	5407.78	0.142121	0.252487	0.562884	0.573514	0.695558344397702
ENSMUSG00000001211	138.325	-0.300326	0.361705	-0.830305	0.406366	0.679674547284542				ENSMUSG00000001211	138.325	-0.770319	0.362909	-2.12263	0.0337852	0.147119181835816				ENSMUSG00000001211	138.325	-0.855522	0.368005	-2.32476	0.020085	0.0563280475406958
ENSMUSG00000001227	3.26512	0.96639	1.75912	0.54936	0.582758	NA				ENSMUSG00000001227	3.26512	-1.75004	1.96653	-0.88991	0.373514	NA				ENSMUSG00000001227	3.26512	-1.0674	1.88986	-0.564801	0.572209	0.69457731111229
ENSMUSG00000001228	3330.27	-0.34405	0.258136	-1.33282	0.18259	0.450083777444999				ENSMUSG00000001228	3330.27	0.31991	0.257518	1.24229	0.214131	0.446458284322989				ENSMUSG00000001228	3330.27	-0.120503	0.258096	-0.466893	0.640576	0.748951016067347
ENSMUSG00000001229	56.2144	-0.512451	0.502796	-1.0192	0.308107	0.594220809231899				ENSMUSG00000001229	56.2144	-0.10745	0.489701	-0.219419	0.826324	0.921812207939031				ENSMUSG00000001229	56.2144	-1.12466	0.514594	-2.18552	0.0288506	0.074885198479348
ENSMUSG00000001240	433.944	0.541396	0.312496	1.73249	0.0831869	0.293236675519401				ENSMUSG00000001240	433.944	0.2911	0.31222	0.932354	0.351153	0.592079078733911				ENSMUSG00000001240	433.944	-0.0059926	0.314938	-0.0190279	0.984819	0.992745376981145
ENSMUSG00000001247	547.946	-0.378711	0.333144	-1.13678	0.255631	0.538576308886301				ENSMUSG00000001247	547.946	-0.151533	0.331965	-0.456473	0.64805	0.823507193551259				ENSMUSG00000001247	547.946	-1.21644	0.336507	-3.61489	0.000300481	0.00167048164749079
ENSMUSG00000001270	4412.92	-0.883617	0.30879	-2.86154	0.00421585	0.0477134710653182				ENSMUSG00000001270	4412.92	-1.01948	0.308728	-3.3022	0.000959313	0.014076044886834				ENSMUSG00000001270	4412.92	-2.4387	0.309847	-7.87065	3.528e-15	3.29386497177489e-13
ENSMUSG00000001280	205.322	-0.761243	0.329017	-2.31369	0.0206847	0.132639571128209				ENSMUSG00000001280	205.322	-0.0120007	0.31725	-0.0378272	0.969825	0.988582150894914				ENSMUSG00000001280	205.322	-0.0292697	0.320489	-0.0913283	0.927232	0.95372939358718
ENSMUSG00000001285	190.331	0.20664	0.47303	0.436844	0.662225	0.84216515427052				ENSMUSG00000001285	190.331	-0.262485	0.473554	-0.554287	0.579382	0.776583767962076				ENSMUSG00000001285	190.331	-0.405037	0.476969	-0.849189	0.395776	0.538645832270577
ENSMUSG00000001288	3.13412	-0.535507	2.17883	-0.245778	0.805854	NA				ENSMUSG00000001288	3.13412	0.29871	2.1109	0.141508	0.887469	NA				ENSMUSG00000001288	3.13412	-2.1483	2.2992	-0.934371	0.350113	0.495133181079294
ENSMUSG00000001289	1068.35	0.0294923	0.233038	0.126556	0.899292	0.957607755961131				ENSMUSG00000001289	1068.35	-0.111666	0.232716	-0.479838	0.631342	0.810966170135469				ENSMUSG00000001289	1068.35	-0.367461	0.234122	-1.56952	0.116526	0.220688683492796
ENSMUSG00000001300	626.793	-2.38933	0.676237	-3.53327	0.000410448	0.0104350774110003				ENSMUSG00000001300	626.793	-3.15416	0.677377	-4.65642	3.21747e-06	0.000238472988177976				ENSMUSG00000001300	626.793	-1.93432	0.675639	-2.86294	0.00419725	0.0157205427237203
ENSMUSG00000001305	94.7746	1.03588	0.43186	2.39865	0.0164555	0.115186229576795				ENSMUSG00000001305	94.7746	0.805529	0.430521	1.87105	0.0613377	0.210265883844271				ENSMUSG00000001305	94.7746	1.00903	0.432261	2.3343	0.0195798	0.0552329071455675
ENSMUSG00000001313	29.6342	-1.46299	0.639672	-2.28709	0.0221906	NA				ENSMUSG00000001313	29.6342	-1.06633	0.621923	-1.71456	0.0864255	0.259014527488635				ENSMUSG00000001313	29.6342	-3.20803	0.706019	-4.54383	5.52416e-06	5.26607141396994e-05
ENSMUSG00000001323	40.5846	-0.29898	0.546881	-0.546699	0.584585	0.800122996267483				ENSMUSG00000001323	40.5846	-0.475262	0.543073	-0.875134	0.381501	0.620478371548681				ENSMUSG00000001323	40.5846	-0.848749	0.557776	-1.52167	0.128093	0.236801982497721
ENSMUSG00000001334	1.46961	-2.13033	3.23181	-0.659175	0.509783	NA				ENSMUSG00000001334	1.46961	0.122264	3.04837	0.0401081	0.968007	NA				ENSMUSG00000001334	1.46961	1.20442	2.99081	0.402708	0.687163	NA
ENSMUSG00000001348	88.8017	-0.718213	0.431411	-1.6648	0.0959526	0.316684599105518				ENSMUSG00000001348	88.8017	-0.82707	0.428696	-1.92927	0.0536972	0.193943013137775				ENSMUSG00000001348	88.8017	-1.84638	0.449261	-4.10982	3.95969e-05	0.000294113146513855
ENSMUSG00000001349	164.916	0.663947	0.401743	1.65267	0.0983983	0.320914278175399				ENSMUSG00000001349	164.916	0.992196	0.397161	2.49822	0.0124817	0.0792956270483423				ENSMUSG00000001349	164.916	1.01447	0.399715	2.53798	0.0111494	0.0348107389192473
ENSMUSG00000001366	117.013	0.612696	0.402218	1.52329	0.127686	0.369671181454653				ENSMUSG00000001366	117.013	0.76443	0.396664	1.92714	0.0539617	0.194440560852223				ENSMUSG00000001366	117.013	0.867735	0.399274	2.17328	0.0297592	0.0766622727700784
ENSMUSG00000001376	283.082	0.308928	0.351959	0.877739	0.380085	0.657617307034203				ENSMUSG00000001376	283.082	0.994743	0.341894	2.9095	0.00362003	0.0354199368987205				ENSMUSG00000001376	283.082	1.92299	0.339139	5.6702	1.42627e-08	2.70920782650634e-07
ENSMUSG00000001380	56.2762	1.03644	0.612319	1.69265	0.0905224	0.307355694144809				ENSMUSG00000001380	56.2762	0.859504	0.608889	1.4116	0.158069	0.37523848188463				ENSMUSG00000001380	56.2762	1.84829	0.599886	3.08107	0.00206259	0.00859460570589629
ENSMUSG00000001383	289.882	0.913025	0.338466	2.69754	0.00698535	0.0660667792643103				ENSMUSG00000001383	289.882	0.592306	0.338248	1.7511	0.0799289	0.246912145425309				ENSMUSG00000001383	289.882	1.96944	0.333466	5.90597	3.50571e-09	7.78176677820623e-08
ENSMUSG00000001403	1441.02	-0.364486	0.198239	-1.83862	0.0659714	0.257219004462245				ENSMUSG00000001403	1441.02	-0.68978	0.198208	-3.48008	0.000501258	0.00914517502955826				ENSMUSG00000001403	1441.02	-1.39382	0.200653	-6.94642	3.74669e-12	1.76506941423536e-10
ENSMUSG00000001415	54.4245	-2.00773	0.655319	-3.06375	0.00218583	0.0309076897683723				ENSMUSG00000001415	54.4245	-0.501665	0.621868	-0.806706	0.419836	0.654912268325677				ENSMUSG00000001415	54.4245	-1.91209	0.651207	-2.93622	0.00332234	0.0129867324567706
ENSMUSG00000001416	1183.73	0.441215	0.209132	2.10974	0.0348803	0.179308300160843				ENSMUSG00000001416	1183.73	0.458607	0.208123	2.20354	0.0275565	0.129907615966134				ENSMUSG00000001416	1183.73	1.31485	0.207338	6.34159	2.27411e-10	6.85569813376607e-09
ENSMUSG00000001418	51.083	1.17461	0.741936	1.58317	0.113384	0.345809955832527				ENSMUSG00000001418	51.083	1.48951	0.733259	2.03136	0.0422189	0.167634597389591				ENSMUSG00000001418	51.083	1.09451	0.743922	1.47127	0.141219	0.255174068163077
ENSMUSG00000001419	195.617	-1.07968	0.323674	-3.3357	0.000850851	0.0169441387978211				ENSMUSG00000001419	195.617	-0.925033	0.319845	-2.89212	0.00382646	0.0370261127283873				ENSMUSG00000001419	195.617	-1.60957	0.329198	-4.88935	1.01168e-06	1.17091987261396e-05
ENSMUSG00000001420	16.4378	1.11027	1.06882	1.03878	0.298906	NA				ENSMUSG00000001420	16.4378	0.40501	1.07588	0.376444	0.706587	NA				ENSMUSG00000001420	16.4378	-0.332701	1.10941	-0.29989	0.764261	0.842431830877372
ENSMUSG00000001424	556.986	0.24989	0.275044	0.908545	0.36359	0.644430598084938				ENSMUSG00000001424	556.986	0.547481	0.272673	2.00783	0.0446614	0.172394518034416				ENSMUSG00000001424	556.986	0.590935	0.274095	2.15595	0.0310873	0.0792748999007005
ENSMUSG00000001436	78.0762	0.421346	0.634242	0.664329	0.50648	0.749101096831667				ENSMUSG00000001436	78.0762	0.453635	0.630431	0.719564	0.471793	0.697430970336127				ENSMUSG00000001436	78.0762	0.880779	0.630742	1.39642	0.162589	0.283302648247172
ENSMUSG00000001440	615.33	-0.167638	0.317084	-0.528686	0.597023	0.808107022124486				ENSMUSG00000001440	615.33	0.324032	0.314554	1.03013	0.302948	0.544520753495192				ENSMUSG00000001440	615.33	0.454517	0.31547	1.44076	0.149653	0.266304548467734
ENSMUSG00000001441	69.1884	-1.0988	0.576055	-1.90745	0.0564618	0.236250878944201				ENSMUSG00000001441	69.1884	-0.57013	0.561903	-1.01464	0.310277	0.551083658412299				ENSMUSG00000001441	69.1884	-0.207573	0.562649	-0.368921	0.712187	0.803989470249325
ENSMUSG00000001445	505.145	-0.667348	0.25944	-2.57226	0.0101036	0.0843823107094625				ENSMUSG00000001445	505.145	-0.982178	0.259317	-3.78755	0.000152139	0.00394121301902255				ENSMUSG00000001445	505.145	-1.04011	0.261429	-3.97855	6.93382e-05	0.0004800697333307
ENSMUSG00000001467	32.4532	0.40782	0.70848	0.575627	0.564867	0.789786876538896				ENSMUSG00000001467	32.4532	0.416597	0.702391	0.593113	0.553106	0.755283870566611				ENSMUSG00000001467	32.4532	-0.369494	0.725859	-0.509044	0.610721	0.725458008829224
ENSMUSG00000001472	1365.37	-0.264099	0.277058	-0.953226	0.340475	0.623387782854227				ENSMUSG00000001472	1365.37	-0.528695	0.276965	-1.90889	0.0562762	0.199414179134225				ENSMUSG00000001472	1365.37	-0.87685	0.278239	-3.15143	0.00162475	0.00704255043720267
ENSMUSG00000001473	4686.91	-0.258622	0.182976	-1.41342	0.157534	0.415558740110411				ENSMUSG00000001473	4686.91	-0.568621	0.182958	-3.10792	0.00188407	0.0225939869261661				ENSMUSG00000001473	4686.91	-0.981858	0.183582	-5.34833	8.8768e-08	1.36066694637425e-06
ENSMUSG00000001482	58.4587	-0.304634	0.537772	-0.566474	0.571072	0.794059676891643				ENSMUSG00000001482	58.4587	-0.742036	0.539824	-1.37459	0.169259	0.390867408775864				ENSMUSG00000001482	58.4587	0.81898	0.518792	1.57863	0.114421	0.217679975496993
ENSMUSG00000001493	1.44143	0	3.48566	0	1	NA				ENSMUSG00000001493	1.44143	0	3.48566	0	1	NA				ENSMUSG00000001493	1.44143	2.34895	3.27657	0.716894	0.47344	NA
ENSMUSG00000001494	94.9784	-1.53361	0.616017	-2.48956	0.0127902	0.0985841678539331				ENSMUSG00000001494	94.9784	-0.717731	0.607785	-1.18089	0.237645	0.475184407285089				ENSMUSG00000001494	94.9784	-3.11135	0.643631	-4.83406	1.33773e-06	1.50421353401968e-05
ENSMUSG00000001508	10.2435	2.01903	1.51102	1.3362	0.181482	NA				ENSMUSG00000001508	10.2435	1.6012	1.51328	1.0581	0.290009	NA				ENSMUSG00000001508	10.2435	2.12392	1.50741	1.40899	0.158838	0.27872187691857
ENSMUSG00000001517	633.354	-0.61846	0.236107	-2.61941	0.00880818	0.0773935548227991				ENSMUSG00000001517	633.354	-0.484907	0.234575	-2.06717	0.0387181	0.159837361009257				ENSMUSG00000001517	633.354	-0.810504	0.237281	-3.41579	0.000635967	0.00317880153734424
ENSMUSG00000001518	41.376	-0.768007	0.613281	-1.25229	0.210464	0.486362394807777				ENSMUSG00000001518	41.376	-1.11792	0.613198	-1.82309	0.0682895	0.223437589373913				ENSMUSG00000001518	41.376	-0.116185	0.602011	-0.192995	0.846963	0.899855660622985
ENSMUSG00000001521	557.101	-0.383647	0.244618	-1.56835	0.1168	0.350995605402094				ENSMUSG00000001521	557.101	-0.445373	0.243567	-1.82854	0.0674682	0.22189183832203				ENSMUSG00000001521	557.101	-0.552643	0.245758	-2.24872	0.02453	0.0659600218985884
ENSMUSG00000001524	106.13	0.879107	0.488484	1.79966	0.071914	0.269967725212216				ENSMUSG00000001524	106.13	1.53365	0.479298	3.19979	0.00137527	0.0180323086918215				ENSMUSG00000001524	106.13	1.18279	0.485552	2.43598	0.0148516	0.04396404914171
ENSMUSG00000001525	1165.43	0.394734	0.195662	2.01743	0.0436505	0.20448649983197				ENSMUSG00000001525	1165.43	0.451657	0.194986	2.31636	0.0205388	0.107298141157049				ENSMUSG00000001525	1165.43	-0.157004	0.197268	-0.795891	0.426095	0.567672409734352
ENSMUSG00000001542	116.089	-0.51433	0.409187	-1.25696	0.20877	0.48423901584519				ENSMUSG00000001542	116.089	-0.329412	0.402629	-0.818151	0.413271	0.648773818285267				ENSMUSG00000001542	116.089	0.087116	0.402481	0.216447	0.828639	0.886532667631393
ENSMUSG00000001552	337.68	-0.257759	0.415038	-0.621049	0.534568	0.767974876412127				ENSMUSG00000001552	337.68	0.127589	0.412202	0.30953	0.756918	0.884150977886758				ENSMUSG00000001552	337.68	0.0859359	0.414098	0.207526	0.835599	0.891495516306271
ENSMUSG00000001569	156.372	-1.01828	0.353717	-2.8788	0.00399191	0.0456602877107379				ENSMUSG00000001569	156.372	-0.186424	0.343843	-0.542176	0.587697	0.781033393998323				ENSMUSG00000001569	156.372	-1.09441	0.35463	-3.08606	0.0020283	0.00847461075684809
ENSMUSG00000001576	120.523	-1.42224	0.383707	-3.70659	0.000210072	0.006731053972301				ENSMUSG00000001576	120.523	-0.543782	0.361807	-1.50296	0.132849	0.33848061359663				ENSMUSG00000001576	120.523	-0.321678	0.363281	-0.885479	0.375898	0.520373034738095
ENSMUSG00000001588	4.15774	0.688695	1.8336	0.375598	0.707216	NA				ENSMUSG00000001588	4.15774	-4.4547	2.28855	-1.94651	0.0515929	NA				ENSMUSG00000001588	4.15774	0.74637	1.83388	0.406989	0.684016	0.783615033251102
ENSMUSG00000001604	804.705	-0.294001	0.296231	-0.99247	0.320968	0.607366673620441				ENSMUSG00000001604	804.705	-0.895492	0.296642	-3.01876	0.00253808	0.0281057465707616				ENSMUSG00000001604	804.705	-1.40691	0.299152	-4.703	2.56372e-06	2.67778586863449e-05
ENSMUSG00000001627	846.123	0.499091	0.253607	1.96797	0.0490716	0.217450620888798				ENSMUSG00000001627	846.123	0.47946	0.252993	1.89515	0.0580719	0.203146895616744				ENSMUSG00000001627	846.123	0.296697	0.254409	1.16622	0.243525	0.381716209401578
ENSMUSG00000001630	84.6648	0.103455	0.486459	0.212668	0.831586	0.929282464829333				ENSMUSG00000001630	84.6648	-0.279778	0.486941	-0.574562	0.565588	0.765084785213611				ENSMUSG00000001630	84.6648	0.679138	0.479341	1.41682	0.156537	0.275468378891442
ENSMUSG00000001632	142.566	-0.914406	0.386027	-2.36876	0.0178477	0.121403851734575				ENSMUSG00000001632	142.566	-0.668954	0.379705	-1.76177	0.0781078	0.242974166786952				ENSMUSG00000001632	142.566	-0.736646	0.384191	-1.91739	0.055188	0.124040091961134
ENSMUSG00000001642	284.746	1.02927	0.286033	3.59844	0.000320127	0.00886512904989707				ENSMUSG00000001642	284.746	0.613014	0.286379	2.14057	0.0323087	0.1429926283537				ENSMUSG00000001642	284.746	0.724206	0.288131	2.51346	0.0119553	0.0367902356363101
ENSMUSG00000001663	1.71734	0.637002	3.24737	0.196159	0.844485	NA				ENSMUSG00000001663	1.71734	0	3.25114	0	1	NA				ENSMUSG00000001663	1.71734	3.36696	2.97132	1.13315	0.257151	NA
ENSMUSG00000001665	2.66239	-3.8554	2.67801	-1.43965	0.149965	NA				ENSMUSG00000001665	2.66239	0.643292	2.29933	0.279774	0.779651	NA				ENSMUSG00000001665	2.66239	-2.23492	2.49581	-0.895467	0.370537	NA
ENSMUSG00000001666	237.972	1.79685	0.410287	4.37949	1.18957e-05	0.00094381903721549				ENSMUSG00000001666	237.972	1.42575	0.410368	3.47432	0.000512141	0.00928027001776863				ENSMUSG00000001666	237.972	1.34422	0.412773	3.25655	0.00112773	0.00519302586015004
ENSMUSG00000001672	12.1129	2.5238	1.40831	1.79207	0.0731217	NA				ENSMUSG00000001672	12.1129	-0.436677	1.60386	-0.272266	0.785417	NA				ENSMUSG00000001672	12.1129	3.98881	1.38256	2.88509	0.00391299	0.0148545041599984
ENSMUSG00000001674	240.163	1.24914	0.332899	3.75231	0.000175211	0.00589404876471632				ENSMUSG00000001674	240.163	0.662133	0.334055	1.98211	0.0474673	0.179080579768981				ENSMUSG00000001674	240.163	0.899148	0.335184	2.68255	0.0073064	0.0246237433570635
ENSMUSG00000001687	728.518	-2.10268	0.801017	-2.62501	0.00866471	0.0765880406525735				ENSMUSG00000001687	728.518	-2.4172	0.80097	-3.01784	0.00254587	0.0281284404655518				ENSMUSG00000001687	728.518	-1.96841	0.801086	-2.45718	0.0140033	0.0418719489302277
ENSMUSG00000001707	466.042	1.93407	0.289678	6.67662	2.44519e-11	3.49208710215997e-08				ENSMUSG00000001707	466.042	0.64016	0.292798	2.18635	0.0287897	0.133596949297813				ENSMUSG00000001707	466.042	1.5401	0.291145	5.2898	1.2245e-07	1.81727934165795e-06
ENSMUSG00000001729	210.735	0.285655	0.314381	0.908627	0.363547	0.644430598084938				ENSMUSG00000001729	210.735	-0.279395	0.315806	-0.884705	0.376316	0.615323895254177				ENSMUSG00000001729	210.735	-0.267865	0.318812	-0.840196	0.400798	0.543731802919597
ENSMUSG00000001739	128.69	0.888143	0.563681	1.57561	0.115115	0.348622786157078				ENSMUSG00000001739	128.69	1.36908	0.555335	2.46531	0.0136893	0.0837284701482823				ENSMUSG00000001739	128.69	1.95392	0.554462	3.52399	0.000425095	0.00224805772662981
ENSMUSG00000001750	3.18233	1.10008	2.0868	0.527162	0.598081	NA				ENSMUSG00000001750	3.18233	-3.8543	2.49024	-1.54776	0.121679	NA				ENSMUSG00000001750	3.18233	-1.65182	2.2724	-0.726906	0.467284	0.60613878505416
ENSMUSG00000001751	49.852	-0.640139	0.877016	-0.729905	0.465448	0.723914457002574				ENSMUSG00000001751	49.852	1.39195	0.858096	1.62214	0.104774	0.291744565143697				ENSMUSG00000001751	49.852	-2.55081	0.93281	-2.73455	0.00624663	0.0216713649052107
ENSMUSG00000001755	236.73	-0.526416	0.405145	-1.29933	0.193832	0.464672997697839				ENSMUSG00000001755	236.73	-0.838627	0.404946	-2.07096	0.0383624	0.159032945447731				ENSMUSG00000001755	236.73	-0.372254	0.404982	-0.919186	0.357998	0.502593662234803
ENSMUSG00000001763	591.828	-0.983816	0.327481	-3.00419	0.00266289	0.0348743430703754				ENSMUSG00000001763	591.828	-2.36216	0.331357	-7.12873	1.01302e-12	6.00667488301098e-10				ENSMUSG00000001763	591.828	-1.41489	0.329273	-4.29699	1.7313e-05	0.000143313816480784
ENSMUSG00000001767	2486.87	0.564392	0.226182	2.4953	0.0125852	0.0978189916214198				ENSMUSG00000001767	2486.87	0.0734019	0.226308	0.324345	0.745677	0.878046326590918				ENSMUSG00000001767	2486.87	0.554024	0.226343	2.44772	0.0143762	0.0428237567436533
ENSMUSG00000001768	7.56329	1.75182	1.89557	0.924167	0.355399	NA				ENSMUSG00000001768	7.56329	1.13921	1.91291	0.595537	0.551484	NA				ENSMUSG00000001768	7.56329	1.82478	1.8856	0.967747	0.333171	0.477080804726788
ENSMUSG00000001774	188.095	1.74935	0.397906	4.39638	1.10072e-05	0.000899811949125496				ENSMUSG00000001774	188.095	1.5269	0.396955	3.84654	0.000119796	0.0033209822839271				ENSMUSG00000001774	188.095	2.30644	0.394805	5.84196	5.15887e-09	1.09165452558158e-07
ENSMUSG00000001783	379.823	0.460971	0.253267	1.8201	0.0687437	0.263513113356802				ENSMUSG00000001783	379.823	0.0936305	0.253352	0.369567	0.711705	0.860544851562479				ENSMUSG00000001783	379.823	0.424051	0.253826	1.67064	0.0947936	0.188619863604936
ENSMUSG00000001785	53.2635	-0.998591	0.53259	-1.87497	0.0607964	0.245349256806126				ENSMUSG00000001785	53.2635	-0.421765	0.516196	-0.817063	0.413892	0.648773818285267				ENSMUSG00000001785	53.2635	-1.10141	0.533499	-2.0645	0.0389702	0.0948847316422495
ENSMUSG00000001786	263.028	-0.0100597	0.287178	-0.0350294	0.972056	0.987288181913215				ENSMUSG00000001786	263.028	-0.262223	0.286635	-0.914833	0.360279	0.60100971075551				ENSMUSG00000001786	263.028	-0.485894	0.290705	-1.67144	0.0946357	0.188436444249844
ENSMUSG00000001794	167.556	-0.00597693	0.409709	-0.0145882	0.988361	0.994028362095549				ENSMUSG00000001794	167.556	-0.445193	0.410303	-1.08503	0.277906	0.522015878637894				ENSMUSG00000001794	167.556	-0.681666	0.415811	-1.63937	0.101137	0.198119421967079
ENSMUSG00000001819	9.05195	0.126319	1.24635	0.101351	0.919272	NA				ENSMUSG00000001819	9.05195	-0.673986	1.26649	-0.532168	0.59461	NA				ENSMUSG00000001819	9.05195	0.215383	1.24348	0.17321	0.862486	0.910280725905656
ENSMUSG00000001827	0.788646	0	5.3247	0	1	NA				ENSMUSG00000001827	0.788646	0.454812	5.30091	0.085799	0.931626	NA				ENSMUSG00000001827	0.788646	0	5.32444	0	1	NA
ENSMUSG00000001829	617.92	0.864606	0.273011	3.16693	0.0015406	0.0252059661769915				ENSMUSG00000001829	617.92	1.09723	0.271387	4.04304	5.27628e-05	0.00186469374433924				ENSMUSG00000001829	617.92	0.892923	0.273329	3.26684	0.00108753	0.00503258335032527
ENSMUSG00000001833	535.226	-0.229231	0.226174	-1.01352	0.310813	0.597186706616691				ENSMUSG00000001833	535.226	-0.418089	0.225553	-1.85362	0.0637937	0.215382779869638				ENSMUSG00000001833	535.226	-0.475077	0.227629	-2.08707	0.036882	0.0909941699208098
ENSMUSG00000001844	47.1675	-0.383943	0.685103	-0.560417	0.575195	0.796429820481059				ENSMUSG00000001844	47.1675	-1.49687	0.696866	-2.148	0.031714	0.141342499329148				ENSMUSG00000001844	47.1675	-1.18037	0.6983	-1.69034	0.0909624	0.182895418474728
ENSMUSG00000001847	3360.11	-0.890264	0.274299	-3.24559	0.00117206	0.0213650654800868				ENSMUSG00000001847	3360.11	-2.09273	0.274812	-7.61512	2.63437e-14	2.5560620647573e-11				ENSMUSG00000001847	3360.11	-1.89722	0.275101	-6.89645	5.3319e-12	2.44458002072295e-10
ENSMUSG00000001855	2444.13	0.0191992	0.199015	0.0964711	0.923146	0.96645670353679				ENSMUSG00000001855	2444.13	0.212615	0.198489	1.07117	0.284094	0.527555544733966				ENSMUSG00000001855	2444.13	-0.0515936	0.199303	-0.258871	0.795735	0.863957530153447
ENSMUSG00000001864	1.45677	-2.1248	3.54712	-0.599021	0.549159	NA				ENSMUSG00000001864	1.45677	-2.48782	3.54712	-0.701364	0.483076	NA				ENSMUSG00000001864	1.45677	-2.51673	3.54704	-0.709529	0.477996	NA
ENSMUSG00000001870	3.58995	-2.13629	2.97893	-0.717132	0.473293	NA				ENSMUSG00000001870	3.58995	-2.49931	2.97893	-0.838996	0.401472	NA				ENSMUSG00000001870	3.58995	-2.52823	2.97889	-0.848716	0.396039	0.538908714056329
ENSMUSG00000001891	47.7268	-0.512783	0.818751	-0.626299	0.531119	0.765230264266113				ENSMUSG00000001891	47.7268	0.727402	0.790518	0.920158	0.35749	0.598508385611007				ENSMUSG00000001891	47.7268	0.855817	0.794124	1.07769	0.281173	0.423533162353617
ENSMUSG00000001909	277.68	0.578328	0.31647	1.82744	0.0676344	0.260756132989147				ENSMUSG00000001909	277.68	0.150988	0.316816	0.47658	0.633661	0.812575497347443				ENSMUSG00000001909	277.68	-0.0231716	0.320187	-0.072369	0.942308	0.964283399136605
ENSMUSG00000001910	296.35	-0.834953	0.347459	-2.40303	0.0162599	0.11447198739154				ENSMUSG00000001910	296.35	0.0601165	0.342351	0.175599	0.860609	0.936793857032058				ENSMUSG00000001910	296.35	-1.26874	0.351081	-3.6138	0.000301747	0.00167631260802027
ENSMUSG00000001911	43.6489	1.18525	0.620916	1.90887	0.0562783	0.236095087321491				ENSMUSG00000001911	43.6489	0.00871901	0.636849	0.0136909	0.989077	0.995800684809572				ENSMUSG00000001911	43.6489	0.877538	0.62588	1.40209	0.160889	0.28115657298791
ENSMUSG00000001918	1.68636	-2.00263	3.04427	-0.657836	0.510643	NA				ENSMUSG00000001918	1.68636	-3.7981	3.0483	-1.24597	0.212774	NA				ENSMUSG00000001918	1.68636	-3.82701	3.04824	-1.25548	0.209304	NA
ENSMUSG00000001924	1635.32	0.117918	0.175796	0.670765	0.50237	0.746806509459328				ENSMUSG00000001924	1635.32	0.153235	0.1751	0.875127	0.381505	0.620478371548681				ENSMUSG00000001924	1635.32	0.345762	0.175609	1.96893	0.0489611	0.113206004964697
ENSMUSG00000001930	2.97128	-1.79448	2.35141	-0.76315	0.445374	NA				ENSMUSG00000001930	2.97128	-0.729542	2.20566	-0.330758	0.740827	NA				ENSMUSG00000001930	2.97128	-4.60012	2.55897	-1.79764	0.0722335	NA
ENSMUSG00000001942	202.873	-0.043364	0.327779	-0.132297	0.89475	0.957016792759393				ENSMUSG00000001942	202.873	0.0980119	0.322787	0.303642	0.7614	0.885392808196311				ENSMUSG00000001942	202.873	0.179728	0.325332	0.552446	0.580643	0.7012785401255
ENSMUSG00000001948	56.9227	0.531603	0.473755	1.12211	0.261817	0.545436716876557				ENSMUSG00000001948	56.9227	-0.446652	0.483215	-0.924333	0.355313	0.596172791512821				ENSMUSG00000001948	56.9227	-0.341248	0.486729	-0.701105	0.483238	0.620770333272404
ENSMUSG00000001962	795.517	-0.275399	0.285707	-0.96392	0.335086	0.618568526232039				ENSMUSG00000001962	795.517	-0.825021	0.2861	-2.88368	0.00393059	0.0378279697237586				ENSMUSG00000001962	795.517	-0.716965	0.287017	-2.49799	0.01249	0.0381536935433887
ENSMUSG00000001964	257.23	-0.515718	0.293581	-1.75665	0.0789781	0.284788336188832				ENSMUSG00000001964	257.23	-0.73543	0.292832	-2.51144	0.0120239	0.0772148771300608				ENSMUSG00000001964	257.23	-0.840164	0.296163	-2.83683	0.00455642	0.0168406105728781
ENSMUSG00000001983	65.4006	-0.125431	0.45961	-0.272908	0.784924	0.908492010019867				ENSMUSG00000001983	65.4006	-0.749252	0.463543	-1.61636	0.106017	0.293748239774959				ENSMUSG00000001983	65.4006	-0.7911	0.469655	-1.68443	0.0920988	0.18456897146157
ENSMUSG00000001995	265.401	-0.0563067	0.284862	-0.197663	0.843309	0.934378782092341				ENSMUSG00000001995	265.401	-0.281434	0.284039	-0.990826	0.32177	0.562439637122099				ENSMUSG00000001995	265.401	-0.528822	0.288741	-1.83148	0.0670292	0.144417363542916
ENSMUSG00000001998	68.5298	0.558243	0.456923	1.22174	0.221804	0.498959529180425				ENSMUSG00000001998	68.5298	0.354917	0.453975	0.781798	0.434333	0.666178434980838				ENSMUSG00000001998	68.5298	0.915791	0.449426	2.03769	0.041581	0.0999312771192292
ENSMUSG00000001999	287.777	0.893888	0.400717	2.23072	0.0256994	0.149543988800134				ENSMUSG00000001999	287.777	-0.0191308	0.403321	-0.0474332	0.962168	0.984962444118342				ENSMUSG00000001999	287.777	0.889416	0.401276	2.21647	0.0266592	0.0704674614454154
ENSMUSG00000002010	191.351	0.575313	0.351858	1.63507	0.102034	0.327201249440786				ENSMUSG00000002010	191.351	-0.0207973	0.353762	-0.0587889	0.95312	0.981350545917304				ENSMUSG00000002010	191.351	0.659465	0.351792	1.87459	0.0608493	0.134026830441762
ENSMUSG00000002014	212.501	-0.0240034	0.299937	-0.0800281	0.936215	0.971199245346011				ENSMUSG00000002014	212.501	-0.762716	0.302238	-2.52356	0.0116174	0.0755347221760655				ENSMUSG00000002014	212.501	-1.35411	0.310763	-4.35735	1.31644e-05	0.000112540676610525
ENSMUSG00000002015	695.798	0.152599	0.255972	0.596156	0.551071	0.780098579008066				ENSMUSG00000002015	695.798	-0.296948	0.256262	-1.15877	0.246552	0.486672929916178				ENSMUSG00000002015	695.798	0.187669	0.256249	0.732369	0.463944	0.603228532710566
ENSMUSG00000002017	291.886	-0.770528	0.34474	-2.2351	0.0254107	0.148904208322612				ENSMUSG00000002017	291.886	0.62774	0.333523	1.88215	0.0598156	0.206739523828892				ENSMUSG00000002017	291.886	-0.196692	0.340057	-0.578409	0.562988	0.686847729900751
ENSMUSG00000002020	87.1981	0.756394	0.468175	1.61562	0.106176	0.335265718053533				ENSMUSG00000002020	87.1981	1.09124	0.457458	2.38545	0.0170582	0.0959230040737814				ENSMUSG00000002020	87.1981	1.33452	0.458484	2.91073	0.00360585	0.013893966173428
ENSMUSG00000002028	5.07842	1.21844	1.77276	0.687314	0.491885	NA				ENSMUSG00000002028	5.07842	-1.89624	2.17771	-0.870747	0.383892	NA				ENSMUSG00000002028	5.07842	2.24542	1.7302	1.29779	0.194361	0.323619829484691
ENSMUSG00000002031	598.512	-0.531501	0.220508	-2.41035	0.0159374	0.112938973103867				ENSMUSG00000002031	598.512	-0.58532	0.219494	-2.66668	0.00766043	0.0583581794724706				ENSMUSG00000002031	598.512	-0.870292	0.222314	-3.91469	9.05217e-05	0.000604196769526688
ENSMUSG00000002043	62.572	0.176178	0.569025	0.309613	0.756855	0.893893276333783				ENSMUSG00000002043	62.572	-0.88456	0.576356	-1.53475	0.124846	0.324995091981584				ENSMUSG00000002043	62.572	-1.56164	0.594604	-2.62635	0.0086307	0.0281925134637503
ENSMUSG00000002052	855.887	-0.121493	0.235983	-0.514837	0.606667	0.81323941428638				ENSMUSG00000002052	855.887	-0.0151579	0.234916	-0.0645249	0.948552	0.979091574762668				ENSMUSG00000002052	855.887	-0.329915	0.236981	-1.39216	0.163874	0.285031516744641
ENSMUSG00000002055	163.131	0.618976	0.429526	1.44107	0.149565	0.402911663763783				ENSMUSG00000002055	163.131	0.702852	0.425454	1.65201	0.0985334	0.280460235305707				ENSMUSG00000002055	163.131	1.13245	0.425432	2.66187	0.00777073	0.0258548841517568
ENSMUSG00000002058	27.1044	-0.65234	0.796271	-0.819245	0.412647	NA				ENSMUSG00000002058	27.1044	-0.536316	0.787225	-0.681274	0.495698	0.713810731980221				ENSMUSG00000002058	27.1044	-2.16997	0.845369	-2.56689	0.0102614	0.0325058017593403
ENSMUSG00000002059	4.52774	-5.45299	4.86499	-1.12086	0.262346	NA				ENSMUSG00000002059	4.52774	-5.81601	4.86499	-1.19548	0.231898	NA				ENSMUSG00000002059	4.52774	-2.39486	4.72558	-0.506787	0.612304	0.726693605312737
ENSMUSG00000002064	583.606	0.475644	0.28871	1.64748	0.0994595	0.322928498168715				ENSMUSG00000002064	583.606	0.206105	0.288464	0.71449	0.474924	0.69982923954435				ENSMUSG00000002064	583.606	0.768499	0.288243	2.66615	0.00767248	0.0255721537905902
ENSMUSG00000002068	49.9441	-1.16333	0.529748	-2.19601	0.0280914	0.157415722297487				ENSMUSG00000002068	49.9441	0.00665757	0.501424	0.0132773	0.989407	0.995938506115538				ENSMUSG00000002068	49.9441	-1.22451	0.528094	-2.31874	0.0204089	0.0570495045603376
ENSMUSG00000002076	495.039	0.0475441	0.234092	0.2031	0.839057	0.932925052706725				ENSMUSG00000002076	495.039	0.0173769	0.232902	0.0746102	0.940525	0.974395414668918				ENSMUSG00000002076	495.039	-0.115389	0.235186	-0.49063	0.623688	0.735956423831791
ENSMUSG00000002102	712.043	0.693779	0.245351	2.8277	0.00468839	0.0507833334784332				ENSMUSG00000002102	712.043	0.0402798	0.246045	0.163709	0.86996	0.941070754795586				ENSMUSG00000002102	712.043	0.0967446	0.247248	0.391287	0.695585	0.79233170533985
ENSMUSG00000002103	100.661	0.541756	0.51145	1.05925	0.289484	0.573745891371438				ENSMUSG00000002103	100.661	1.06139	0.496704	2.13687	0.0326082	0.143812860223039				ENSMUSG00000002103	100.661	2.17402	0.48983	4.43832	9.06652e-06	8.12978676392839e-05
ENSMUSG00000002104	5.87738	3.05038	1.90691	1.59964	0.109678	NA				ENSMUSG00000002104	5.87738	2.28559	1.92009	1.19036	0.233906	NA				ENSMUSG00000002104	5.87738	1.54107	1.96923	0.782573	0.433878	0.574926942583324
ENSMUSG00000002105	11.3957	-0.213019	1.03815	-0.20519	0.837424	NA				ENSMUSG00000002105	11.3957	-0.112777	1.02122	-0.110434	0.912065	NA				ENSMUSG00000002105	11.3957	-0.85154	1.06294	-0.801118	0.423063	0.564462980330547
ENSMUSG00000002107	521.915	0.484655	0.290545	1.66809	0.0952981	0.315470209536895				ENSMUSG00000002107	521.915	0.299902	0.289913	1.03446	0.300922	0.542615998841824				ENSMUSG00000002107	521.915	1.05736	0.289005	3.65863	0.000253565	0.00144565848786538
ENSMUSG00000002108	4.82766	0.196278	1.84121	0.106603	0.915104	NA				ENSMUSG00000002108	4.82766	-0.292157	1.85452	-0.157538	0.874821	NA				ENSMUSG00000002108	4.82766	1.40764	1.75834	0.800551	0.423392	0.564852168159143
ENSMUSG00000002109	182.217	0.438995	0.371338	1.1822	0.237128	0.515452072131001				ENSMUSG00000002109	182.217	0.860672	0.362388	2.375	0.0175488	0.0975176966347914				ENSMUSG00000002109	182.217	1.88369	0.358061	5.26079	1.43435e-07	2.10421219075853e-06
ENSMUSG00000002129	1074.39	0.223151	0.20485	1.08934	0.276004	0.560133234166862				ENSMUSG00000002129	1074.39	0.31449	0.203862	1.54266	0.122913	0.32202726231149				ENSMUSG00000002129	1074.39	0.385724	0.204757	1.88381	0.0595908	0.131952967169181
ENSMUSG00000002147	375.267	0.401342	0.303809	1.32103	0.18649	0.454718216379063				ENSMUSG00000002147	375.267	0.494061	0.300245	1.64553	0.0998612	0.282705556023079				ENSMUSG00000002147	375.267	1.66084	0.296345	5.60441	2.08962e-08	3.79606300081639e-07
ENSMUSG00000002190	6.61669	-1.34296	1.59917	-0.839784	0.40103	NA				ENSMUSG00000002190	6.61669	-1.3489	1.5754	-0.856223	0.391874	NA				ENSMUSG00000002190	6.61669	-1.77275	1.62467	-1.09115	0.275208	0.416748903872669
ENSMUSG00000002204	4.29282	2.79225	2.20973	1.26362	0.206368	NA				ENSMUSG00000002204	4.29282	-2.72988	2.6088	-1.04641	0.295371	NA				ENSMUSG00000002204	4.29282	2.22055	2.22952	0.99598	0.31926	0.463476932858244
ENSMUSG00000002205	70.4831	-0.412752	0.56567	-0.729669	0.465593	0.723914457002574				ENSMUSG00000002205	70.4831	-0.563677	0.563487	-1.00034	0.317148	0.557922717946565				ENSMUSG00000002205	70.4831	-1.21331	0.578184	-2.09848	0.0358627	0.0890498504646274
ENSMUSG00000002210	74.4187	0.642648	0.614502	1.0458	0.295652	0.581702179217343				ENSMUSG00000002210	74.4187	1.00655	0.609324	1.65191	0.0985528	0.280460235305707				ENSMUSG00000002210	74.4187	-0.426981	0.629301	-0.678501	0.497454	0.632954375566656
ENSMUSG00000002221	343.005	-0.568652	0.292768	-1.94233	0.0520969	0.224876110381511				ENSMUSG00000002221	343.005	-0.757435	0.291876	-2.59506	0.00945743	0.066102883165582				ENSMUSG00000002221	343.005	-0.824836	0.294845	-2.79752	0.0051496	0.0185914107743582
ENSMUSG00000002222	458.633	0.0733693	0.310238	0.236493	0.81305	0.921130992768651				ENSMUSG00000002222	458.633	0.273978	0.30755	0.890841	0.373015	0.612281519075232				ENSMUSG00000002222	458.633	0.834084	0.307212	2.71501	0.00662733	0.0227888427991015
ENSMUSG00000002227	55.1626	1.05008	0.511536	2.0528	0.0400921	0.19399831299345				ENSMUSG00000002227	55.1626	1.05485	0.506464	2.08278	0.0372714	0.156366981842311				ENSMUSG00000002227	55.1626	0.51993	0.519334	1.00115	0.316756	0.460776212466112
ENSMUSG00000002233	5.52856	0.111163	1.4185	0.0783669	0.937536	NA				ENSMUSG00000002233	5.52856	-3.33278	1.69367	-1.96778	0.0490933	NA				ENSMUSG00000002233	5.52856	-3.27801	1.658	-1.97709	0.0480317	0.111586330173947
ENSMUSG00000002240	5.63677	1.64712	2.07136	0.795186	0.426505	NA				ENSMUSG00000002240	5.63677	3.21282	1.87734	1.71137	0.0870134	NA				ENSMUSG00000002240	5.63677	4.23348	1.8493	2.28924	0.0220656	0.0606783413365913
ENSMUSG00000002249	43.3728	-0.812531	0.548684	-1.48087	0.138641	0.386392372568042				ENSMUSG00000002249	43.3728	-1.34549	0.552238	-2.43644	0.0148327	0.0882437257138882				ENSMUSG00000002249	43.3728	-1.54825	0.563713	-2.74653	0.006023	0.0210157049225363
ENSMUSG00000002250	160.193	-0.166123	0.316229	-0.525323	0.599358	0.809481958910978				ENSMUSG00000002250	160.193	-0.752119	0.318038	-2.36487	0.0180362	0.0986409789281181				ENSMUSG00000002250	160.193	-1.21637	0.326441	-3.72615	0.000194428	0.00115822177844521
ENSMUSG00000002257	99.9299	0.600962	0.442887	1.35692	0.174807	0.439633225062104				ENSMUSG00000002257	99.9299	0.164328	0.44359	0.37045	0.711047	0.859846456900521				ENSMUSG00000002257	99.9299	-0.496056	0.455494	-1.08905	0.276131	0.417694640150789
ENSMUSG00000002265	95.0552	-1.68843	0.584658	-2.88789	0.00387834	0.0448710675781205				ENSMUSG00000002265	95.0552	0.978742	0.530045	1.84653	0.0648156	0.217471637504734				ENSMUSG00000002265	95.0552	-0.496123	0.550134	-0.901822	0.367151	0.511852306634623
ENSMUSG00000002266	9.16071	-0.417466	1.48457	-0.281203	0.778555	NA				ENSMUSG00000002266	9.16071	1.29495	1.34685	0.961466	0.336318	NA				ENSMUSG00000002266	9.16071	2.14687	1.33476	1.60843	0.107741	0.207703030362722
ENSMUSG00000002279	84.729	0.883571	0.503431	1.7551	0.0792427	0.285576481055072				ENSMUSG00000002279	84.729	0.0740944	0.508772	0.145634	0.88421	0.946894921070003				ENSMUSG00000002279	84.729	0.794393	0.505002	1.57305	0.115707	0.219462184958757
ENSMUSG00000002280	51.4379	1.26588	0.544	2.32699	0.019966	0.129526272828529				ENSMUSG00000002280	51.4379	1.50139	0.534737	2.80772	0.00498938	0.0436846601356691				ENSMUSG00000002280	51.4379	1.49996	0.53893	2.78321	0.00538231	0.019215419691868
ENSMUSG00000002289	1.41408	-2.1285	3.32544	-0.640067	0.522129	NA				ENSMUSG00000002289	1.41408	-2.49153	3.32544	-0.749232	0.453718	NA				ENSMUSG00000002289	1.41408	-1.31341	3.22836	-0.406834	0.68413	NA
ENSMUSG00000002297	2394.46	0.454422	0.227318	1.99906	0.0456021	0.208897381207772				ENSMUSG00000002297	2394.46	0.139466	0.227295	0.613589	0.539487	0.746308711691515				ENSMUSG00000002297	2394.46	0.0261419	0.22785	0.114733	0.908657	0.94115890791789
ENSMUSG00000002307	247.784	0.421212	0.28238	1.49165	0.135791	0.382064192737277				ENSMUSG00000002307	247.784	0.525828	0.279676	1.88013	0.0600904	0.207420578263832				ENSMUSG00000002307	247.784	0.105118	0.284921	0.368938	0.712174	0.803989470249325
ENSMUSG00000002308	853.026	-0.570467	0.252557	-2.25876	0.0238981	0.143682264086036				ENSMUSG00000002308	853.026	-1.29412	0.25331	-5.10884	3.24151e-07	3.76050653578895e-05				ENSMUSG00000002308	853.026	-1.65295	0.255816	-6.4615	1.0367e-10	3.44188456609614e-09
ENSMUSG00000002319	144.474	0.0790626	0.441319	0.179151	0.857819	0.941176811301382				ENSMUSG00000002319	144.474	-0.10151	0.440031	-0.230689	0.817556	0.916477148240704				ENSMUSG00000002319	144.474	0.172528	0.441316	0.39094	0.695842	0.792461939223786
ENSMUSG00000002320	21.1289	-1.10387	0.957898	-1.15238	0.249164	NA				ENSMUSG00000002320	21.1289	-0.312135	0.924117	-0.337765	0.73554	NA				ENSMUSG00000002320	21.1289	-0.818947	0.946543	-0.865198	0.38693	0.530591004368792
ENSMUSG00000002325	5.47294	-0.262325	1.4779	-0.177499	0.859117	NA				ENSMUSG00000002325	5.47294	-0.692386	1.48249	-0.467044	0.640468	NA				ENSMUSG00000002325	5.47294	-0.219405	1.47309	-0.148942	0.881599	0.922750351666928
ENSMUSG00000002326	116.443	-0.241561	0.334211	-0.72278	0.469815	0.727613121883062				ENSMUSG00000002326	116.443	-0.630121	0.334581	-1.88331	0.0596582	0.206329169832884				ENSMUSG00000002326	116.443	-1.04296	0.343593	-3.03545	0.00240178	0.00982460963487102
ENSMUSG00000002329	19.1188	1.13859	0.946653	1.20275	0.229073	NA				ENSMUSG00000002329	19.1188	0.157637	0.9585	0.164463	0.869367	NA				ENSMUSG00000002329	19.1188	-0.482249	0.98796	-0.488127	0.62546	0.736862429533538
ENSMUSG00000002332	173.798	0.516916	0.349618	1.47852	0.139269	0.387485958445492				ENSMUSG00000002332	173.798	0.774426	0.342612	2.26036	0.023799	0.117759204495865				ENSMUSG00000002332	173.798	1.05979	0.343184	3.0881	0.00201444	0.00843502514791609
ENSMUSG00000002342	29.7197	-2.49476	0.909861	-2.74191	0.00610822	NA				ENSMUSG00000002342	29.7197	-0.779826	0.849234	-0.918271	0.358477	0.599784715477362				ENSMUSG00000002342	29.7197	-1.02412	0.860535	-1.1901	0.234006	0.370870783110343
ENSMUSG00000002343	10.0192	-0.321688	1.32716	-0.242389	0.808479	NA				ENSMUSG00000002343	10.0192	0.580474	1.29121	0.449558	0.653029	NA				ENSMUSG00000002343	10.0192	-2.0265	1.43031	-1.41682	0.156534	0.275468378891442
ENSMUSG00000002345	49.8978	1.89298	0.630993	3	0.00269976	0.0350058820869003				ENSMUSG00000002345	49.8978	1.53257	0.631085	2.42847	0.0151625	0.0893591696136223				ENSMUSG00000002345	49.8978	1.99735	0.628719	3.17685	0.00148884	0.00654764552073411
ENSMUSG00000002365	2073.38	-0.232472	0.222682	-1.04397	0.296501	0.58252710932713				ENSMUSG00000002365	2073.38	-0.178389	0.222291	-0.8025	0.422264	0.657066587584383				ENSMUSG00000002365	2073.38	-0.496623	0.223228	-2.22474	0.0260987	0.0692117114575545
ENSMUSG00000002372	1442.93	-0.0872724	0.288118	-0.302906	0.761962	0.896684120446462				ENSMUSG00000002372	1442.93	-0.352293	0.288028	-1.22312	0.221284	0.455587978891849				ENSMUSG00000002372	1442.93	-0.395744	0.288744	-1.37057	0.170508	0.293239453236871
ENSMUSG00000002379	1002.96	0.643826	0.325483	1.97806	0.0479215	0.214733717253311				ENSMUSG00000002379	1002.96	0.0879115	0.325715	0.269904	0.787234	0.899784748270403				ENSMUSG00000002379	1002.96	-0.230443	0.327037	-0.704639	0.481035	0.618921173812077
ENSMUSG00000002384	47.4889	0.291976	0.545591	0.535156	0.592542	0.805171208865833				ENSMUSG00000002384	47.4889	-1.0292	0.5625	-1.82969	0.0672964	0.221888984929937				ENSMUSG00000002384	47.4889	-0.235105	0.553591	-0.424691	0.671062	0.773260105695267
ENSMUSG00000002393	13.7142	-0.584028	1.07175	-0.544932	0.585801	NA				ENSMUSG00000002393	13.7142	-0.0445222	1.0511	-0.0423578	0.966213	NA				ENSMUSG00000002393	13.7142	-2.06698	1.13624	-1.81914	0.0688907	0.147315624399831
ENSMUSG00000002395	353.107	1.23883	0.398439	3.10922	0.00187582	0.0282456278854767				ENSMUSG00000002395	353.107	0.794183	0.398667	1.9921	0.0463605	0.176779589152788				ENSMUSG00000002395	353.107	0.388268	0.401638	0.966712	0.333688	0.477533188906148
ENSMUSG00000002396	54.4753	0.614207	0.590081	1.04089	0.297929	0.583310326900708				ENSMUSG00000002396	54.4753	0.273221	0.590013	0.463077	0.643309	0.819926171733985				ENSMUSG00000002396	54.4753	-1.61522	0.628504	-2.56994	0.0101716	0.0322878861052821
ENSMUSG00000002409	62.8172	-0.719221	0.553788	-1.29873	0.194037	0.464672997697839				ENSMUSG00000002409	62.8172	-0.382338	0.5453	-0.701152	0.483208	0.705220950929566				ENSMUSG00000002409	62.8172	-0.682915	0.553866	-1.233	0.217577	0.351559497033259
ENSMUSG00000002413	42.4499	-0.800409	0.638182	-1.2542	0.209769	0.485768162788623				ENSMUSG00000002413	42.4499	-0.139452	0.616427	-0.226227	0.821025	0.919144925397037				ENSMUSG00000002413	42.4499	-0.518578	0.62991	-0.823258	0.410361	0.552443916112985
ENSMUSG00000002416	650.32	-0.513568	0.341306	-1.50471	0.132398	0.377197814861945				ENSMUSG00000002416	650.32	-1.43436	0.342336	-4.18993	2.7904e-05	0.00114988268727907				ENSMUSG00000002416	650.32	-2.0218	0.345733	-5.84788	4.97883e-09	1.05791638767024e-07
ENSMUSG00000002428	99.3382	0.20777	0.406512	0.511105	0.609277	0.814515481051084				ENSMUSG00000002428	99.3382	0.292399	0.400724	0.729677	0.465588	0.693056730278736				ENSMUSG00000002428	99.3382	0.233728	0.405548	0.576326	0.564395	0.687775769993619
ENSMUSG00000002455	786.134	0.551212	0.226653	2.43197	0.0150172	0.108866198001579				ENSMUSG00000002455	786.134	0.650997	0.224688	2.89733	0.00376352	0.0365829639248129				ENSMUSG00000002455	786.134	1.81568	0.222642	8.15517	3.48684e-16	4.06929996265133e-14
ENSMUSG00000002458	75.1031	-0.0562314	0.425051	-0.132293	0.894752	0.957016792759393				ENSMUSG00000002458	75.1031	-0.0337431	0.419628	-0.0804119	0.93591	0.972256386066639				ENSMUSG00000002458	75.1031	0.142548	0.421806	0.337947	0.735403	0.821742926127802
ENSMUSG00000002475	68.531	0.151635	0.498823	0.303985	0.761139	0.896271564846658				ENSMUSG00000002475	68.531	-0.0837897	0.497075	-0.168566	0.866138	0.939365312517703				ENSMUSG00000002475	68.531	0.384362	0.495853	0.775154	0.438249	0.578970436963107
ENSMUSG00000002477	575.584	0.532785	0.30555	1.7437	0.0812122	0.289402248621581				ENSMUSG00000002477	575.584	-0.328606	0.307119	-1.06996	0.284636	0.527555544733966				ENSMUSG00000002477	575.584	0.859884	0.305129	2.8181	0.00483093	0.0176268191783074
ENSMUSG00000002486	87.7113	0.192955	0.45672	0.422479	0.672675	0.847753384174484				ENSMUSG00000002486	87.7113	-0.423463	0.459387	-0.921798	0.356634	0.597637548136004				ENSMUSG00000002486	87.7113	-0.66948	0.46739	-1.43238	0.152035	0.269516986471125
ENSMUSG00000002489	2229.31	-0.236125	0.275427	-0.857304	0.391277	0.666710986774957				ENSMUSG00000002489	2229.31	-0.0864583	0.275023	-0.314367	0.753242	0.882254307092523				ENSMUSG00000002489	2229.31	-0.165282	0.275528	-0.599873	0.548591	0.674914518778547
ENSMUSG00000002496	131.182	-0.984488	0.375282	-2.62333	0.00870757	0.0768989624104031				ENSMUSG00000002496	131.182	-0.502587	0.363911	-1.38107	0.167257	0.38756717732015				ENSMUSG00000002496	131.182	-0.478195	0.367601	-1.30085	0.193308	0.322424729826729
ENSMUSG00000002504	44.282	-0.889305	0.561295	-1.58438	0.113107	0.345516303511231				ENSMUSG00000002504	44.282	-0.891136	0.554752	-1.60637	0.108193	0.297346322427078				ENSMUSG00000002504	44.282	-1.55954	0.575664	-2.70912	0.00674612	0.0230788443295979
ENSMUSG00000002524	1005.74	-0.47662	0.259211	-1.83873	0.0659546	0.257219004462245				ENSMUSG00000002524	1005.74	-0.39662	0.258534	-1.53411	0.125002	0.325169148316876				ENSMUSG00000002524	1005.74	-1.11156	0.261056	-4.25795	2.06315e-05	0.000166663642271251
ENSMUSG00000002546	454.847	0.0325473	0.239642	0.135817	0.891966	0.9560402603563				ENSMUSG00000002546	454.847	0.0990573	0.237787	0.41658	0.676986	0.839002905260952				ENSMUSG00000002546	454.847	0.052165	0.239906	0.217439	0.827866	0.885951736536644
ENSMUSG00000002550	1.8161	-4.38742	3.04827	-1.43931	0.150062	NA				ENSMUSG00000002550	1.8161	-2.29867	2.87251	-0.800231	0.423577	NA				ENSMUSG00000002550	1.8161	-4.77934	3.04821	-1.56792	0.116901	NA
ENSMUSG00000002565	89.8058	0.375366	0.504904	0.743441	0.457215	0.719014817183322				ENSMUSG00000002565	89.8058	0.925499	0.487555	1.89825	0.0576637	0.202382360853959				ENSMUSG00000002565	89.8058	1.62685	0.483352	3.36577	0.000763304	0.0037105384452226
ENSMUSG00000002578	217.911	-0.0438809	0.367355	-0.119451	0.904918	0.958826815024164				ENSMUSG00000002578	217.911	0.135559	0.362422	0.374038	0.708376	0.858367563030756				ENSMUSG00000002578	217.911	0.640319	0.361824	1.7697	0.0767778	0.16046165974509
ENSMUSG00000002580	200.696	0.638489	0.33082	1.93002	0.0536044	0.22845992083287				ENSMUSG00000002580	200.696	0.39	0.330281	1.18081	0.237678	0.475184407285089				ENSMUSG00000002580	200.696	-0.00353209	0.335626	-0.0105239	0.991603	0.996649640040297
ENSMUSG00000002588	3.2153	0.657423	2.56875	0.255932	0.798004	NA				ENSMUSG00000002588	3.2153	0.247611	2.5508	0.0970719	0.922669	NA				ENSMUSG00000002588	3.2153	4.10578	2.18048	1.88297	0.0597045	0.132109627185827
ENSMUSG00000002602	2.01772	0	3.33145	0	1	NA				ENSMUSG00000002602	2.01772	1.29356	3.17142	0.407881	0.683361	NA				ENSMUSG00000002602	2.01772	0	3.33139	0	1	NA
ENSMUSG00000002608	137.973	0.810107	0.362602	2.23415	0.0254734	0.148965481897654				ENSMUSG00000002608	137.973	0.737419	0.360222	2.04712	0.0406459	0.164885371363102				ENSMUSG00000002608	137.973	0.717191	0.363647	1.97222	0.048585	0.112573084640087
ENSMUSG00000002617	21.6578	-1.61218	1.46621	-1.09955	0.271527	NA				ENSMUSG00000002617	21.6578	1.19686	1.10426	1.08386	0.278428	NA				ENSMUSG00000002617	21.6578	3.19022	1.06871	2.98511	0.00283477	0.0113192211094213
ENSMUSG00000002625	129.478	0.0386218	0.434149	0.0889598	0.929114	0.969193616489412				ENSMUSG00000002625	129.478	-0.116511	0.432386	-0.269461	0.787575	0.899784748270403				ENSMUSG00000002625	129.478	0.312665	0.432426	0.723049	0.46965	0.608490764545931
ENSMUSG00000002633	18.7949	-1.70082	0.935312	-1.81845	0.0689954	NA				ENSMUSG00000002633	18.7949	-0.945081	0.90925	-1.03941	0.298615	NA				ENSMUSG00000002633	18.7949	-6.19336	1.33932	-4.62424	3.75968e-06	3.76089648247078e-05
ENSMUSG00000002635	2138.65	0.0453456	0.224384	0.20209	0.839847	0.933058506258391				ENSMUSG00000002635	2138.65	-0.432343	0.224488	-1.92591	0.0541154	0.194600112047185				ENSMUSG00000002635	2138.65	-0.80293	0.225487	-3.56087	0.000369621	0.00198743915419302
ENSMUSG00000002658	452.204	0.464342	0.265467	1.74915	0.0802652	0.28770566566495				ENSMUSG00000002658	452.204	0.489032	0.263887	1.85319	0.0638554	0.215382779869638				ENSMUSG00000002658	452.204	0.781131	0.264521	2.953	0.00314703	0.0123799857628523
ENSMUSG00000002660	109.89	-0.142999	0.441179	-0.324129	0.74584	0.888302889511598				ENSMUSG00000002660	109.89	-0.213037	0.439055	-0.485217	0.627522	0.808198892021847				ENSMUSG00000002660	109.89	-1.19454	0.453767	-2.63249	0.00847625	0.0277310755544344
ENSMUSG00000002661	1358.33	0.217283	0.251239	0.864846	0.387123	0.663933987776248				ENSMUSG00000002661	1358.33	-0.674248	0.251822	-2.67748	0.00741792	0.0570810965009656				ENSMUSG00000002661	1358.33	-1.06671	0.253389	-4.2098	2.556e-05	0.000201717201535383
ENSMUSG00000002668	22.4573	0.476338	0.835417	0.570179	0.568556	NA				ENSMUSG00000002668	22.4573	0.664064	0.822458	0.807413	0.419428	NA				ENSMUSG00000002668	22.4573	0.208473	0.841672	0.247688	0.804375	0.869499171278573
ENSMUSG00000002679	514.236	0.928256	0.281077	3.30249	0.000958294	0.0183878463011215				ENSMUSG00000002679	514.236	0.800744	0.279487	2.86505	0.00416945	0.0388991188888743				ENSMUSG00000002679	514.236	2.75318	0.273373	10.0712	7.41024e-24	5.70774068058253e-21
ENSMUSG00000002688	379.143	-1.65877	0.346312	-4.78982	1.66933e-06	0.000231781279425744				ENSMUSG00000002688	379.143	-1.54409	0.34413	-4.48693	7.22559e-06	0.000408035705203102				ENSMUSG00000002688	379.143	-1.91666	0.348479	-5.50008	3.79621e-08	6.47626242908046e-07
ENSMUSG00000002699	30.4594	0.0609752	0.860078	0.0708949	0.943481	NA				ENSMUSG00000002699	30.4594	-0.19275	0.856317	-0.225092	0.821908	0.919616287257632				ENSMUSG00000002699	30.4594	1.07485	0.832471	1.29115	0.196651	0.326479283122612
ENSMUSG00000002718	247.726	0.438399	0.29905	1.46597	0.142656	0.393523353976207				ENSMUSG00000002718	247.726	0.444349	0.296224	1.50004	0.133603	0.339361565089869				ENSMUSG00000002718	247.726	0.844653	0.296203	2.8516	0.00435003	0.0162100340317353
ENSMUSG00000002728	152.402	0.598232	0.385164	1.55319	0.120378	0.35688635824802				ENSMUSG00000002728	152.402	1.12894	0.374655	3.01328	0.00258442	0.0284366386636225				ENSMUSG00000002728	152.402	1.85903	0.372106	4.99597	5.85404e-07	7.23767511616276e-06
ENSMUSG00000002731	8.42921	-1.0425	1.34298	-0.776261	0.437595	NA				ENSMUSG00000002731	8.42921	-3.12871	1.57709	-1.98385	0.0472725	NA				ENSMUSG00000002731	8.42921	0.988275	1.25825	0.785436	0.432198	0.573176063883863
ENSMUSG00000002733	180.057	-0.326261	0.400368	-0.814904	0.415127	0.685745199774441				ENSMUSG00000002733	180.057	-0.718876	0.400717	-1.79398	0.0728169	0.231577571783625				ENSMUSG00000002733	180.057	-0.198183	0.400027	-0.495424	0.620301	0.733420559853937
ENSMUSG00000002741	157.655	-0.315513	0.303619	-1.03917	0.298724	0.584296721038856				ENSMUSG00000002741	157.655	-0.749143	0.304406	-2.461	0.0138551	0.0845488249870288				ENSMUSG00000002741	157.655	-0.631381	0.306694	-2.05867	0.039526	0.0959046614332662
ENSMUSG00000002748	1886.65	-0.82924	0.273851	-3.02807	0.00246119	0.0334754712305868				ENSMUSG00000002748	1886.65	-0.60611	0.273369	-2.21719	0.0266104	0.126734961143762				ENSMUSG00000002748	1886.65	-1.53242	0.275052	-5.57137	2.52739e-08	4.49099384396434e-07
ENSMUSG00000002763	67.2369	-1.46762	1.18796	-1.23541	0.216677	0.49390015169771				ENSMUSG00000002763	67.2369	-0.105513	1.17861	-0.0895235	0.928666	0.968407477813231				ENSMUSG00000002763	67.2369	-2.90344	1.21278	-2.39404	0.0166639	0.0483356017294553
ENSMUSG00000002767	643.803	-0.0636449	0.311118	-0.204568	0.837909	0.932925052706725				ENSMUSG00000002767	643.803	-0.967345	0.312183	-3.09864	0.00194409	0.023058867714632				ENSMUSG00000002767	643.803	-1.35051	0.314873	-4.28906	1.79433e-05	0.000147501137467362
ENSMUSG00000002768	1350.75	0.906899	0.272772	3.32475	0.000884964	0.0174841685089				ENSMUSG00000002768	1350.75	0.598286	0.272729	2.1937	0.0282567	0.131979403634192				ENSMUSG00000002768	1350.75	0.542052	0.273489	1.98199	0.0474808	0.110640023153035
ENSMUSG00000002769	175.213	-0.133375	0.37913	-0.351792	0.724994	0.878198190525629				ENSMUSG00000002769	175.213	-0.95151	0.381949	-2.4912	0.0127312	0.0800238570408301				ENSMUSG00000002769	175.213	-0.95096	0.385316	-2.468	0.0135871	0.0408924406265603
ENSMUSG00000002778	535.615	-0.391638	0.281522	-1.39115	0.164181	0.42609465021804				ENSMUSG00000002778	535.615	-0.999318	0.282203	-3.54113	0.000398419	0.0078342466161034				ENSMUSG00000002778	535.615	-1.59627	0.286513	-5.57136	2.52755e-08	4.49099384396434e-07
ENSMUSG00000002781	52.1793	0.466224	0.580882	0.802614	0.422198	0.690973637605248				ENSMUSG00000002781	52.1793	0.931794	0.567594	1.64166	0.100661	0.284221531628158				ENSMUSG00000002781	52.1793	0.720471	0.575718	1.25143	0.210778	0.343383029132508
ENSMUSG00000002797	3410.12	1.13817	0.232648	4.89225	9.96903e-07	0.000151000641585368				ENSMUSG00000002797	3410.12	0.526792	0.232776	2.26309	0.0236303	0.117196402592338				ENSMUSG00000002797	3410.12	0.649976	0.23302	2.78935	0.00528136	0.0189295739756939
ENSMUSG00000002799	1837.26	0.217721	0.296642	0.733954	0.462977	0.722598286329364				ENSMUSG00000002799	1837.26	0.029809	0.296543	0.100521	0.91993	0.963880661382699				ENSMUSG00000002799	1837.26	-1.12164	0.298356	-3.75941	0.000170315	0.00103785506315786
ENSMUSG00000002804	275.973	0.0785939	0.326193	0.240943	0.809599	0.920452339524155				ENSMUSG00000002804	275.973	-0.946202	0.329021	-2.87581	0.00402989	0.0383515396750024				ENSMUSG00000002804	275.973	-1.42527	0.335246	-4.25141	2.12424e-05	0.000171061056700262
ENSMUSG00000002808	0.986558	0	5.39799	0	1	NA				ENSMUSG00000002808	0.986558	0	5.39799	0	1	NA				ENSMUSG00000002808	0.986558	0	5.39772	0	1	NA
ENSMUSG00000002812	536.143	-0.462037	0.288081	-1.60384	0.108749	0.338987157449175				ENSMUSG00000002812	536.143	-0.208284	0.286295	-0.727513	0.466912	0.694059422181846				ENSMUSG00000002812	536.143	-0.691578	0.289469	-2.38912	0.0168886	0.0489102145179485
ENSMUSG00000002814	432.789	-0.0677845	0.265449	-0.255358	0.798447	0.915720734811936				ENSMUSG00000002814	432.789	0.982749	0.257175	3.82132	0.000132737	0.00358659854010417				ENSMUSG00000002814	432.789	0.86468	0.259505	3.33203	0.000862146	0.00412336537359988
ENSMUSG00000002820	8.36804	-1.59823	1.12639	-1.4189	0.155929	NA				ENSMUSG00000002820	8.36804	-1.10234	1.05576	-1.04412	0.296432	NA				ENSMUSG00000002820	8.36804	-0.218948	1.02483	-0.213643	0.830826	0.888008641458084
ENSMUSG00000002825	104.862	0.248923	0.422633	0.588982	0.555874	0.782947587768197				ENSMUSG00000002825	104.862	-0.431073	0.425875	-1.01221	0.31144	0.552010310741197				ENSMUSG00000002825	104.862	-0.373718	0.429646	-0.869828	0.384394	0.528289217395455
ENSMUSG00000002833	303.214	-0.417231	0.274852	-1.51802	0.129009	0.371622674940186				ENSMUSG00000002833	303.214	-0.114236	0.27173	-0.420401	0.674192	0.838240180818875				ENSMUSG00000002833	303.214	-0.976063	0.279066	-3.4976	0.00046946	0.00245070686901259
ENSMUSG00000002835	2746.87	-0.452337	0.231272	-1.95586	0.0504811	0.220954486571371				ENSMUSG00000002835	2746.87	-0.290597	0.230915	-1.25846	0.208226	0.439671428955581				ENSMUSG00000002835	2746.87	-0.793906	0.231778	-3.42529	0.00061415	0.00308476871778919
ENSMUSG00000002844	773.511	-0.56026	0.238543	-2.34867	0.0188405	0.125315311845556				ENSMUSG00000002844	773.511	-0.563816	0.237738	-2.37158	0.0177121	0.0980064146691064				ENSMUSG00000002844	773.511	-1.15515	0.240886	-4.79542	1.62338e-06	1.78247816870381e-05
ENSMUSG00000002845	252.208	0.397022	0.367205	1.0812	0.279609	0.56349694560413				ENSMUSG00000002845	252.208	0.815056	0.361136	2.25692	0.0240128	0.118542448633715				ENSMUSG00000002845	252.208	1.73418	0.358788	4.83344	1.34195e-06	1.50675427984708e-05
ENSMUSG00000002846	68.7922	-0.239573	0.412347	-0.580999	0.561241	0.786918331516849				ENSMUSG00000002846	68.7922	-0.0373861	0.405271	-0.0922496	0.9265	0.967386890484921				ENSMUSG00000002846	68.7922	-1.06637	0.42551	-2.5061	0.0122073	0.0374193603989054
ENSMUSG00000002847	37.4542	-1.71696	1.04702	-1.63985	0.101036	0.325620139597196				ENSMUSG00000002847	37.4542	1.73502	0.785235	2.20956	0.027136	0.128606581471617				ENSMUSG00000002847	37.4542	2.53725	0.779533	3.25484	0.00113458	0.00521580345567314
ENSMUSG00000002870	697.992	-0.0594028	0.237279	-0.25035	0.802317	0.917340349090782				ENSMUSG00000002870	697.992	-0.143233	0.236435	-0.605802	0.544646	0.749582170078534				ENSMUSG00000002870	697.992	0.27069	0.236612	1.14402	0.252614	0.391350883188041
ENSMUSG00000002871	1494.9	0.197339	0.276633	0.713361	0.475623	0.731282657350845				ENSMUSG00000002871	1494.9	-0.347851	0.276839	-1.25651	0.20893	0.440629894765649				ENSMUSG00000002871	1494.9	-0.316569	0.277473	-1.1409	0.253911	0.392878632488974
ENSMUSG00000002881	121.792	0.126297	0.358691	0.352106	0.724759	0.878198190525629				ENSMUSG00000002881	121.792	-0.137087	0.357276	-0.383701	0.7012	0.853990304966876				ENSMUSG00000002881	121.792	0.666174	0.351317	1.89622	0.0579311	0.129131632594882
ENSMUSG00000002897	212.726	-1.27058	0.337726	-3.76217	0.000168443	0.00581695390384117				ENSMUSG00000002897	212.726	-0.594712	0.329569	-1.80451	0.071151	0.228314105820807				ENSMUSG00000002897	212.726	-1.11731	0.336449	-3.3209	0.000897269	0.00425174509402064
ENSMUSG00000002900	8729.59	0.0304553	0.235729	0.129196	0.897203	0.957607755961131				ENSMUSG00000002900	8729.59	0.229146	0.235554	0.972795	0.330655	0.571974496084703				ENSMUSG00000002900	8729.59	0.825851	0.235537	3.50625	0.000454473	0.00238215601633322
ENSMUSG00000002908	3.3247	-0.58448	1.84914	-0.316082	0.75194	NA				ENSMUSG00000002908	3.3247	0.27535	1.785	0.154258	0.877406	NA				ENSMUSG00000002908	3.3247	-4.7614	2.2561	-2.11046	0.0348191	0.0869770784932276
ENSMUSG00000002910	295.595	-0.920224	0.414709	-2.21896	0.0264893	0.15219190334347				ENSMUSG00000002910	295.595	-0.936409	0.413709	-2.26345	0.0236082	0.117196402592338				ENSMUSG00000002910	295.595	-2.9407	0.429776	-6.84239	7.78801e-12	3.37955915985148e-10
ENSMUSG00000002944	179.164	-0.527865	0.383332	-1.37704	0.168498	0.431613786134323				ENSMUSG00000002944	179.164	-0.586698	0.376628	-1.55777	0.119289	0.316550627365424				ENSMUSG00000002944	179.164	1.00399	0.359543	2.79242	0.00523155	0.0188035702150808
ENSMUSG00000002948	166.234	-1.36896	0.364001	-3.76087	0.000169324	0.00581695390384117				ENSMUSG00000002948	166.234	-0.116997	0.351802	-0.332566	0.739462	0.874296792234835				ENSMUSG00000002948	166.234	-1.91541	0.371187	-5.16022	2.46662e-07	3.40486331549106e-06
ENSMUSG00000002949	294.403	-0.0352212	0.330091	-0.106701	0.915026	0.963538355750739				ENSMUSG00000002949	294.403	-0.899372	0.332314	-2.70639	0.0068019	0.0541684859035312				ENSMUSG00000002949	294.403	-1.11495	0.336382	-3.31453	0.000917982	0.00432859376213851
ENSMUSG00000002957	81.1516	-0.946847	0.534789	-1.77051	0.0766427	0.280658141508441				ENSMUSG00000002957	81.1516	-0.0940919	0.522147	-0.180202	0.856994	0.934862803908268				ENSMUSG00000002957	81.1516	-0.756137	0.532764	-1.41927	0.155819	0.274644897241204
ENSMUSG00000002963	59.2329	0.0719866	0.548	0.131363	0.895488	0.957021748436866				ENSMUSG00000002963	59.2329	0.294151	0.541731	0.542985	0.58714	0.780878450361374				ENSMUSG00000002963	59.2329	-0.337462	0.554441	-0.608653	0.542754	0.669962420217626
ENSMUSG00000002968	674.896	-0.661962	0.293841	-2.25279	0.0242727	0.144797974681561				ENSMUSG00000002968	674.896	-0.423997	0.292733	-1.44841	0.147503	0.360534653874131				ENSMUSG00000002968	674.896	-1.79865	0.298318	-6.02931	1.64658e-09	3.95103413512234e-08
ENSMUSG00000002981	607.287	-0.277016	0.232927	-1.18929	0.234327	0.51355204548842				ENSMUSG00000002981	607.287	-0.277684	0.231795	-1.19797	0.230928	0.468039083027285				ENSMUSG00000002981	607.287	-0.555534	0.234443	-2.36959	0.0178076	0.0510373748421519
ENSMUSG00000002983	66.4578	-0.018487	0.535555	-0.0345194	0.972463	0.987477155232855				ENSMUSG00000002983	66.4578	-0.82012	0.541006	-1.51592	0.12954	0.332511210694363				ENSMUSG00000002983	66.4578	-0.547581	0.542736	-1.00893	0.31301	0.457141234235147
ENSMUSG00000002984	465.516	0.0440183	0.313969	0.1402	0.888502	0.9547870679438				ENSMUSG00000002984	465.516	0.00970391	0.313212	0.0309819	0.975284	0.990176258074363				ENSMUSG00000002984	465.516	-1.01414	0.318684	-3.18226	0.00146129	0.00644836577387855
ENSMUSG00000002985	200.091	0.31811	0.471466	0.674725	0.49985	0.745378251911599				ENSMUSG00000002985	200.091	0.619004	0.4695	1.31843	0.187359	0.4132802108148				ENSMUSG00000002985	200.091	-1.31126	0.483436	-2.71237	0.00668036	0.0229257448947265
ENSMUSG00000002996	407.771	0.120876	0.322093	0.375284	0.707449	0.869367034688677				ENSMUSG00000002996	407.771	0.851611	0.316353	2.69197	0.0071032	0.0555809689178798				ENSMUSG00000002996	407.771	0.66155	0.319207	2.07248	0.0382205	0.0935175480828605
ENSMUSG00000002997	67.465	-0.242932	0.570804	-0.425597	0.670402	0.847365602968299				ENSMUSG00000002997	67.465	-0.247712	0.561513	-0.441151	0.659104	0.830729505191815				ENSMUSG00000002997	67.465	1.10331	0.544799	2.02518	0.0428494	0.102372004783774
ENSMUSG00000003031	178.905	0.233427	0.312813	0.746218	0.455536	0.717635306538495				ENSMUSG00000003031	178.905	-0.054854	0.312343	-0.175621	0.860592	0.936793857032058				ENSMUSG00000003031	178.905	-0.0463957	0.315354	-0.147123	0.883035	0.923813844407411
ENSMUSG00000003032	63.1241	-0.0649652	0.449526	-0.144519	0.88509	0.952961579419379				ENSMUSG00000003032	63.1241	-2.16772	0.486813	-4.45287	8.47285e-06	0.000454593303326596				ENSMUSG00000003032	63.1241	-1.19076	0.466671	-2.5516	0.010723	0.0337050752143003
ENSMUSG00000003033	563.053	-0.435572	0.251035	-1.7351	0.0827228	0.292365628281979				ENSMUSG00000003033	563.053	-0.510192	0.250137	-2.03965	0.041385	0.166297256203449				ENSMUSG00000003033	563.053	-0.824932	0.253073	-3.25967	0.00111544	0.00514470547241766
ENSMUSG00000003037	267.436	-0.349247	0.264081	-1.3225	0.186002	0.454303617808997				ENSMUSG00000003037	267.436	0.1411	0.256531	0.550029	0.582299	0.777832567990765				ENSMUSG00000003037	267.436	0.166971	0.258946	0.644811	0.519049	0.651507885946475
ENSMUSG00000003038	28.0546	-0.591211	0.71619	-0.825494	0.409091	NA				ENSMUSG00000003038	28.0546	-0.587573	0.708344	-0.829501	0.406821	0.642329508460495				ENSMUSG00000003038	28.0546	-0.951591	0.724847	-1.31282	0.189245	0.317538203667156
ENSMUSG00000003039	395.74	0.675674	0.28791	2.34682	0.0189343	0.125630790602189				ENSMUSG00000003039	395.74	0.243837	0.288239	0.845955	0.397578	0.636191048889638				ENSMUSG00000003039	395.74	0.626925	0.28856	2.1726	0.0298108	0.0767235763998734
ENSMUSG00000003051	190.505	0.944192	0.418973	2.25359	0.0242222	0.144652836021775				ENSMUSG00000003051	190.505	0.243335	0.421443	0.577384	0.56368	0.764057241457993				ENSMUSG00000003051	190.505	0.957219	0.419543	2.28157	0.0225145	0.0615831436852096
ENSMUSG00000003053	64.319	-0.889493	0.702476	-1.26623	0.205432	0.479221355486318				ENSMUSG00000003053	64.319	0.697806	0.619586	1.12625	0.260061	0.50351274703775				ENSMUSG00000003053	64.319	1.77902	0.607397	2.92893	0.00340135	0.0132351236308489
ENSMUSG00000003062	1004.52	0.106435	0.231577	0.459608	0.645798	0.833588750020107				ENSMUSG00000003062	1004.52	-0.946836	0.232918	-4.06511	4.80105e-05	0.00174886027990184				ENSMUSG00000003062	1004.52	-0.624618	0.233324	-2.67704	0.00742753	0.0249120522757118
ENSMUSG00000003068	935.398	-0.689866	0.275012	-2.50849	0.0121248	0.0953566520294006				ENSMUSG00000003068	935.398	-0.49827	0.274258	-1.81679	0.0692488	0.224853317722459				ENSMUSG00000003068	935.398	-2.07863	0.279386	-7.43998	1.00699e-13	6.77409074370286e-12
ENSMUSG00000003070	80.8822	0.0414042	0.412833	0.100293	0.920112	0.96540299575363				ENSMUSG00000003070	80.8822	-0.377816	0.413613	-0.913454	0.361004	0.601654216688693				ENSMUSG00000003070	80.8822	-0.393357	0.418327	-0.940312	0.347058	0.492168147541616
ENSMUSG00000003072	512.274	-0.623819	0.307124	-2.03117	0.042238	0.200309990699035				ENSMUSG00000003072	512.274	-0.733036	0.306586	-2.39096	0.0168042	0.0949962681667181				ENSMUSG00000003072	512.274	-2.68098	0.318388	-8.42047	3.74986e-17	5.39874182776028e-15
ENSMUSG00000003099	139.363	-1.17359	0.487487	-2.40742	0.0160655	0.11342290484749				ENSMUSG00000003099	139.363	-0.124745	0.477329	-0.26134	0.79383	0.903545972261706				ENSMUSG00000003099	139.363	-0.932814	0.485821	-1.92008	0.0548478	0.123433148145192
ENSMUSG00000003119	776.465	0.0927697	0.24162	0.383949	0.701016	0.866077673320979				ENSMUSG00000003119	776.465	-0.0356086	0.241115	-0.147683	0.882593	0.946725097975821				ENSMUSG00000003119	776.465	-0.325819	0.243216	-1.33963	0.180366	0.306264223316121
ENSMUSG00000003123	71.3562	0.893884	0.465696	1.91946	0.0549263	0.232176980190832				ENSMUSG00000003123	71.3562	0.497699	0.466186	1.0676	0.285702	0.528382609742928				ENSMUSG00000003123	71.3562	0.13251	0.475747	0.278531	0.780605	0.853397339739279
ENSMUSG00000003131	207.013	-0.674329	0.322216	-2.09279	0.0363683	0.183684298091853				ENSMUSG00000003131	207.013	-1.18648	0.323432	-3.66842	0.00024405	0.00556568754967862				ENSMUSG00000003131	207.013	-1.04268	0.325566	-3.20267	0.00136161	0.00606405632707023
ENSMUSG00000003134	1154.62	-0.900039	0.226015	-3.98221	6.82783e-05	0.00310263006412901				ENSMUSG00000003134	1154.62	-0.179442	0.223934	-0.801314	0.42295	0.657367586005365				ENSMUSG00000003134	1154.62	-0.78275	0.22605	-3.46272	0.000534742	0.00274773428619096
ENSMUSG00000003135	2851.45	-0.931959	0.300918	-3.09705	0.00195457	0.0289050384056174				ENSMUSG00000003135	2851.45	-1.04947	0.300809	-3.48883	0.000485139	0.00898938060434575				ENSMUSG00000003135	2851.45	-2.07899	0.30203	-6.88339	5.84461e-12	2.61732995138763e-10
ENSMUSG00000003154	63.9659	-0.374308	0.52299	-0.715708	0.474172	0.729999138537092				ENSMUSG00000003154	63.9659	-0.216697	0.514803	-0.420933	0.673804	0.838240180818875				ENSMUSG00000003154	63.9659	-0.114838	0.518674	-0.221407	0.824775	0.883380543719707
ENSMUSG00000003161	64.8165	0.172116	0.485704	0.354365	0.723065	0.877562587569866				ENSMUSG00000003161	64.8165	-0.962079	0.502306	-1.91533	0.055451	0.197407901747608				ENSMUSG00000003161	64.8165	0.323101	0.483382	0.668419	0.503866	0.638327368498869
ENSMUSG00000003166	418.371	-0.322332	0.28606	-1.1268	0.259829	0.544094199191446				ENSMUSG00000003166	418.371	-0.138769	0.283426	-0.489614	0.624407	0.806269219486996				ENSMUSG00000003166	418.371	-0.102674	0.285335	-0.359837	0.718969	0.809273291414581
ENSMUSG00000003184	126.141	0.610744	0.451171	1.35369	0.175836	0.441112728746354				ENSMUSG00000003184	126.141	0.483423	0.449803	1.07474	0.282489	0.526363334282459				ENSMUSG00000003184	126.141	0.0304122	0.456572	0.0666099	0.946892	0.96736355168652
ENSMUSG00000003190	30.8546	0.288169	0.690544	0.417307	0.676454	NA				ENSMUSG00000003190	30.8546	0.0738837	0.688456	0.107318	0.914537	0.961565352661537				ENSMUSG00000003190	30.8546	-1.48093	0.735937	-2.01231	0.0441876	0.104660118615776
ENSMUSG00000003198	15.2975	0.748437	1.38173	0.541665	0.588049	NA				ENSMUSG00000003198	15.2975	1.75764	1.33028	1.32126	0.186415	NA				ENSMUSG00000003198	15.2975	1.83711	1.33793	1.3731	0.169722	0.292261480948777
ENSMUSG00000003199	71.5319	-0.912621	0.46568	-1.95976	0.0500239	0.21956816182072				ENSMUSG00000003199	71.5319	-0.59891	0.457407	-1.30936	0.190412	0.41816237941034				ENSMUSG00000003199	71.5319	-2.26767	0.492906	-4.60061	4.21249e-06	4.14246308348109e-05
ENSMUSG00000003200	758.561	-0.065066	0.285783	-0.227676	0.819898	0.924316383366232				ENSMUSG00000003200	758.561	-0.5934	0.28613	-2.07388	0.0380904	0.158433105704462				ENSMUSG00000003200	758.561	-0.774493	0.287854	-2.69058	0.00713287	0.0241764359327128
ENSMUSG00000003206	6.72883	2.96547	1.76174	1.68326	0.0923255	NA				ENSMUSG00000003206	6.72883	1.15601	1.83906	0.628587	0.52962	NA				ENSMUSG00000003206	6.72883	2.81411	1.76558	1.59387	0.110966	0.21256237799694
ENSMUSG00000003208	47.0141	0.36424	0.617871	0.589508	0.555521	0.782850567474026				ENSMUSG00000003208	47.0141	1.28245	0.593275	2.16164	0.030646	0.138360627406869				ENSMUSG00000003208	47.0141	1.38844	0.596767	2.3266	0.0199864	0.0561331411522094
ENSMUSG00000003226	409.651	-0.0955025	0.309178	-0.308892	0.757404	0.894056549994497				ENSMUSG00000003226	409.651	0.0530083	0.306855	0.172747	0.86285	0.937896494124926				ENSMUSG00000003226	409.651	0.382974	0.307415	1.24579	0.212843	0.346125533145327
ENSMUSG00000003227	18.745	1.15599	1.20216	0.961594	0.336254	NA				ENSMUSG00000003227	18.745	1.04895	1.18943	0.881887	0.377838	NA				ENSMUSG00000003227	18.745	3.04113	1.14366	2.65912	0.00783439	0.0260217374691902
ENSMUSG00000003228	44.4239	0.614144	0.662962	0.926364	0.354257	0.636785891281454				ENSMUSG00000003228	44.4239	0.346072	0.660827	0.523695	0.60049	0.789095605135148				ENSMUSG00000003228	44.4239	1.42097	0.647558	2.19436	0.0282097	0.0737075318225051
ENSMUSG00000003233	456.195	0.000273347	0.265961	0.00102777	0.99918	0.999443464163709				ENSMUSG00000003233	456.195	0.19745	0.264236	0.747249	0.454914	0.68485913653155				ENSMUSG00000003233	456.195	-0.645241	0.269455	-2.39461	0.0166381	0.0483055741096146
ENSMUSG00000003234	1503.45	0.496937	0.219475	2.2642	0.0235616	0.142927868219617				ENSMUSG00000003234	1503.45	0.820816	0.218317	3.75974	0.000170089	0.00428694920776629				ENSMUSG00000003234	1503.45	1.18129	0.218521	5.40584	6.4507e-08	1.02764312647569e-06
ENSMUSG00000003235	188.443	-1.164	0.32677	-3.56215	0.000367828	0.00976508870343639				ENSMUSG00000003235	188.443	-0.841401	0.321022	-2.62101	0.00876703	0.0633517322289693				ENSMUSG00000003235	188.443	-0.735555	0.323275	-2.27533	0.0228864	0.062434116959144
ENSMUSG00000003269	1020.7	-0.273986	0.235342	-1.16421	0.244341	0.524291302422424				ENSMUSG00000003269	1020.7	-0.556305	0.235229	-2.36495	0.0180327	0.0986409789281181				ENSMUSG00000003269	1020.7	-0.825892	0.23687	-3.4867	0.000489028	0.00254080107240546
ENSMUSG00000003271	36.2456	1.07693	0.832636	1.2934	0.195872	0.467669490169571				ENSMUSG00000003271	36.2456	0.126341	0.838611	0.150655	0.880248	0.945789113905713				ENSMUSG00000003271	36.2456	-1.86608	0.899763	-2.07397	0.0380819	0.0932820642609677
ENSMUSG00000003273	4.80013	-1.65859	1.87328	-0.885393	0.375945	NA				ENSMUSG00000003273	4.80013	-0.202309	1.66618	-0.12142	0.903358	NA				ENSMUSG00000003273	4.80013	-0.320117	1.69199	-0.189195	0.84994	0.902116846038136
ENSMUSG00000003279	51.4853	0.0174514	0.577423	0.0302229	0.975889	0.988590177116904				ENSMUSG00000003279	51.4853	-0.200008	0.57517	-0.347738	0.728037	0.868971147779351				ENSMUSG00000003279	51.4853	-0.050418	0.578741	-0.0871167	0.930579	0.956214375437531
ENSMUSG00000003282	279.199	0.181482	0.301057	0.602818	0.54663	0.777112760032995				ENSMUSG00000003282	279.199	-0.15443	0.30096	-0.513126	0.607863	0.794300332781368				ENSMUSG00000003282	279.199	0.5401	0.299462	1.80357	0.0712987	0.151643340618258
ENSMUSG00000003283	8.9384	-0.811443	2.15753	-0.376098	0.706844	NA				ENSMUSG00000003283	8.9384	-1.20137	2.13249	-0.563367	0.573185	NA				ENSMUSG00000003283	8.9384	4.75559	1.62963	2.91821	0.0035205	0.013629868370556
ENSMUSG00000003299	1076.61	-0.240835	0.312539	-0.770577	0.440958	0.706677571546794				ENSMUSG00000003299	1076.61	-1.00031	0.313024	-3.19564	0.00139519	0.0182115933588137				ENSMUSG00000003299	1076.61	-1.60664	0.315245	-5.09649	3.46016e-07	4.5326325359007e-06
ENSMUSG00000003308	361.745	-0.131122	0.275164	-0.476524	0.633701	0.8270381057617				ENSMUSG00000003308	361.745	-0.652291	0.275836	-2.36478	0.0180406	0.0986409789281181				ENSMUSG00000003308	361.745	-1.0396	0.280207	-3.71013	0.00020715	0.00122011815108766
ENSMUSG00000003309	672.262	0.431062	0.231687	1.86054	0.0628094	0.250645288390943				ENSMUSG00000003309	672.262	0.382409	0.230881	1.6563	0.0976607	0.279370818791265				ENSMUSG00000003309	672.262	0.0392373	0.233408	0.168106	0.8665	0.913025279474903
ENSMUSG00000003316	271.516	-0.701464	0.402252	-1.74384	0.0811863	0.289402248621581				ENSMUSG00000003316	271.516	0.338972	0.395999	0.855991	0.392003	0.630952419959653				ENSMUSG00000003316	271.516	-0.603523	0.402283	-1.50025	0.133551	0.244805787098236
ENSMUSG00000003344	292.826	-0.332208	0.298328	-1.11357	0.265465	0.548771239626312				ENSMUSG00000003344	292.826	-1.40911	0.302904	-4.652	3.28725e-06	0.000241964494376154				ENSMUSG00000003344	292.826	-1.53216	0.307386	-4.98447	6.21312e-07	7.63871182793141e-06
ENSMUSG00000003345	185.172	-0.11301	0.373045	-0.302939	0.761936	0.896684120446462				ENSMUSG00000003345	185.172	-0.520429	0.373414	-1.39371	0.163407	0.382389737094465				ENSMUSG00000003345	185.172	-1.04594	0.381509	-2.74158	0.00611444	0.0213106346817357
ENSMUSG00000003346	724.806	0.540343	0.289184	1.86851	0.0616917	0.247683323801858				ENSMUSG00000003346	724.806	0.241735	0.289111	0.836133	0.40308	0.639428212921243				ENSMUSG00000003346	724.806	-0.736912	0.292793	-2.51683	0.0118414	0.0365199699782755
ENSMUSG00000003348	106.921	-0.685517	0.431965	-1.58697	0.112519	0.344835016707728				ENSMUSG00000003348	106.921	-0.395965	0.424611	-0.932535	0.35106	0.592079078733911				ENSMUSG00000003348	106.921	-0.687276	0.432132	-1.59043	0.111738	0.213696655534532
ENSMUSG00000003352	103.362	-1.02209	0.362376	-2.82051	0.00479474	0.0514855012854931				ENSMUSG00000003352	103.362	-0.929061	0.356893	-2.60319	0.0092361	0.0653259819033187				ENSMUSG00000003352	103.362	-2.18202	0.381385	-5.72131	1.05707e-08	2.06913812298956e-07
ENSMUSG00000003354	4.65172	2.9381	2.11392	1.38988	0.164565	NA				ENSMUSG00000003354	4.65172	4.04075	2.04904	1.97202	0.0486078	NA				ENSMUSG00000003354	4.65172	3.58373	2.07658	1.72579	0.0843858	0.172815122696335
ENSMUSG00000003355	1.20469	0.350687	3.23968	0.108247	0.913799	NA				ENSMUSG00000003355	1.20469	-2.49019	3.40014	-0.732378	0.463938	NA				ENSMUSG00000003355	1.20469	-2.51909	3.40007	-0.740895	0.458757	NA
ENSMUSG00000003360	82.7463	-0.66271	0.490344	-1.35152	0.176529	0.441969164920285				ENSMUSG00000003360	82.7463	-0.396259	0.483747	-0.819145	0.412704	0.648521326667348				ENSMUSG00000003360	82.7463	-1.27285	0.499812	-2.54665	0.0108762	0.0340755099980052
ENSMUSG00000003363	301.743	0.287621	0.392288	0.73319	0.463442	0.722802424176502				ENSMUSG00000003363	301.743	0.507312	0.390043	1.30066	0.193375	0.421637714572743				ENSMUSG00000003363	301.743	0.207333	0.393304	0.527157	0.598085	0.715222164468523
ENSMUSG00000003378	118.954	-1.36243	0.599265	-2.27351	0.0229957	0.140817391992307				ENSMUSG00000003378	118.954	-1.38289	0.597299	-2.31524	0.0205999	0.107414025485167				ENSMUSG00000003378	118.954	-3.54874	0.631611	-5.61855	1.92561e-08	3.53564710040252e-07
ENSMUSG00000003380	1120.62	-0.234753	0.28102	-0.835362	0.403514	0.677629281284468				ENSMUSG00000003380	1120.62	-0.737989	0.281188	-2.62453	0.00867678	0.0628698136002581				ENSMUSG00000003380	1120.62	-2.12279	0.285457	-7.43647	1.03413e-13	6.89642693943401e-12
ENSMUSG00000003382	6.80563	-0.0256739	1.30414	-0.0196864	0.984294	NA				ENSMUSG00000003382	6.80563	-1.49193	1.36482	-1.09313	0.274337	NA				ENSMUSG00000003382	6.80563	-1.6049	1.38809	-1.1562	0.247601	0.386109132743515
ENSMUSG00000003402	85.7796	0.295814	0.446394	0.662674	0.507539	0.749101096831667				ENSMUSG00000003402	85.7796	0.693925	0.435192	1.59452	0.110819	0.302034532475571				ENSMUSG00000003402	85.7796	0.681068	0.439501	1.54964	0.121228	0.227081539704646
ENSMUSG00000003410	893.432	-0.792007	0.192325	-4.11806	3.82082e-05	0.00213389816862053				ENSMUSG00000003410	893.432	-0.669509	0.191252	-3.50066	0.0004641	0.0087514792030197				ENSMUSG00000003410	893.432	-1.71125	0.196011	-8.73037	2.53847e-18	4.54710372604676e-16
ENSMUSG00000003411	306.633	1.15312	0.333577	3.45683	0.000546574	0.0124751205249283				ENSMUSG00000003411	306.633	0.724608	0.333985	2.16959	0.0300383	0.136949441251562				ENSMUSG00000003411	306.633	1.55649	0.332263	4.68453	2.80606e-06	2.90116566052217e-05
ENSMUSG00000003418	26.1963	1.41675	0.936038	1.51356	0.130137	NA				ENSMUSG00000003418	26.1963	0.634046	0.946524	0.669868	0.502942	0.718210013376715				ENSMUSG00000003418	26.1963	0.887028	0.948627	0.935066	0.349755	0.494717510389384
ENSMUSG00000003420	1.67835	-3.27231	2.82469	-1.15847	0.246673	NA				ENSMUSG00000003420	1.67835	-3.63533	2.82469	-1.28699	0.198099	NA				ENSMUSG00000003420	1.67835	-0.0632777	2.55131	-0.024802	0.980213	NA
ENSMUSG00000003421	543.481	0.479264	0.346525	1.38306	0.166646	0.429040510691198				ENSMUSG00000003421	543.481	0.37052	0.345896	1.07119	0.284085	0.527555544733966				ENSMUSG00000003421	543.481	0.804006	0.346065	2.32328	0.0201639	0.0564977628753838
ENSMUSG00000003423	284.276	0.0301581	0.270464	0.111505	0.911216	0.961721471757782				ENSMUSG00000003423	284.276	-0.807273	0.272823	-2.95897	0.00308672	0.0319346167247629				ENSMUSG00000003423	284.276	-1.44385	0.280588	-5.14579	2.66399e-07	3.63113845614132e-06
ENSMUSG00000003429	467.3	2.09172	0.336845	6.20974	5.30707e-10	4.82316521305602e-07				ENSMUSG00000003429	467.3	1.58641	0.337239	4.7041	2.54983e-06	0.000199289768247287				ENSMUSG00000003429	467.3	1.99523	0.337466	5.91241	3.37143e-09	7.5380055309736e-08
ENSMUSG00000003435	436.252	-0.131654	0.251795	-0.522865	0.601069	0.81034969601791				ENSMUSG00000003435	436.252	-0.381625	0.251281	-1.51872	0.128833	0.331253522122809				ENSMUSG00000003435	436.252	0.0762752	0.251179	0.303669	0.76138	0.840431688339174
ENSMUSG00000003436	116.444	-0.311748	0.448098	-0.695713	0.486609	0.737511503139586				ENSMUSG00000003436	116.444	-1.29304	0.452929	-2.85485	0.00430578	0.0397196178392842				ENSMUSG00000003436	116.444	-1.69829	0.462397	-3.6728	0.00023991	0.00138225502324269
ENSMUSG00000003437	723.979	-0.162504	0.219643	-0.739853	0.459389	0.720198361993281				ENSMUSG00000003437	723.979	-0.130976	0.218411	-0.599679	0.54872	0.753265710967245				ENSMUSG00000003437	723.979	0.369611	0.218335	1.69286	0.090482	0.182229637548909
ENSMUSG00000003438	1137.69	-0.740127	0.20455	-3.61831	0.000296529	0.00849399272728003				ENSMUSG00000003438	1137.69	-1.55831	0.205462	-7.58443	3.33948e-14	2.97019214017004e-11				ENSMUSG00000003438	1137.69	-1.84452	0.207633	-8.88357	6.4749e-19	1.34532657221692e-16
ENSMUSG00000003444	226.319	0.0840543	0.325093	0.258555	0.795979	0.914643832494941				ENSMUSG00000003444	226.319	-0.891579	0.328187	-2.71668	0.00659409	0.0531159991248004				ENSMUSG00000003444	226.319	-1.44552	0.335902	-4.30339	1.68201e-05	0.000139609032849214
ENSMUSG00000003452	1.00665	0	3.89425	0	1	NA				ENSMUSG00000003452	1.00665	1.47512	3.74211	0.394195	0.693437	NA				ENSMUSG00000003452	1.00665	0	3.89414	0	1	NA
ENSMUSG00000003458	198.588	-0.116254	0.342715	-0.339214	0.734448	0.883108606676111				ENSMUSG00000003458	198.588	1.17246	0.323223	3.62738	0.000286307	0.00619827865608368				ENSMUSG00000003458	198.588	0.739677	0.329601	2.24416	0.0248224	0.0665568354850459
ENSMUSG00000003464	201.606	0.867186	0.428325	2.0246	0.0429085	0.202338016778734				ENSMUSG00000003464	201.606	0.770389	0.426667	1.8056	0.0709809	0.22798034209104				ENSMUSG00000003464	201.606	1.19828	0.426852	2.80726	0.00499653	0.0181322833966246
ENSMUSG00000003500	11.2407	-1.16399	1.05808	-1.1001	0.27129	NA				ENSMUSG00000003500	11.2407	-2.99268	1.16655	-2.56541	0.0103055	NA				ENSMUSG00000003500	11.2407	-1.7263	1.08124	-1.59659	0.110357	0.211738539588058
ENSMUSG00000003526	46.0093	-0.651558	0.640053	-1.01797	0.30869	0.594829766686862				ENSMUSG00000003526	46.0093	-0.549937	0.633297	-0.868372	0.385191	0.624129228209941				ENSMUSG00000003526	46.0093	-1.13453	0.64975	-1.74611	0.0807922	0.166948961511803
ENSMUSG00000003527	616.558	-0.362086	0.209642	-1.72716	0.0841382	0.295008448835364				ENSMUSG00000003527	616.558	-1.01067	0.210689	-4.79697	1.6108e-06	0.000140715386183537				ENSMUSG00000003527	616.558	-1.04178	0.2127	-4.89788	9.68763e-07	1.13230598866832e-05
ENSMUSG00000003528	596.152	-0.62325	0.301805	-2.06508	0.0389156	0.190518708120596				ENSMUSG00000003528	596.152	-0.202145	0.299921	-0.673996	0.500314	0.716950402691044				ENSMUSG00000003528	596.152	-0.744699	0.302667	-2.46045	0.0138762	0.0415718756505916
ENSMUSG00000003531	119.826	-0.219914	0.346205	-0.635212	0.52529	0.761282079477101				ENSMUSG00000003531	119.826	-0.630087	0.346711	-1.81733	0.0691668	0.224804610118417				ENSMUSG00000003531	119.826	-1.5589	0.362356	-4.30214	1.69156e-05	0.000140098972597649
ENSMUSG00000003534	82.6428	0.438178	0.483264	0.906705	0.364563	0.645364118103268				ENSMUSG00000003534	82.6428	1.15024	0.472995	2.43182	0.0150233	0.0888332978384487				ENSMUSG00000003534	82.6428	0.427989	0.483643	0.884928	0.376195	0.520643953997238
ENSMUSG00000003541	1.96601	-0.301921	3.25078	-0.0928764	0.926002	NA				ENSMUSG00000003541	1.96601	-4.73424	3.50881	-1.34924	0.177259	NA				ENSMUSG00000003541	1.96601	-4.76312	3.50872	-1.35751	0.174619	NA
ENSMUSG00000003545	15.0992	1.37528	0.969018	1.41926	0.155825	NA				ENSMUSG00000003545	15.0992	0.269167	0.991036	0.271601	0.785929	NA				ENSMUSG00000003545	15.0992	1.16468	0.974192	1.19553	0.23188	0.36886724183394
ENSMUSG00000003546	48.1095	0.610846	0.573644	1.06485	0.286943	0.571542590247355				ENSMUSG00000003546	48.1095	1.09431	0.561081	1.95037	0.0511326	0.187280888949914				ENSMUSG00000003546	48.1095	0.577384	0.573537	1.00671	0.314075	0.45834853515313
ENSMUSG00000003549	47.5321	0.683319	0.576604	1.18508	0.235987	0.514827993265615				ENSMUSG00000003549	47.5321	0.870094	0.566012	1.53724	0.124236	0.323676415032965				ENSMUSG00000003549	47.5321	1.4291	0.562916	2.53875	0.011125	0.0347416755132942
ENSMUSG00000003555	2.02569	0	3.54304	0	1	NA				ENSMUSG00000003555	2.02569	0	3.54304	0	1	NA				ENSMUSG00000003555	2.02569	0	3.54296	0	1	NA
ENSMUSG00000003559	11.8046	1.29057	1.19933	1.07607	0.281894	NA				ENSMUSG00000003559	11.8046	1.36449	1.1833	1.15313	0.248858	NA				ENSMUSG00000003559	11.8046	1.46658	1.18917	1.23328	0.217471	0.351503933864924
ENSMUSG00000003573	108.326	0.470392	0.430808	1.09188	0.274885	0.558987395759075				ENSMUSG00000003573	108.326	-0.334131	0.434338	-0.769288	0.441722	0.67287830877274				ENSMUSG00000003573	108.326	-0.725315	0.443102	-1.6369	0.10165	0.198847657269174
ENSMUSG00000003575	224.461	-0.123124	0.327135	-0.376369	0.706643	0.868918245425033				ENSMUSG00000003575	224.461	-0.119594	0.324864	-0.368135	0.712772	0.861054646966234				ENSMUSG00000003575	224.461	-0.213552	0.328269	-0.650538	0.515345	0.648072093921606
ENSMUSG00000003581	144.069	-0.188051	0.376238	-0.499819	0.617203	0.81779531138491				ENSMUSG00000003581	144.069	0.394831	0.369412	1.06881	0.285156	0.527739316156366				ENSMUSG00000003581	144.069	-0.780585	0.383107	-2.03751	0.0415989	0.0999424187151979
ENSMUSG00000003585	15.9016	-0.870916	0.928569	-0.937913	0.348289	NA				ENSMUSG00000003585	15.9016	-1.27528	0.930433	-1.37064	0.170489	NA				ENSMUSG00000003585	15.9016	-1.07548	0.934463	-1.15091	0.249769	0.388436122494746
ENSMUSG00000003604	864.561	0.0643044	0.25635	0.250846	0.801933	0.917163314675542				ENSMUSG00000003604	864.561	-0.257448	0.256239	-1.00472	0.315032	0.555665904947458				ENSMUSG00000003604	864.561	1.16107	0.253528	4.57966	4.65739e-06	4.52949056157716e-05
ENSMUSG00000003617	1.24822	0	3.40614	0	1	NA				ENSMUSG00000003617	1.24822	2.09181	3.18122	0.657549	0.510828	NA				ENSMUSG00000003617	1.24822	0.0202511	3.31165	0.0061151	0.995121	NA
ENSMUSG00000003623	32.5042	-0.274975	0.610622	-0.45032	0.65248	0.837012654199098				ENSMUSG00000003623	32.5042	-0.497625	0.606539	-0.820433	0.411969	0.648039384519749				ENSMUSG00000003623	32.5042	-0.334949	0.608368	-0.550569	0.581929	0.702336238659093
ENSMUSG00000003644	197.562	-0.283113	0.390844	-0.724363	0.468843	0.727121042981505				ENSMUSG00000003644	197.562	-0.0409392	0.387279	-0.10571	0.915813	0.961900349499492				ENSMUSG00000003644	197.562	-0.354371	0.392026	-0.903946	0.366024	0.510696421057894
ENSMUSG00000003657	2.32708	-2.46557	3.16567	-0.778846	0.436071	NA				ENSMUSG00000003657	2.32708	-2.82859	3.16567	-0.893521	0.371578	NA				ENSMUSG00000003657	2.32708	2.4871	2.85329	0.87166	0.383394	NA
ENSMUSG00000003660	602.992	0.312057	0.267784	1.16533	0.243886	0.523588435945166				ENSMUSG00000003660	602.992	0.726953	0.264988	2.74334	0.00608174	0.0500851877236892				ENSMUSG00000003660	602.992	0.992675	0.265613	3.73729	0.000186011	0.00111584713849028
ENSMUSG00000003662	328.971	0.203743	0.320094	0.636511	0.524444	0.760938082973623				ENSMUSG00000003662	328.971	0.857524	0.313146	2.73842	0.00617358	0.0506072207594939				ENSMUSG00000003662	328.971	1.58869	0.311964	5.09255	3.5328e-07	4.60819046133851e-06
ENSMUSG00000003680	830.375	0.389835	0.277746	1.40357	0.160447	0.419893046692333				ENSMUSG00000003680	830.375	0.960477	0.276486	3.47387	0.000513018	0.00928040555857232				ENSMUSG00000003680	830.375	-0.195772	0.279474	-0.700504	0.483613	0.621148327073834
ENSMUSG00000003721	26.0595	0.276001	0.754943	0.365592	0.714669	NA				ENSMUSG00000003721	26.0595	1.4387	0.713042	2.01769	0.0436239	0.170423716235175				ENSMUSG00000003721	26.0595	0.767362	0.732806	1.04716	0.295028	0.438358653618401
ENSMUSG00000003731	395.015	-0.32252	0.293731	-1.09801	0.272198	0.555793661045548				ENSMUSG00000003731	395.015	-0.622745	0.293528	-2.12159	0.0338725	0.147349476609827				ENSMUSG00000003731	395.015	-0.499821	0.295027	-1.69415	0.0902363	0.181806102647228
ENSMUSG00000003746	59.5209	0.100202	0.765186	0.130951	0.895814	0.957021748436866				ENSMUSG00000003746	59.5209	-0.38667	0.768281	-0.503292	0.614759	0.798310148817979				ENSMUSG00000003746	59.5209	0.808432	0.75384	1.07242	0.283532	0.426211136655513
ENSMUSG00000003752	2.39944	0.959597	2.48554	0.386072	0.699443	NA				ENSMUSG00000003752	2.39944	-1.21245	2.61687	-0.46332	0.643135	NA				ENSMUSG00000003752	2.39944	-1.76879	2.65469	-0.66629	0.505226	NA
ENSMUSG00000003762	49.0604	0.579565	0.59055	0.981399	0.326396	0.612094741368827				ENSMUSG00000003762	49.0604	0.0832974	0.592256	0.140644	0.888151	0.948482287687413				ENSMUSG00000003762	49.0604	-0.248626	0.603028	-0.412296	0.680122	0.780721511909347
ENSMUSG00000003778	127.185	-0.357059	0.440792	-0.81004	0.417917	0.68828122863649				ENSMUSG00000003778	127.185	1.18994	0.414584	2.87021	0.00410195	0.0385110788335132				ENSMUSG00000003778	127.185	0.670096	0.422751	1.58508	0.112947	0.215527568898347
ENSMUSG00000003779	679.277	0.0246853	0.282844	0.0872752	0.930453	0.969825221119864				ENSMUSG00000003779	679.277	0.114968	0.281736	0.408068	0.683224	0.843108480270974				ENSMUSG00000003779	679.277	0.163363	0.282844	0.577572	0.563553	0.687211073081583
ENSMUSG00000003808	387.001	-0.51004	0.258102	-1.97612	0.0481414	0.215272582636324				ENSMUSG00000003808	387.001	-1.06123	0.258981	-4.09772	4.17241e-05	0.00156803235300863				ENSMUSG00000003808	387.001	-1.49353	0.26405	-5.65625	1.5472e-08	2.90311802610921e-07
ENSMUSG00000003809	92.5696	-0.345368	0.414021	-0.83418	0.404179	0.678291429863192				ENSMUSG00000003809	92.5696	-0.33886	0.409601	-0.827293	0.408071	0.643805282160181				ENSMUSG00000003809	92.5696	-0.268479	0.413091	-0.649928	0.515739	0.648462103872797
ENSMUSG00000003810	435.41	-0.717488	0.312396	-2.29673	0.0216344	0.136367740659019				ENSMUSG00000003810	435.41	-1.22502	0.313068	-3.91295	9.11741e-05	0.00273342990109533				ENSMUSG00000003810	435.41	-1.50218	0.317097	-4.73729	2.16594e-06	2.30908887118888e-05
ENSMUSG00000003813	1918.73	-0.453349	0.282656	-1.60389	0.108739	0.338987157449175				ENSMUSG00000003813	1918.73	-1.10653	0.282868	-3.91182	9.16028e-05	0.0027385900723938				ENSMUSG00000003813	1918.73	-2.0621	0.284792	-7.24073	4.46262e-13	2.53677842855549e-11
ENSMUSG00000003814	1383.55	-0.26426	0.309889	-0.852759	0.393793	0.668946335200076				ENSMUSG00000003814	1383.55	-0.421228	0.309673	-1.36024	0.173755	0.39541270635937				ENSMUSG00000003814	1383.55	-0.391814	0.310285	-1.26276	0.206677	0.338600698442168
ENSMUSG00000003824	3712.67	0.0595297	0.261232	0.227881	0.819739	0.924316383366232				ENSMUSG00000003824	3712.67	-0.642806	0.261377	-2.45931	0.0139206	0.0848029033328972				ENSMUSG00000003824	3712.67	-0.770173	0.261757	-2.94232	0.00325762	0.0127791268904432
ENSMUSG00000003847	33.2021	-2.11765	0.784879	-2.69806	0.00697443	0.0660259412818026				ENSMUSG00000003847	33.2021	0.373761	0.674026	0.55452	0.579223	0.776583767962076				ENSMUSG00000003847	33.2021	0.25174	0.68206	0.369088	0.712062	0.803989470249325
ENSMUSG00000003848	120.224	0.518039	0.432324	1.19827	0.230813	0.509593841887527				ENSMUSG00000003848	120.224	-0.077354	0.434531	-0.178017	0.85871	0.93590177603346				ENSMUSG00000003848	120.224	0.353728	0.434382	0.814324	0.415459	0.55716491535279
ENSMUSG00000003849	43.9866	0.321719	0.721188	0.446097	0.655527	0.837576282026662				ENSMUSG00000003849	43.9866	-0.0622765	0.721988	-0.0862569	0.931262	0.969693797022592				ENSMUSG00000003849	43.9866	1.59676	0.698655	2.28548	0.0222844	0.0611165597835321
ENSMUSG00000003865	501.967	-0.0191116	0.301882	-0.0633081	0.949521	0.976580550568306				ENSMUSG00000003865	501.967	0.32712	0.299742	1.09134	0.275124	0.519531840148979				ENSMUSG00000003865	501.967	-0.0346082	0.302427	-0.114435	0.908893	0.941340421888185
ENSMUSG00000003868	1094.73	0.827819	0.265092	3.12277	0.00179159	0.0274280926663338				ENSMUSG00000003868	1094.73	0.772715	0.264672	2.91952	0.00350575	0.0347286991785609				ENSMUSG00000003868	1094.73	0.672499	0.265636	2.53165	0.0113526	0.0352453649213007
ENSMUSG00000003872	46.6157	-0.485213	0.603344	-0.804207	0.421277	0.69029828524697				ENSMUSG00000003872	46.6157	-0.806136	0.602906	-1.33708	0.181195	0.40559887670182				ENSMUSG00000003872	46.6157	-1.36648	0.619986	-2.20404	0.0275214	0.0723246183239045
ENSMUSG00000003873	222.685	-0.361143	0.351736	-1.02675	0.30454	0.59089939042685				ENSMUSG00000003873	222.685	-1.57408	0.356388	-4.41675	1.00196e-05	0.000519124062737025				ENSMUSG00000003873	222.685	-1.88571	0.362666	-5.19957	1.99747e-07	2.81527585768919e-06
ENSMUSG00000003923	147.496	-0.226269	0.407062	-0.555859	0.578307	0.797157381629865				ENSMUSG00000003923	147.496	0.219631	0.401264	0.547349	0.584139	0.779158333838836				ENSMUSG00000003923	147.496	-0.376818	0.409064	-0.921173	0.35696	0.501502360576767
ENSMUSG00000003929	29.4994	-1.28725	0.874791	-1.47149	0.141159	NA				ENSMUSG00000003929	29.4994	0.931663	0.74041	1.25831	0.208281	0.439671428955581				ENSMUSG00000003929	29.4994	0.592268	0.755105	0.784353	0.432833	0.573771352425649
ENSMUSG00000003948	29.6799	-0.560522	0.763846	-0.733816	0.463061	NA				ENSMUSG00000003948	29.6799	-0.480366	0.754283	-0.636851	0.524222	0.73377344694848				ENSMUSG00000003948	29.6799	-0.99515	0.775082	-1.28393	0.199167	0.329555906441489
ENSMUSG00000003955	1319.5	0.147929	0.298494	0.495586	0.620187	0.819781140077216				ENSMUSG00000003955	1319.5	-0.59055	0.298887	-1.97583	0.0481735	0.180913245647189				ENSMUSG00000003955	1319.5	-0.41229	0.29932	-1.37742	0.168382	0.290635505734958
ENSMUSG00000003970	1159.11	-0.658441	0.254188	-2.59037	0.00958732	0.0816392360266203				ENSMUSG00000003970	1159.11	-1.05564	0.254256	-4.15189	3.29741e-05	0.0013034535112049				ENSMUSG00000003970	1159.11	-2.24594	0.258466	-8.6895	3.64025e-18	6.16516719552954e-16
ENSMUSG00000003992	210.98	0.843569	0.330446	2.55282	0.0106856	0.0873911641340412				ENSMUSG00000003992	210.98	0.448597	0.330925	1.35559	0.175231	0.397122487160557				ENSMUSG00000003992	210.98	1.71112	0.322777	5.30126	1.15005e-07	1.71838313973698e-06
ENSMUSG00000004018	107.118	1.12243	0.450443	2.49183	0.0127086	0.0981826124341375				ENSMUSG00000004018	107.118	0.446115	0.453837	0.982987	0.325614	0.56609842591714				ENSMUSG00000004018	107.118	1.10975	0.451078	2.46021	0.0138857	0.0415922785531604
ENSMUSG00000004031	21.7753	-0.418264	2.64307	-0.158249	0.87426	NA				ENSMUSG00000004031	21.7753	2.12758	2.5953	0.819782	0.412341	NA				ENSMUSG00000004031	21.7753	-5.10093	2.96271	-1.72171	0.0851219	0.173960460596728
ENSMUSG00000004032	874.694	-0.541155	0.420193	-1.28787	0.19779	0.46955855029226				ENSMUSG00000004032	874.694	0.204267	0.418317	0.488307	0.625332	0.806741139324823				ENSMUSG00000004032	874.694	0.50806	0.418588	1.21375	0.224844	0.360016989498729
ENSMUSG00000004035	1.18007	-0.66362	3.37189	-0.196809	0.843977	NA				ENSMUSG00000004035	1.18007	-2.49056	3.37882	-0.73711	0.461055	NA				ENSMUSG00000004035	1.18007	-2.51947	3.37875	-0.745682	0.45586	NA
ENSMUSG00000004040	948.336	-0.136166	0.263535	-0.516692	0.605371	0.812771665982454				ENSMUSG00000004040	948.336	0.183656	0.262236	0.700345	0.483712	0.705747584047846				ENSMUSG00000004040	948.336	-0.116451	0.263841	-0.441368	0.658947	0.763181098384555
ENSMUSG00000004043	39.2088	1.21766	0.671513	1.81331	0.0697836	0.265461618110858				ENSMUSG00000004043	39.2088	1.06328	0.667418	1.59312	0.111134	0.302583677348542				ENSMUSG00000004043	39.2088	1.75838	0.661654	2.65755	0.00787104	0.026109691548266
ENSMUSG00000004044	19.8593	-0.745328	0.943059	-0.790331	0.429335	NA				ENSMUSG00000004044	19.8593	0.29258	0.910359	0.32139	0.747915	NA				ENSMUSG00000004044	19.8593	-1.67146	0.97921	-1.70695	0.0878312	0.178195654035119
ENSMUSG00000004054	386.959	-0.10152	0.364898	-0.278216	0.780847	0.906949573387969				ENSMUSG00000004054	386.959	0.94753	0.361657	2.61996	0.0087939	0.0634171140257446				ENSMUSG00000004054	386.959	-1.88974	0.377743	-5.00272	5.65273e-07	7.01695168465197e-06
ENSMUSG00000004056	70.65	-0.0309592	0.443733	-0.0697698	0.944377	0.973699065772424				ENSMUSG00000004056	70.65	-1.08255	0.456641	-2.37067	0.0177557	0.0980766000398758				ENSMUSG00000004056	70.65	-0.487056	0.45036	-1.08148	0.279483	0.421563942197137
ENSMUSG00000004069	356.235	-0.114942	0.302361	-0.38015	0.703834	0.867813557552012				ENSMUSG00000004069	356.235	0.388004	0.298378	1.30038	0.193472	0.421637714572743				ENSMUSG00000004069	356.235	0.436805	0.30001	1.45597	0.145402	0.261062169873659
ENSMUSG00000004070	264.309	0.373223	0.276682	1.34892	0.177362	0.443212672569071				ENSMUSG00000004070	264.309	0.300959	0.274682	1.09567	0.273225	0.518136344693426				ENSMUSG00000004070	264.309	0.700364	0.274683	2.54971	0.0107812	0.0338600814300229
ENSMUSG00000004071	407.602	0.0259426	0.297388	0.0872349	0.930485	0.969825221119864				ENSMUSG00000004071	407.602	0.0514756	0.295569	0.174157	0.861742	0.937375684644586				ENSMUSG00000004071	407.602	0.641218	0.295077	2.17306	0.0297761	0.0766674538674657
ENSMUSG00000004085	165.372	-1.0213	0.366568	-2.78612	0.00533432	0.0552252220681037				ENSMUSG00000004085	165.372	-0.418206	0.359093	-1.16462	0.244174	0.484093271572264				ENSMUSG00000004085	165.372	-1.63348	0.374077	-4.36668	1.2615e-05	0.000108506025348757
ENSMUSG00000004096	532.217	0.496918	0.26901	1.84721	0.0647171	0.254627501936144				ENSMUSG00000004096	532.217	-0.211971	0.269979	-0.785141	0.432371	0.664622223845265				ENSMUSG00000004096	532.217	-0.259967	0.271814	-0.956416	0.338862	0.482857538042324
ENSMUSG00000004099	9861.59	0.365812	0.185725	1.96964	0.04888	0.216793779214762				ENSMUSG00000004099	9861.59	0.601751	0.18555	3.24306	0.00118253	0.016285377082088				ENSMUSG00000004099	9861.59	0.702283	0.185672	3.78239	0.00015533	0.000960987861905847
ENSMUSG00000004100	1044.62	-0.257752	0.272294	-0.946593	0.343846	0.625784052825081				ENSMUSG00000004100	1044.62	-0.751885	0.272494	-2.75927	0.00579301	0.0484551891208736				ENSMUSG00000004100	1044.62	-1.49403	0.275235	-5.42822	5.69196e-08	9.22646466048967e-07
ENSMUSG00000004105	263.682	0.897004	0.361953	2.47823	0.0132036	0.100300694414423				ENSMUSG00000004105	263.682	0.651965	0.361404	1.80398	0.0712345	0.228314105820807				ENSMUSG00000004105	263.682	1.22088	0.360902	3.38286	0.000717359	0.00352501482763677
ENSMUSG00000004110	5.39669	-1.57791	2.18284	-0.72287	0.46976	NA				ENSMUSG00000004110	5.39669	2.47599	1.67639	1.47698	0.139682	NA				ENSMUSG00000004110	5.39669	-1.10676	1.90736	-0.58026	0.561739	0.685704942081836
ENSMUSG00000004113	3.85525	3.77815	2.38898	1.58149	0.113766	NA				ENSMUSG00000004113	3.85525	1.82324	2.48783	0.732865	0.463641	NA				ENSMUSG00000004113	3.85525	3.76672	2.39202	1.5747	0.115326	0.218979109156524
ENSMUSG00000004127	36.9196	1.2299	0.608513	2.02116	0.0432628	0.203528446542997				ENSMUSG00000004127	36.9196	0.985567	0.60649	1.62503	0.104155	0.291139306446597				ENSMUSG00000004127	36.9196	1.21528	0.607845	1.99933	0.045573	0.107150783468876
ENSMUSG00000004151	50.4473	0.602683	0.664788	0.906578	0.36463	0.645364118103268				ENSMUSG00000004151	50.4473	0.102892	0.668405	0.153936	0.87766	0.945011616039022				ENSMUSG00000004151	50.4473	1.37013	0.650949	2.10482	0.0353071	0.0880106876320813
ENSMUSG00000004187	5.42916	0.332432	1.3401	0.248065	0.804084	NA				ENSMUSG00000004187	5.42916	-0.512865	1.36384	-0.376046	0.706883	NA				ENSMUSG00000004187	5.42916	-2.28073	1.53497	-1.48584	0.137321	0.25002048923517
ENSMUSG00000004207	427.828	-0.627277	0.410137	-1.52943	0.126157	0.367673704202514				ENSMUSG00000004207	427.828	-0.508871	0.409025	-1.24411	0.21346	0.44575572045003				ENSMUSG00000004207	427.828	-1.65099	0.41497	-3.97856	6.93327e-05	0.0004800697333307
ENSMUSG00000004221	59.7722	-0.175367	0.615097	-0.285104	0.775564	0.904282438507693				ENSMUSG00000004221	59.7722	1.16421	0.575098	2.02437	0.0429322	0.168933360232583				ENSMUSG00000004221	59.7722	1.24262	0.578942	2.14636	0.0318444	0.0808975126798593
ENSMUSG00000004231	83.2341	-0.552781	0.410396	-1.34694	0.177998	0.443752996863499				ENSMUSG00000004231	83.2341	-0.389208	0.402454	-0.967087	0.333501	0.574899872754729				ENSMUSG00000004231	83.2341	-0.647131	0.410775	-1.57539	0.115167	0.218759671598832
ENSMUSG00000004233	27.5647	0.446407	0.667467	0.668807	0.503618	NA				ENSMUSG00000004233	27.5647	-0.619957	0.689993	-0.898497	0.368921	0.609329709178921				ENSMUSG00000004233	27.5647	0.864002	0.658263	1.31255	0.189335	0.317609043174242
ENSMUSG00000004263	37.2305	0.0605458	0.659641	0.091786	0.926868	0.968204926913762				ENSMUSG00000004263	37.2305	0.215467	0.653454	0.329736	0.741599	0.875280783031867				ENSMUSG00000004263	37.2305	-1.4622	0.69355	-2.10829	0.0350063	0.0873738877220849
ENSMUSG00000004264	1713.35	-0.400858	0.217067	-1.8467	0.0647904	0.25463295840645				ENSMUSG00000004264	1713.35	-0.927943	0.217259	-4.27114	1.94475e-05	0.000864847547568588				ENSMUSG00000004264	1713.35	-1.43037	0.218873	-6.53518	6.35332e-11	2.21934061170632e-09
ENSMUSG00000004266	190.559	1.05675	0.35	3.01929	0.00253366	0.0338734004047291				ENSMUSG00000004266	190.559	0.0279613	0.354791	0.0788105	0.937183	0.972470954941413				ENSMUSG00000004266	190.559	0.805552	0.352043	2.28822	0.0221245	0.0607862537573528
ENSMUSG00000004268	1107.99	1.71706	0.308809	5.56027	2.69359e-08	9.28546104055604e-06				ENSMUSG00000004268	1107.99	0.872778	0.30944	2.8205	0.00479483	0.0426627482722641				ENSMUSG00000004268	1107.99	1.56852	0.309187	5.07303	3.91522e-07	5.04719734360072e-06
ENSMUSG00000004270	17.3818	0.151635	1.26859	0.11953	0.904856	NA				ENSMUSG00000004270	17.3818	-0.608127	1.27673	-0.476318	0.633848	NA				ENSMUSG00000004270	17.3818	-1.62307	1.3256	-1.2244	0.2208	0.355236969650641
ENSMUSG00000004285	369.442	0.878454	0.298394	2.94394	0.00324065	0.0402444269565709				ENSMUSG00000004285	369.442	0.466389	0.298639	1.56172	0.118355	0.315170574184783				ENSMUSG00000004285	369.442	0.802551	0.299157	2.6827	0.00730299	0.0246176145492972
ENSMUSG00000004317	520.654	-0.109159	0.322932	-0.338025	0.735345	0.883456263097798				ENSMUSG00000004317	520.654	0.27116	0.320187	0.84688	0.397062	0.635930994510481				ENSMUSG00000004317	520.654	0.543636	0.320852	1.69435	0.0901985	0.181753730018376
ENSMUSG00000004319	211.871	0.0328146	0.312694	0.104942	0.916422	0.964162779006425				ENSMUSG00000004319	211.871	0.436951	0.306757	1.42442	0.154325	0.370291995900499				ENSMUSG00000004319	211.871	0.345561	0.310138	1.11422	0.265187	0.405519627326791
ENSMUSG00000004328	70.0007	-0.400905	0.554275	-0.723296	0.469498	0.727459551811836				ENSMUSG00000004328	70.0007	-0.010478	0.541174	-0.0193617	0.984553	0.994240670467478				ENSMUSG00000004328	70.0007	0.370563	0.541352	0.684514	0.49365	0.62995251642329
ENSMUSG00000004341	87.2993	-0.287691	0.515629	-0.557942	0.576884	0.796665998880735				ENSMUSG00000004341	87.2993	0.691829	0.493441	1.40205	0.1609	0.379008584810883				ENSMUSG00000004341	87.2993	0.530249	0.499889	1.06073	0.288812	0.432333346146124
ENSMUSG00000004347	56.7238	0.33159	0.586083	0.565773	0.571548	0.794437320786714				ENSMUSG00000004347	56.7238	0.681221	0.568202	1.19891	0.230565	0.467628093950243				ENSMUSG00000004347	56.7238	1.96112	0.55478	3.53495	0.000407848	0.00216651798576345
ENSMUSG00000004356	460.641	0.649627	0.321146	2.02284	0.0430899	0.202810790544651				ENSMUSG00000004356	460.641	0.496606	0.320337	1.55026	0.121079	0.319474894440831				ENSMUSG00000004356	460.641	1.30603	0.319221	4.09131	4.28948e-05	0.000316321200576322
ENSMUSG00000004359	0.93785	1.68678	4.34821	0.387925	0.698072	NA				ENSMUSG00000004359	0.93785	0	4.46937	0	1	NA				ENSMUSG00000004359	0.93785	0	4.46922	0	1	NA
ENSMUSG00000004364	191.596	0.205414	0.440141	0.466701	0.640714	0.830394263935081				ENSMUSG00000004364	191.596	0.541032	0.435467	1.24242	0.214082	0.446444063509684				ENSMUSG00000004364	191.596	0.715443	0.43715	1.63661	0.101713	0.198899614966382
ENSMUSG00000004383	33.0145	-0.827849	0.708462	-1.16852	0.242599	0.521978395638844				ENSMUSG00000004383	33.0145	0.171992	0.666377	0.258101	0.796329	0.904749923097762				ENSMUSG00000004383	33.0145	0.120285	0.674396	0.17836	0.85844	0.907387878442308
ENSMUSG00000004393	855.238	0.10099	0.315002	0.3206	0.748514	0.88965523949352				ENSMUSG00000004393	855.238	-0.539853	0.315421	-1.71153	0.0869832	0.259757114151691				ENSMUSG00000004393	855.238	-0.960492	0.317423	-3.0259	0.00247891	0.0101025454466872
ENSMUSG00000004394	13.3336	-0.178415	0.941528	-0.189496	0.849704	NA				ENSMUSG00000004394	13.3336	-1.44857	0.991072	-1.46162	0.143845	NA				ENSMUSG00000004394	13.3336	-1.28342	0.987693	-1.29941	0.193803	0.323128764977698
ENSMUSG00000004446	71.5251	0.987898	0.55343	1.78505	0.0742536	0.275414240330921				ENSMUSG00000004446	71.5251	0.463583	0.556095	0.833641	0.404484	0.640486836769797				ENSMUSG00000004446	71.5251	1.23588	0.550515	2.24494	0.0247718	0.0664593435944821
ENSMUSG00000004455	6.58278	-0.328792	1.17514	-0.27979	0.779639	NA				ENSMUSG00000004455	6.58278	0.0042557	1.14124	0.003729	0.997025	NA				ENSMUSG00000004455	6.58278	-1.63748	1.25478	-1.30499	0.191896	0.320810773078708
ENSMUSG00000004460	538.832	-0.033908	0.240789	-0.14082	0.888012	0.9547870679438				ENSMUSG00000004460	538.832	-0.699318	0.241856	-2.89147	0.0038345	0.0370585025467227				ENSMUSG00000004460	538.832	-0.472493	0.242751	-1.94641	0.0516055	0.11777036766857
ENSMUSG00000004462	179.072	0.281718	0.403154	0.698784	0.484687	0.736697846085945				ENSMUSG00000004462	179.072	0.0132018	0.402217	0.0328227	0.973816	0.990176258074363				ENSMUSG00000004462	179.072	1.36484	0.394871	3.45641	0.000547424	0.00279889382883078
ENSMUSG00000004473	9.39785	-1.21905	1.15689	-1.05373	0.292005	NA				ENSMUSG00000004473	9.39785	-2.10007	1.18014	-1.77951	0.0751561	NA				ENSMUSG00000004473	9.39785	-7.13082	1.81558	-3.92757	8.5808e-05	0.000577741352696111
ENSMUSG00000004508	377.09	-1.04276	0.263707	-3.95422	7.67834e-05	0.0033229578879365				ENSMUSG00000004508	377.09	-0.611195	0.258856	-2.36113	0.0182192	0.0992089963520306				ENSMUSG00000004508	377.09	-0.500338	0.260498	-1.9207	0.0547699	0.12331634046523
ENSMUSG00000004530	247.246	-1.70361	0.36775	-4.63253	3.61232e-06	0.000401248346893094				ENSMUSG00000004530	247.246	-0.53866	0.35856	-1.50229	0.133023	0.338677267225304				ENSMUSG00000004530	247.246	-1.79403	0.369118	-4.86031	1.17201e-06	1.33459922468338e-05
ENSMUSG00000004535	1729.5	0.374207	0.244722	1.52911	0.126237	0.367673704202514				ENSMUSG00000004535	1729.5	-0.391068	0.245221	-1.59476	0.110767	0.301970012592386				ENSMUSG00000004535	1729.5	0.26103	0.245039	1.06526	0.286758	0.430011631341213
ENSMUSG00000004540	38.7244	-0.0919781	0.864682	-0.106372	0.915287	0.96357683659343				ENSMUSG00000004540	38.7244	0.680334	0.830036	0.819645	0.412419	0.648459833078947				ENSMUSG00000004540	38.7244	1.39819	0.824226	1.69637	0.0898154	0.18119508846113
ENSMUSG00000004558	2.22302	-3.73833	3.05221	-1.2248	0.220652	NA				ENSMUSG00000004558	2.22302	-4.10135	3.05221	-1.34373	0.179035	NA				ENSMUSG00000004558	2.22302	0.597683	2.74558	0.217689	0.827672	NA
ENSMUSG00000004561	74.1531	0.473111	0.493943	0.957825	0.338151	0.621612355165995				ENSMUSG00000004561	74.1531	-0.386848	0.503094	-0.768939	0.44193	0.673047444736137				ENSMUSG00000004561	74.1531	0.840516	0.489364	1.71757	0.0858754	0.175173435359379
ENSMUSG00000004565	99.2292	-0.741314	0.41029	-1.8068	0.0707928	0.267954989125635				ENSMUSG00000004565	99.2292	0.0637465	0.390357	0.163303	0.87028	0.941070754795586				ENSMUSG00000004565	99.2292	0.130989	0.393647	0.332757	0.739318	0.824466944677161
ENSMUSG00000004567	433.204	-0.119821	0.326718	-0.36674	0.713813	0.87197393527995				ENSMUSG00000004567	433.204	0.172824	0.324707	0.532246	0.594555	0.784872005965202				ENSMUSG00000004567	433.204	-0.11699	0.327214	-0.357533	0.720693	0.810759148660932
ENSMUSG00000004568	135.006	-0.72099	0.400367	-1.80082	0.0717309	0.269584071863976				ENSMUSG00000004568	135.006	0.49081	0.383578	1.27956	0.200702	0.430510619257763				ENSMUSG00000004568	135.006	0.0449564	0.390367	0.115165	0.908315	0.940931130995232
ENSMUSG00000004591	1283.53	0.319592	0.247608	1.29072	0.196802	0.468434620063597				ENSMUSG00000004591	1283.53	0.216642	0.247334	0.875911	0.381078	0.620385989463572				ENSMUSG00000004591	1283.53	-0.647093	0.249628	-2.59223	0.00953568	0.0306226969716477
ENSMUSG00000004610	230.059	0.728485	0.308973	2.35776	0.0183854	0.123698529188196				ENSMUSG00000004610	230.059	0.404905	0.308823	1.31112	0.189816	0.417111046202121				ENSMUSG00000004610	230.059	0.0376074	0.314157	0.119709	0.904714	0.938273511721957
ENSMUSG00000004626	159.527	-0.139162	0.371039	-0.375059	0.707616	0.869367034688677				ENSMUSG00000004626	159.527	-0.116857	0.367357	-0.318102	0.750407	0.880992070454968				ENSMUSG00000004626	159.527	0.254671	0.367651	0.692696	0.4885	0.62481522469747
ENSMUSG00000004630	2.14069	1.6475	2.61095	0.630997	0.528043	NA				ENSMUSG00000004630	2.14069	0.241587	2.78057	0.0868839	0.930764	NA				ENSMUSG00000004630	2.14069	3.06454	2.48459	1.23342	0.217419	NA
ENSMUSG00000004631	4.28681	0	2.59111	0	1	NA				ENSMUSG00000004631	4.28681	4.75856	2.17419	2.18866	0.0286217	NA				ENSMUSG00000004631	4.28681	4.21799	2.19485	1.92177	0.0546351	0.123066738917368
ENSMUSG00000004633	82.1373	-0.549882	0.501308	-1.0969	0.272687	0.556292272785509				ENSMUSG00000004633	82.1373	0.786928	0.457098	1.72157	0.0851472	0.256603671952073				ENSMUSG00000004633	82.1373	1.10629	0.456921	2.42118	0.0154701	0.0454024771759171
ENSMUSG00000004637	83.7898	-0.35239	0.441107	-0.798876	0.424362	0.693199493647585				ENSMUSG00000004637	83.7898	-0.555627	0.438824	-1.26617	0.205452	0.436209988665879				ENSMUSG00000004637	83.7898	-0.456949	0.442335	-1.03304	0.301585	0.445219132451984
ENSMUSG00000004642	3483.51	0.628995	0.273425	2.30043	0.0214238	0.13570045519782				ENSMUSG00000004642	3483.51	0.0868775	0.273514	0.317635	0.750762	0.881208519578542				ENSMUSG00000004642	3483.51	0.472475	0.273586	1.72697	0.0841731	0.172500618632234
ENSMUSG00000004655	5.35386	1.66979	2.28585	0.730488	0.465092	NA				ENSMUSG00000004655	5.35386	3.20355	2.11603	1.51394	0.13004	NA				ENSMUSG00000004655	5.35386	4.55681	2.08499	2.18553	0.02885	0.074885198479348
ENSMUSG00000004661	269.687	-1.01307	0.373455	-2.71271	0.00667352	0.0639647372276889				ENSMUSG00000004661	269.687	0.258281	0.364508	0.708574	0.478589	0.702610693505683				ENSMUSG00000004661	269.687	-1.14574	0.375206	-3.05361	0.00226103	0.00930447732808568
ENSMUSG00000004665	5.28273	2.06923	1.70481	1.21376	0.224838	NA				ENSMUSG00000004665	5.28273	-4.28016	2.21324	-1.93389	0.0531272	NA				ENSMUSG00000004665	5.28273	-4.30908	2.21322	-1.94698	0.0515375	0.117689777271633
ENSMUSG00000004667	733.814	0.00880988	0.282092	0.0312305	0.975086	0.988453716950532				ENSMUSG00000004667	733.814	-0.360719	0.282134	-1.27854	0.201059	0.430914827198768				ENSMUSG00000004667	733.814	-0.848277	0.284753	-2.97899	0.00289201	0.0115060605578546
ENSMUSG00000004668	148.907	-0.95148	0.421526	-2.25723	0.0239938	0.144063561538462				ENSMUSG00000004668	148.907	0.675884	0.389825	1.73381	0.0829516	0.253167726452942				ENSMUSG00000004668	148.907	0.679511	0.393205	1.72813	0.0839643	0.172164160806757
ENSMUSG00000004677	340.565	0.505895	0.310415	1.62974	0.103157	0.32937167816187				ENSMUSG00000004677	340.565	0.446142	0.309205	1.44287	0.149057	0.362967750081699				ENSMUSG00000004677	340.565	0.408054	0.311389	1.31043	0.190049	0.318402160692362
ENSMUSG00000004698	36.9855	-0.261799	0.591357	-0.442709	0.657976	0.839211872527578				ENSMUSG00000004698	36.9855	-0.0273993	0.5743	-0.0477091	0.961948	0.984962444118342				ENSMUSG00000004698	36.9855	0.231864	0.574429	0.403643	0.686476	0.785322781221394
ENSMUSG00000004709	6.9057	-0.387033	1.68986	-0.229032	0.818844	NA				ENSMUSG00000004709	6.9057	1.23748	1.52821	0.809759	0.418079	NA				ENSMUSG00000004709	6.9057	0.360744	1.58705	0.227305	0.820187	0.880363374698531
ENSMUSG00000004768	294.973	0.252355	0.248835	1.01415	0.310513	0.597121460612324				ENSMUSG00000004768	294.973	0.134177	0.247605	0.5419	0.587887	0.781033393998323				ENSMUSG00000004768	294.973	0.0324385	0.250437	0.129527	0.89694	0.933164461889097
ENSMUSG00000004771	2737.67	-0.371521	0.198446	-1.87215	0.0611861	0.246021023898807				ENSMUSG00000004771	2737.67	-1.09756	0.198788	-5.52126	3.36585e-08	5.79414321260625e-06				ENSMUSG00000004771	2737.67	-0.727588	0.198939	-3.65733	0.000254851	0.00145191797822658
ENSMUSG00000004788	297.252	0.879317	0.299545	2.9355	0.00333006	0.0408063635633115				ENSMUSG00000004788	297.252	0.281297	0.300626	0.935703	0.349426	0.591034052569724				ENSMUSG00000004788	297.252	0.258615	0.303092	0.853256	0.393518	0.536757392288962
ENSMUSG00000004789	966.188	-0.352042	0.191921	-1.83431	0.066608	0.258594199607756				ENSMUSG00000004789	966.188	-0.314705	0.190998	-1.64768	0.0994178	0.282053846335963				ENSMUSG00000004789	966.188	-0.903639	0.194065	-4.65637	3.2184e-06	3.28776533877981e-05
ENSMUSG00000004798	60.1421	-1.12393	0.592871	-1.89573	0.0579952	0.239478771001456				ENSMUSG00000004798	60.1421	-1.23283	0.588374	-2.09532	0.036143	0.153137753016735				ENSMUSG00000004798	60.1421	-0.985604	0.590648	-1.66868	0.0951805	0.189135607437081
ENSMUSG00000004815	37.9544	-0.454758	0.591338	-0.769033	0.441874	0.707238339811625				ENSMUSG00000004815	37.9544	-1.20705	0.604106	-1.99808	0.0457077	0.175544464106536				ENSMUSG00000004815	37.9544	0.0182971	0.579209	0.0315899	0.974799	0.986323826151991
ENSMUSG00000004843	220.743	-0.164409	0.304623	-0.539712	0.589395	0.803388180383866				ENSMUSG00000004843	220.743	-0.253805	0.303065	-0.83746	0.402334	0.638529269175603				ENSMUSG00000004843	220.743	-0.847832	0.310364	-2.73173	0.00630022	0.0218100923979795
ENSMUSG00000004846	24.9872	-0.0683105	0.854985	-0.0798967	0.936319	NA				ENSMUSG00000004846	24.9872	0.377285	0.841526	0.448335	0.653912	0.826821476356915				ENSMUSG00000004846	24.9872	-1.46282	0.898257	-1.62851	0.103417	0.201357811312464
ENSMUSG00000004849	112.932	1.06981	0.402073	2.66074	0.00779701	0.0709250789697072				ENSMUSG00000004849	112.932	0.94742	0.399816	2.36964	0.0178055	0.098093025062476				ENSMUSG00000004849	112.932	1.02894	0.402574	2.5559	0.0105914	0.0333458379045008
ENSMUSG00000004864	49.3438	-0.726971	0.554496	-1.31105	0.189841	0.459748948131039				ENSMUSG00000004864	49.3438	-1.00315	0.553176	-1.81344	0.0697641	0.225647011654742				ENSMUSG00000004864	49.3438	-1.81114	0.578107	-3.13288	0.00173099	0.00741956192892585
ENSMUSG00000004865	4461.7	-0.300413	0.190904	-1.57364	0.115571	0.349097114573573				ENSMUSG00000004865	4461.7	-1.0306	0.191118	-5.39247	6.94967e-08	1.05536413712557e-05				ENSMUSG00000004865	4461.7	-0.741158	0.191277	-3.87479	0.000106715	0.000696882367975878
ENSMUSG00000004872	2.3355	-0.699753	2.26465	-0.30899	0.757329	NA				ENSMUSG00000004872	2.3355	-4.1015	2.55369	-1.60611	0.10825	NA				ENSMUSG00000004872	2.3355	-1.91061	2.34593	-0.814436	0.415395	NA
ENSMUSG00000004880	2053.76	-0.390701	0.25762	-1.51658	0.129374	0.371865544696895				ENSMUSG00000004880	2053.76	0.00862134	0.256913	0.0335574	0.97323	0.990019517162428				ENSMUSG00000004880	2053.76	-0.133329	0.257516	-0.517749	0.604634	0.720871540904675
ENSMUSG00000004885	491.98	0.905953	0.365355	2.47965	0.013151	0.10004712993254				ENSMUSG00000004885	491.98	0.838682	0.363997	2.30409	0.0212176	0.110036555244275				ENSMUSG00000004885	491.98	2.50922	0.360495	6.96049	3.39101e-12	1.62231343933929e-10
ENSMUSG00000004891	69.4643	-0.730357	0.551132	-1.3252	0.185106	0.453000819866194				ENSMUSG00000004891	69.4643	-0.327617	0.543802	-0.602456	0.54687	0.751548047003225				ENSMUSG00000004891	69.4643	-2.77646	0.596382	-4.65551	3.23179e-06	3.29925089290161e-05
ENSMUSG00000004895	32.3408	-0.275541	0.653968	-0.421336	0.67351	NA				ENSMUSG00000004895	32.3408	0.865818	0.62415	1.3872	0.165382	0.385024706027999				ENSMUSG00000004895	32.3408	-0.397605	0.654258	-0.60772	0.543373	0.670635981370559
ENSMUSG00000004896	216.592	0.656711	0.362439	1.81192	0.0699981	0.265971330813264				ENSMUSG00000004896	216.592	0.437765	0.361507	1.21094	0.225917	0.461741169088298				ENSMUSG00000004896	216.592	1.15479	0.359855	3.20905	0.00133176	0.0059552292010685
ENSMUSG00000004897	359.572	-0.45666	0.401374	-1.13774	0.255228	0.53806706605761				ENSMUSG00000004897	359.572	-1.00309	0.40217	-2.4942	0.012624	0.0798341224113494				ENSMUSG00000004897	359.572	-0.483706	0.402034	-1.20315	0.228919	0.365326606760921
ENSMUSG00000004929	1574.9	-0.587218	0.316703	-1.85416	0.0637161	0.252565432927993				ENSMUSG00000004929	1574.9	-0.951929	0.316717	-3.00562	0.00265041	0.0288992328232486				ENSMUSG00000004929	1574.9	-2.16551	0.319275	-6.78259	1.18043e-11	4.95490760078783e-10
ENSMUSG00000004931	64.1053	0.114049	0.626995	0.181898	0.855663	0.94031670219148				ENSMUSG00000004931	64.1053	1.12558	0.615237	1.82951	0.0673237	0.22189183832203				ENSMUSG00000004931	64.1053	-0.771316	0.642626	-1.20026	0.23004	0.36654559971181
ENSMUSG00000004934	2926.96	0.111904	0.265489	0.421503	0.673388	0.848161534692634				ENSMUSG00000004934	2926.96	-0.354741	0.265539	-1.33593	0.181573	0.406019313093858				ENSMUSG00000004934	2926.96	-1.61707	0.267059	-6.05508	1.40346e-09	3.47035476284448e-08
ENSMUSG00000004936	1114.82	0.164519	0.20472	0.803626	0.421613	0.690508414811617				ENSMUSG00000004936	1114.82	0.483499	0.203637	2.37432	0.0175811	0.0975735056931534				ENSMUSG00000004936	1114.82	-0.165121	0.205793	-0.802365	0.422342	0.563868511023341
ENSMUSG00000004937	779.789	-0.322835	0.307058	-1.05138	0.293084	0.577650889836764				ENSMUSG00000004937	779.789	-0.487406	0.306759	-1.58889	0.112085	0.304207482165977				ENSMUSG00000004937	779.789	-1.38705	0.310271	-4.47045	7.80569e-06	7.13630260113616e-05
ENSMUSG00000004945	90.4557	1.41185	0.55507	2.54355	0.0109733	0.0886823676389782				ENSMUSG00000004945	90.4557	1.43917	0.550132	2.61604	0.00889558	0.0639261854677116				ENSMUSG00000004945	90.4557	2.63646	0.543402	4.85176	1.22373e-06	1.38716135146938e-05
ENSMUSG00000004947	2831.73	-0.0869857	0.235837	-0.368838	0.712248	0.871096873250048				ENSMUSG00000004947	2831.73	-0.00888011	0.235591	-0.0376929	0.969933	0.988582150894914				ENSMUSG00000004947	2831.73	-0.793578	0.236636	-3.35359	0.000797716	0.00385592699072227
ENSMUSG00000004948	10526.7	0.360173	0.239573	1.50339	0.132738	0.377383681233748				ENSMUSG00000004948	10526.7	1.05754	0.239376	4.41789	9.96695e-06	0.000518913579808092				ENSMUSG00000004948	10526.7	0.700066	0.239534	2.92261	0.00347109	0.0134656746985121
ENSMUSG00000004951	113.762	-0.225778	0.590181	-0.382557	0.702048	0.866446806850163				ENSMUSG00000004951	113.762	-1.32673	0.594109	-2.23314	0.0255394	0.123304353746317				ENSMUSG00000004951	113.762	-4.45629	0.670313	-6.64806	2.96975e-11	1.12405590342477e-09
ENSMUSG00000004952	2664.98	0.689875	0.294459	2.34285	0.0191368	0.1266960539184				ENSMUSG00000004952	2664.98	0.789269	0.294177	2.68297	0.00729709	0.0565732220022587				ENSMUSG00000004952	2664.98	0.925293	0.294418	3.14278	0.00167349	0.00722133804591745
ENSMUSG00000004961	72.4214	-0.0863611	0.512898	-0.168379	0.866285	0.944308782612024				ENSMUSG00000004961	72.4214	-0.0975679	0.509532	-0.191485	0.848145	0.930811047968817				ENSMUSG00000004961	72.4214	-1.69667	0.541291	-3.13448	0.00172158	0.0073915792164124
ENSMUSG00000004980	967.117	0.033418	0.220835	0.151325	0.879719	0.949814039196645				ENSMUSG00000004980	967.117	-0.484825	0.221233	-2.19147	0.0284178	0.132541022310542				ENSMUSG00000004980	967.117	-0.0388902	0.221322	-0.175718	0.860516	0.908958050673857
ENSMUSG00000004988	10.9571	0.627007	1.43615	0.436588	0.66241	NA				ENSMUSG00000004988	10.9571	1.01946	1.41143	0.722288	0.470118	NA				ENSMUSG00000004988	10.9571	0.767396	1.43116	0.536207	0.591816	0.710087731650642
ENSMUSG00000004994	534.08	0.0403014	0.268225	0.150252	0.880566	0.950136401908397				ENSMUSG00000004994	534.08	-0.28	0.268134	-1.04425	0.296368	0.538532489192888				ENSMUSG00000004994	534.08	-0.0983662	0.269127	-0.365502	0.714737	0.805805226071496
ENSMUSG00000004996	191.527	0.529641	0.387326	1.36743	0.171491	0.435285575178833				ENSMUSG00000004996	191.527	0.208506	0.38723	0.538456	0.590262	0.782072656135408				ENSMUSG00000004996	191.527	-1.83464	0.407597	-4.50111	6.75989e-06	6.28461612899559e-05
ENSMUSG00000005034	60.1746	-0.864153	0.511805	-1.68844	0.0913262	0.308546086011145				ENSMUSG00000005034	60.1746	0.383972	0.484998	0.791698	0.428537	0.662566537114892				ENSMUSG00000005034	60.1746	-0.394842	0.500115	-0.789501	0.429819	0.570955945197993
ENSMUSG00000005043	5.74798	-4.26328	1.94696	-2.18972	0.0285449	NA				ENSMUSG00000005043	5.74798	-1.44588	1.40576	-1.02855	0.303693	NA				ENSMUSG00000005043	5.74798	-1.45952	1.42399	-1.02496	0.305384	0.449109326006115
ENSMUSG00000005045	71.7961	0.684992	0.472782	1.44885	0.147379	0.400090748418651				ENSMUSG00000005045	71.7961	1.09913	0.463879	2.36943	0.0178155	0.098093025062476				ENSMUSG00000005045	71.7961	0.122461	0.481023	0.254584	0.799045	0.865886779732509
ENSMUSG00000005054	65.8137	1.80675	0.535381	3.37469	0.000738983	0.015313898358894				ENSMUSG00000005054	65.8137	0.251199	0.549512	0.457132	0.647576	0.823493649935993				ENSMUSG00000005054	65.8137	0.929611	0.54485	1.70618	0.087975	0.178420539170375
ENSMUSG00000005057	5.69921	-1.4656	2.01224	-0.728343	0.466404	NA				ENSMUSG00000005057	5.69921	-0.304769	1.94566	-0.15664	0.875528	NA				ENSMUSG00000005057	5.69921	-0.905985	1.98241	-0.457011	0.647663	0.75442356021148
ENSMUSG00000005069	166.027	-0.670003	0.3845	-1.74253	0.0814157	0.289706612913459				ENSMUSG00000005069	166.027	0.589851	0.371473	1.58787	0.112315	0.304558742165031				ENSMUSG00000005069	166.027	-0.232099	0.379914	-0.610925	0.541249	0.668801312792994
ENSMUSG00000005078	497.086	0.523469	0.362349	1.44465	0.148556	0.401612579923774				ENSMUSG00000005078	497.086	0.372477	0.361896	1.02924	0.303368	0.544999901461229				ENSMUSG00000005078	497.086	0.177817	0.36378	0.488804	0.62498	0.736466124674128
ENSMUSG00000005102	421.695	-0.117253	0.230645	-0.50837	0.611194	0.815164171430604				ENSMUSG00000005102	421.695	-0.0105701	0.228571	-0.0462442	0.963116	0.985489397877651				ENSMUSG00000005102	421.695	-0.224127	0.231531	-0.968022	0.333033	0.477022479193122
ENSMUSG00000005103	857.588	-0.731851	0.258582	-2.83024	0.00465128	0.0505581759148564				ENSMUSG00000005103	857.588	-0.169725	0.2565	-0.661698	0.508165	0.722404453888935				ENSMUSG00000005103	857.588	-0.395701	0.258016	-1.53363	0.12512	0.232767148440486
ENSMUSG00000005107	18.9837	-0.00372905	0.946081	-0.00394158	0.996855	NA				ENSMUSG00000005107	18.9837	-0.0781792	0.932103	-0.083874	0.933157	NA				ENSMUSG00000005107	18.9837	0.807888	0.910275	0.887521	0.374799	0.519130782085564
ENSMUSG00000005124	5.80719	1.01242	1.65817	0.610563	0.541489	NA				ENSMUSG00000005124	5.80719	0.868701	1.64764	0.52724	0.598027	NA				ENSMUSG00000005124	5.80719	-0.0551113	1.72016	-0.0320384	0.974441	0.986149104226513
ENSMUSG00000005131	172.409	0.147114	0.43545	0.337843	0.735481	0.88350980041537				ENSMUSG00000005131	172.409	0.128497	0.430899	0.298207	0.765545	0.887796832983976				ENSMUSG00000005131	172.409	1.69375	0.421393	4.01942	5.83427e-05	0.000413037454388564
ENSMUSG00000005142	29.5302	1.42051	0.72579	1.95719	0.050325	NA				ENSMUSG00000005142	29.5302	1.1671	0.724218	1.61153	0.107065	0.295577351300974				ENSMUSG00000005142	29.5302	0.193781	0.752457	0.257531	0.796769	0.864722885531476
ENSMUSG00000005148	8.4688	-2.8437	1.37347	-2.07045	0.0384102	NA				ENSMUSG00000005148	8.4688	0.898156	1.10929	0.809669	0.41813	NA				ENSMUSG00000005148	8.4688	-4.39095	1.49256	-2.94189	0.00326219	0.0127937894698147
ENSMUSG00000005150	50.8922	0.831805	0.619251	1.34324	0.179193	0.444845263933131				ENSMUSG00000005150	50.8922	-0.291807	0.632614	-0.461272	0.644604	0.821043122650249				ENSMUSG00000005150	50.8922	0.831484	0.620019	1.34106	0.179901	0.305857096897219
ENSMUSG00000005161	5611.2	0.895623	0.252995	3.54009	0.000399994	0.0102795252295454				ENSMUSG00000005161	5611.2	0.371096	0.253054	1.46647	0.142521	0.353406605140536				ENSMUSG00000005161	5611.2	0.896949	0.253056	3.54447	0.000393403	0.00210064943952574
ENSMUSG00000005198	213.314	-0.579017	0.414478	-1.39698	0.16242	0.423061465794243				ENSMUSG00000005198	213.314	0.275125	0.407842	0.674587	0.499938	0.716797277581213				ENSMUSG00000005198	213.314	-0.485414	0.414451	-1.17122	0.24151	0.379058910004443
ENSMUSG00000005202	0.960236	0	4.39039	0	1	NA				ENSMUSG00000005202	0.960236	0.22488	4.37753	0.0513714	0.95903	NA				ENSMUSG00000005202	0.960236	0	4.39025	0	1	NA
ENSMUSG00000005204	247.299	0.0217156	0.267995	0.0810297	0.935418	0.971199245346011				ENSMUSG00000005204	247.299	0.599816	0.262508	2.28494	0.0223164	0.113205573705861				ENSMUSG00000005204	247.299	-0.201971	0.269845	-0.748472	0.454176	0.593382772230816
ENSMUSG00000005220	7.5595	-4.67283	2.16542	-2.15793	0.0309332	NA				ENSMUSG00000005220	7.5595	0.490612	1.65276	0.296844	0.766586	NA				ENSMUSG00000005220	7.5595	-1.10561	1.74722	-0.632782	0.526876	0.65807701421991
ENSMUSG00000005225	1160.69	-0.097508	0.270273	-0.360776	0.718267	0.873985723699076				ENSMUSG00000005225	1160.69	-0.0374124	0.269674	-0.138732	0.889662	0.948587815540504				ENSMUSG00000005225	1160.69	-0.281951	0.270911	-1.04075	0.297992	0.441460000211149
ENSMUSG00000005233	494.036	0.385762	0.263134	1.46603	0.14264	0.393523353976207				ENSMUSG00000005233	494.036	-0.252994	0.264049	-0.958131	0.337997	0.579322315556587				ENSMUSG00000005233	494.036	-0.342183	0.266279	-1.28505	0.198773	0.329129031836623
ENSMUSG00000005237	52.4436	-1.93334	0.720353	-2.68387	0.00727753	0.0675171079426084				ENSMUSG00000005237	52.4436	0.832233	0.629741	1.32155	0.186319	0.411800249098771				ENSMUSG00000005237	52.4436	-0.446359	0.654767	-0.681707	0.495424	0.631660394501819
ENSMUSG00000005251	8.9932	-2.80605	4.13767	-0.678172	0.497663	NA				ENSMUSG00000005251	8.9932	-1.58153	4.11057	-0.384746	0.700425	NA				ENSMUSG00000005251	8.9932	-7.26822	4.34319	-1.67348	0.0942337	0.187772556322815
ENSMUSG00000005262	51.0882	-0.636147	0.700822	-0.907716	0.364028	0.644917212630172				ENSMUSG00000005262	51.0882	0.865191	0.663214	1.30454	0.192048	0.420027242625808				ENSMUSG00000005262	51.0882	0.532741	0.67283	0.791792	0.428482	0.569950142998538
ENSMUSG00000005268	226.911	0.199418	0.357573	0.557699	0.57705	0.796665998880735				ENSMUSG00000005268	226.911	0.333836	0.352644	0.946666	0.343809	0.585837809279051				ENSMUSG00000005268	226.911	1.18047	0.349524	3.37736	0.000731845	0.00358362243156383
ENSMUSG00000005299	404.973	-0.563813	0.315499	-1.78705	0.073929	0.274950993386446				ENSMUSG00000005299	404.973	-0.108181	0.312765	-0.345887	0.729428	0.869652340998067				ENSMUSG00000005299	404.973	-0.922672	0.317847	-2.90289	0.00369742	0.0141900289331554
ENSMUSG00000005312	5328.16	-0.0211578	0.256138	-0.0826034	0.934167	0.970877094131887				ENSMUSG00000005312	5328.16	0.137669	0.256022	0.537721	0.59077	0.782293430277771				ENSMUSG00000005312	5328.16	-1.51217	0.256986	-5.88425	3.99866e-09	8.71278667022287e-08
ENSMUSG00000005354	795.022	0.802696	0.277557	2.892	0.00382795	0.0445494784271907				ENSMUSG00000005354	795.022	0.458557	0.277549	1.65216	0.0985009	0.280460235305707				ENSMUSG00000005354	795.022	0.676311	0.278164	2.43134	0.015043	0.0444538803499754
ENSMUSG00000005362	253.335	0.139677	0.310548	0.449776	0.652872	0.837018008254119				ENSMUSG00000005362	253.335	1.16667	0.294901	3.95613	7.61726e-05	0.00240514164650674				ENSMUSG00000005362	253.335	1.68507	0.294004	5.73146	9.95711e-09	1.95892551441364e-07
ENSMUSG00000005370	1133.83	-0.391083	0.224459	-1.74233	0.08145	0.289706612913459				ENSMUSG00000005370	1133.83	-0.299024	0.223599	-1.33732	0.181117	0.405508331838767				ENSMUSG00000005370	1133.83	-0.348869	0.224682	-1.55272	0.120489	0.225999601473912
ENSMUSG00000005371	610.171	0.0963276	0.320645	0.300418	0.763858	0.89738958831888				ENSMUSG00000005371	610.171	0.375728	0.317928	1.1818	0.237285	0.474707743649253				ENSMUSG00000005371	610.171	1.52678	0.316112	4.82986	1.36629e-06	1.53074321410992e-05
ENSMUSG00000005373	181.266	0.50399	0.384267	1.31156	0.189668	0.459612686629483				ENSMUSG00000005373	181.266	0.335013	0.382941	0.874842	0.38166	0.620480307236901				ENSMUSG00000005373	181.266	0.599602	0.384126	1.56095	0.118536	0.22347881564109
ENSMUSG00000005374	28.6185	-0.230072	0.88792	-0.259113	0.795548	NA				ENSMUSG00000005374	28.6185	1.07324	0.861518	1.24575	0.212855	0.445197960538048				ENSMUSG00000005374	28.6185	-1.54389	0.933786	-1.65337	0.0982558	0.193855531312349
ENSMUSG00000005378	138.448	0.529905	0.405715	1.3061	0.191518	0.461461019041037				ENSMUSG00000005378	138.448	0.511422	0.403471	1.26756	0.204956	0.435433093337626				ENSMUSG00000005378	138.448	-0.0212469	0.411166	-0.0516747	0.958788	0.975819819160714
ENSMUSG00000005397	8.05614	-0.919185	1.60534	-0.572578	0.566931	NA				ENSMUSG00000005397	8.05614	-4.33108	1.9937	-2.17238	0.0298269	NA				ENSMUSG00000005397	8.05614	1.97322	1.41077	1.39868	0.161909	0.282565875847143
ENSMUSG00000005410	846.937	-0.0559606	0.240037	-0.233134	0.815658	0.922657748078235				ENSMUSG00000005410	846.937	-0.0600163	0.239204	-0.2509	0.801891	0.907879832425747				ENSMUSG00000005410	846.937	-0.0253627	0.240315	-0.105539	0.915948	0.946229539125449
ENSMUSG00000005413	6.61998	-1.78589	1.62234	-1.10081	0.270981	NA				ENSMUSG00000005413	6.61998	-1.72251	1.58136	-1.08926	0.276038	NA				ENSMUSG00000005413	6.61998	0.0869121	1.50343	0.0578091	0.953901	0.972588569170687
ENSMUSG00000005417	772.843	-0.18337	0.241941	-0.757913	0.448503	0.713280785385601				ENSMUSG00000005417	772.843	-0.390595	0.241478	-1.61751	0.105767	0.293438005231637				ENSMUSG00000005417	772.843	0.199825	0.241144	0.828655	0.407299	0.549666924724003
ENSMUSG00000005442	286.079	-0.204968	0.294874	-0.695103	0.486991	0.737719460211333				ENSMUSG00000005442	286.079	0.159099	0.291162	0.546429	0.584771	0.779264011826439				ENSMUSG00000005442	286.079	-0.608407	0.298181	-2.04039	0.041311	0.0993902941454984
ENSMUSG00000005447	309.437	0.757136	0.259286	2.92008	0.00349944	0.0419720365482055				ENSMUSG00000005447	309.437	0.238436	0.260028	0.916963	0.359162	0.600311962523473				ENSMUSG00000005447	309.437	-0.262703	0.265486	-0.98952	0.322409	0.466406746636261
ENSMUSG00000005469	143.359	-0.84353	0.405154	-2.082	0.0373423	0.185833138023269				ENSMUSG00000005469	143.359	-1.11876	0.404428	-2.76627	0.00567022	0.0477650187316195				ENSMUSG00000005469	143.359	-1.03887	0.407688	-2.54819	0.0108283	0.0339733976669174
ENSMUSG00000005470	462.5	0.531008	0.312586	1.69876	0.0893649	0.305012289569053				ENSMUSG00000005470	462.5	0.378564	0.311735	1.21438	0.224604	0.459762556595969				ENSMUSG00000005470	462.5	1.40307	0.309927	4.5271	5.97976e-06	5.63758686051236e-05
ENSMUSG00000005481	459.232	0.0731258	0.327097	0.22356	0.8231	0.925802073508709				ENSMUSG00000005481	459.232	-0.721275	0.32861	-2.19492	0.028169	0.131863073879659				ENSMUSG00000005481	459.232	0.00360259	0.32775	0.0109919	0.99123	0.996469381166956
ENSMUSG00000005483	1823.56	-0.152438	0.183644	-0.83007	0.406499	0.679674547284542				ENSMUSG00000005483	1823.56	-0.82771	0.184075	-4.49659	6.90516e-06	0.000392014771631723				ENSMUSG00000005483	1823.56	-0.627357	0.184548	-3.39943	0.000675258	0.00334803473503142
ENSMUSG00000005493	225.803	-0.163119	0.305452	-0.534025	0.593324	0.805686453271517				ENSMUSG00000005493	225.803	-0.33764	0.304225	-1.10984	0.26707	0.51188270657779				ENSMUSG00000005493	225.803	-0.166394	0.305879	-0.543987	0.58645	0.706221057660034
ENSMUSG00000005501	13.6932	-1.6335	1.24146	-1.31579	0.188245	NA				ENSMUSG00000005501	13.6932	-0.049778	1.07774	-0.0461874	0.963161	NA				ENSMUSG00000005501	13.6932	1.00636	1.05404	0.954765	0.339697	0.483867338169049
ENSMUSG00000005503	179.111	-1.02032	0.327066	-3.11961	0.0018109	0.0275548217797088				ENSMUSG00000005503	179.111	-0.565808	0.320132	-1.76742	0.077158	0.241214942778363				ENSMUSG00000005503	179.111	-1.1602	0.32859	-3.53084	0.000414238	0.00219667500585747
ENSMUSG00000005505	5.87482	0.119836	1.46117	0.0820139	0.934636	NA				ENSMUSG00000005505	5.87482	0.0235952	1.4411	0.0163731	0.986937	NA				ENSMUSG00000005505	5.87482	1.04614	1.40097	0.746721	0.455232	0.594410289550369
ENSMUSG00000005506	237.497	-0.286569	0.314538	-0.91108	0.362253	0.642882361877734				ENSMUSG00000005506	237.497	-0.189695	0.311435	-0.609101	0.542458	0.747920101472142				ENSMUSG00000005506	237.497	-0.0373275	0.313162	-0.119196	0.90512	0.93856898289024
ENSMUSG00000005510	83.2757	0.00269741	0.392262	0.00687655	0.994513	0.996706762207123				ENSMUSG00000005510	83.2757	-0.884753	0.39877	-2.21871	0.0265067	0.126297333779861				ENSMUSG00000005510	83.2757	-1.08827	0.406749	-2.67554	0.0074608	0.0250018732807728
ENSMUSG00000005514	283.625	0.472394	0.326143	1.44843	0.147498	0.400090748418651				ENSMUSG00000005514	283.625	0.62125	0.323942	1.91778	0.0551388	0.196689948578162				ENSMUSG00000005514	283.625	0.276604	0.32776	0.843922	0.398713	0.541589765045306
ENSMUSG00000005533	151.58	-0.443755	0.402508	-1.10247	0.270256	0.553749664489835				ENSMUSG00000005533	151.58	-0.336788	0.398747	-0.844616	0.398325	0.636687909955558				ENSMUSG00000005533	151.58	-0.825392	0.406975	-2.02811	0.0425486	0.101811228834885
ENSMUSG00000005534	28.2855	-0.885163	0.933468	-0.948252	0.343001	NA				ENSMUSG00000005534	28.2855	-1.28192	0.934843	-1.37127	0.170292	0.392300545971993				ENSMUSG00000005534	28.2855	0.0109136	0.914077	0.0119395	0.990474	0.996006403421901
ENSMUSG00000005553	10.5007	0.720616	1.65038	0.436637	0.662374	NA				ENSMUSG00000005553	10.5007	2.9742	1.54102	1.93002	0.0536044	NA				ENSMUSG00000005553	10.5007	1.76566	1.58114	1.1167	0.264122	0.404309841771666
ENSMUSG00000005566	1432.4	-2.01272	0.339461	-5.92915	3.04501e-09	2.34161052242342e-06				ENSMUSG00000005566	1432.4	-2.7632	0.340157	-8.12333	4.53554e-16	8.06796456369359e-13				ENSMUSG00000005566	1432.4	-2.73553	0.341259	-8.016	1.0924e-15	1.16864246839413e-13
ENSMUSG00000005575	86.8187	-0.9679	0.374636	-2.58358	0.0097782	0.0826311776347689				ENSMUSG00000005575	86.8187	-1.6252	0.379537	-4.28207	1.85166e-05	0.000840968048244407				ENSMUSG00000005575	86.8187	-2.21684	0.396286	-5.59404	2.21841e-08	4.01109623314264e-07
ENSMUSG00000005580	172.385	-0.863938	0.312025	-2.76881	0.00562619	0.056985795202503				ENSMUSG00000005580	172.385	-0.633414	0.306454	-2.06691	0.0387426	0.159837361009257				ENSMUSG00000005580	172.385	-1.04513	0.313813	-3.33041	0.000867188	0.00413848481965419
ENSMUSG00000005609	221.436	0.159682	0.296181	0.539138	0.589792	0.803457150995036				ENSMUSG00000005609	221.436	-0.164533	0.295999	-0.555856	0.578309	0.776291352901661				ENSMUSG00000005609	221.436	-0.459274	0.301379	-1.52391	0.127532	0.236019159971795
ENSMUSG00000005610	1580.52	0.300934	0.266722	1.12827	0.259207	0.543274766822528				ENSMUSG00000005610	1580.52	0.756303	0.265524	2.84834	0.00439478	0.0401587740409749				ENSMUSG00000005610	1580.52	1.03458	0.265809	3.89219	9.9344e-05	0.000657103753370245
ENSMUSG00000005611	53.6612	-0.572603	0.551258	-1.03872	0.298935	0.584360696162622				ENSMUSG00000005611	53.6612	0.757915	0.516994	1.466	0.142647	0.353406605140536				ENSMUSG00000005611	53.6612	-0.306474	0.539812	-0.567743	0.570209	0.692999535070279
ENSMUSG00000005615	549.85	0.932712	0.241287	3.86557	0.000110828	0.00424136638997436				ENSMUSG00000005615	549.85	0.888306	0.240077	3.70008	0.000215529	0.00510053328883979				ENSMUSG00000005615	549.85	1.01025	0.241314	4.18644	2.83365e-05	0.000220022269368423
ENSMUSG00000005621	2088.76	-0.412482	0.191029	-2.15927	0.0308292	0.1662594414077				ENSMUSG00000005621	2088.76	-0.333008	0.190468	-1.74837	0.0803996	0.24772070820624				ENSMUSG00000005621	2088.76	-0.351509	0.191166	-1.83876	0.0659509	0.142612907653109
ENSMUSG00000005625	1358.11	1.09727	0.293986	3.73239	0.00018967	0.00632043866878795				ENSMUSG00000005625	1358.11	0.920162	0.293757	3.1324	0.00173384	0.0211357325777528				ENSMUSG00000005625	1358.11	1.55245	0.293616	5.28733	1.24112e-07	1.83452225441954e-06
ENSMUSG00000005628	7.33582	2.57351	1.73741	1.48123	0.138545	NA				ENSMUSG00000005628	7.33582	2.74875	1.71868	1.59934	0.109745	NA				ENSMUSG00000005628	7.33582	-1.38518	2.04225	-0.678259	0.497607	0.632954375566656
ENSMUSG00000005656	454.765	1.20599	0.294507	4.09494	4.22282e-05	0.0023323471634809				ENSMUSG00000005656	454.765	1.09034	0.293566	3.71413	0.000203902	0.00492363023769008				ENSMUSG00000005656	454.765	1.8688	0.292562	6.38771	1.68386e-10	5.28306218457127e-09
ENSMUSG00000005667	1867.65	-0.130347	0.19348	-0.673694	0.500506	0.745813776633882				ENSMUSG00000005667	1867.65	-0.625732	0.193655	-3.23117	0.00123286	0.0167621370756759				ENSMUSG00000005667	1867.65	-0.674453	0.194472	-3.46812	0.000524116	0.00270273209375554
ENSMUSG00000005672	2332.76	-0.233678	0.207662	-1.12528	0.260469	0.544478260339008				ENSMUSG00000005672	2332.76	0.547738	0.205926	2.65988	0.00781692	0.0590445992310054				ENSMUSG00000005672	2332.76	1.10152	0.205886	5.35015	8.78818e-08	1.3497704259075e-06
ENSMUSG00000005674	2.31365	0	2.97913	0	1	NA				ENSMUSG00000005674	2.31365	0.238051	2.95836	0.0804672	0.935866	NA				ENSMUSG00000005674	2.31365	3.13809	2.67969	1.17106	0.241574	NA
ENSMUSG00000005677	1.63654	0	3.41763	0	1	NA				ENSMUSG00000005677	1.63654	0.231897	3.40027	0.0681995	0.945627	NA				ENSMUSG00000005677	1.63654	2.46762	3.19603	0.772089	0.440062	NA
ENSMUSG00000005682	589.592	-0.408532	0.337968	-1.20879	0.226743	0.504620021311136				ENSMUSG00000005682	589.592	0.174471	0.334594	0.52144	0.60206	0.790047935698703				ENSMUSG00000005682	589.592	0.425509	0.335275	1.26913	0.204393	0.335964902715796
ENSMUSG00000005683	1565.52	-0.14176	0.200185	-0.708145	0.478855	0.733208402763636				ENSMUSG00000005683	1565.52	-0.312529	0.199856	-1.56377	0.117871	0.314274492893333				ENSMUSG00000005683	1565.52	0.0758122	0.200043	0.378979	0.704704	0.799172381019528
ENSMUSG00000005686	236.017	-0.0753641	0.375405	-0.200754	0.840891	0.933731548152431				ENSMUSG00000005686	236.017	0.125218	0.370992	0.337523	0.735723	0.872693218997476				ENSMUSG00000005686	236.017	1.08096	0.368251	2.9354	0.0033312	0.0130147385680665
ENSMUSG00000005687	313.186	-0.226243	0.310672	-0.728237	0.466468	0.724449905039496				ENSMUSG00000005687	313.186	-0.847232	0.311922	-2.71617	0.00660429	0.0531580894803058				ENSMUSG00000005687	313.186	-0.751064	0.313853	-2.39304	0.0167093	0.0484484002281954
ENSMUSG00000005698	1311.02	-0.172959	0.263996	-0.65516	0.512365	0.752698028730768				ENSMUSG00000005698	1311.02	-0.354853	0.263817	-1.34507	0.178602	0.40147739366997				ENSMUSG00000005698	1311.02	-1.2191	0.266104	-4.58128	4.62138e-06	4.49730427198678e-05
ENSMUSG00000005699	476.477	0.160024	0.300344	0.5328	0.594172	0.806508683057907				ENSMUSG00000005699	476.477	-0.280116	0.300606	-0.931837	0.351421	0.592282740270051				ENSMUSG00000005699	476.477	-0.448698	0.302936	-1.48116	0.138563	0.251749615633622
ENSMUSG00000005718	24.9968	0.438439	0.697458	0.628624	0.529595	NA				ENSMUSG00000005718	24.9968	-0.604315	0.71262	-0.848019	0.396427	0.635486381045464				ENSMUSG00000005718	24.9968	-1.1915	0.739894	-1.61037	0.107318	0.207171837107486
ENSMUSG00000005732	123.567	0.0989982	0.412597	0.239939	0.810377	0.920654725091335				ENSMUSG00000005732	123.567	-0.948379	0.41793	-2.26923	0.0232543	0.116032127025185				ENSMUSG00000005732	123.567	-1.08615	0.423763	-2.56312	0.0103737	0.0328079038935064
ENSMUSG00000005763	31.2642	0.531539	0.802395	0.662441	0.507689	NA				ENSMUSG00000005763	31.2642	1.67698	0.763513	2.19641	0.0280629	0.131553947217772				ENSMUSG00000005763	31.2642	1.32438	0.77585	1.70701	0.0878204	0.178195654035119
ENSMUSG00000005774	732.835	-1.13453	0.278069	-4.08005	4.50259e-05	0.00243310188103456				ENSMUSG00000005774	732.835	-0.611362	0.276347	-2.2123	0.0269461	0.127928005777825				ENSMUSG00000005774	732.835	-2.5282	0.284634	-8.88229	6.54979e-19	1.34532657221692e-16
ENSMUSG00000005779	1736.54	-0.176802	0.210762	-0.838871	0.401542	0.676221427364678				ENSMUSG00000005779	1736.54	-0.863477	0.21114	-4.0896	4.32122e-05	0.00161090397050146				ENSMUSG00000005779	1736.54	-1.12902	0.212377	-5.3161	1.06016e-07	1.58715142008111e-06
ENSMUSG00000005802	25.7561	0.428638	0.72587	0.590516	0.554845	NA				ENSMUSG00000005802	25.7561	-0.396883	0.737231	-0.538343	0.59034	0.782072656135408				ENSMUSG00000005802	25.7561	0.231768	0.730085	0.317454	0.750899	0.832920656834165
ENSMUSG00000005803	1.55004	-2.12328	3.65347	-0.581167	0.561128	NA				ENSMUSG00000005803	1.55004	1.15964	3.42388	0.338692	0.734842	NA				ENSMUSG00000005803	1.55004	-2.51518	3.65339	-0.688452	0.491168	NA
ENSMUSG00000005804	12.0007	0.930558	0.99546	0.934802	0.34989	NA				ENSMUSG00000005804	12.0007	0.234208	1.00746	0.232474	0.81617	NA				ENSMUSG00000005804	12.0007	-0.905575	1.07532	-0.842146	0.399706	0.542654433147969
ENSMUSG00000005813	95.9374	-0.276369	0.410956	-0.672504	0.501263	0.746480309106468				ENSMUSG00000005813	95.9374	-0.608471	0.410663	-1.48168	0.138426	0.347137379278334				ENSMUSG00000005813	95.9374	-0.117895	0.409014	-0.288241	0.773162	0.849044850466256
ENSMUSG00000005823	176.958	0.0161274	0.372206	0.0433292	0.965439	0.984569163295738				ENSMUSG00000005823	176.958	-0.270319	0.371771	-0.727112	0.467157	0.694231546792037				ENSMUSG00000005823	176.958	-0.232307	0.374659	-0.620051	0.535224	0.664661938888016
ENSMUSG00000005836	16.6122	-1.63996	0.937771	-1.74879	0.0803279	NA				ENSMUSG00000005836	16.6122	-1.75138	0.929135	-1.88496	0.0594358	NA				ENSMUSG00000005836	16.6122	-2.59672	0.977718	-2.6559	0.00790965	0.0262039024925538
ENSMUSG00000005846	3455.81	0.792552	0.201751	3.92836	8.55272e-05	0.00359249982658228				ENSMUSG00000005846	3455.81	0.202498	0.201909	1.00292	0.315901	0.556677894008306				ENSMUSG00000005846	3455.81	0.642635	0.201966	3.18189	0.00146317	0.0064495477842358
ENSMUSG00000005864	5.10265	2.97573	2.10412	1.41424	0.157293	NA				ENSMUSG00000005864	5.10265	2.70548	2.09843	1.28929	0.197298	NA				ENSMUSG00000005864	5.10265	4.05875	2.05252	1.97745	0.0479912	0.111526736216618
ENSMUSG00000005871	910.614	0.202729	0.285269	0.71066	0.477295	0.732502298744245				ENSMUSG00000005871	910.614	0.28958	0.284436	1.01808	0.308638	0.549840653219434				ENSMUSG00000005871	910.614	0.42787	0.285115	1.5007	0.133434	0.244650918732107
ENSMUSG00000005873	884.58	0.197499	0.260809	0.757256	0.448896	0.713679572072612				ENSMUSG00000005873	884.58	-0.0397004	0.260643	-0.152317	0.878937	0.945464138869209				ENSMUSG00000005873	884.58	-0.748005	0.26328	-2.8411	0.00449577	0.016660403537806
ENSMUSG00000005881	967.743	-0.810328	0.274437	-2.95269	0.00315018	0.0393163511242514				ENSMUSG00000005881	967.743	-0.982613	0.274129	-3.58449	0.000337732	0.00701286499773529				ENSMUSG00000005881	967.743	-1.3917	0.276169	-5.0393	4.67243e-07	5.9193140926107e-06
ENSMUSG00000005882	329.713	0.408876	0.290332	1.4083	0.159041	0.417494265551813				ENSMUSG00000005882	329.713	0.700781	0.285627	2.45349	0.0141478	0.0855895259848032				ENSMUSG00000005882	329.713	1.37826	0.284311	4.84769	1.24905e-06	1.41170506705453e-05
ENSMUSG00000005886	637.916	-0.363534	0.265181	-1.37089	0.170409	0.433591430702363				ENSMUSG00000005886	637.916	-0.345094	0.263991	-1.30722	0.191138	0.419066814540134				ENSMUSG00000005886	637.916	-0.214971	0.265084	-0.810954	0.417392	0.559128604858158
ENSMUSG00000005892	5.82673	-0.406528	1.47841	-0.274977	0.783334	NA				ENSMUSG00000005892	5.82673	0.362985	1.43614	0.25275	0.800462	NA				ENSMUSG00000005892	5.82673	-4.24552	1.82709	-2.32366	0.0201439	0.0564623550401661
ENSMUSG00000005893	86.0115	-1.08781	0.457167	-2.37946	0.0173379	0.118980927300956				ENSMUSG00000005893	86.0115	-1.06143	0.450749	-2.35481	0.018532	0.10024964127046				ENSMUSG00000005893	86.0115	-0.633643	0.449887	-1.40845	0.158997	0.278908523615823
ENSMUSG00000005897	71.1836	-0.474799	0.515692	-0.920703	0.357205	0.638230800049936				ENSMUSG00000005897	71.1836	-1.23382	0.521874	-2.36422	0.0180683	0.0987417288297552				ENSMUSG00000005897	71.1836	-0.331538	0.514615	-0.644245	0.519417	0.651650375561069
ENSMUSG00000005899	194.2	-0.203997	0.304112	-0.670796	0.502351	0.746806509459328				ENSMUSG00000005899	194.2	0.337235	0.295218	1.14233	0.253319	0.495268792488153				ENSMUSG00000005899	194.2	0.52961	0.296613	1.78553	0.0741762	0.156424900159988
ENSMUSG00000005907	306.702	0.588838	0.269919	2.18154	0.0291437	0.16130567508362				ENSMUSG00000005907	306.702	0.0242831	0.271203	0.0895386	0.928654	0.968407477813231				ENSMUSG00000005907	306.702	0.416021	0.271277	1.53356	0.125137	0.232767148440486
ENSMUSG00000005917	167.524	2.30424	0.521908	4.41503	1.00995e-05	0.000856553684711624				ENSMUSG00000005917	167.524	2.67908	0.519931	5.15276	2.56685e-07	3.07820120552433e-05				ENSMUSG00000005917	167.524	0.891562	0.530976	1.6791	0.0931326	0.186084063931175
ENSMUSG00000005936	256.73	-0.907966	0.321591	-2.82336	0.00475236	0.0511403009313904				ENSMUSG00000005936	256.73	-0.509359	0.316978	-1.60692	0.108071	0.297203464959749				ENSMUSG00000005936	256.73	-1.04108	0.323098	-3.22219	0.00127216	0.00573868007975367
ENSMUSG00000005947	8.38189	-3.29713	1.84821	-1.78396	0.0744297	NA				ENSMUSG00000005947	8.38189	1.05218	1.20401	0.873896	0.382175	NA				ENSMUSG00000005947	8.38189	0.676693	1.22522	0.552303	0.580741	0.701341768219364
ENSMUSG00000005949	46.227	0.635673	0.712529	0.892136	0.37232	0.651733651619146				ENSMUSG00000005949	46.227	0.404635	0.710189	0.569757	0.568843	0.767833370753901				ENSMUSG00000005949	46.227	0.485343	0.715595	0.678236	0.497622	0.632954375566656
ENSMUSG00000005968	31.8291	0.163733	0.824263	0.198642	0.842543	NA				ENSMUSG00000005968	31.8291	0.839977	0.803736	1.04509	0.295981	0.53852795144013				ENSMUSG00000005968	31.8291	0.697729	0.812676	0.858557	0.390585	0.533939130982026
ENSMUSG00000005973	2.04436	-4.34341	3.18734	-1.3627	0.172976	NA				ENSMUSG00000005973	2.04436	-3.15437	3.15229	-1.00066	0.316991	NA				ENSMUSG00000005973	2.04436	-2.4637	3.03487	-0.811796	0.416909	NA
ENSMUSG00000005981	461.112	-0.22018	0.226737	-0.97108	0.331508	0.615315653580492				ENSMUSG00000005981	461.112	-0.240462	0.225345	-1.06708	0.285934	0.528720122565923				ENSMUSG00000005981	461.112	-0.562286	0.228835	-2.45717	0.0140035	0.0418719489302277
ENSMUSG00000005982	199.77	-0.412807	0.347431	-1.18817	0.234766	0.513558680799794				ENSMUSG00000005982	199.77	-0.101042	0.342812	-0.294743	0.76819	0.889636905286623				ENSMUSG00000005982	199.77	-0.275777	0.346807	-0.795187	0.426505	0.568119762464182
ENSMUSG00000005983	46.3886	-0.870184	0.547386	-1.58971	0.1119	0.343676298230288				ENSMUSG00000005983	46.3886	-0.458768	0.528463	-0.868118	0.38533	0.624259873754649				ENSMUSG00000005983	46.3886	0.076175	0.52518	0.145046	0.884675	0.925026635725281
ENSMUSG00000005986	20.4981	-1.16478	0.894936	-1.30152	0.19308	NA				ENSMUSG00000005986	20.4981	-0.787469	0.876214	-0.898717	0.368803	NA				ENSMUSG00000005986	20.4981	-2.65145	0.95803	-2.7676	0.00564701	0.0199569012236519
ENSMUSG00000006005	989.843	0.357027	0.263358	1.35567	0.175204	0.440092676568629				ENSMUSG00000006005	989.843	0.195911	0.263029	0.744825	0.456378	0.685754907882583				ENSMUSG00000006005	989.843	0.391957	0.263587	1.48701	0.137011	0.249653651785839
ENSMUSG00000006010	79.0495	1.22459	0.469708	2.60713	0.00913035	0.0790269710464484				ENSMUSG00000006010	79.0495	1.38667	0.462842	2.99599	0.00273559	0.0293349286944553				ENSMUSG00000006010	79.0495	1.67573	0.463414	3.61606	0.000299126	0.00166595635690753
ENSMUSG00000006014	88.754	0.806635	0.57156	1.41129	0.15816	0.416649985401975				ENSMUSG00000006014	88.754	1.38202	0.552256	2.5025	0.012332	0.0786725011134638				ENSMUSG00000006014	88.754	2.80537	0.541254	5.18309	2.18237e-07	3.05028984822541e-06
ENSMUSG00000006019	74.6466	-0.135408	0.410648	-0.329742	0.741595	0.886702911287538				ENSMUSG00000006019	74.6466	0.677336	0.395416	1.71297	0.0867178	0.259589534330215				ENSMUSG00000006019	74.6466	-1.03598	0.42621	-2.43068	0.0150705	0.044500733545376
ENSMUSG00000006021	19.8636	0.580011	0.864539	0.670891	0.50229	NA				ENSMUSG00000006021	19.8636	0.923855	0.845953	1.09209	0.274795	NA				ENSMUSG00000006021	19.8636	1.25702	0.846635	1.48472	0.137618	0.250472875844683
ENSMUSG00000006024	689.665	-0.968549	0.382215	-2.53404	0.0112755	0.0904668136109043				ENSMUSG00000006024	689.665	-1.1782	0.381988	-3.08438	0.00203975	0.0239046003203191				ENSMUSG00000006024	689.665	-2.37174	0.386896	-6.13016	8.779e-10	2.30785839101638e-08
ENSMUSG00000006050	213.597	0.877618	0.38147	2.30062	0.0214132	0.13570045519782				ENSMUSG00000006050	213.597	0.194214	0.382993	0.507095	0.612088	0.797701070245376				ENSMUSG00000006050	213.597	0.158938	0.385868	0.411897	0.680415	0.780882949749832
ENSMUSG00000006057	61.684	1.48349	0.53283	2.78417	0.00536641	0.0552252220681037				ENSMUSG00000006057	61.684	1.07955	0.533548	2.02335	0.0430369	0.169121145386916				ENSMUSG00000006057	61.684	1.59209	0.531339	2.99637	0.00273217	0.0109749826559313
ENSMUSG00000006058	115.638	-0.166025	0.384823	-0.431433	0.666154	0.844628846822225				ENSMUSG00000006058	115.638	-0.546937	0.385093	-1.42027	0.155528	0.372185673615079				ENSMUSG00000006058	115.638	-1.05029	0.395172	-2.6578	0.0078653	0.0261018888645795
ENSMUSG00000006095	1105.78	0.346062	0.255245	1.3558	0.175162	0.440092676568629				ENSMUSG00000006095	1105.78	-0.214779	0.255517	-0.840565	0.400592	0.637851052472664				ENSMUSG00000006095	1105.78	-0.755896	0.257564	-2.93479	0.00333776	0.0130271652217165
ENSMUSG00000006127	160.125	0.0950779	0.372878	0.254984	0.798736	0.91591640278165				ENSMUSG00000006127	160.125	0.310518	0.367798	0.844263	0.398523	0.636836748986813				ENSMUSG00000006127	160.125	0.827275	0.36719	2.25299	0.0242599	0.0654277888858193
ENSMUSG00000006134	358.837	-0.621705	0.284002	-2.18909	0.0285904	0.159407620120722				ENSMUSG00000006134	358.837	0.0778687	0.278946	0.279153	0.780127	0.895878759545595				ENSMUSG00000006134	358.837	-0.845119	0.285954	-2.95543	0.00312231	0.0123003673518737
ENSMUSG00000006143	50.3548	0.40232	0.707	0.569052	0.569321	0.793986168179848				ENSMUSG00000006143	50.3548	0.714952	0.687216	1.04036	0.298173	0.539888658636897				ENSMUSG00000006143	50.3548	2.29005	0.668155	3.42743	0.000609324	0.0030645244850868
ENSMUSG00000006154	10.1697	0.689223	1.63522	0.421488	0.673399	NA				ENSMUSG00000006154	10.1697	2.4706	1.59486	1.5491	0.121358	NA				ENSMUSG00000006154	10.1697	-1.57517	1.78487	-0.882514	0.377499	0.521838665413209
ENSMUSG00000006169	602.925	-0.276394	0.233693	-1.18272	0.23692	0.515239328630766				ENSMUSG00000006169	602.925	-0.19138	0.232332	-0.823737	0.410089	0.646415855996583				ENSMUSG00000006169	602.925	-0.359066	0.234401	-1.53185	0.12556	0.233352308631195
ENSMUSG00000006191	93.3531	0.0793345	0.53346	0.148717	0.881777	0.950725265249308				ENSMUSG00000006191	93.3531	0.677663	0.519795	1.30371	0.192332	0.420130614275919				ENSMUSG00000006191	93.3531	1.59094	0.515714	3.08492	0.00203606	0.0085047300595833
ENSMUSG00000006205	358.786	0.229224	0.421987	0.543201	0.586992	0.801762838522254				ENSMUSG00000006205	358.786	0.909691	0.41692	2.18193	0.0291147	0.134519842828735				ENSMUSG00000006205	358.786	1.40788	0.416912	3.37692	0.000733027	0.0035882697176152
ENSMUSG00000006215	137.126	0.229742	0.436545	0.526274	0.598698	0.808892426721724				ENSMUSG00000006215	137.126	0.99846	0.429099	2.32688	0.0199719	0.105212212828466				ENSMUSG00000006215	137.126	-0.369993	0.443685	-0.833909	0.404332	0.547004033972098
ENSMUSG00000006262	271.308	-0.122037	0.353919	-0.344817	0.730232	0.88086318455453				ENSMUSG00000006262	271.308	0.587303	0.349424	1.68077	0.092807	0.270488773698016				ENSMUSG00000006262	271.308	-0.307228	0.355687	-0.863758	0.387721	0.531296820358601
ENSMUSG00000006269	2.95939	-3.17213	2.54982	-1.24406	0.213477	NA				ENSMUSG00000006269	2.95939	-0.433844	2.16905	-0.200016	0.841468	NA				ENSMUSG00000006269	2.95939	-3.04945	2.36729	-1.28816	0.19769	NA
ENSMUSG00000006273	1018.54	-0.657793	0.231507	-2.84135	0.00449228	0.0495687834902068				ENSMUSG00000006273	1018.54	-0.291472	0.229742	-1.26869	0.204551	0.434927050260773				ENSMUSG00000006273	1018.54	-0.193609	0.23059	-0.839622	0.40112	0.54385321645394
ENSMUSG00000006276	816.345	0.0104092	0.236965	0.0439272	0.964962	0.984561075285002				ENSMUSG00000006276	816.345	0.00388839	0.236133	0.016467	0.986862	0.995378167840904				ENSMUSG00000006276	816.345	-0.0935823	0.237634	-0.393809	0.693722	0.790793957059415
ENSMUSG00000006281	87.0348	0.364378	0.484797	0.75161	0.452286	0.715653884845603				ENSMUSG00000006281	87.0348	0.262598	0.480043	0.547031	0.584357	0.779216133555347				ENSMUSG00000006281	87.0348	1.42369	0.469647	3.0314	0.00243425	0.00993893113870917
ENSMUSG00000006288	64.9748	-0.35256	0.545472	-0.646339	0.51806	0.756290230246036				ENSMUSG00000006288	64.9748	0.53196	0.515922	1.03109	0.302501	0.544405590757015				ENSMUSG00000006288	64.9748	1.38945	0.509713	2.72595	0.00641171	0.0221562135827702
ENSMUSG00000006289	22.0808	-0.700233	0.930044	-0.752902	0.451509	NA				ENSMUSG00000006289	22.0808	-0.957703	0.927617	-1.03243	0.301869	NA				ENSMUSG00000006289	22.0808	-1.15715	0.943721	-1.22616	0.220138	0.354582847783415
ENSMUSG00000006299	250.241	-0.00822105	0.366622	-0.0224238	0.98211	0.990660343442591				ENSMUSG00000006299	250.241	-0.047124	0.365196	-0.129038	0.897328	0.952100729071673				ENSMUSG00000006299	250.241	-0.883752	0.373248	-2.36773	0.0178974	0.0512471012847629
ENSMUSG00000006301	934.138	-0.331931	0.220153	-1.50773	0.131624	0.37572145840817				ENSMUSG00000006301	934.138	-0.179077	0.218866	-0.818205	0.41324	0.648773818285267				ENSMUSG00000006301	934.138	0.0746932	0.219395	0.34045	0.733518	0.820315098630155
ENSMUSG00000006304	850.942	-0.0617618	0.218309	-0.28291	0.777246	0.90517018010403				ENSMUSG00000006304	850.942	-0.541315	0.218632	-2.47592	0.0132894	0.0824787966773832				ENSMUSG00000006304	850.942	-0.383545	0.219518	-1.74722	0.0805996	0.166662624231062
ENSMUSG00000006307	391.62	-0.321446	0.271813	-1.1826	0.236968	0.515239328630766				ENSMUSG00000006307	391.62	-0.498106	0.271027	-1.83784	0.0660854	0.219973315023179				ENSMUSG00000006307	391.62	-0.793138	0.274888	-2.88531	0.00391031	0.0148480144345743
ENSMUSG00000006310	79.9707	-0.172862	0.463841	-0.372675	0.70939	0.869750626218153				ENSMUSG00000006310	79.9707	-0.188507	0.460034	-0.409768	0.681976	0.842400091662973				ENSMUSG00000006310	79.9707	-0.937779	0.475409	-1.97257	0.0485444	0.112530321528274
ENSMUSG00000006313	8.21278	0.231304	1.62948	0.14195	0.88712	NA				ENSMUSG00000006313	8.21278	0.318703	1.58634	0.200905	0.840773	NA				ENSMUSG00000006313	8.21278	3.04923	1.48756	2.04982	0.0403819	0.0975970014357369
ENSMUSG00000006315	249.543	-0.645942	0.282357	-2.28768	0.0221561	0.138303965735212				ENSMUSG00000006315	249.543	-1.44068	0.285253	-5.05052	4.40609e-07	4.89856739230378e-05				ENSMUSG00000006315	249.543	-1.74193	0.291217	-5.98155	2.21017e-09	5.1431621546515e-08
ENSMUSG00000006333	768.252	0.00599951	0.286225	0.0209608	0.983277	0.991009117039235				ENSMUSG00000006333	768.252	-0.466673	0.286441	-1.62921	0.103269	0.289363569468631				ENSMUSG00000006333	768.252	-0.994266	0.28905	-3.43977	0.000582215	0.00295104659813065
ENSMUSG00000006335	321.41	1.25786	0.318298	3.95183	7.75561e-05	0.00334193093131665				ENSMUSG00000006335	321.41	1.26725	0.316846	3.99958	6.34562e-05	0.00210904407804961				ENSMUSG00000006335	321.41	1.49598	0.317754	4.70799	2.50171e-06	2.61990292144778e-05
ENSMUSG00000006342	0.849184	1.68569	3.96839	0.424779	0.670998	NA				ENSMUSG00000006342	0.849184	0	4.1007	0	1	NA				ENSMUSG00000006342	0.849184	0	4.10058	0	1	NA
ENSMUSG00000006344	1.5588	-2.13333	3.09592	-0.689078	0.490774	NA				ENSMUSG00000006344	1.5588	1.13806	2.82186	0.403302	0.686726	NA				ENSMUSG00000006344	1.5588	-1.3214	2.98982	-0.441965	0.658514	NA
ENSMUSG00000006345	118.447	-0.344026	0.400674	-0.858618	0.390551	0.666168898838858				ENSMUSG00000006345	118.447	0.136603	0.390105	0.35017	0.726211	0.867859500015845				ENSMUSG00000006345	118.447	-0.221209	0.398239	-0.55547	0.578574	0.699601670995412
ENSMUSG00000006356	80.7311	0.200474	0.44254	0.453008	0.650543	0.836416063909243				ENSMUSG00000006356	80.7311	-0.325778	0.444228	-0.733358	0.46334	0.69077099788301				ENSMUSG00000006356	80.7311	-1.08918	0.459827	-2.36867	0.0178522	0.0511462528895494
ENSMUSG00000006362	300.572	0.602507	0.364606	1.65249	0.098435	0.320914278175399				ENSMUSG00000006362	300.572	0.433438	0.364012	1.19072	0.233762	0.471275263583559				ENSMUSG00000006362	300.572	-0.0199471	0.367946	-0.054212	0.956766	0.97460962482306
ENSMUSG00000006369	4.75089	-1.51288	2.00747	-0.753624	0.451075	NA				ENSMUSG00000006369	4.75089	-1.10473	1.95368	-0.565459	0.571761	NA				ENSMUSG00000006369	4.75089	-5.34784	2.36448	-2.26174	0.0237138	0.0642021940537693
ENSMUSG00000006373	224.781	-0.216733	0.327039	-0.662711	0.507515	0.749101096831667				ENSMUSG00000006373	224.781	-1.12565	0.331252	-3.39815	0.000678428	0.0112232796493135				ENSMUSG00000006373	224.781	-0.332303	0.328318	-1.01214	0.311473	0.455240184418468
ENSMUSG00000006378	572.189	-0.35411	0.314305	-1.12664	0.259894	0.544116399480627				ENSMUSG00000006378	572.189	-1.16168	0.315431	-3.68285	0.000230644	0.00533672970909849				ENSMUSG00000006378	572.189	-1.17496	0.317096	-3.70538	0.000211075	0.00123917819723017
ENSMUSG00000006386	41.4311	1.34687	0.765504	1.75946	0.0784993	0.283715608602458				ENSMUSG00000006386	41.4311	1.9981	0.747808	2.67194	0.00754146	0.0577402955149052				ENSMUSG00000006386	41.4311	1.66538	0.75814	2.19667	0.0280443	0.0733984347125212
ENSMUSG00000006390	588.178	0.604586	0.312165	1.93675	0.0527754	0.226322848447298				ENSMUSG00000006390	588.178	0.469102	0.311656	1.50519	0.132275	0.337746429216642				ENSMUSG00000006390	588.178	0.577892	0.312629	1.84849	0.0645316	0.140094270050551
ENSMUSG00000006392	485.963	1.18784	0.256047	4.63915	3.49846e-06	0.000392967879396645				ENSMUSG00000006392	485.963	0.906539	0.255797	3.54398	0.000394142	0.00779013480849402				ENSMUSG00000006392	485.963	1.34082	0.255883	5.23999	1.60586e-07	2.32284763166125e-06
ENSMUSG00000006395	8.01753	-0.409099	1.46302	-0.279625	0.779765	NA				ENSMUSG00000006395	8.01753	-0.860553	1.46597	-0.587021	0.55719	NA				ENSMUSG00000006395	8.01753	-4.75818	1.79223	-2.65489	0.00793342	0.0262600637920237
ENSMUSG00000006398	776.199	-0.157118	0.217157	-0.723521	0.46936	0.727459551811836				ENSMUSG00000006398	776.199	-0.228689	0.216512	-1.05624	0.290858	0.534215285222004				ENSMUSG00000006398	776.199	-0.804641	0.219617	-3.66383	0.000248468	0.00142344989040114
ENSMUSG00000006403	58.3421	0.493075	0.579241	0.851243	0.394634	0.669806111099009				ENSMUSG00000006403	58.3421	0.343319	0.575337	0.596727	0.55069	0.754300973660099				ENSMUSG00000006403	58.3421	1.02373	0.57039	1.79479	0.0726874	0.153908307786836
ENSMUSG00000006412	164.291	0.383569	0.325592	1.17807	0.23877	0.517222334390251				ENSMUSG00000006412	164.291	-0.354626	0.328225	-1.08043	0.279949	0.524343794812083				ENSMUSG00000006412	164.291	-0.578207	0.33365	-1.73298	0.0830997	0.170641265577652
ENSMUSG00000006418	5674.37	-0.290295	0.173444	-1.67371	0.0941884	0.312827114030488				ENSMUSG00000006418	5674.37	-0.403006	0.173328	-2.32511	0.0200663	0.105545925445554				ENSMUSG00000006418	5674.37	-0.418267	0.173623	-2.40905	0.0159942	0.0467268110367408
ENSMUSG00000006423	38.2569	-0.639769	0.736323	-0.86887	0.384918	0.661741268101746				ENSMUSG00000006423	38.2569	-0.722313	0.729682	-0.989901	0.322223	0.562953459545502				ENSMUSG00000006423	38.2569	-0.0925531	0.724807	-0.127693	0.898392	0.934259622622545
ENSMUSG00000006435	17.1809	-0.328904	1.11641	-0.294608	0.768294	NA				ENSMUSG00000006435	17.1809	-2.747	1.18125	-2.32549	0.0200455	NA				ENSMUSG00000006435	17.1809	-2.73568	1.19608	-2.2872	0.0221841	0.0609173190122675
ENSMUSG00000006442	851.781	-0.348971	0.244523	-1.42715	0.153536	0.410621444192659				ENSMUSG00000006442	851.781	-0.227545	0.243655	-0.93388	0.350366	0.591691862352419				ENSMUSG00000006442	851.781	-0.986621	0.24666	-3.99993	6.3362e-05	0.000443510491194058
ENSMUSG00000006445	1.5119	-2.49257	3.36558	-0.740606	0.458932	NA				ENSMUSG00000006445	1.5119	0.363934	3.13982	0.115909	0.907725	NA				ENSMUSG00000006445	1.5119	-2.88449	3.36551	-0.857073	0.391405	NA
ENSMUSG00000006456	183.917	-0.0959455	0.371707	-0.258122	0.796313	0.914922558539181				ENSMUSG00000006456	183.917	0.332289	0.36766	0.903796	0.366104	0.606743139677608				ENSMUSG00000006456	183.917	-0.739765	0.377532	-1.95948	0.0500569	0.114990587491155
ENSMUSG00000006457	355.925	-0.432659	0.29398	-1.47173	0.141095	0.391027712861085				ENSMUSG00000006457	355.925	-0.760767	0.293885	-2.58865	0.00963518	0.0668636492905411				ENSMUSG00000006457	355.925	-0.649213	0.295536	-2.19673	0.0280398	0.0733984347125212
ENSMUSG00000006463	415.21	-0.581762	0.249892	-2.32805	0.0199095	0.129327545703501				ENSMUSG00000006463	415.21	-0.526253	0.2478	-2.1237	0.0336954	0.146878884842936				ENSMUSG00000006463	415.21	-0.430349	0.249439	-1.72526	0.08448	0.172899481377718
ENSMUSG00000006471	100.58	-0.704154	0.513924	-1.37015	0.170639	0.433970252985335				ENSMUSG00000006471	100.58	-0.444756	0.508718	-0.874268	0.381972	0.620799735315275				ENSMUSG00000006471	100.58	-1.11593	0.51955	-2.14787	0.031724	0.0806449728952586
ENSMUSG00000006476	1.31809	-2.12671	3.42698	-0.620578	0.534877	NA				ENSMUSG00000006476	1.31809	0.730559	3.2055	0.227908	0.819718	NA				ENSMUSG00000006476	1.31809	-0.232304	3.28568	-0.0707017	0.943635	NA
ENSMUSG00000006494	124.401	-0.637451	0.358044	-1.78037	0.0750153	0.277135160219286				ENSMUSG00000006494	124.401	0.290556	0.344458	0.843517	0.398939	0.637025453714983				ENSMUSG00000006494	124.401	-0.221538	0.35225	-0.628923	0.5294	0.660249583909611
ENSMUSG00000006498	715.106	0.360622	0.297938	1.21039	0.226128	0.503517407818358				ENSMUSG00000006498	715.106	0.642231	0.296506	2.166	0.0303115	0.1374823957413				ENSMUSG00000006498	715.106	0.700068	0.297437	2.35367	0.0185891	0.0529129929062532
ENSMUSG00000006517	61.9411	0.412759	0.530545	0.77799	0.436575	0.703555790769378				ENSMUSG00000006517	61.9411	0.91197	0.516773	1.76474	0.0776077	0.241912202910248				ENSMUSG00000006517	61.9411	0.555906	0.526697	1.05546	0.291216	0.434415380414295
ENSMUSG00000006522	1.78039	2.68451	2.78291	0.964642	0.334724	NA				ENSMUSG00000006522	1.78039	1.69732	2.83265	0.599198	0.549041	NA				ENSMUSG00000006522	1.78039	1.00469	2.88916	0.347744	0.728033	NA
ENSMUSG00000006526	86.1663	0.103991	0.436312	0.23834	0.811617	0.920690181490193				ENSMUSG00000006526	86.1663	0.525823	0.430092	1.22258	0.221488	0.455914900141595				ENSMUSG00000006526	86.1663	-1.34045	0.458257	-2.9251	0.00344347	0.0133686141163217
ENSMUSG00000006527	2047.52	-0.100751	0.270872	-0.37195	0.70993	0.869883776645318				ENSMUSG00000006527	2047.52	0.124553	0.270089	0.461155	0.644687	0.821043122650249				ENSMUSG00000006527	2047.52	0.884439	0.269843	3.2776	0.00104694	0.00486958878883411
ENSMUSG00000006538	3.4149	-5.65682	5.22139	-1.08339	0.278634	NA				ENSMUSG00000006538	3.4149	-4.40533	5.19706	-0.847658	0.396629	NA				ENSMUSG00000006538	3.4149	-6.04857	5.22112	-1.15848	0.246667	0.385113100144478
ENSMUSG00000006546	2.00561	-2.45215	3.07606	-0.797173	0.425351	NA				ENSMUSG00000006546	2.00561	2.32899	2.74636	0.848029	0.396422	NA				ENSMUSG00000006546	2.00561	0.270519	2.86723	0.0943486	0.924832	NA
ENSMUSG00000006567	3.29175	2.62788	2.32901	1.12832	0.259184	NA				ENSMUSG00000006567	3.29175	2.08661	2.33528	0.893513	0.371582	NA				ENSMUSG00000006567	3.29175	1.35243	2.38941	0.566009	0.571388	0.693991218129621
ENSMUSG00000006575	2.64232	3.19361	2.66468	1.1985	0.230722	NA				ENSMUSG00000006575	2.64232	2.79863	2.66674	1.04946	0.293968	NA				ENSMUSG00000006575	2.64232	2.76164	2.68972	1.02674	0.304545	NA
ENSMUSG00000006576	10.527	1.86455	1.44535	1.29003	0.197039	NA				ENSMUSG00000006576	10.527	1.36261	1.44821	0.940895	0.346759	NA				ENSMUSG00000006576	10.527	1.03192	1.46696	0.703439	0.481782	0.619416989899066
ENSMUSG00000006585	2566.91	-0.332374	0.228804	-1.45265	0.14632	0.398571786834316				ENSMUSG00000006585	2566.91	-0.179462	0.228512	-0.785352	0.432247	0.664559841237486				ENSMUSG00000006585	2566.91	-1.602	0.230476	-6.95082	3.63171e-12	1.7267450599078e-10
ENSMUSG00000006586	876.397	0.0183594	0.283709	0.0647119	0.948403	0.975856062839487				ENSMUSG00000006586	876.397	0.149087	0.282962	0.526881	0.598276	0.787835175729902				ENSMUSG00000006586	876.397	-0.368263	0.284885	-1.29268	0.196123	0.325882487867865
ENSMUSG00000006587	435.587	-0.601634	0.303908	-1.97966	0.0477418	0.214216684603912				ENSMUSG00000006587	435.587	-0.338491	0.301822	-1.12149	0.262078	0.505541370621904				ENSMUSG00000006587	435.587	-0.855813	0.305593	-2.80049	0.00510245	0.0184514513439045
ENSMUSG00000006589	127.106	-0.0677692	0.374148	-0.18113	0.856266	0.940669179874753				ENSMUSG00000006589	127.106	0.371591	0.368248	1.00908	0.312938	0.55345130490792				ENSMUSG00000006589	127.106	-1.0929	0.386906	-2.82473	0.00473208	0.0173359673057704
ENSMUSG00000006599	596.193	-0.35572	0.216026	-1.64665	0.0996291	0.323269000175905				ENSMUSG00000006599	596.193	-0.710764	0.216045	-3.28989	0.00100227	0.0145342657801665				ENSMUSG00000006599	596.193	-0.674395	0.217646	-3.09858	0.00194448	0.00819329759434905
ENSMUSG00000006611	2.05582	-2.01049	2.93726	-0.684479	0.493673	NA				ENSMUSG00000006611	2.05582	-2.41232	2.92078	-0.825917	0.408851	NA				ENSMUSG00000006611	2.05582	0.780874	2.62591	0.297373	0.766182	NA
ENSMUSG00000006638	1.72315	-0.707347	2.80826	-0.251881	0.801133	NA				ENSMUSG00000006638	1.72315	0.948544	2.52012	0.376389	0.706628	NA				ENSMUSG00000006638	1.72315	1.70773	2.49667	0.684003	0.493973	NA
ENSMUSG00000006641	22.6928	-0.886321	0.886871	-0.999379	0.317611	NA				ENSMUSG00000006641	22.6928	0.779779	0.802911	0.971189	0.331454	NA				ENSMUSG00000006641	22.6928	0.105825	0.828192	0.127778	0.898324	0.934259622622545
ENSMUSG00000006673	345.512	-0.205415	0.330464	-0.621596	0.534207	0.76775023314089				ENSMUSG00000006673	345.512	0.0803002	0.327723	0.245024	0.806438	0.910516197956913				ENSMUSG00000006673	345.512	-0.43989	0.332376	-1.32347	0.185679	0.312986890125322
ENSMUSG00000006675	1.67523	-4.40236	2.7692	-1.58976	0.111889	NA				ENSMUSG00000006675	1.67523	-3.37005	2.747	-1.22681	0.219895	NA				ENSMUSG00000006675	1.67523	-3.59199	2.64918	-1.35589	0.175135	NA
ENSMUSG00000006676	3361.97	-0.645199	0.199032	-3.24168	0.00118826	0.0215199275398447				ENSMUSG00000006676	3361.97	-0.389304	0.198621	-1.96003	0.049992	0.185008675176948				ENSMUSG00000006676	3361.97	-0.982313	0.199528	-4.92319	8.5146e-07	1.01209452692816e-05
ENSMUSG00000006678	335.862	-0.358638	0.323173	-1.10974	0.267111	0.550806659797265				ENSMUSG00000006678	335.862	0.18141	0.315346	0.575274	0.565106	0.764821195224215				ENSMUSG00000006678	335.862	1.12047	0.312701	3.58319	0.000339425	0.00185423110496051
ENSMUSG00000006699	1207.93	-0.155777	0.176265	-0.883769	0.376821	0.654380817000789				ENSMUSG00000006699	1207.93	-0.45392	0.176153	-2.57685	0.00997055	0.068346594727048				ENSMUSG00000006699	1207.93	-0.352267	0.17703	-1.98987	0.0466049	0.109044320102499
ENSMUSG00000006705	73.0371	-2.3559	0.647534	-3.63827	0.000274478	0.00797661881424916				ENSMUSG00000006705	73.0371	-0.128572	0.610049	-0.210756	0.833078	0.924167263152503				ENSMUSG00000006705	73.0371	-1.84112	0.634549	-2.90146	0.00371431	0.0142285650832804
ENSMUSG00000006711	5.52077	-0.731629	1.7919	-0.408299	0.683054	NA				ENSMUSG00000006711	5.52077	-0.090664	1.7443	-0.0519772	0.958547	NA				ENSMUSG00000006711	5.52077	-0.532521	1.78025	-0.299127	0.764843	0.842804958572558
ENSMUSG00000006715	799.988	0.345444	0.328594	1.05128	0.29313	0.577650889836764				ENSMUSG00000006715	799.988	-0.318455	0.329113	-0.967614	0.333237	0.574764396197999				ENSMUSG00000006715	799.988	-0.0966058	0.329685	-0.293025	0.769503	0.846426217487642
ENSMUSG00000006717	416.352	0.683558	0.341962	1.99893	0.045616	0.208897381207772				ENSMUSG00000006717	416.352	-0.0535638	0.343019	-0.156154	0.875912	0.94363630465686				ENSMUSG00000006717	416.352	0.0448628	0.344368	0.130275	0.896348	0.932761572682543
ENSMUSG00000006720	129.017	0.847388	0.438088	1.93429	0.0530775	0.227147106577223				ENSMUSG00000006720	129.017	0.637934	0.436589	1.46118	0.143967	0.355335019481101				ENSMUSG00000006720	129.017	1.30452	0.434298	3.00374	0.00266682	0.0107630037274431
ENSMUSG00000006728	171.591	-0.608294	0.439575	-1.38382	0.166412	0.428658848810198				ENSMUSG00000006728	171.591	-0.548306	0.436729	-1.25548	0.209303	0.441194898722776				ENSMUSG00000006728	171.591	-0.347934	0.438414	-0.793619	0.427417	0.56884370595838
ENSMUSG00000006732	88.2923	-0.684227	0.462976	-1.47789	0.139438	0.387749479002178				ENSMUSG00000006732	88.2923	-1.14928	0.464195	-2.47585	0.0132918	0.0824787966773832				ENSMUSG00000006732	88.2923	-1.67407	0.476869	-3.51055	0.000447181	0.00234713026839691
ENSMUSG00000006736	130.245	0.141638	0.461335	0.307017	0.75883	0.894789430576256				ENSMUSG00000006736	130.245	0.382437	0.452307	0.845526	0.397817	0.636376398719204				ENSMUSG00000006736	130.245	1.84711	0.443184	4.16781	3.07536e-05	0.000236011095760505
ENSMUSG00000006740	308.354	0.935221	0.367297	2.54623	0.0108894	0.0883094050376236				ENSMUSG00000006740	308.354	0.785605	0.3666	2.14295	0.0321171	0.142617841181898				ENSMUSG00000006740	308.354	0.812411	0.368316	2.20574	0.0274019	0.0720597642807533
ENSMUSG00000006763	25.4026	0.360094	0.862195	0.417648	0.676204	NA				ENSMUSG00000006763	25.4026	-0.413479	0.876171	-0.471916	0.636987	0.814686695305355				ENSMUSG00000006763	25.4026	0.764778	0.8524	0.897206	0.369609	0.514451551534811
ENSMUSG00000006764	72.9305	-0.291309	0.499317	-0.583415	0.559614	0.785298078522893				ENSMUSG00000006764	72.9305	-0.628117	0.498503	-1.26001	0.207667	0.439157995506069				ENSMUSG00000006764	72.9305	0.836763	0.470715	1.77764	0.0754623	0.15831369718269
ENSMUSG00000006782	89.9435	-0.0494119	0.393559	-0.125551	0.900087	0.957607755961131				ENSMUSG00000006782	89.9435	-0.160134	0.389932	-0.410673	0.681313	0.841974133717617				ENSMUSG00000006782	89.9435	0.236929	0.389074	0.608957	0.542553	0.669962420217626
ENSMUSG00000006800	332.814	-0.0626822	0.341694	-0.183446	0.854448	0.939395247908636				ENSMUSG00000006800	332.814	-0.574633	0.342448	-1.67802	0.0933438	0.270943266733938				ENSMUSG00000006800	332.814	0.0222325	0.341865	0.0650329	0.948148	0.968260972499097
ENSMUSG00000006818	322.029	-0.28635	0.261555	-1.0948	0.273605	0.557504217992571				ENSMUSG00000006818	322.029	-0.450652	0.260614	-1.7292	0.0837737	0.254371841303592				ENSMUSG00000006818	322.029	-0.334521	0.262232	-1.27567	0.202073	0.333112056336134
ENSMUSG00000006850	104.964	0.176042	0.421888	0.417271	0.67648	0.850482004511183				ENSMUSG00000006850	104.964	-0.056912	0.420469	-0.135354	0.892332	0.949578880073868				ENSMUSG00000006850	104.964	0.464073	0.419088	1.10734	0.268147	0.409010719737565
ENSMUSG00000006906	119.781	0.482031	0.483524	0.996912	0.318807	0.604765631888997				ENSMUSG00000006906	119.781	0.632463	0.477032	1.32583	0.184896	0.410014250535343				ENSMUSG00000006906	119.781	1.67159	0.471704	3.54372	0.000394518	0.00210514454439894
ENSMUSG00000006920	316.564	0.0690854	0.317137	0.217841	0.827553	0.927827930853559				ENSMUSG00000006920	316.564	0.482944	0.313011	1.5429	0.122855	0.32202726231149				ENSMUSG00000006920	316.564	0.552306	0.31479	1.75452	0.0793409	0.164590113353632
ENSMUSG00000006931	3.12886	-4.94062	2.7615	-1.78911	0.0735977	NA				ENSMUSG00000006931	3.12886	-1.34372	2.43134	-0.552668	0.580491	NA				ENSMUSG00000006931	3.12886	-5.33254	2.76145	-1.93106	0.0534752	0.121055795963405
ENSMUSG00000006932	1743.2	-0.297977	0.191097	-1.5593	0.118926	0.354257005562511				ENSMUSG00000006932	1743.2	-0.319264	0.190531	-1.67566	0.0938053	0.271839372940419				ENSMUSG00000006932	1743.2	0.032882	0.190762	0.172372	0.863145	0.910648366829843
ENSMUSG00000006941	5251.27	-0.460223	0.19746	-2.33072	0.0197684	0.128769937966932				ENSMUSG00000006941	5251.27	-1.03893	0.197554	-5.25897	1.44867e-07	1.9571776672169e-05				ENSMUSG00000006941	5251.27	-1.29147	0.197999	-6.52259	6.91034e-11	2.38151780206031e-09
ENSMUSG00000006998	475.547	-0.00240454	0.25945	-0.00926784	0.992605	0.99579293145197				ENSMUSG00000006998	475.547	0.0869178	0.25768	0.337309	0.735884	0.872693218997476				ENSMUSG00000006998	475.547	0.105967	0.259393	0.408521	0.682891	0.782850105780516
ENSMUSG00000007021	181.876	-0.391196	0.483509	-0.809076	0.418471	0.68828122863649				ENSMUSG00000007021	181.876	0.240032	0.477663	0.502514	0.615306	0.798555242555078				ENSMUSG00000007021	181.876	-0.223881	0.483027	-0.463496	0.643009	0.750932316160078
ENSMUSG00000007029	46.9414	-0.547108	0.579607	-0.943929	0.345206	0.627652872325396				ENSMUSG00000007029	46.9414	-0.392509	0.572576	-0.685514	0.49302	0.711987903479533				ENSMUSG00000007029	46.9414	-1.92686	0.610859	-3.15434	0.00160861	0.00700068423286162
ENSMUSG00000007030	24.447	-0.061573	0.91253	-0.0674751	0.946204	NA				ENSMUSG00000007030	24.447	-1.10219	0.933145	-1.18115	0.237542	0.475129300649745				ENSMUSG00000007030	24.447	-0.647087	0.928832	-0.696667	0.486011	0.622803405674293
ENSMUSG00000007034	64.9659	0.769474	0.551223	1.39594	0.162733	0.423545847397644				ENSMUSG00000007034	64.9659	0.290678	0.553531	0.525134	0.59949	0.788899974098508				ENSMUSG00000007034	64.9659	1.36192	0.542927	2.50849	0.012125	0.0372453309147704
ENSMUSG00000007035	9.38499	-0.37993	1.21883	-0.311717	0.755256	NA				ENSMUSG00000007035	9.38499	-1.26119	1.24408	-1.01376	0.310699	NA				ENSMUSG00000007035	9.38499	-0.116249	1.21014	-0.096063	0.923471	0.951258037831971
ENSMUSG00000007036	1159.98	0.0959469	0.323196	0.296869	0.766567	0.898823397543739				ENSMUSG00000007036	1159.98	-0.246546	0.323191	-0.762848	0.445554	0.676443830461129				ENSMUSG00000007036	1159.98	-0.553995	0.324388	-1.70782	0.0876699	0.177962243003747
ENSMUSG00000007038	58.9427	-1.28405	0.558036	-2.30102	0.0213906	0.13570045519782				ENSMUSG00000007038	58.9427	-1.08493	0.549232	-1.97536	0.0482273	0.180916077818066				ENSMUSG00000007038	58.9427	-1.56828	0.563457	-2.78333	0.00538044	0.0192131668999858
ENSMUSG00000007041	1.45582	0.666528	3.22315	0.206794	0.836171	NA				ENSMUSG00000007041	1.45582	0.234169	3.21152	0.0729154	0.941873	NA				ENSMUSG00000007041	1.45582	0	3.23012	0	1	NA
ENSMUSG00000007050	474.354	-0.249071	0.276177	-0.901853	0.367135	0.646853770806061				ENSMUSG00000007050	474.354	-0.899673	0.277033	-3.24753	0.00116409	0.0161986676859224				ENSMUSG00000007050	474.354	-1.71705	0.283044	-6.06638	1.30823e-09	3.27164380225243e-08
ENSMUSG00000007080	161.351	-0.0826019	0.346702	-0.238251	0.811687	0.920690181490193				ENSMUSG00000007080	161.351	-0.214291	0.344407	-0.622203	0.533808	0.741647474544191				ENSMUSG00000007080	161.351	0.378336	0.342654	1.10414	0.269535	0.410497235705518
ENSMUSG00000007207	13.1153	-1.89115	1.18843	-1.5913	0.111543	NA				ENSMUSG00000007207	13.1153	0.149068	1.03456	0.144088	0.885431	NA				ENSMUSG00000007207	13.1153	0.803749	1.02845	0.781512	0.434501	0.575450242992887
ENSMUSG00000007216	87.8074	-0.208859	0.454968	-0.459064	0.646188	0.833717977305788				ENSMUSG00000007216	87.8074	0.721365	0.441972	1.63215	0.102648	0.288153021869352				ENSMUSG00000007216	87.8074	-0.345541	0.456855	-0.756347	0.449441	0.588982944201227
ENSMUSG00000007279	0.904137	0	4.77028	0	1	NA				ENSMUSG00000007279	0.904137	0	4.77028	0	1	NA				ENSMUSG00000007279	0.904137	0.931202	4.68012	0.19897	0.842287	NA
ENSMUSG00000007338	111.017	-0.0280978	0.39475	-0.0711785	0.943256	0.9732404594342				ENSMUSG00000007338	111.017	-0.405946	0.394971	-1.02779	0.30405	0.545228457507169				ENSMUSG00000007338	111.017	-1.49385	0.413047	-3.61665	0.000298442	0.0016627476641022
ENSMUSG00000007379	2.99368	2.24289	2.44328	0.917982	0.358629	NA				ENSMUSG00000007379	2.99368	2.20762	2.4151	0.91409	0.36067	NA				ENSMUSG00000007379	2.99368	0.667672	2.53648	0.263228	0.792375	NA
ENSMUSG00000007411	82.5718	-1.13712	0.467096	-2.43446	0.0149141	0.108433522125033				ENSMUSG00000007411	82.5718	-1.2733	0.46313	-2.74933	0.00597178	0.0494083621244511				ENSMUSG00000007411	82.5718	-0.542377	0.457854	-1.18461	0.236173	0.373229730128554
ENSMUSG00000007415	138.705	-0.625825	0.375226	-1.66786	0.0953432	0.31550675316255				ENSMUSG00000007415	138.705	-0.808703	0.373809	-2.16341	0.0305093	0.137977082715527				ENSMUSG00000007415	138.705	-1.46545	0.384908	-3.80727	0.000140508	0.000880605021485153
ENSMUSG00000007440	7.64888	0.214383	1.76362	0.121559	0.903248	NA				ENSMUSG00000007440	7.64888	1.37504	1.68491	0.816091	0.414448	NA				ENSMUSG00000007440	7.64888	-0.513043	1.81118	-0.283264	0.776975	0.851058957450046
ENSMUSG00000007457	23.4344	1.10641	0.941905	1.17465	0.240133	NA				ENSMUSG00000007457	23.4344	1.16664	0.928749	1.25614	0.209064	NA				ENSMUSG00000007457	23.4344	2.30145	0.912542	2.52202	0.0116682	0.0360578681584169
ENSMUSG00000007458	97.6725	0.428912	0.399365	1.07398	0.28283	0.566851317553156				ENSMUSG00000007458	97.6725	0.221047	0.397669	0.555858	0.578308	0.776291352901661				ENSMUSG00000007458	97.6725	-0.0527624	0.405335	-0.13017	0.896432	0.932761572682543
ENSMUSG00000007476	556.934	-0.515229	0.277852	-1.85433	0.0636916	0.252565432927993				ENSMUSG00000007476	556.934	-0.388608	0.276315	-1.40639	0.159607	0.377462245972267				ENSMUSG00000007476	556.934	-0.567155	0.278516	-2.03634	0.0417161	0.100192801262204
ENSMUSG00000007564	566.845	0.013953	0.223605	0.0624003	0.950244	0.97698003908477				ENSMUSG00000007564	566.845	0.272538	0.220656	1.23512	0.216785	0.449791531806984				ENSMUSG00000007564	566.845	0.666744	0.220832	3.01923	0.00253414	0.01029223548945
ENSMUSG00000007570	262.13	0.043609	0.371791	0.117295	0.906627	0.959613172637432				ENSMUSG00000007570	262.13	0.118558	0.37045	0.320038	0.74894	0.8805021295177				ENSMUSG00000007570	262.13	-1.65247	0.383798	-4.30557	1.6656e-05	0.000138531490029546
ENSMUSG00000007589	979.285	-0.434935	0.241448	-1.80136	0.0716462	0.269367077989748				ENSMUSG00000007589	979.285	-0.382356	0.240562	-1.58943	0.111964	0.304004456203232				ENSMUSG00000007589	979.285	-0.325967	0.241521	-1.34964	0.177131	0.302014015069783
ENSMUSG00000007603	315.443	0.381099	0.305535	1.24732	0.212282	0.488081934601996				ENSMUSG00000007603	315.443	-0.0182783	0.30573	-0.0597859	0.952326	0.980814117133335				ENSMUSG00000007603	315.443	-0.484201	0.310496	-1.55944	0.118891	0.224039400901705
ENSMUSG00000007610	35.3385	-0.361374	0.76353	-0.473294	0.636004	0.828103871823705				ENSMUSG00000007610	35.3385	-0.567899	0.761247	-0.746011	0.455661	0.685169371047872				ENSMUSG00000007610	35.3385	-0.908663	0.775068	-1.17237	0.24105	0.378660562262646
ENSMUSG00000007613	88.1969	-0.702969	0.593078	-1.18529	0.235903	0.514827993265615				ENSMUSG00000007613	88.1969	0.524107	0.575097	0.911336	0.362118	0.602716867637342				ENSMUSG00000007613	88.1969	-0.698665	0.59336	-1.17747	0.239007	0.376472778618172
ENSMUSG00000007617	92.9199	-0.0648216	0.42866	-0.151219	0.879803	0.949814039196645				ENSMUSG00000007617	92.9199	0.0288889	0.424431	0.0680649	0.945734	0.977609570016043				ENSMUSG00000007617	92.9199	-1.70548	0.455959	-3.74042	0.000183712	0.00110413483376096
ENSMUSG00000007646	163.998	-0.247813	0.368168	-0.673098	0.500885	0.746029080920502				ENSMUSG00000007646	163.998	-0.456035	0.367029	-1.24251	0.21405	0.446444063509684				ENSMUSG00000007646	163.998	-0.240471	0.368647	-0.652307	0.514203	0.647059369325419
ENSMUSG00000007653	0.969714	-2.58742	4.42132	-0.585214	0.558404	NA				ENSMUSG00000007653	0.969714	-2.95044	4.42132	-0.667321	0.504567	NA				ENSMUSG00000007653	0.969714	-2.97931	4.42117	-0.673875	0.500391	NA
ENSMUSG00000007655	1.56809	-2.84396	3.70417	-0.767772	0.442622	NA				ENSMUSG00000007655	1.56809	-3.20698	3.70417	-0.865776	0.386613	NA				ENSMUSG00000007655	1.56809	-3.23587	3.70408	-0.873597	0.382338	NA
ENSMUSG00000007656	753.741	0.922246	0.291351	3.16541	0.00154863	0.0252059661769915				ENSMUSG00000007656	753.741	0.540112	0.291428	1.85333	0.063835	0.215382779869638				ENSMUSG00000007656	753.741	1.31186	0.290868	4.51017	6.47765e-06	6.05511157172478e-05
ENSMUSG00000007659	568.068	-0.231339	0.247081	-0.936286	0.349126	0.631993706736772				ENSMUSG00000007659	568.068	-0.18023	0.245728	-0.733455	0.463281	0.69077099788301				ENSMUSG00000007659	568.068	-0.341699	0.247946	-1.37812	0.168166	0.290393552681898
ENSMUSG00000007670	328.101	-0.732521	0.398901	-1.83635	0.0663059	0.257922042823149				ENSMUSG00000007670	328.101	-1.51788	0.400851	-3.78664	0.000152697	0.00394607725803615				ENSMUSG00000007670	328.101	-1.23934	0.401893	-3.08375	0.00204406	0.00853123670187218
ENSMUSG00000007682	4.25259	-1.08965	1.88789	-0.57718	0.563818	NA				ENSMUSG00000007682	4.25259	0.536502	1.67271	0.320737	0.74841	NA				ENSMUSG00000007682	4.25259	0.351091	1.69964	0.206567	0.836348	0.891906054137862
ENSMUSG00000007721	756.944	-0.527729	0.363228	-1.45289	0.146255	0.398571786834316				ENSMUSG00000007721	756.944	-1.24024	0.363722	-3.40987	0.000649948	0.010907059789289				ENSMUSG00000007721	756.944	-2.80452	0.370421	-7.57116	3.69896e-14	2.77963267698702e-12
ENSMUSG00000007739	491.277	-0.926264	0.362299	-2.55663	0.0105692	0.0868124668807626				ENSMUSG00000007739	491.277	0.0660044	0.358916	0.183899	0.854092	0.933605944875692				ENSMUSG00000007739	491.277	-1.34356	0.364779	-3.68322	0.000230302	0.00133627043540785
ENSMUSG00000007777	466.171	2.1468	0.321017	6.68752	2.26988e-11	3.49208710215997e-08				ENSMUSG00000007777	466.171	1.73607	0.321214	5.4047	6.49165e-08	1.01890207411319e-05				ENSMUSG00000007777	466.171	2.62784	0.320072	8.21015	2.20909e-16	2.7059179133037e-14
ENSMUSG00000007783	11.2073	-0.778926	1.09984	-0.708217	0.478811	NA				ENSMUSG00000007783	11.2073	-0.916558	1.09092	-0.840171	0.400812	NA				ENSMUSG00000007783	11.2073	-1.53741	1.13347	-1.35637	0.17498	0.299242057375971
ENSMUSG00000007812	2262.8	0.469498	0.210414	2.2313	0.0256611	0.149454276089641				ENSMUSG00000007812	2262.8	0.0937357	0.210445	0.445416	0.656019	0.82816151466305				ENSMUSG00000007812	2262.8	0.623028	0.210427	2.96079	0.00306855	0.0121083360647176
ENSMUSG00000007815	320.216	-0.422462	0.268434	-1.57381	0.115532	0.349097114573573				ENSMUSG00000007815	320.216	-0.776168	0.268451	-2.89128	0.00383675	0.0370585025467227				ENSMUSG00000007815	320.216	-0.433784	0.268933	-1.61298	0.106748	0.206382994202035
ENSMUSG00000007817	227.053	-0.60998	0.311217	-1.95998	0.0499977	0.21956816182072				ENSMUSG00000007817	227.053	-0.525927	0.308504	-1.70476	0.0882385	0.26182079241982				ENSMUSG00000007817	227.053	-1.16796	0.316228	-3.69343	0.000221253	0.0012905749894237
ENSMUSG00000007827	276.471	0.239568	0.304948	0.785605	0.432099	0.699777249188886				ENSMUSG00000007827	276.471	-0.267752	0.305914	-0.87525	0.381438	0.620478371548681				ENSMUSG00000007827	276.471	0.129182	0.306085	0.422047	0.672991	0.774798648626639
ENSMUSG00000007833	32.7504	-0.703477	0.776928	-0.90546	0.365222	0.645804637995694				ENSMUSG00000007833	32.7504	0.439153	0.751844	0.584101	0.559152	0.759846299941281				ENSMUSG00000007833	32.7504	-0.767495	0.778514	-0.985846	0.324209	0.468024858983018
ENSMUSG00000007836	97.9499	0.126865	0.401699	0.315822	0.752138	0.891708130886881				ENSMUSG00000007836	97.9499	0.329599	0.395403	0.833577	0.404519	0.640486836769797				ENSMUSG00000007836	97.9499	-0.273934	0.406819	-0.673357	0.50072	0.635596377896141
ENSMUSG00000007837	24.4205	0.399345	0.769207	0.519165	0.603646	NA				ENSMUSG00000007837	24.4205	1.21909	0.734176	1.66049	0.0968164	0.277443698798308				ENSMUSG00000007837	24.4205	1.56396	0.733796	2.13133	0.0330618	0.08339420358221
ENSMUSG00000007850	197.111	-0.0219353	0.294231	-0.0745511	0.940572	0.972478754231849				ENSMUSG00000007850	197.111	0.0616393	0.289774	0.212715	0.831549	0.923722649160405				ENSMUSG00000007850	197.111	0.529554	0.288915	1.8329	0.0668167	0.144086462849462
ENSMUSG00000007867	730.937	1.42366	0.284229	5.00885	5.4757e-07	9.54298591029502e-05				ENSMUSG00000007867	730.937	0.538844	0.28538	1.88816	0.0590044	0.205064952424854				ENSMUSG00000007867	730.937	1.07623	0.285269	3.77266	0.000161515	0.00099366539524363
ENSMUSG00000007872	164.276	-1.49565	1.30613	-1.1451	0.252168	0.534206309027566				ENSMUSG00000007872	164.276	-0.0391364	1.30205	-0.0300574	0.976021	0.990233173928966				ENSMUSG00000007872	164.276	-2.88692	1.31697	-2.19209	0.0283731	0.0740575267661209
ENSMUSG00000007880	1358.4	0.175264	0.25037	0.700022	0.483913	0.736105159406597				ENSMUSG00000007880	1358.4	-0.0943054	0.250249	-0.376846	0.706288	0.857101962986682				ENSMUSG00000007880	1358.4	0.199852	0.250588	0.797532	0.425142	0.566692937416785
ENSMUSG00000007888	352.949	-0.340086	0.308456	-1.10254	0.270226	0.553749664489835				ENSMUSG00000007888	352.949	-0.667085	0.308392	-2.16311	0.030533	0.138025497500124				ENSMUSG00000007888	352.949	-2.71499	0.325625	-8.33778	7.57002e-17	1.04121623569874e-14
ENSMUSG00000007891	418.006	-0.560301	0.369377	-1.51688	0.129297	0.371792820907017				ENSMUSG00000007891	418.006	-0.329226	0.367529	-0.895783	0.370369	0.609890299606906				ENSMUSG00000007891	418.006	-0.555839	0.369901	-1.50267	0.132924	0.244005020772393
ENSMUSG00000007892	1101.14	0.372147	0.23322	1.59569	0.110559	0.342054299499547				ENSMUSG00000007892	1101.14	-0.355277	0.23372	-1.5201	0.128486	0.330521190511631				ENSMUSG00000007892	1101.14	-1.06424	0.236424	-4.5014	6.75089e-06	6.28003974725251e-05
ENSMUSG00000007907	4.08824	0.190627	1.63531	0.116569	0.907201	NA				ENSMUSG00000007907	4.08824	-1.49206	1.81577	-0.82172	0.411236	NA				ENSMUSG00000007907	4.08824	0.604164	1.59632	0.378474	0.705079	0.799421487711534
ENSMUSG00000007908	260.956	-0.175157	0.267028	-0.65595	0.511856	0.752565610936285				ENSMUSG00000007908	260.956	-0.361945	0.26538	-1.36388	0.172607	0.39448223968963				ENSMUSG00000007908	260.956	0.458016	0.261844	1.7492	0.0802571	0.166088199983841
ENSMUSG00000007944	12.7544	0.456714	0.876676	0.520961	0.602394	NA				ENSMUSG00000007944	12.7544	-0.630733	0.898776	-0.701768	0.482824	NA				ENSMUSG00000007944	12.7544	-1.57829	0.954201	-1.65404	0.0981193	0.193686313329866
ENSMUSG00000007950	2.04769	-1.63315	3.4573	-0.472378	0.636657	NA				ENSMUSG00000007950	2.04769	-4.47608	3.60829	-1.2405	0.214791	NA				ENSMUSG00000007950	2.04769	-4.50494	3.60819	-1.24853	0.211836	NA
ENSMUSG00000007987	326.844	-0.466409	0.272315	-1.71276	0.0867569	0.299889311031769				ENSMUSG00000007987	326.844	-1.06461	0.273454	-3.8932	9.89308e-05	0.00286926268286844				ENSMUSG00000007987	326.844	-1.83696	0.281756	-6.51969	7.04511e-11	2.42254338949959e-09
ENSMUSG00000007989	291.901	-0.0922716	0.362838	-0.254306	0.79926	0.91591640278165				ENSMUSG00000007989	291.901	0.0749498	0.359816	0.208301	0.834994	0.924167263152503				ENSMUSG00000007989	291.901	0.186753	0.361672	0.516361	0.605602	0.721802976056876
ENSMUSG00000008035	8.43331	-2.5278	1.32636	-1.90582	0.0566731	NA				ENSMUSG00000008035	8.43331	-1.96566	1.25121	-1.57101	0.116181	NA				ENSMUSG00000008035	8.43331	-3.46843	1.39681	-2.48311	0.013024	0.0394795250711555
ENSMUSG00000008036	602.235	-0.100249	0.227108	-0.441414	0.658913	0.839876936269628				ENSMUSG00000008036	602.235	-0.899662	0.228369	-3.93951	8.16499e-05	0.0025186394023352				ENSMUSG00000008036	602.235	-1.5244	0.233161	-6.53797	6.23579e-11	2.18820735865691e-09
ENSMUSG00000008090	7.71047	-1.34252	1.75	-0.767153	0.442991	NA				ENSMUSG00000008090	7.71047	2.02024	1.5574	1.29719	0.194566	NA				ENSMUSG00000008090	7.71047	-3.14824	1.88734	-1.66808	0.0952989	0.18928306600867
ENSMUSG00000008129	554.311	-0.263947	0.32672	-0.807868	0.419166	0.68828122863649				ENSMUSG00000008129	554.311	-0.274865	0.325808	-0.843639	0.398871	0.6370125230887				ENSMUSG00000008129	554.311	-0.529147	0.328096	-1.61278	0.106792	0.206442103620284
ENSMUSG00000008140	204.217	-0.392559	0.352473	-1.11373	0.265395	0.548739536163886				ENSMUSG00000008140	204.217	-0.511764	0.351386	-1.45642	0.145277	0.357268737276755				ENSMUSG00000008140	204.217	-2.15558	0.369072	-5.84054	5.20313e-09	1.09950889814246e-07
ENSMUSG00000008167	99.94	-1.27654	0.566925	-2.25169	0.0243418	0.145021088519688				ENSMUSG00000008167	99.94	-0.419952	0.555278	-0.756293	0.449474	0.679783646852855				ENSMUSG00000008167	99.94	-1.43451	0.569988	-2.51675	0.0118444	0.0365218114819859
ENSMUSG00000008200	276.81	0.0755678	0.418398	0.180612	0.856672	0.940848674166642				ENSMUSG00000008200	276.81	0.210514	0.415438	0.506728	0.612346	0.797701070245376				ENSMUSG00000008200	276.81	1.06733	0.413754	2.57963	0.00989054	0.0315867857397432
ENSMUSG00000008206	2.4645	0.851535	2.46247	0.345805	0.72949	NA				ENSMUSG00000008206	2.4645	1.23165	2.40442	0.512243	0.608481	NA				ENSMUSG00000008206	2.4645	-2.53618	2.72681	-0.930091	0.352324	NA
ENSMUSG00000008226	103.512	-0.42862	0.377523	-1.13535	0.25623	0.539382549934483				ENSMUSG00000008226	103.512	-0.459742	0.373481	-1.23096	0.218336	0.451696287816579				ENSMUSG00000008226	103.512	-0.466616	0.377715	-1.23536	0.216695	0.350599140047421
ENSMUSG00000008301	273.237	0.0466486	0.267855	0.174156	0.861743	0.942156958897846				ENSMUSG00000008301	273.237	0.0893574	0.265313	0.3368	0.736267	0.872937384363783				ENSMUSG00000008301	273.237	0.119899	0.267595	0.448061	0.654109	0.759520098731668
ENSMUSG00000008305	143.016	-1.61912	0.34847	-4.64636	3.37836e-06	0.000383789759677431				ENSMUSG00000008305	143.016	-0.903206	0.33769	-2.67466	0.0074805	0.0574383657464374				ENSMUSG00000008305	143.016	-2.54035	0.362473	-7.00838	2.41101e-12	1.18285608571446e-10
ENSMUSG00000008307	2.32588	2.9766	2.35008	1.26659	0.205301	NA				ENSMUSG00000008307	2.32588	2.20849	2.3791	0.928288	0.353258	NA				ENSMUSG00000008307	2.32588	2.82353	2.35777	1.19755	0.231094	NA
ENSMUSG00000008318	34.0588	-1.13849	0.854432	-1.33245	0.182711	0.450083777444999				ENSMUSG00000008318	34.0588	0.313922	0.821908	0.381943	0.702504	0.854842498057584				ENSMUSG00000008318	34.0588	-2.0618	0.886638	-2.32541	0.0200498	0.0562702545536944
ENSMUSG00000008333	507.413	1.24079	0.330555	3.75365	0.000174277	0.00589404876471632				ENSMUSG00000008333	507.413	0.234264	0.33246	0.704637	0.481036	0.703493588603141				ENSMUSG00000008333	507.413	1.4647	0.330403	4.43307	9.28997e-06	8.30116095486474e-05
ENSMUSG00000008348	573.623	0.271387	0.333045	0.814865	0.41515	0.685745199774441				ENSMUSG00000008348	573.623	0.254497	0.3317	0.76725	0.442933	0.674094570844016				ENSMUSG00000008348	573.623	1.3653	0.3299	4.13852	3.49555e-05	0.000263836050864031
ENSMUSG00000008373	187.013	0.580357	0.360233	1.61106	0.107167	0.337167050781172				ENSMUSG00000008373	187.013	0.950815	0.353837	2.68716	0.00720626	0.0560995285846844				ENSMUSG00000008373	187.013	1.40842	0.353581	3.9833	6.79636e-05	0.000471825032778273
ENSMUSG00000008384	20.4415	-0.235313	0.774051	-0.304002	0.761127	NA				ENSMUSG00000008384	20.4415	-0.165551	0.762457	-0.217129	0.828108	NA				ENSMUSG00000008384	20.4415	-0.509681	0.780373	-0.653126	0.513675	0.646712021997965
ENSMUSG00000008393	567.743	0.524619	0.237507	2.20885	0.0271848	0.154764395235979				ENSMUSG00000008393	567.743	0.689555	0.235504	2.928	0.00341153	0.0339973987445028				ENSMUSG00000008393	567.743	0.68092	0.237192	2.87076	0.00409488	0.0154120702992527
ENSMUSG00000008398	29.1643	-0.135753	0.72846	-0.186356	0.852165	NA				ENSMUSG00000008398	29.1643	-0.32403	0.724027	-0.447538	0.654487	0.827058321171226				ENSMUSG00000008398	29.1643	-0.960962	0.751923	-1.27801	0.201247	0.332213332921347
ENSMUSG00000008429	4981.91	-1.1489	0.292984	-3.92137	8.80478e-05	0.00363724863163472				ENSMUSG00000008429	4981.91	-1.09818	0.292874	-3.74967	0.000177068	0.00438478694074735				ENSMUSG00000008429	4981.91	-2.74904	0.294078	-9.34802	8.93003e-21	3.27540878832262e-18
ENSMUSG00000008435	17.2746	0.745194	0.909453	0.819387	0.412566	NA				ENSMUSG00000008435	17.2746	-0.010636	0.925812	-0.0114883	0.990834	NA				ENSMUSG00000008435	17.2746	1.60958	0.886026	1.81663	0.0692744	0.148012678576937
ENSMUSG00000008450	8.91534	-0.519348	1.0696	-0.485555	0.627283	NA				ENSMUSG00000008450	8.91534	-1.15129	1.08115	-1.06488	0.28693	NA				ENSMUSG00000008450	8.91534	-1.4078	1.1068	-1.27195	0.203389	0.334601900616825
ENSMUSG00000008475	86.488	-0.0260571	0.419201	-0.0621589	0.950436	0.97698003908477				ENSMUSG00000008475	86.488	-0.44873	0.420017	-1.06836	0.285358	0.527929849347439				ENSMUSG00000008475	86.488	-0.908279	0.43143	-2.10528	0.0352673	0.0879255988662646
ENSMUSG00000008489	1001.71	0.222691	0.20962	1.06236	0.288074	0.572425241161858				ENSMUSG00000008489	1001.71	0.556864	0.2078	2.6798	0.00736658	0.0568499821603986				ENSMUSG00000008489	1001.71	0.789615	0.208355	3.78975	0.000150798	0.000935955476581707
ENSMUSG00000008496	187.521	0.0815453	0.292499	0.278788	0.780408	0.906949573387969				ENSMUSG00000008496	187.521	0.183121	0.289675	0.632162	0.527281	0.736220894833569				ENSMUSG00000008496	187.521	-1.10933	0.304218	-3.6465	0.000265839	0.00150339785062572
ENSMUSG00000008540	8.13799	0.277105	1.57009	0.176489	0.85991	NA				ENSMUSG00000008540	8.13799	-4.31329	2.0602	-2.09362	0.0362937	NA				ENSMUSG00000008540	8.13799	1.3983	1.51869	0.920727	0.357193	0.501672412190709
ENSMUSG00000008575	12.1881	-2.23723	1.3711	-1.63171	0.102741	NA				ENSMUSG00000008575	12.1881	0.119774	1.13356	0.105661	0.915851	NA				ENSMUSG00000008575	12.1881	-0.973388	1.19722	-0.813038	0.416196	0.557909836230285
ENSMUSG00000008601	45.692	0.446415	0.813626	0.548674	0.583229	0.799514737055128				ENSMUSG00000008601	45.692	0.999257	0.794485	1.25774	0.208485	0.440015904835588				ENSMUSG00000008601	45.692	1.59431	0.792068	2.01284	0.0441311	0.104590691302219
ENSMUSG00000008604	60.8796	-0.244345	0.43378	-0.563293	0.573235	0.795418219029046				ENSMUSG00000008604	60.8796	-0.701689	0.435886	-1.6098	0.107442	0.296082645009246				ENSMUSG00000008604	60.8796	-0.398422	0.434686	-0.916575	0.359365	0.503916349392187
ENSMUSG00000008658	4.52349	-1.20764	1.72362	-0.700644	0.483525	NA				ENSMUSG00000008658	4.52349	-0.141941	1.59497	-0.0889931	0.929087	NA				ENSMUSG00000008658	4.52349	-2.80839	1.84009	-1.52622	0.126955	0.235235227592819
ENSMUSG00000008668	4.24824	0.511718	1.77842	0.287738	0.773548	NA				ENSMUSG00000008668	4.24824	0.46177	1.76009	0.262356	0.793047	NA				ENSMUSG00000008668	4.24824	0.82491	1.75866	0.469056	0.639029	0.747900500360839
ENSMUSG00000008682	11.7713	-0.566669	1.04032	-0.544706	0.585956	NA				ENSMUSG00000008682	11.7713	-0.603036	1.02014	-0.591129	0.554434	NA				ENSMUSG00000008682	11.7713	0.487069	0.985709	0.494131	0.621214	0.733993047875714
ENSMUSG00000008683	228.341	1.02521	0.39535	2.59316	0.00950973	0.0811860026361138				ENSMUSG00000008683	228.341	1.02968	0.392528	2.62319	0.008711	0.0630749642480734				ENSMUSG00000008683	228.341	2.59507	0.387145	6.7031	2.04044e-11	8.25012645503033e-10
ENSMUSG00000008690	401.216	0.0558365	0.274903	0.203114	0.839046	0.932925052706725				ENSMUSG00000008690	401.216	0.111193	0.273342	0.40679	0.684162	0.843778907920639				ENSMUSG00000008690	401.216	-0.35875	0.277455	-1.293	0.196011	0.325874315644519
ENSMUSG00000008730	10.7792	-0.293583	1.06798	-0.274896	0.783396	NA				ENSMUSG00000008730	10.7792	0.0618125	1.03251	0.0598663	0.952262	NA				ENSMUSG00000008730	10.7792	-0.262197	1.05686	-0.248091	0.804064	0.869296257817178
ENSMUSG00000008734	3.34512	-1.05954	1.82876	-0.579375	0.562336	NA				ENSMUSG00000008734	3.34512	-0.850194	1.76652	-0.481281	0.630317	NA				ENSMUSG00000008734	3.34512	-2.6511	1.94161	-1.36541	0.172124	0.295274510096394
ENSMUSG00000008763	113.415	0.278426	0.405482	0.686653	0.492301	0.741083860967407				ENSMUSG00000008763	113.415	0.26543	0.402246	0.659871	0.509337	0.722892657181287				ENSMUSG00000008763	113.415	0.142709	0.407238	0.350432	0.726014	0.814940820447006
ENSMUSG00000008789	11.9522	-1.76611	2.06365	-0.855817	0.392099	NA				ENSMUSG00000008789	11.9522	1.67246	1.53717	1.08801	0.27659	NA				ENSMUSG00000008789	11.9522	2.85993	1.51706	1.88517	0.0594064	0.131676953882822
ENSMUSG00000008822	29.7302	0.288712	0.636315	0.453725	0.650027	NA				ENSMUSG00000008822	29.7302	-1.63716	0.675509	-2.42359	0.015368	0.0901715957556209				ENSMUSG00000008822	29.7302	-1.59877	0.681356	-2.34645	0.0189531	0.0537404916234538
ENSMUSG00000008845	1.50511	0	3.24577	0	1	NA				ENSMUSG00000008845	1.50511	0.383396	3.21221	0.119356	0.904993	NA				ENSMUSG00000008845	1.50511	0.603061	3.11296	0.193726	0.84639	NA
ENSMUSG00000008855	2.19171	-1.17556	2.4091	-0.487968	0.625573	NA				ENSMUSG00000008855	2.19171	-2.69186	2.53876	-1.0603	0.289006	NA				ENSMUSG00000008855	2.19171	-5.01062	2.71376	-1.84638	0.0648377	NA
ENSMUSG00000008859	515.215	0.465871	0.319938	1.45613	0.145357	0.397356567456473				ENSMUSG00000008859	515.215	0.194476	0.319781	0.608152	0.543087	0.748594237370934				ENSMUSG00000008859	515.215	-0.283814	0.322481	-0.880095	0.378808	0.523178339538742
ENSMUSG00000008892	289.486	-0.170801	0.270701	-0.630957	0.528069	0.762655460940565				ENSMUSG00000008892	289.486	-0.404163	0.2699	-1.49745	0.134276	0.340509229952548				ENSMUSG00000008892	289.486	0.114514	0.26926	0.42529	0.670625	0.772929602420304
ENSMUSG00000008958	568.155	0.117621	0.291756	0.403148	0.68684	0.857479572166899				ENSMUSG00000008958	568.155	-0.781621	0.292973	-2.66789	0.00763282	0.0581893540047536				ENSMUSG00000008958	568.155	-1.36698	0.296956	-4.60332	4.15803e-06	4.09817125989861e-05
ENSMUSG00000008976	21.9731	-1.32407	0.852079	-1.55393	0.120201	NA				ENSMUSG00000008976	21.9731	0.0109121	0.808514	0.0134965	0.989232	NA				ENSMUSG00000008976	21.9731	-2.61455	0.911047	-2.86983	0.00410695	0.015449965366866
ENSMUSG00000008999	28.7331	1.66714	1.14157	1.4604	0.144181	NA				ENSMUSG00000008999	28.7331	-0.507667	1.17807	-0.430931	0.666519	0.834359939199556				ENSMUSG00000008999	28.7331	1.56551	1.14414	1.36828	0.171225	0.294093596962351
ENSMUSG00000009013	2257.14	-0.498081	0.223863	-2.22494	0.026085	0.150818918920491				ENSMUSG00000009013	2257.14	-0.784724	0.223813	-3.50616	0.000454619	0.0086112059194642				ENSMUSG00000009013	2257.14	-1.18882	0.224829	-5.28768	1.2388e-07	1.83321079540433e-06
ENSMUSG00000009030	50.3618	-0.478857	0.652549	-0.733825	0.463056	0.722598286329364				ENSMUSG00000009030	50.3618	1.06391	0.588206	1.80874	0.0704913	0.227159904398495				ENSMUSG00000009030	50.3618	1.35625	0.588415	2.30492	0.0211711	0.0587641906303337
ENSMUSG00000009035	447.53	-0.645759	0.320683	-2.0137	0.0440415	0.205451773912537				ENSMUSG00000009035	447.53	-0.199849	0.318322	-0.62782	0.530122	0.738544652128171				ENSMUSG00000009035	447.53	-1.16592	0.323655	-3.60237	0.000315331	0.00173798457472271
ENSMUSG00000009073	356.554	-0.636967	0.310625	-2.0506	0.0403057	0.194227211735881				ENSMUSG00000009073	356.554	-0.367137	0.308226	-1.19113	0.233604	0.471225046795892				ENSMUSG00000009073	356.554	-1.3169	0.315213	-4.17783	2.94307e-05	0.000227737807635894
ENSMUSG00000009075	42.9504	0.306693	0.578252	0.530379	0.595849	0.807261412071634				ENSMUSG00000009075	42.9504	0.0901193	0.574696	0.156812	0.875393	0.943630778799708				ENSMUSG00000009075	42.9504	1.10011	0.561632	1.95877	0.0501398	0.115095254699913
ENSMUSG00000009076	119.919	1.33048	0.459128	2.89784	0.00375738	0.0439842336010944				ENSMUSG00000009076	119.919	1.28689	0.455958	2.82239	0.00476666	0.0424662567025108				ENSMUSG00000009076	119.919	2.18115	0.452305	4.8223	1.41914e-06	1.58419427996887e-05
ENSMUSG00000009079	130.246	0.3015	0.411362	0.732932	0.4636	0.722802424176502				ENSMUSG00000009079	130.246	0.945942	0.401189	2.35784	0.0183814	0.0997356969582253				ENSMUSG00000009079	130.246	0.633019	0.407384	1.55386	0.120217	0.225654642408796
ENSMUSG00000009090	878.85	-0.564032	0.207245	-2.72157	0.00649721	0.0628776863787865				ENSMUSG00000009090	878.85	-0.535416	0.205953	-2.5997	0.00933059	0.0657276846814829				ENSMUSG00000009090	878.85	-0.128471	0.206123	-0.623275	0.533104	0.66270936882836
ENSMUSG00000009092	571.109	-0.575938	0.268088	-2.14831	0.0316889	0.169007776152094				ENSMUSG00000009092	571.109	-0.791708	0.267725	-2.95717	0.00310475	0.0320783971269688				ENSMUSG00000009092	571.109	-1.52146	0.272369	-5.58604	2.32311e-08	4.18566620707985e-07
ENSMUSG00000009093	6.02114	-4.23616	2.09569	-2.02137	0.0432415	NA				ENSMUSG00000009093	6.02114	0.194088	1.58623	0.122358	0.902615	NA				ENSMUSG00000009093	6.02114	0.542139	1.58701	0.341611	0.732644	0.819725403883428
ENSMUSG00000009108	51.0929	-0.176136	0.573322	-0.307219	0.758676	0.89471360407408				ENSMUSG00000009108	51.0929	-0.421577	0.571428	-0.737761	0.46066	0.688516088237378				ENSMUSG00000009108	51.0929	-0.238983	0.574483	-0.415996	0.677413	0.7784711505894
ENSMUSG00000009112	512.877	-0.262672	0.262108	-1.00215	0.316271	0.603334210275143				ENSMUSG00000009112	512.877	-0.0794476	0.259858	-0.305735	0.759806	0.885017322866487				ENSMUSG00000009112	512.877	0.0991844	0.260924	0.380127	0.703851	0.798891179039421
ENSMUSG00000009207	18.8525	-0.129149	0.842502	-0.153292	0.878168	NA				ENSMUSG00000009207	18.8525	0.849852	0.8077	1.05219	0.292713	NA				ENSMUSG00000009207	18.8525	0.113633	0.831792	0.136612	0.891337	0.929578303215222
ENSMUSG00000009281	29.9443	-0.162041	0.681467	-0.237783	0.812049	NA				ENSMUSG00000009281	29.9443	-0.142658	0.672279	-0.2122	0.831951	0.923805289630353				ENSMUSG00000009281	29.9443	0.242893	0.671535	0.361699	0.717577	0.808173658842253
ENSMUSG00000009291	535.967	-0.733504	0.329527	-2.22593	0.0260187	0.150613091510531				ENSMUSG00000009291	535.967	-0.220393	0.326894	-0.674203	0.500183	0.716950402691044				ENSMUSG00000009291	535.967	-0.64689	0.329696	-1.96208	0.0497534	0.114464029560674
ENSMUSG00000009292	1.28282	2.27338	4.35873	0.52157	0.60197	NA				ENSMUSG00000009292	1.28282	0	4.51722	0	1	NA				ENSMUSG00000009292	1.28282	2.53161	4.35202	0.58171	0.560762	NA
ENSMUSG00000009293	577.55	-0.558866	0.245655	-2.275	0.0229057	0.140569818624667				ENSMUSG00000009293	577.55	-0.0851714	0.242991	-0.350513	0.725954	0.867826714817663				ENSMUSG00000009293	577.55	-0.840445	0.247379	-3.3974	0.000680295	0.00336941749397028
ENSMUSG00000009350	8.06194	2.16813	1.63644	1.32491	0.185202	NA				ENSMUSG00000009350	8.06194	0.306595	1.66905	0.183694	0.854253	NA				ENSMUSG00000009350	8.06194	-0.679365	1.73684	-0.391149	0.695687	0.792388822608679
ENSMUSG00000009378	16.5531	2.35308	1.32196	1.78	0.0750766	NA				ENSMUSG00000009378	16.5531	1.59527	1.33652	1.1936	0.232636	NA				ENSMUSG00000009378	16.5531	2.75073	1.30994	2.09989	0.0357384	0.0888415002973475
ENSMUSG00000009406	33.4907	0.661178	0.789613	0.837344	0.402399	0.676894869871627				ENSMUSG00000009406	33.4907	-0.558409	0.807613	-0.691431	0.489295	0.709337458870508				ENSMUSG00000009406	33.4907	0.81459	0.788577	1.03299	0.30161	0.445219132451984
ENSMUSG00000009418	158.655	0.171241	0.353578	0.484309	0.628167	0.824912732009831				ENSMUSG00000009418	158.655	0.101929	0.350425	0.290874	0.771148	0.891128283432537				ENSMUSG00000009418	158.655	0.462958	0.350469	1.32097	0.186512	0.31408192976713
ENSMUSG00000009470	1384.89	-0.256313	0.287877	-0.890355	0.373275	0.652516440835129				ENSMUSG00000009470	1384.89	-0.170105	0.287156	-0.592378	0.553598	0.755471956200941				ENSMUSG00000009470	1384.89	0.354289	0.287141	1.23385	0.217259	0.351230108883158
ENSMUSG00000009535	267.403	0.788571	0.342004	2.30573	0.0211255	0.134621953588054				ENSMUSG00000009535	267.403	0.779476	0.33935	2.29697	0.0216205	0.111422166248662				ENSMUSG00000009535	267.403	1.90917	0.335631	5.68829	1.28321e-08	2.47097202820445e-07
ENSMUSG00000009545	237.993	-0.889783	0.372041	-2.39163	0.0167738	0.116612050536905				ENSMUSG00000009545	237.993	-0.495162	0.367799	-1.34628	0.178211	0.401083641130669				ENSMUSG00000009545	237.993	-0.781997	0.371929	-2.10255	0.0355053	0.0883617898343443
ENSMUSG00000009549	1615.73	0.817689	0.244864	3.33936	0.00083972	0.0168230080887511				ENSMUSG00000009549	1615.73	-0.241954	0.24562	-0.985073	0.324588	0.565161990417968				ENSMUSG00000009549	1615.73	0.37565	0.245485	1.53024	0.125958	0.233893541344395
ENSMUSG00000009555	61.6283	-0.76696	0.490208	-1.56456	0.117686	0.352565539125961				ENSMUSG00000009555	61.6283	-0.0118371	0.474349	-0.0249544	0.980091	0.99225467271351				ENSMUSG00000009555	61.6283	-1.10329	0.495762	-2.22545	0.0260511	0.0691225689450867
ENSMUSG00000009563	156.481	-0.221058	0.431277	-0.512566	0.608255	0.814019324379184				ENSMUSG00000009563	156.481	-0.153748	0.428793	-0.35856	0.719924	0.864515900819353				ENSMUSG00000009563	156.481	-0.474703	0.433907	-1.09402	0.273946	0.415408331641749
ENSMUSG00000009566	1695.25	-0.113974	0.311721	-0.365629	0.714642	0.872423785388283				ENSMUSG00000009566	1695.25	-0.691053	0.311905	-2.21559	0.0267196	0.127198162891986				ENSMUSG00000009566	1695.25	-0.71784	0.312475	-2.29727	0.0216035	0.0596798393411899
ENSMUSG00000009569	602.868	-0.198642	0.253306	-0.784198	0.432924	0.700316293177402				ENSMUSG00000009569	602.868	0.160989	0.250728	0.642085	0.520818	0.731899332263473				ENSMUSG00000009569	602.868	0.283348	0.251822	1.12519	0.260508	0.400432326311537
ENSMUSG00000009575	220.955	-0.0437593	0.303567	-0.14415	0.885382	0.95317267714871				ENSMUSG00000009575	220.955	-0.444766	0.303946	-1.46331	0.143383	0.354614819644637				ENSMUSG00000009575	220.955	-0.27021	0.305655	-0.884034	0.376678	0.520988684555523
ENSMUSG00000009585	1.22789	-2.12248	3.71322	-0.571602	0.567592	NA				ENSMUSG00000009585	1.22789	-0.917774	3.68207	-0.249255	0.803163	NA				ENSMUSG00000009585	1.22789	1.18214	3.5096	0.336831	0.736244	NA
ENSMUSG00000009621	33.9822	-0.74083	0.714543	-1.03679	0.299834	0.585344526922641				ENSMUSG00000009621	33.9822	-1.18195	0.71695	-1.64858	0.0992333	0.281754870155165				ENSMUSG00000009621	33.9822	-0.753939	0.714378	-1.05538	0.291253	0.434415380414295
ENSMUSG00000009628	601.864	0.50458	0.298201	1.69208	0.0906299	0.30744065114686				ENSMUSG00000009628	601.864	0.327855	0.297101	1.10351	0.269805	0.514862949433443				ENSMUSG00000009628	601.864	1.72959	0.293014	5.90274	3.57503e-09	7.91284387931419e-08
ENSMUSG00000009630	5.45429	-6.00104	2.04621	-2.93276	0.00335968	NA				ENSMUSG00000009630	5.45429	-1.86784	1.53561	-1.21635	0.223852	NA				ENSMUSG00000009630	5.45429	-6.39299	2.04619	-3.12434	0.00178203	0.00759185508984383
ENSMUSG00000009640	435.65	0.524878	0.312568	1.67924	0.0931052	0.311338892179691				ENSMUSG00000009640	435.65	0.629708	0.310674	2.02691	0.0426717	0.16847096298817				ENSMUSG00000009640	435.65	1.00893	0.311021	3.24393	0.00117893	0.00537799342980876
ENSMUSG00000009646	13.1609	2.38324	1.41912	1.67938	0.0930784	NA				ENSMUSG00000009646	13.1609	1.66677	1.43089	1.16485	0.244081	NA				ENSMUSG00000009646	13.1609	2.50865	1.41564	1.77209	0.0763791	0.159837213421318
ENSMUSG00000009647	1251.48	0.536852	0.230345	2.33064	0.0197721	0.128769937966932				ENSMUSG00000009647	1251.48	0.648156	0.229546	2.82364	0.00474813	0.0423886520653448				ENSMUSG00000009647	1251.48	1.0462	0.229707	4.55449	5.2512e-06	5.05276615630497e-05
ENSMUSG00000009670	42.4758	0.302101	0.724924	0.416735	0.676872	0.850621336678269				ENSMUSG00000009670	42.4758	0.726454	0.69829	1.04033	0.298185	0.539888658636897				ENSMUSG00000009670	42.4758	1.56131	0.686855	2.27313	0.0230181	0.0627265384461231
ENSMUSG00000009681	183.672	0.141606	0.353078	0.401062	0.688375	0.858413894844899				ENSMUSG00000009681	183.672	-0.124466	0.352382	-0.353213	0.723929	0.867221004374813				ENSMUSG00000009681	183.672	0.205946	0.353019	0.583384	0.559635	0.684057367850873
ENSMUSG00000009733	131.817	-0.314073	0.357797	-0.877796	0.380054	0.657617307034203				ENSMUSG00000009733	131.817	-0.855946	0.359858	-2.37856	0.0173803	0.0969856707729038				ENSMUSG00000009733	131.817	-0.625497	0.361296	-1.73126	0.0834056	0.17120088137089
ENSMUSG00000009734	5.4613	-1.48317	1.59888	-0.927627	0.353601	NA				ENSMUSG00000009734	5.4613	-1.35667	1.53518	-0.883717	0.376849	NA				ENSMUSG00000009734	5.4613	-0.718163	1.49137	-0.481544	0.63013	0.740664266760301
ENSMUSG00000009741	940.507	-0.377247	0.285537	-1.32118	0.18644	0.454707103453409				ENSMUSG00000009741	940.507	-0.656838	0.285418	-2.30132	0.0213736	0.110523710147733				ENSMUSG00000009741	940.507	-0.771452	0.286709	-2.69071	0.00712992	0.0241717466773882
ENSMUSG00000009828	172.344	0.247984	0.355537	0.697491	0.485496	0.737072246978371				ENSMUSG00000009828	172.344	-0.375219	0.357648	-1.04913	0.294118	0.536326395627124				ENSMUSG00000009828	172.344	0.167041	0.356658	0.46835	0.639535	0.748011208718961
ENSMUSG00000009863	541.061	-0.437725	0.234544	-1.86628	0.0620023	0.248363621539867				ENSMUSG00000009863	541.061	-0.653653	0.234083	-2.7924	0.00523189	0.0450322305426489				ENSMUSG00000009863	541.061	-0.893409	0.236869	-3.77174	0.000162114	0.000996224836654636
ENSMUSG00000009876	9.00815	-0.203441	1.24462	-0.163457	0.870159	NA				ENSMUSG00000009876	9.00815	-1.67879	1.32459	-1.26741	0.20501	NA				ENSMUSG00000009876	9.00815	-0.616956	1.26179	-0.488954	0.624874	0.736454035250044
ENSMUSG00000009894	579.884	0.184042	0.240904	0.763963	0.444889	0.710359272355561				ENSMUSG00000009894	579.884	0.0275145	0.240331	0.114486	0.908853	0.958137550554996				ENSMUSG00000009894	579.884	-0.329324	0.243267	-1.35376	0.175815	0.300435179213862
ENSMUSG00000009905	195.602	0.590349	0.34161	1.72814	0.0839637	0.294720917624641				ENSMUSG00000009905	195.602	0.646275	0.338965	1.90661	0.0565709	0.200060025738489				ENSMUSG00000009905	195.602	0.68955	0.341368	2.01996	0.0433877	0.103317100345148
ENSMUSG00000009907	162.701	-0.422035	0.375074	-1.12521	0.260502	0.544478260339008				ENSMUSG00000009907	162.701	0.0739905	0.368007	0.201057	0.840654	0.926695137013336				ENSMUSG00000009907	162.701	0.0292548	0.371357	0.0787781	0.937209	0.960656473597113
ENSMUSG00000009927	185.223	0.718309	0.382446	1.87819	0.0603546	0.244277101893395				ENSMUSG00000009927	185.223	-0.0512808	0.38525	-0.133111	0.894106	0.950635242548951				ENSMUSG00000009927	185.223	0.744031	0.382905	1.94312	0.0520014	0.118503105397575
ENSMUSG00000009995	358.504	0.237903	0.318152	0.747764	0.454602	0.717389274120635				ENSMUSG00000009995	358.504	0.680454	0.312711	2.17598	0.0295568	0.135798203247823				ENSMUSG00000009995	358.504	1.83213	0.309906	5.91189	3.3821e-09	7.55090069610954e-08
ENSMUSG00000010025	150.063	0.092635	0.435433	0.212742	0.831528	0.929282464829333				ENSMUSG00000010025	150.063	-0.476541	0.437196	-1.08999	0.275716	0.520006588139054				ENSMUSG00000010025	150.063	-0.0333176	0.437133	-0.0762183	0.939245	0.962231546868729
ENSMUSG00000010044	46.2473	0.668887	0.589795	1.1341	0.256752	0.539710746660532				ENSMUSG00000010044	46.2473	0.775417	0.582443	1.33132	0.183084	0.407860738446241				ENSMUSG00000010044	46.2473	0.690663	0.589146	1.17231	0.241072	0.378660562262646
ENSMUSG00000010045	20.6142	-1.37297	0.947761	-1.44865	0.147436	NA				ENSMUSG00000010045	20.6142	0.749566	0.889231	0.842937	0.399264	NA				ENSMUSG00000010045	20.6142	-2.36404	0.993684	-2.37906	0.0173566	0.0499866815218142
ENSMUSG00000010047	634.645	-0.164274	0.336551	-0.48811	0.625472	0.823142596300057				ENSMUSG00000010047	634.645	-0.0153936	0.335662	-0.0458606	0.963421	0.985489397877651				ENSMUSG00000010047	634.645	-0.716661	0.33843	-2.1176	0.0342088	0.0857305908640122
ENSMUSG00000010048	19.5622	-1.29539	1.06176	-1.22004	0.222452	NA				ENSMUSG00000010048	19.5622	-0.282516	1.03317	-0.273445	0.784512	NA				ENSMUSG00000010048	19.5622	-3.37819	1.17153	-2.88358	0.00393185	0.0149114138435701
ENSMUSG00000010051	9.30743	0.666777	1.49932	0.444719	0.656523	NA				ENSMUSG00000010051	9.30743	1.66093	1.42781	1.16327	0.24472	NA				ENSMUSG00000010051	9.30743	1.85988	1.43188	1.29891	0.193975	0.323224692559305
ENSMUSG00000010054	67.4664	-0.986345	0.481359	-2.04909	0.0404537	0.194365436588646				ENSMUSG00000010054	67.4664	-1.72826	0.486804	-3.55021	0.000384924	0.00765044970797475				ENSMUSG00000010054	67.4664	-2.81958	0.517839	-5.44489	5.1836e-08	8.51314362520929e-07
ENSMUSG00000010057	642.167	0.348232	0.315295	1.10446	0.269392	0.552890311328181				ENSMUSG00000010057	642.167	0.230935	0.314725	0.733768	0.46309	0.690591393373294				ENSMUSG00000010057	642.167	0.627935	0.314967	1.99365	0.0461898	0.108303503731068
ENSMUSG00000010067	842.535	0.0328078	0.238475	0.137574	0.890577	0.955576166602547				ENSMUSG00000010067	842.535	-0.0391056	0.237913	-0.16437	0.86944	0.941070754795586				ENSMUSG00000010067	842.535	-0.365914	0.239877	-1.52542	0.127154	0.235489720885639
ENSMUSG00000010095	1161.98	0.579932	0.233334	2.48541	0.0129401	0.0991207815478253				ENSMUSG00000010095	1161.98	0.469356	0.233029	2.01415	0.0439933	0.171490481443736				ENSMUSG00000010095	1161.98	-0.153304	0.234996	-0.652368	0.514164	0.647059369325419
ENSMUSG00000010097	581.214	-0.726116	0.256249	-2.83364	0.00460215	0.0503530032382344				ENSMUSG00000010097	581.214	-0.689665	0.254437	-2.71055	0.00671716	0.0537441106041374				ENSMUSG00000010097	581.214	0.0222215	0.253521	0.0876516	0.930154	0.955905006794966
ENSMUSG00000010110	1505.81	0.155879	0.221384	0.704113	0.481362	0.734908009107874				ENSMUSG00000010110	1505.81	0.301226	0.220504	1.36608	0.171915	0.394239753231121				ENSMUSG00000010110	1505.81	0.763828	0.220566	3.46304	0.000534115	0.00274542597070078
ENSMUSG00000010122	3.90167	3.79663	2.21225	1.71618	0.0861291	NA				ENSMUSG00000010122	3.90167	1.72707	2.32967	0.741335	0.45849	NA				ENSMUSG00000010122	3.90167	0	2.59627	0	1	1
ENSMUSG00000010154	123.698	-0.134908	0.45859	-0.294179	0.768621	0.900175929222033				ENSMUSG00000010154	123.698	0.136206	0.453715	0.300203	0.764022	0.887024038230121				ENSMUSG00000010154	123.698	-0.0537194	0.458563	-0.117147	0.906743	0.940061978584664
ENSMUSG00000010175	6.41245	2.87347	2.06784	1.3896	0.164651	NA				ENSMUSG00000010175	6.41245	3.52481	2.04676	1.72214	0.0850436	NA				ENSMUSG00000010175	6.41245	0.0369872	2.23875	0.0165214	0.986818	0.993749426060217
ENSMUSG00000010205	577.568	-0.696564	0.352093	-1.97835	0.047889	0.214733717253311				ENSMUSG00000010205	577.568	-0.911062	0.351798	-2.58973	0.00960513	0.0666984619860824				ENSMUSG00000010205	577.568	-1.48103	0.355047	-4.17137	3.02774e-05	0.000233003378911401
ENSMUSG00000010277	373.983	-0.727115	0.272393	-2.66936	0.00759969	0.0697082213987394				ENSMUSG00000010277	373.983	-0.718006	0.270506	-2.65431	0.00794705	0.0596054979233221				ENSMUSG00000010277	373.983	-1.04361	0.274831	-3.79727	0.000146299	0.000910601053964818
ENSMUSG00000010290	153.732	0.0910193	0.367342	0.247778	0.804306	0.91828480580982				ENSMUSG00000010290	153.732	0.34354	0.362393	0.947976	0.343142	0.585040257502876				ENSMUSG00000010290	153.732	-0.0647277	0.36916	-0.175338	0.860814	0.909086459487223
ENSMUSG00000010307	18.3626	-2.98369	1.3004	-2.29443	0.0217656	NA				ENSMUSG00000010307	18.3626	-0.0654779	1.17657	-0.0556515	0.955619	NA				ENSMUSG00000010307	18.3626	-5.10698	1.49966	-3.40542	0.000660619	0.00328709132859796
ENSMUSG00000010342	46.2932	0.791201	0.636511	1.24303	0.213858	0.490044050302463				ENSMUSG00000010342	46.2932	1.22296	0.61594	1.98552	0.0470872	0.178624556092836				ENSMUSG00000010342	46.2932	1.2926	0.618877	2.08862	0.0367415	0.0907056098084227
ENSMUSG00000010362	39.6445	2.11976	0.769584	2.75443	0.0058795	0.0588362335667169				ENSMUSG00000010362	39.6445	2.19601	0.765337	2.86933	0.00411343	0.0385110788335132				ENSMUSG00000010362	39.6445	0.257352	0.807085	0.318866	0.749828	0.832258007620419
ENSMUSG00000010376	640.711	0.0886913	0.218365	0.406161	0.684625	0.856594831017455				ENSMUSG00000010376	640.711	-0.443724	0.2189	-2.02706	0.0426566	0.16847096298817				ENSMUSG00000010376	640.711	-0.372783	0.220228	-1.69271	0.0905104	0.182263186070152
ENSMUSG00000010392	49.0682	-0.121518	0.592229	-0.205187	0.837426	0.93273060540952				ENSMUSG00000010392	49.0682	0.453678	0.567145	0.799933	0.423749	0.65851454772932				ENSMUSG00000010392	49.0682	1.60417	0.555454	2.88804	0.00387647	0.0147631611233451
ENSMUSG00000010406	330.809	-0.0924625	0.327439	-0.282381	0.777651	0.90517018010403				ENSMUSG00000010406	330.809	-1.02855	0.329308	-3.12336	0.00178798	0.0216853841005748				ENSMUSG00000010406	330.809	-2.06639	0.338579	-6.10313	1.04012e-09	2.67942828777118e-08
ENSMUSG00000010453	161.679	0.0288203	0.341992	0.0842718	0.93284	0.970406340060495				ENSMUSG00000010453	161.679	0.203522	0.33814	0.601887	0.547249	0.751904072056038				ENSMUSG00000010453	161.679	-0.58501	0.348332	-1.67946	0.0930619	0.185991075730396
ENSMUSG00000010461	9.76344	-0.776013	1.36751	-0.567465	0.570398	NA				ENSMUSG00000010461	9.76344	-1.15078	1.36881	-0.840717	0.400506	NA				ENSMUSG00000010461	9.76344	0.581437	1.24019	0.468828	0.639192	0.747949602171812
ENSMUSG00000010476	4.4058	-1.06887	1.67637	-0.637609	0.523728	NA				ENSMUSG00000010476	4.4058	-1.09531	1.65149	-0.663222	0.507188	NA				ENSMUSG00000010476	4.4058	-4.06889	1.94756	-2.08923	0.0366871	0.0906293243991414
ENSMUSG00000010492	13.4774	0.807681	1.14786	0.703639	0.481658	NA				ENSMUSG00000010492	13.4774	0.95818	1.13427	0.844758	0.398246	NA				ENSMUSG00000010492	13.4774	0.520005	1.15706	0.449421	0.653128	0.758659380850275
ENSMUSG00000010505	52.0821	0.638707	0.671046	0.951808	0.341194	0.623568294958236				ENSMUSG00000010505	52.0821	2.02883	0.633956	3.20027	0.00137297	0.018024298891887				ENSMUSG00000010505	52.0821	2.386	0.63422	3.7621	0.000168492	0.00102808412165156
ENSMUSG00000010517	937.333	-0.825315	0.301853	-2.73416	0.00625397	0.0615363869570047				ENSMUSG00000010517	937.333	-1.18623	0.301873	-3.92957	8.50964e-05	0.00260238902074239				ENSMUSG00000010517	937.333	-2.06248	0.305179	-6.75827	1.39646e-11	5.76740894353824e-10
ENSMUSG00000010538	97.8635	1.03681	0.474549	2.18484	0.0289005	0.160421070667744				ENSMUSG00000010538	97.8635	0.839213	0.472534	1.77599	0.0757354	0.238227431699711				ENSMUSG00000010538	97.8635	2.23619	0.463875	4.82068	1.4307e-06	1.59478405007208e-05
ENSMUSG00000010554	199.152	0.277792	0.287563	0.966023	0.334032	0.617825815990921				ENSMUSG00000010554	199.152	0.351658	0.283798	1.23911	0.215303	0.448109712622269				ENSMUSG00000010554	199.152	0.678527	0.284123	2.38815	0.0169335	0.0489879169363979
ENSMUSG00000010592	2393.84	0.961175	0.297598	3.22978	0.00123887	0.0220765505227728				ENSMUSG00000010592	2393.84	1.06247	0.297272	3.57406	0.000351482	0.00720326804541232				ENSMUSG00000010592	2393.84	1.46959	0.297349	4.94231	7.72006e-07	9.26948851541364e-06
ENSMUSG00000010607	1152.95	0.0345932	0.265846	0.130125	0.896468	0.957265505732081				ENSMUSG00000010607	1152.95	-0.911096	0.266543	-3.41819	0.00063038	0.010671400919779				ENSMUSG00000010607	1152.95	-1.72027	0.269476	-6.38376	1.72787e-10	5.39915062463922e-09
ENSMUSG00000010608	1259.58	0.446442	0.256024	1.74375	0.0812032	0.289402248621581				ENSMUSG00000010608	1259.58	-0.266561	0.256559	-1.03899	0.298811	0.540298534086325				ENSMUSG00000010608	1259.58	0.0656213	0.256859	0.255476	0.798355	0.865681841186122
ENSMUSG00000010609	567.111	0.920459	0.367647	2.50365	0.012292	0.0963032144061031				ENSMUSG00000010609	567.111	0.768887	0.367245	2.09366	0.0362902	0.153578596038676				ENSMUSG00000010609	567.111	0.69298	0.368595	1.88006	0.0601005	0.132757182123731
ENSMUSG00000010651	22.8385	-0.0481728	0.757947	-0.063557	0.949323	NA				ENSMUSG00000010651	22.8385	-1.57356	0.786787	-1.99998	0.045502	NA				ENSMUSG00000010651	22.8385	-2.04219	0.815148	-2.5053	0.0122346	0.0374626273882361
ENSMUSG00000010663	1.59753	0.121417	3.08548	0.0393512	0.96861	NA				ENSMUSG00000010663	1.59753	-3.23185	3.29989	-0.97938	0.327392	NA				ENSMUSG00000010663	1.59753	-3.26075	3.29982	-0.988157	0.323076	NA
ENSMUSG00000010721	378.134	-0.227372	0.311528	-0.729858	0.465477	0.723914457002574				ENSMUSG00000010721	378.134	-0.483033	0.310983	-1.55324	0.120365	0.318377815190101				ENSMUSG00000010721	378.134	0.457382	0.308738	1.48146	0.138484	0.251693219004661
ENSMUSG00000010755	300.585	-0.0941028	0.300654	-0.312994	0.754285	0.892694549962063				ENSMUSG00000010755	300.585	-0.013504	0.298574	-0.0452282	0.963925	0.985721542062897				ENSMUSG00000010755	300.585	-0.389015	0.30293	-1.28418	0.19908	0.32946549867788
ENSMUSG00000010760	61.2083	1.04476	0.586931	1.78003	0.0750703	0.277175419443646				ENSMUSG00000010760	61.2083	-0.388953	0.599967	-0.64829	0.516798	0.72854055137987				ENSMUSG00000010760	61.2083	-0.149131	0.602232	-0.24763	0.804421	0.869499171278573
ENSMUSG00000010796	317.562	0.85186	0.266977	3.19077	0.00141896	0.024174625969843				ENSMUSG00000010796	317.562	0.833804	0.264814	3.14865	0.00164028	0.0203133177420214				ENSMUSG00000010796	317.562	1.3602	0.264169	5.14898	2.61905e-07	3.58507001529273e-06
ENSMUSG00000010797	1.4727	-0.679061	2.91846	-0.232678	0.816011	NA				ENSMUSG00000010797	1.4727	-1.10419	2.90468	-0.380141	0.703841	NA				ENSMUSG00000010797	1.4727	0.205032	2.73209	0.0750458	0.940178	NA
ENSMUSG00000010825	3.07229	-0.12122	2.11172	-0.0574037	0.954224	NA				ENSMUSG00000010825	3.07229	0.344775	2.05708	0.167604	0.866895	NA				ENSMUSG00000010825	3.07229	-0.722344	2.15783	-0.334755	0.73781	0.823441788880493
ENSMUSG00000010830	2.21932	-5.03074	2.93588	-1.71354	0.0866132	NA				ENSMUSG00000010830	2.21932	-5.39376	2.93588	-1.83719	0.0661817	NA				ENSMUSG00000010830	2.21932	-5.42268	2.93582	-1.84708	0.0647361	NA
ENSMUSG00000010911	483.96	1.08298	0.355241	3.04858	0.00229927	0.0318276466582448				ENSMUSG00000010911	483.96	0.13411	0.356762	0.375909	0.706984	0.857645075699346				ENSMUSG00000010911	483.96	0.869095	0.356095	2.44063	0.0146618	0.043552751855949
ENSMUSG00000010914	1483.21	0.888881	0.225978	3.93348	8.37256e-05	0.00354663150891537				ENSMUSG00000010914	1483.21	0.822333	0.225454	3.64746	0.000264845	0.00587829334548117				ENSMUSG00000010914	1483.21	1.65972	0.224954	7.37803	1.60652e-13	1.0142795852849e-11
ENSMUSG00000010936	560.956	-0.221857	0.264246	-0.839584	0.401141	0.676179034698982				ENSMUSG00000010936	560.956	-0.147375	0.262994	-0.560373	0.575225	0.77382105432464				ENSMUSG00000010936	560.956	-0.765918	0.266948	-2.86916	0.00411559	0.0154711303715571
ENSMUSG00000011096	462.923	0.183829	0.248349	0.740204	0.459176	0.720198361993281				ENSMUSG00000011096	462.923	0.0646032	0.247752	0.260758	0.794279	0.903560698490453				ENSMUSG00000011096	462.923	-1.40627	0.256558	-5.48128	4.22249e-08	7.07806495827819e-07
ENSMUSG00000011114	387.629	-0.0942678	0.339688	-0.277513	0.781386	0.906949573387969				ENSMUSG00000011114	387.629	-0.303273	0.339253	-0.893945	0.371351	0.610322143367833				ENSMUSG00000011114	387.629	-0.619379	0.342327	-1.80932	0.0704012	0.15002487990262
ENSMUSG00000011148	41.0661	-1.09049	0.641183	-1.70075	0.0889901	0.304105181133172				ENSMUSG00000011148	41.0661	-0.497062	0.624158	-0.796372	0.425816	0.660667271640162				ENSMUSG00000011148	41.0661	-1.35394	0.646854	-2.09312	0.0363386	0.0899271056826245
ENSMUSG00000011158	280.706	-0.820966	0.394327	-2.08194	0.0373476	0.185833138023269				ENSMUSG00000011158	280.706	-1.13592	0.394201	-2.88158	0.00395693	0.037910496568966				ENSMUSG00000011158	280.706	-2.39021	0.405591	-5.89315	3.78901e-09	8.30293554681304e-08
ENSMUSG00000011179	529.391	-0.199921	0.259395	-0.770719	0.440874	0.706677571546794				ENSMUSG00000011179	529.391	0.117172	0.257333	0.455333	0.64887	0.824156755736287				ENSMUSG00000011179	529.391	-0.425888	0.260781	-1.63312	0.102443	0.199897386927382
ENSMUSG00000011254	149.6	0.983904	0.428496	2.29618	0.0216657	0.13647900647727				ENSMUSG00000011254	149.6	0.77467	0.427208	1.81333	0.0697806	0.225647011654742				ENSMUSG00000011254	149.6	1.96092	0.422261	4.64386	3.41962e-06	3.46801672180114e-05
ENSMUSG00000011256	0.838747	0.676513	4.44501	0.152196	0.879032	NA				ENSMUSG00000011256	0.838747	0	4.45087	0	1	NA				ENSMUSG00000011256	0.838747	0	4.45071	0	1	NA
ENSMUSG00000011257	207.9	0.36818	0.362524	1.0156	0.30982	0.596201489662657				ENSMUSG00000011257	207.9	0.9761	0.356278	2.73972	0.00614925	0.0505241668436057				ENSMUSG00000011257	207.9	0.594067	0.361161	1.64488	0.0999942	0.196455866615409
ENSMUSG00000011267	5512.71	-0.159238	0.272656	-0.584024	0.559204	0.785273603311738				ENSMUSG00000011267	5512.71	-0.750588	0.272719	-2.75223	0.00591902	0.0491622350240806				ENSMUSG00000011267	5512.71	-1.23224	0.273129	-4.51157	6.43506e-06	6.01894877013471e-05
ENSMUSG00000011305	1.26822	0	3.93202	0	1	NA				ENSMUSG00000011305	1.26822	0	3.93202	0	1	NA				ENSMUSG00000011305	1.26822	0	3.93191	0	1	NA
ENSMUSG00000011306	84.7335	0.0544518	0.43104	0.126327	0.899473	0.957607755961131				ENSMUSG00000011306	84.7335	-0.36942	0.432121	-0.854899	0.392607	0.631734214439691				ENSMUSG00000011306	84.7335	-0.0664649	0.432378	-0.153719	0.877831	0.920557280137571
ENSMUSG00000011382	5.91103	1.30006	1.8993	0.684498	0.493661	NA				ENSMUSG00000011382	5.91103	3.30332	1.78771	1.8478	0.064632	NA				ENSMUSG00000011382	5.91103	2.08129	1.83607	1.13356	0.256981	0.39623525606463
ENSMUSG00000011427	45.4767	0.0237364	0.693164	0.0342435	0.972683	0.987478000809765				ENSMUSG00000011427	45.4767	0.493795	0.66766	0.739591	0.459548	0.687807713138893				ENSMUSG00000011427	45.4767	1.59478	0.654338	2.43724	0.0147999	0.0438532702428827
ENSMUSG00000011463	21.4669	-1.02611	0.900633	-1.13932	0.254571	NA				ENSMUSG00000011463	21.4669	0.125146	0.813882	0.153764	0.877796	NA				ENSMUSG00000011463	21.4669	0.847369	0.801529	1.05719	0.290424	0.433781358774233
ENSMUSG00000011589	347.42	0.169242	0.330136	0.512644	0.6082	0.814019324379184				ENSMUSG00000011589	347.42	-0.150243	0.330046	-0.45522	0.648951	0.824157805916242				ENSMUSG00000011589	347.42	-0.925655	0.33587	-2.756	0.00585138	0.0205471973499567
ENSMUSG00000011632	442.122	0.945259	0.339675	2.78284	0.00538858	0.0553076355122496				ENSMUSG00000011632	442.122	0.971785	0.338583	2.87015	0.00410274	0.0385110788335132				ENSMUSG00000011632	442.122	0.929838	0.340194	2.73326	0.00627106	0.0217237850597668
ENSMUSG00000011658	17.1831	-1.02751	0.805292	-1.27595	0.201974	NA				ENSMUSG00000011658	17.1831	-0.57191	0.775309	-0.737654	0.460725	NA				ENSMUSG00000011658	17.1831	-1.29234	0.809542	-1.59639	0.110402	0.211746353559552
ENSMUSG00000011831	1720.52	0.24025	0.249709	0.96212	0.335989	0.619586046055655				ENSMUSG00000011831	1720.52	-0.191503	0.249781	-0.766686	0.443268	0.674301475179721				ENSMUSG00000011831	1720.52	-0.642581	0.250959	-2.5605	0.0104521	0.0330083636407165
ENSMUSG00000011832	54.1819	-0.375055	0.558933	-0.671021	0.502207	0.746806509459328				ENSMUSG00000011832	54.1819	0.190403	0.546135	0.348637	0.727362	0.86852164555299				ENSMUSG00000011832	54.1819	-0.980614	0.570785	-1.71801	0.0857953	0.175033330541628
ENSMUSG00000011837	37.2971	-0.581942	0.891344	-0.652881	0.513833	0.75358934530316				ENSMUSG00000011837	37.2971	0.599771	0.874573	0.685787	0.492847	0.711890767171765				ENSMUSG00000011837	37.2971	-1.49871	0.913731	-1.64021	0.100962	0.197845976218206
ENSMUSG00000011877	203.554	0.0942902	0.335999	0.280626	0.778997	0.905749303731679				ENSMUSG00000011877	203.554	-0.108402	0.33508	-0.323512	0.746307	0.878556618094443				ENSMUSG00000011877	203.554	-0.958586	0.345781	-2.77223	0.0055673	0.019750583934118
ENSMUSG00000011884	206.5	-0.455317	0.331067	-1.3753	0.169038	0.432192092532582				ENSMUSG00000011884	206.5	-0.597802	0.329813	-1.81255	0.0699015	0.225804576091371				ENSMUSG00000011884	206.5	-1.05917	0.336235	-3.15009	0.00163221	0.00707091945482501
ENSMUSG00000011958	181.065	-0.091909	0.322956	-0.284587	0.775961	0.904524371701652				ENSMUSG00000011958	181.065	-0.0777952	0.32023	-0.242936	0.808055	0.911409645151493				ENSMUSG00000011958	181.065	-0.387168	0.325835	-1.18823	0.234741	0.371673437283313
ENSMUSG00000011960	251.928	0.163913	0.391524	0.418655	0.675468	0.8500320742064				ENSMUSG00000011960	251.928	0.229114	0.389625	0.588036	0.556508	0.758020790608227				ENSMUSG00000011960	251.928	-0.0685074	0.393508	-0.174094	0.861792	0.909722432769017
ENSMUSG00000012076	105.44	-0.26396	0.397463	-0.664113	0.506618	0.749101096831667				ENSMUSG00000012076	105.44	-0.00112838	0.391201	-0.00288441	0.997699	0.998940333451891				ENSMUSG00000012076	105.44	-0.999644	0.407681	-2.45203	0.0142054	0.0423851547237808
ENSMUSG00000012114	955.199	0.00738142	0.223394	0.0330422	0.973641	0.987770300109727				ENSMUSG00000012114	955.199	-0.244599	0.223209	-1.09583	0.273154	0.518136344693426				ENSMUSG00000012114	955.199	-0.711222	0.22561	-3.15244	0.00161913	0.00702451182486822
ENSMUSG00000012117	178.133	0.603546	0.352865	1.71042	0.0871887	0.300560626496101				ENSMUSG00000012117	178.133	1.24495	0.342517	3.63472	0.000278285	0.00608610852373627				ENSMUSG00000012117	178.133	1.63933	0.342472	4.78675	1.69501e-06	1.85188965372828e-05
ENSMUSG00000012126	305.324	0.00833268	0.40267	0.0206936	0.98349	0.991067961145038				ENSMUSG00000012126	305.324	-0.725215	0.403918	-1.79545	0.0725817	0.231138040219589				ENSMUSG00000012126	305.324	-1.13727	0.408293	-2.78542	0.00534578	0.0191160021540046
ENSMUSG00000012282	2.73958	-0.498138	2.01153	-0.247641	0.804412	NA				ENSMUSG00000012282	2.73958	0.858937	1.88723	0.455132	0.649015	NA				ENSMUSG00000012282	2.73958	-2.07925	2.11749	-0.981938	0.32613	NA
ENSMUSG00000012296	263.767	0.623676	0.302618	2.06093	0.0393093	0.191321774525961				ENSMUSG00000012296	263.767	0.605685	0.301164	2.01114	0.0443103	0.171980989215505				ENSMUSG00000012296	263.767	-0.27254	0.30888	-0.88235	0.377588	0.521860382975134
ENSMUSG00000012350	1131.95	0.16551	0.22616	0.731826	0.464275	0.723070757653159				ENSMUSG00000012350	1131.95	0.35543	0.22445	1.58356	0.113294	0.30639244999445				ENSMUSG00000012350	1131.95	1.30968	0.223413	5.86217	4.56848e-09	9.74755706682889e-08
ENSMUSG00000012405	117.279	-0.247602	0.439258	-0.563681	0.572971	0.795333289234913				ENSMUSG00000012405	117.279	0.0295468	0.432476	0.06832	0.945531	0.977494292890882				ENSMUSG00000012405	117.279	0.626616	0.431183	1.45325	0.146155	0.262108851314868
ENSMUSG00000012422	169.696	1.0643	0.381728	2.78811	0.00530168	0.0551517999166628				ENSMUSG00000012422	169.696	0.210443	0.385567	0.545802	0.585202	0.779297981974164				ENSMUSG00000012422	169.696	1.12201	0.381936	2.93769	0.00330663	0.0129482935738515
ENSMUSG00000012428	111.317	0.113214	0.499448	0.226677	0.820675	0.924738872830765				ENSMUSG00000012428	111.317	0.539206	0.491566	1.09691	0.272679	0.518136344693426				ENSMUSG00000012428	111.317	0.691363	0.49396	1.39963	0.161623	0.282130942601127
ENSMUSG00000012429	26.7358	0.56998	0.787267	0.723998	0.469067	NA				ENSMUSG00000012429	26.7358	0.244239	0.786819	0.310414	0.756246	0.883690189862462				ENSMUSG00000012429	26.7358	-0.207862	0.804606	-0.25834	0.796145	0.864252616782148
ENSMUSG00000012443	114.61	-0.305337	0.413219	-0.738923	0.459954	0.720601536457207				ENSMUSG00000012443	114.61	-0.370754	0.409714	-0.90491	0.365513	0.606140591245054				ENSMUSG00000012443	114.61	0.180185	0.408154	0.441463	0.658878	0.763181098384555
ENSMUSG00000012483	198.768	2.42236	0.475094	5.09869	3.42004e-07	6.45410084574719e-05				ENSMUSG00000012483	198.768	2.28639	0.473655	4.82712	1.38521e-06	0.000125291357123959				ENSMUSG00000012483	198.768	3.6996	0.469365	7.88213	3.21848e-15	3.06053613173759e-13
ENSMUSG00000012519	4.79004	1.57332	1.98837	0.791262	0.428791	NA				ENSMUSG00000012519	4.79004	1.3359	1.97986	0.674745	0.499838	NA				ENSMUSG00000012519	4.79004	3.18721	1.91661	1.66294	0.0963248	0.190877690418196
ENSMUSG00000012535	55.9888	-0.851869	0.61478	-1.38565	0.165854	0.427993337343842				ENSMUSG00000012535	55.9888	-0.0669984	0.597465	-0.112138	0.910714	0.95924723355787				ENSMUSG00000012535	55.9888	-0.787234	0.613491	-1.2832	0.199421	0.3299049328294
ENSMUSG00000012609	245.049	0.0446142	0.348828	0.127897	0.89823	0.957607755961131				ENSMUSG00000012609	245.049	0.186435	0.345277	0.539958	0.589226	0.781801203627379				ENSMUSG00000012609	245.049	0.227761	0.347867	0.654736	0.512638	0.645986334831006
ENSMUSG00000012640	88.3471	0.227428	0.512312	0.443926	0.657096	0.838644820362592				ENSMUSG00000012640	88.3471	0.536868	0.50574	1.06155	0.28844	0.531614758245805				ENSMUSG00000012640	88.3471	-0.144217	0.517742	-0.278551	0.78059	0.853397339739279
ENSMUSG00000012777	30.8949	-0.338557	0.871277	-0.388576	0.69759	NA				ENSMUSG00000012777	30.8949	0.121759	0.857044	0.142068	0.887026	0.947716067974376				ENSMUSG00000012777	30.8949	-0.277121	0.870999	-0.318165	0.75036	0.832562417739622
ENSMUSG00000012819	23.9316	-1.58768	1.02601	-1.54744	0.121757	NA				ENSMUSG00000012819	23.9316	1.29551	0.826358	1.56773	0.116944	NA				ENSMUSG00000012819	23.9316	1.53393	0.828722	1.85096	0.0641753	0.139648213050809
ENSMUSG00000012848	2267.99	0.440024	0.225329	1.95281	0.0508425	0.221590817817649				ENSMUSG00000012848	2267.99	-0.270863	0.225613	-1.20057	0.229919	0.46687003853479				ENSMUSG00000012848	2267.99	-0.294967	0.226183	-1.30411	0.192197	0.321091766145612
ENSMUSG00000013033	23.7776	-0.137162	0.947217	-0.144806	0.884864	NA				ENSMUSG00000013033	23.7776	-0.711781	0.95258	-0.747214	0.454935	NA				ENSMUSG00000013033	23.7776	-0.382865	0.95413	-0.401271	0.68822	0.786679891764914
ENSMUSG00000013076	68.7652	0.729445	0.556555	1.31064	0.189978	0.459857117092061				ENSMUSG00000013076	68.7652	1.70423	0.536706	3.17536	0.00149649	0.0190482675483625				ENSMUSG00000013076	68.7652	1.36538	0.544678	2.50677	0.012184	0.0373594910584136
ENSMUSG00000013089	23.6128	-0.377186	0.782517	-0.482016	0.629794	NA				ENSMUSG00000013089	23.6128	-1.65575	0.811133	-2.04128	0.0412229	NA				ENSMUSG00000013089	23.6128	-1.20078	0.804621	-1.49235	0.135607	0.247809134019346
ENSMUSG00000013150	41.2627	-0.0634718	0.672357	-0.0944018	0.92479	0.967366879129				ENSMUSG00000013150	41.2627	-0.0347307	0.666673	-0.0520955	0.958453	0.983982305161708				ENSMUSG00000013150	41.2627	-0.259506	0.676459	-0.383624	0.701257	0.796729903885075
ENSMUSG00000013155	142.487	0.368841	0.387198	0.95259	0.340798	0.62341389461981				ENSMUSG00000013155	142.487	-0.108611	0.387959	-0.279955	0.779512	0.895558121785363				ENSMUSG00000013155	142.487	-1.23075	0.403075	-3.0534	0.00226261	0.0093072262339841
ENSMUSG00000013158	6.70425	-0.81924	1.41072	-0.580725	0.561426	NA				ENSMUSG00000013158	6.70425	0.113621	1.36119	0.083472	0.933476	NA				ENSMUSG00000013158	6.70425	-1.51854	1.44989	-1.04735	0.294938	0.438309344286836
ENSMUSG00000013160	587.526	-0.410421	0.217886	-1.88365	0.0596119	0.242646847488277				ENSMUSG00000013160	587.526	-0.546628	0.217091	-2.51797	0.0118035	0.0762119175482627				ENSMUSG00000013160	587.526	-0.686912	0.21945	-3.13015	0.00174715	0.00747538386792244
ENSMUSG00000013236	317.817	0.0275025	0.301565	0.0911991	0.927334	0.968204926913762				ENSMUSG00000013236	317.817	0.357851	0.299065	1.19656	0.231476	0.468742984943463				ENSMUSG00000013236	317.817	-0.793085	0.307	-2.58334	0.00978497	0.0313057990793982
ENSMUSG00000013275	95.628	0.167087	0.461415	0.362118	0.717264	0.873703652521506				ENSMUSG00000013275	95.628	0.459358	0.453481	1.01296	0.31108	0.551851612031735				ENSMUSG00000013275	95.628	0.698458	0.455118	1.53467	0.124864	0.232506525412347
ENSMUSG00000013415	3.8614	0.720724	1.57237	0.458369	0.646687	NA				ENSMUSG00000013415	3.8614	-0.548326	1.61687	-0.339129	0.734512	NA				ENSMUSG00000013415	3.8614	-4.81192	2.09598	-2.29578	0.0216886	0.0598231361690133
ENSMUSG00000013418	15.4151	0.455651	1.41485	0.322049	0.747416	NA				ENSMUSG00000013418	15.4151	2.20255	1.34217	1.64103	0.100791	NA				ENSMUSG00000013418	15.4151	1.13269	1.37879	0.821515	0.411353	0.553198971982897
ENSMUSG00000013419	5.60797	-3.93365	2.15522	-1.82517	0.0679752	NA				ENSMUSG00000013419	5.60797	0.478998	1.66486	0.28771	0.773569	NA				ENSMUSG00000013419	5.60797	0.256071	1.69249	0.151298	0.87974	0.921430444054844
ENSMUSG00000013465	87.3727	-0.550733	0.500809	-1.09969	0.271469	0.555438761859641				ENSMUSG00000013465	87.3727	-0.370494	0.495176	-0.748207	0.454335	0.68422769422665				ENSMUSG00000013465	87.3727	-0.87053	0.505658	-1.72158	0.0851461	0.17398529198608
ENSMUSG00000013495	280.837	-0.321399	0.362252	-0.887225	0.374958	0.653445165294923				ENSMUSG00000013495	280.837	-0.322675	0.360541	-0.894974	0.370801	0.609890299606906				ENSMUSG00000013495	280.837	-0.280629	0.362637	-0.773856	0.439016	0.57952368421575
ENSMUSG00000013523	94.9553	0.612879	0.446209	1.37352	0.16959	0.432938808672356				ENSMUSG00000013523	94.9553	0.342483	0.445186	0.769302	0.441714	0.67287830877274				ENSMUSG00000013523	94.9553	1.01209	0.442189	2.28881	0.0220903	0.0607139621718081
ENSMUSG00000013539	12.8881	0.123496	1.15793	0.106652	0.915065	NA				ENSMUSG00000013539	12.8881	-0.116301	1.154	-0.100781	0.919724	NA				ENSMUSG00000013539	12.8881	-0.0628354	1.16441	-0.0539632	0.956964	0.974680171116863
ENSMUSG00000013584	208.896	0.40052	0.414562	0.96613	0.333979	0.617825815990921				ENSMUSG00000013584	208.896	-0.152889	0.416827	-0.366793	0.713773	0.861581329559836				ENSMUSG00000013584	208.896	1.63799	0.406279	4.03169	5.53769e-05	0.000395677464559468
ENSMUSG00000013593	1132.11	-0.594146	0.19577	-3.03492	0.00240603	0.0329044163976116				ENSMUSG00000013593	1132.11	-1.33186	0.196602	-6.7744	1.24922e-11	5.1280288180696e-09				ENSMUSG00000013593	1132.11	-1.47078	0.198359	-7.41475	1.21857e-13	7.92067627604721e-12
ENSMUSG00000013611	0.63512	0	5.39799	0	1	NA				ENSMUSG00000013611	0.63512	0	5.39799	0	1	NA				ENSMUSG00000013611	0.63512	0	5.39772	0	1	NA
ENSMUSG00000013622	259.239	0.122773	0.273923	0.448202	0.654007	0.83748155322932				ENSMUSG00000013622	259.239	-0.81396	0.277308	-2.93522	0.00333316	0.0334035441343302				ENSMUSG00000013622	259.239	-0.607013	0.278665	-2.17829	0.0293843	0.0759504064541837
ENSMUSG00000013629	47.1974	-1.16441	0.541368	-2.15087	0.0314862	0.168235016100251				ENSMUSG00000013629	47.1974	0.298347	0.498011	0.599078	0.549121	0.753409084427472				ENSMUSG00000013629	47.1974	-0.402666	0.514769	-0.782227	0.434081	0.575079219578488
ENSMUSG00000013646	12.7149	0.59152	1.4854	0.398223	0.690466	NA				ENSMUSG00000013646	12.7149	1.7098	1.45395	1.17597	0.239605	NA				ENSMUSG00000013646	12.7149	0.435875	1.49239	0.292064	0.770237	0.846961957682357
ENSMUSG00000013662	856.236	0.293066	0.296994	0.986777	0.323752	0.610530022353781				ENSMUSG00000013662	856.236	0.242501	0.296079	0.819043	0.412762	0.648521326667348				ENSMUSG00000013662	856.236	1.58048	0.294331	5.36974	7.88508e-08	1.22572799506219e-06
ENSMUSG00000013663	244.162	0.504155	0.350673	1.43768	0.150525	0.404841136837567				ENSMUSG00000013663	244.162	0.785746	0.347533	2.26093	0.0237638	0.11763982526289				ENSMUSG00000013663	244.162	0.402878	0.351865	1.14498	0.252219	0.391020624821722
ENSMUSG00000013698	1.98634	2.33772	3.17372	0.736586	0.461374	NA				ENSMUSG00000013698	1.98634	-2.48936	3.44925	-0.72171	0.470473	NA				ENSMUSG00000013698	1.98634	-2.51825	3.44918	-0.730102	0.465328	NA
ENSMUSG00000013701	36.5465	-0.0978947	0.588517	-0.166341	0.867888	0.944869017028629				ENSMUSG00000013701	36.5465	-1.15318	0.6008	-1.91941	0.0549319	0.196523291639086				ENSMUSG00000013701	36.5465	-1.81679	0.626173	-2.90141	0.00371485	0.0142285650832804
ENSMUSG00000013736	616.289	1.03254	0.234131	4.41009	1.03327e-05	0.000860801906596481				ENSMUSG00000013736	616.289	0.93989	0.233173	4.03087	5.5571e-05	0.00194461954647126				ENSMUSG00000013736	616.289	1.61583	0.232505	6.94967	3.66133e-12	1.73546901518347e-10
ENSMUSG00000013766	33.7056	0.076435	0.908867	0.0840992	0.932978	0.970448070807386				ENSMUSG00000013766	33.7056	0.549756	0.884447	0.621581	0.534217	0.741999019650951				ENSMUSG00000013766	33.7056	-1.12193	0.95744	-1.1718	0.241276	0.378806877460035
ENSMUSG00000013787	14.4008	-0.985935	1.43341	-0.687826	0.491562	NA				ENSMUSG00000013787	14.4008	-0.169166	1.40492	-0.12041	0.904159	NA				ENSMUSG00000013787	14.4008	-0.623923	1.42447	-0.438004	0.661384	0.765431809858978
ENSMUSG00000013822	1739.41	0.692554	0.315291	2.19655	0.0280523	0.157356223608057				ENSMUSG00000013822	1739.41	0.323443	0.315313	1.02578	0.304993	0.546356321974465				ENSMUSG00000013822	1739.41	1.12734	0.315063	3.57812	0.000346068	0.00188449256887458
ENSMUSG00000013833	70.5714	-0.317575	0.499935	-0.635233	0.525277	0.761282079477101				ENSMUSG00000013833	70.5714	0.490833	0.488308	1.00517	0.314814	0.555465871629921				ENSMUSG00000013833	70.5714	-2.05462	0.537465	-3.8228	0.000131943	0.000835421687589251
ENSMUSG00000013858	342.464	0.420117	0.374376	1.12218	0.261786	0.545436716876557				ENSMUSG00000013858	342.464	-0.306003	0.375305	-0.815346	0.414874	0.649641020520675				ENSMUSG00000013858	342.464	-1.4847	0.383462	-3.87182	0.000108028	0.000703283584927027
ENSMUSG00000013878	101.845	0.169138	0.399685	0.42318	0.672164	0.847753384174484				ENSMUSG00000013878	101.845	0.237963	0.393871	0.604165	0.545734	0.750484417598449				ENSMUSG00000013878	101.845	0.693268	0.392777	1.76504	0.0775569	0.161629386099043
ENSMUSG00000013921	5.278	1.00214	1.44186	0.695034	0.487034	NA				ENSMUSG00000013921	5.278	-0.275694	1.49929	-0.183883	0.854105	NA				ENSMUSG00000013921	5.278	0.55069	1.46013	0.377152	0.706061	0.800181312409219
ENSMUSG00000013928	9.89636	0.788785	1.03227	0.764124	0.444793	NA				ENSMUSG00000013928	9.89636	0.909316	1.01639	0.894657	0.37097	NA				ENSMUSG00000013928	9.89636	0.575487	1.03649	0.555225	0.578741	0.699693888550349
ENSMUSG00000013936	2.27429	0.603373	2.5903	0.232936	0.815811	NA				ENSMUSG00000013936	2.27429	0.849898	2.54404	0.334074	0.738324	NA				ENSMUSG00000013936	2.27429	1.78628	2.51688	0.70972	0.477878	NA
ENSMUSG00000013973	1482.11	0.588131	0.223144	2.63566	0.00839741	0.0748207543753225				ENSMUSG00000013973	1482.11	0.598877	0.222585	2.69055	0.00713339	0.0556833681142219				ENSMUSG00000013973	1482.11	1.06403	0.222642	4.7791	1.7608e-06	1.91832704425612e-05
ENSMUSG00000013974	3.11648	0.165228	2.17799	0.0758623	0.939529	NA				ENSMUSG00000013974	3.11648	-2.41895	2.49	-0.971466	0.331317	NA				ENSMUSG00000013974	3.11648	0.530086	2.1581	0.245626	0.805972	0.87013782173494
ENSMUSG00000013997	1272.59	0.535523	0.24421	2.19288	0.0283161	0.158260063897171				ENSMUSG00000013997	1272.59	0.512256	0.243658	2.10235	0.0355225	0.151773900749647				ENSMUSG00000013997	1272.59	1.04584	0.243619	4.29294	1.76326e-05	0.000145412158985687
ENSMUSG00000014030	40.0129	1.20288	0.790812	1.52107	0.128242	0.370605104255934				ENSMUSG00000014030	40.0129	0.444647	0.801498	0.55477	0.579052	0.776583767962076				ENSMUSG00000014030	40.0129	1.91882	0.778332	2.4653	0.0136898	0.0411173223555764
ENSMUSG00000014039	5.3234	-4.22302	2.1612	-1.95401	0.0506995	NA				ENSMUSG00000014039	5.3234	-0.992028	1.7493	-0.567101	0.570646	NA				ENSMUSG00000014039	5.3234	0.589381	1.6721	0.352479	0.724479	0.813513964497716
ENSMUSG00000014074	1720.58	0.178185	0.225603	0.789816	0.429635	0.698270541126529				ENSMUSG00000014074	1720.58	0.0206581	0.225431	0.0916385	0.926985	0.967542449018183				ENSMUSG00000014074	1720.58	-1.006	0.2277	-4.41808	9.9582e-06	8.82658728415583e-05
ENSMUSG00000014075	42.0994	2.06103	0.731163	2.81884	0.00481981	0.0516367496648067				ENSMUSG00000014075	42.0994	1.42132	0.737304	1.92772	0.0538897	0.194246706122493				ENSMUSG00000014075	42.0994	3.13359	0.716352	4.37437	1.21786e-05	0.000105163207243882
ENSMUSG00000014077	168.909	0.141603	0.338518	0.418303	0.675726	0.850199287325044				ENSMUSG00000014077	168.909	0.492877	0.331301	1.4877	0.13683	0.344919009992079				ENSMUSG00000014077	168.909	0.586631	0.333659	1.75818	0.0787173	0.163538800511289
ENSMUSG00000014158	17.7557	-0.914038	0.965825	-0.946381	0.343954	NA				ENSMUSG00000014158	17.7557	0.749238	0.896904	0.83536	0.403515	NA				ENSMUSG00000014158	17.7557	-1.25107	0.973063	-1.2857	0.198548	0.328885466812564
ENSMUSG00000014164	55.4794	-0.997446	0.750159	-1.32965	0.183635	0.450957329446448				ENSMUSG00000014164	55.4794	0.62406	0.719711	0.867098	0.385888	0.624575033173363				ENSMUSG00000014164	55.4794	-0.131289	0.732982	-0.179117	0.857846	0.90700873957599
ENSMUSG00000014177	564.929	-0.0808841	0.240343	-0.336536	0.736466	0.883558616741433				ENSMUSG00000014177	564.929	-0.331479	0.239913	-1.38166	0.167075	0.387396989482648				ENSMUSG00000014177	564.929	0.504257	0.238553	2.11382	0.0345309	0.0864222729724459
ENSMUSG00000014195	877.395	0.423898	0.196127	2.16135	0.0306684	0.165904802765105				ENSMUSG00000014195	877.395	0.210886	0.195736	1.0774	0.281303	0.525621587016391				ENSMUSG00000014195	877.395	0.528076	0.196139	2.69235	0.00709506	0.024064146714633
ENSMUSG00000014226	30.8703	-0.851852	0.740457	-1.15044	0.249962	NA				ENSMUSG00000014226	30.8703	-0.142307	0.719096	-0.197897	0.843126	0.928081894944676				ENSMUSG00000014226	30.8703	-0.913688	0.741512	-1.23219	0.217876	0.351969849003856
ENSMUSG00000014232	146.106	1.4839	0.46826	3.16896	0.00152985	0.0251823168688748				ENSMUSG00000014232	146.106	0.941684	0.469413	2.00609	0.0448468	0.172922708499059				ENSMUSG00000014232	146.106	1.30803	0.470008	2.78299	0.00538612	0.0192245608371789
ENSMUSG00000014243	342.438	-0.346298	0.289484	-1.19626	0.231595	0.510754633292264				ENSMUSG00000014243	342.438	-0.809163	0.289929	-2.79089	0.00525626	0.0451691496288212				ENSMUSG00000014243	342.438	-1.77627	0.298747	-5.94574	2.75206e-09	6.24670962625629e-08
ENSMUSG00000014245	18.9013	0.937664	1.02635	0.913593	0.360931	NA				ENSMUSG00000014245	18.9013	-0.17777	1.04996	-0.169311	0.865552	NA				ENSMUSG00000014245	18.9013	0.860108	1.02909	0.835793	0.403271	0.545953200784157
ENSMUSG00000014294	1566.91	-0.00931364	0.278993	-0.0333831	0.973369	0.987594749874528				ENSMUSG00000014294	1566.91	-1.02365	0.27956	-3.66165	0.0002506	0.00565465659354306				ENSMUSG00000014294	1566.91	-1.67694	0.281423	-5.95878	2.5413e-09	5.80842456511586e-08
ENSMUSG00000014301	173.124	-0.223138	0.363733	-0.613467	0.539568	0.771954841196368				ENSMUSG00000014301	173.124	-0.884824	0.365553	-2.42051	0.0154988	0.0905905614930875				ENSMUSG00000014301	173.124	-1.93702	0.380056	-5.09667	3.45686e-07	4.53216372036172e-06
ENSMUSG00000014313	849.256	0.553711	0.312456	1.77213	0.0763736	0.280185974759172				ENSMUSG00000014313	849.256	0.1913	0.312479	0.612199	0.540406	0.746924636198304				ENSMUSG00000014313	849.256	0.437402	0.312935	1.39774	0.162191	0.28286886564345
ENSMUSG00000014329	37.5878	-0.349866	0.714877	-0.489407	0.624554	0.82250844481943				ENSMUSG00000014329	37.5878	0.941712	0.670506	1.40448	0.160176	0.378128490246781				ENSMUSG00000014329	37.5878	0.210698	0.691498	0.304698	0.760596	0.839926974873835
ENSMUSG00000014349	141.511	-0.296955	0.368612	-0.805601	0.420473	0.689620064996806				ENSMUSG00000014349	141.511	0.469861	0.359736	1.30613	0.191509	0.419276297876314				ENSMUSG00000014349	141.511	-0.408252	0.369975	-1.10346	0.269828	0.410791466821111
ENSMUSG00000014353	573.747	-0.465011	0.292726	-1.58855	0.112161	0.344237301573036				ENSMUSG00000014353	573.747	-0.644959	0.292204	-2.20722	0.0272984	0.128975697847703				ENSMUSG00000014353	573.747	-0.345312	0.292774	-1.17945	0.238219	0.375538309286128
ENSMUSG00000014355	392.287	0.26657	0.280333	0.950903	0.341653	0.623904434623481				ENSMUSG00000014355	392.287	0.809361	0.275476	2.93804	0.00330292	0.033225356432615				ENSMUSG00000014355	392.287	0.629969	0.278391	2.26289	0.0236422	0.064053409086584
ENSMUSG00000014361	174.197	-0.0969018	0.364934	-0.265533	0.790599	0.911500413087365				ENSMUSG00000014361	174.197	0.0906469	0.357689	0.253424	0.799941	0.906633460757977				ENSMUSG00000014361	174.197	0.260805	0.359534	0.725396	0.468209	0.606981302110164
ENSMUSG00000014402	426.915	-0.24334	0.240123	-1.0134	0.310869	0.597186706616691				ENSMUSG00000014402	426.915	-0.187457	0.238251	-0.786803	0.431397	0.663922881922552				ENSMUSG00000014402	426.915	-0.170275	0.240123	-0.709113	0.478255	0.616528129589221
ENSMUSG00000014418	105.745	0.239412	0.422667	0.566432	0.5711	0.794059676891643				ENSMUSG00000014418	105.745	-0.195659	0.423726	-0.461758	0.644255	0.820736761004542				ENSMUSG00000014418	105.745	0.768266	0.417603	1.8397	0.0658117	0.142411810901669
ENSMUSG00000014426	964.943	-0.673165	0.217417	-3.0962	0.00196021	0.0289457228620055				ENSMUSG00000014426	964.943	-0.2461	0.215805	-1.14038	0.254128	0.496123929363024				ENSMUSG00000014426	964.943	-1.23266	0.219626	-5.61254	1.99378e-08	3.64776286693669e-07
ENSMUSG00000014444	35.325	1.16651	0.7201	1.61992	0.105249	0.333942736241934				ENSMUSG00000014444	35.325	0.938997	0.718305	1.30724	0.191131	0.419066814540134				ENSMUSG00000014444	35.325	-0.204257	0.750003	-0.272342	0.785359	0.8565388864028
ENSMUSG00000014470	349.419	-0.544329	0.274344	-1.98411	0.0472434	0.21284011692398				ENSMUSG00000014470	349.419	-0.519795	0.272779	-1.90555	0.0567084	0.200280941618672				ENSMUSG00000014470	349.419	-1.70752	0.282691	-6.04026	1.5387e-09	3.7328652524939e-08
ENSMUSG00000014496	211.527	0.0399638	0.333913	0.119683	0.904734	0.958826815024164				ENSMUSG00000014496	211.527	0.0206265	0.331113	0.0622946	0.950328	0.979769398442651				ENSMUSG00000014496	211.527	0.493629	0.330695	1.4927	0.135516	0.247700797814726
ENSMUSG00000014498	57.7894	-2.46126	0.496447	-4.95774	7.13162e-07	0.000114991621210768				ENSMUSG00000014498	57.7894	-1.11461	0.441839	-2.52265	0.0116474	0.0756157742906475				ENSMUSG00000014498	57.7894	-2.31412	0.476761	-4.85383	1.21098e-06	1.37473076904615e-05
ENSMUSG00000014503	4335.94	0.483502	0.220608	2.19168	0.0284027	0.15853791004437				ENSMUSG00000014503	4335.94	0.633854	0.220243	2.87797	0.00400239	0.0382089049250186				ENSMUSG00000014503	4335.94	1.68567	0.219973	7.6631	1.81498e-14	1.4265196384345e-12
ENSMUSG00000014504	221.062	0.789204	0.396509	1.99038	0.0465489	0.210755897156273				ENSMUSG00000014504	221.062	0.510967	0.396177	1.28974	0.19714	0.426542097902274				ENSMUSG00000014504	221.062	0.925016	0.396462	2.33318	0.0196389	0.0553490256640176
ENSMUSG00000014547	101.806	-0.677584	0.422358	-1.60429	0.108651	0.338987157449175				ENSMUSG00000014547	101.806	-0.239259	0.411974	-0.580763	0.5614	0.761736721982721				ENSMUSG00000014547	101.806	-0.609588	0.420851	-1.44846	0.147487	0.263700329553884
ENSMUSG00000014550	180.792	-0.311504	0.308559	-1.00954	0.312714	0.59934773369665				ENSMUSG00000014550	180.792	0.0552569	0.30141	0.183328	0.85454	0.933904326849624				ENSMUSG00000014550	180.792	0.185511	0.303383	0.611475	0.540885	0.66872652760814
ENSMUSG00000014551	1312.05	-0.33229	0.208631	-1.59271	0.111225	0.342693056879152				ENSMUSG00000014551	1312.05	-0.73525	0.208727	-3.52254	0.000427429	0.00823456989648267				ENSMUSG00000014551	1312.05	-0.552029	0.209328	-2.63714	0.00836081	0.0274272291996063
ENSMUSG00000014554	402.547	-0.384187	0.244698	-1.57005	0.116404	0.35068007241087				ENSMUSG00000014554	402.547	-1.17054	0.246745	-4.74391	2.09629e-06	0.000171883614197301				ENSMUSG00000014554	402.547	-0.811666	0.2471	-3.28477	0.00102065	0.00476169362293692
ENSMUSG00000014592	678.688	-0.279573	0.226074	-1.23664	0.216221	0.493464661181502				ENSMUSG00000014592	678.688	-0.0617953	0.224197	-0.27563	0.782832	0.897151263187831				ENSMUSG00000014592	678.688	0.0147246	0.225381	0.065332	0.94791	0.968210381060051
ENSMUSG00000014599	230.265	0.333318	0.389445	0.85588	0.392064	0.667484278750168				ENSMUSG00000014599	230.265	0.269748	0.387684	0.695795	0.486557	0.707304202297455				ENSMUSG00000014599	230.265	0.245741	0.390683	0.629004	0.529347	0.660249583909611
ENSMUSG00000014601	712.892	-0.569078	0.278228	-2.04537	0.0408186	0.195338954653267				ENSMUSG00000014601	712.892	-0.188638	0.2764	-0.682485	0.494933	0.713545908595027				ENSMUSG00000014601	712.892	-0.340592	0.277945	-1.22539	0.220428	0.354789891865456
ENSMUSG00000014606	138.457	-1.41153	0.481108	-2.93392	0.00334713	0.0408063635633115				ENSMUSG00000014606	138.457	-1.5872	0.479561	-3.30969	0.000933994	0.013768668247577				ENSMUSG00000014606	138.457	-1.65635	0.484407	-3.41933	0.000627758	0.00314593605479966
ENSMUSG00000014609	1.59823	-0.708912	2.75445	-0.25737	0.796893	NA				ENSMUSG00000014609	1.59823	-0.994792	2.72263	-0.365379	0.714829	NA				ENSMUSG00000014609	1.59823	1.43121	2.45065	0.584012	0.559212	NA
ENSMUSG00000014633	264.463	1.50834	0.353779	4.26352	2.01234e-05	0.0013874035046883				ENSMUSG00000014633	264.463	1.27414	0.35305	3.60896	0.000307427	0.0065232033313959				ENSMUSG00000014633	264.463	2.35432	0.350033	6.72599	1.74402e-11	7.12699363120822e-10
ENSMUSG00000014668	339.652	-0.0969932	0.250645	-0.386974	0.698776	0.865204308804229				ENSMUSG00000014668	339.652	-0.487155	0.250864	-1.94191	0.0521478	0.18989203719818				ENSMUSG00000014668	339.652	-0.404022	0.252801	-1.59818	0.110003	0.211193687411576
ENSMUSG00000014725	9.15499	-1.66302	1.54602	-1.07568	0.282071	NA				ENSMUSG00000014725	9.15499	1.04843	1.21724	0.861315	0.389065	NA				ENSMUSG00000014725	9.15499	1.09832	1.22593	0.895911	0.3703	0.515030460221264
ENSMUSG00000014748	220.057	-0.434698	0.324387	-1.34006	0.180226	0.446516031162485				ENSMUSG00000014748	220.057	-0.681504	0.323831	-2.10451	0.035334	0.151551054042361				ENSMUSG00000014748	220.057	-1.26264	0.330918	-3.81557	0.00013587	0.000855014657354285
ENSMUSG00000014763	133.279	0.0162809	0.426382	0.0381837	0.969541	0.98630966800396				ENSMUSG00000014763	133.279	-0.320564	0.426092	-0.752334	0.45185	0.681157475544278				ENSMUSG00000014763	133.279	1.38937	0.412074	3.37165	0.000747193	0.00364487519279874
ENSMUSG00000014767	1288.53	0.819567	0.211555	3.87401	0.00010706	0.00416450178865912				ENSMUSG00000014767	1288.53	0.234731	0.211838	1.10807	0.267832	0.512656892664999				ENSMUSG00000014767	1288.53	-0.370095	0.213904	-1.73019	0.0835957	0.171568357787387
ENSMUSG00000014769	1346.39	2.07811	0.314989	6.59741	4.18391e-11	5.22831544110325e-08				ENSMUSG00000014769	1346.39	1.00746	0.315707	3.19111	0.00141725	0.0182486978779402				ENSMUSG00000014769	1346.39	1.79742	0.315397	5.69889	1.20587e-08	2.33706654938719e-07
ENSMUSG00000014771	837.12	0.855835	0.255384	3.35118	0.000804692	0.016309540440497				ENSMUSG00000014771	837.12	0.283251	0.255675	1.10785	0.267925	0.51274170986354				ENSMUSG00000014771	837.12	-0.872659	0.259796	-3.35902	0.000782207	0.00379404869151954
ENSMUSG00000014776	8.62591	-0.126068	0.985399	-0.127936	0.8982	NA				ENSMUSG00000014776	8.62591	-1.90982	1.06669	-1.79042	0.0733862	NA				ENSMUSG00000014776	8.62591	-2.00877	1.07902	-1.86167	0.0626497	0.137012770393514
ENSMUSG00000014778	9.1913	2.04367	1.27741	1.59985	0.109632	NA				ENSMUSG00000014778	9.1913	1.55836	1.28125	1.21629	0.223876	NA				ENSMUSG00000014778	9.1913	1.53792	1.29171	1.1906	0.233809	0.370812388057559
ENSMUSG00000014782	9.88953	0.278582	1.18942	0.234217	0.814817	NA				ENSMUSG00000014782	9.88953	1.18344	1.14593	1.03274	0.301727	NA				ENSMUSG00000014782	9.88953	-0.0412896	1.19945	-0.0344238	0.972539	0.984878162590712
ENSMUSG00000014786	3.62841	0.04565	1.97562	0.0231067	0.981565	NA				ENSMUSG00000014786	3.62841	2.05224	1.82978	1.12157	0.262044	NA				ENSMUSG00000014786	3.62841	-3.38281	2.30102	-1.47013	0.141526	0.255648190938868
ENSMUSG00000014791	1.63706	-2.12401	3.60072	-0.589885	0.555267	NA				ENSMUSG00000014791	1.63706	1.74656	3.34481	0.522169	0.601553	NA				ENSMUSG00000014791	1.63706	-2.51592	3.60064	-0.698743	0.484713	NA
ENSMUSG00000014837	17.3287	-1.03581	0.978506	-1.05856	0.2898	NA				ENSMUSG00000014837	17.3287	-1.85822	0.999613	-1.85894	0.063036	NA				ENSMUSG00000014837	17.3287	-0.263888	0.956334	-0.275937	0.782596	0.854664605332502
ENSMUSG00000014846	16.4843	-0.87371	0.905498	-0.964895	0.334597	NA				ENSMUSG00000014846	16.4843	-1.26692	0.906969	-1.39688	0.162451	NA				ENSMUSG00000014846	16.4843	-1.54351	0.929576	-1.66045	0.0968238	0.191620126007582
ENSMUSG00000014850	565.907	-0.101957	0.267176	-0.38161	0.702751	0.867012304882845				ENSMUSG00000014850	565.907	-0.0059408	0.265394	-0.0223849	0.982141	0.992838641610285				ENSMUSG00000014850	565.907	0.564481	0.265081	2.12946	0.0332159	0.0836507064632783
ENSMUSG00000014856	55.7794	0.960801	0.625679	1.53561	0.124633	0.364739702034199				ENSMUSG00000014856	55.7794	1.46659	0.612793	2.39328	0.0166984	0.0946983769314571				ENSMUSG00000014856	55.7794	1.64684	0.615334	2.67634	0.00744312	0.0249534862342796
ENSMUSG00000014859	610.533	-0.00263884	0.223564	-0.0118035	0.990582	0.99508404758038				ENSMUSG00000014859	610.533	-0.242502	0.223248	-1.08624	0.277371	0.521531443401607				ENSMUSG00000014859	610.533	-0.611063	0.226205	-2.70137	0.0069054	0.0235609406190921
ENSMUSG00000014867	4680.15	-0.5572	0.179645	-3.10167	0.00192431	0.0286696983191866				ENSMUSG00000014867	4680.15	-0.619108	0.179469	-3.44966	0.000561293	0.00985309650603011				ENSMUSG00000014867	4680.15	-0.446484	0.179687	-2.48478	0.0129631	0.0393567741510861
ENSMUSG00000014873	111.368	0.0528776	0.382918	0.138091	0.890168	0.955315593632269				ENSMUSG00000014873	111.368	-0.344636	0.383436	-0.898811	0.368753	0.609241858311787				ENSMUSG00000014873	111.368	-0.0260239	0.383925	-0.0677839	0.945958	0.967048722685228
ENSMUSG00000014905	60.0269	0.307779	0.497415	0.618757	0.536076	0.769109239830609				ENSMUSG00000014905	60.0269	-0.380243	0.501871	-0.757652	0.448659	0.679225850771193				ENSMUSG00000014905	60.0269	-0.667319	0.512414	-1.3023	0.192813	0.321889805470898
ENSMUSG00000014907	179.472	-0.224716	0.351024	-0.640174	0.52206	0.759131563175753				ENSMUSG00000014907	179.472	0.248629	0.34727	0.715955	0.474019	0.699365403801017				ENSMUSG00000014907	179.472	-2.06591	0.370895	-5.57007	2.54639e-08	4.51925618992488e-07
ENSMUSG00000014932	333.522	0.0822193	0.301485	0.272714	0.785073	0.908492010019867				ENSMUSG00000014932	333.522	0.0109214	0.300051	0.0363985	0.970965	0.988845892330853				ENSMUSG00000014932	333.522	0.322725	0.300723	1.07316	0.283197	0.4259154897596
ENSMUSG00000014956	194.803	0.0715922	0.417606	0.171435	0.863882	0.943265294139739				ENSMUSG00000014956	194.803	0.247047	0.413939	0.59682	0.550628	0.754300973660099				ENSMUSG00000014956	194.803	0.651618	0.414276	1.57291	0.11574	0.219470395496693
ENSMUSG00000014959	2261.72	-0.44022	0.194761	-2.26031	0.0238023	0.14352636299552				ENSMUSG00000014959	2261.72	-0.536418	0.194512	-2.75776	0.00581993	0.0486041866557051				ENSMUSG00000014959	2261.72	-0.726151	0.195316	-3.71782	0.000200947	0.00118969633373249
ENSMUSG00000014980	3.44198	0.350771	2.13354	0.164408	0.86941	NA				ENSMUSG00000014980	3.44198	-0.113902	2.13932	-0.0532422	0.957539	NA				ENSMUSG00000014980	3.44198	-4.26424	2.51597	-1.69487	0.0901009	0.181604664029328
ENSMUSG00000015002	170.759	0.0354406	0.393253	0.0901215	0.928191	0.968805664741639				ENSMUSG00000015002	170.759	-0.567078	0.395209	-1.43488	0.151322	0.366641425200607				ENSMUSG00000015002	170.759	0.455539	0.391271	1.16425	0.244321	0.382535233639174
ENSMUSG00000015013	179.051	1.59252	0.405678	3.92557	8.65249e-05	0.00361569909203593				ENSMUSG00000015013	179.051	1.0821	0.407578	2.65496	0.00793173	0.0595744670420414				ENSMUSG00000015013	179.051	3.21683	0.394553	8.1531	3.54716e-16	4.10856711625576e-14
ENSMUSG00000015016	43.3911	-0.530445	0.601403	-0.882012	0.37777	0.654822777512085				ENSMUSG00000015016	43.3911	-0.184464	0.587289	-0.314094	0.75345	0.882254307092523				ENSMUSG00000015016	43.3911	-0.633306	0.602466	-1.05119	0.293171	0.436484671422839
ENSMUSG00000015023	774.424	-0.0684335	0.246622	-0.277483	0.781409	0.906949573387969				ENSMUSG00000015023	774.424	-0.00737784	0.245629	-0.0300365	0.976038	0.990233173928966				ENSMUSG00000015023	774.424	-0.0569249	0.246962	-0.2305	0.817703	0.878738367002471
ENSMUSG00000015027	35.7702	-0.596368	0.70543	-0.845396	0.39789	0.673274303735544				ENSMUSG00000015027	35.7702	-0.618551	0.69492	-0.890104	0.37341	0.612480127594304				ENSMUSG00000015027	35.7702	1.10434	0.670409	1.64727	0.0995035	0.195745299573679
ENSMUSG00000015053	1.99465	-2.83115	2.57162	-1.10092	0.270931	NA				ENSMUSG00000015053	1.99465	-1.38243	2.27263	-0.608295	0.542992	NA				ENSMUSG00000015053	1.99465	-4.68036	2.57977	-1.81425	0.0696388	NA
ENSMUSG00000015083	38.7275	0.836058	0.760662	1.09912	0.271716	0.555488875983495				ENSMUSG00000015083	38.7275	1.31177	0.74092	1.77046	0.0766498	0.240143856666659				ENSMUSG00000015083	38.7275	1.84281	0.738212	2.49632	0.012549	0.0383033551448633
ENSMUSG00000015085	44.2094	0.0791226	0.499673	0.158349	0.874182	0.946589165118433				ENSMUSG00000015085	44.2094	-0.897256	0.511292	-1.75488	0.0792797	0.245383342703406				ENSMUSG00000015085	44.2094	-1.1876	0.524212	-2.2655	0.0234823	0.0637211273628645
ENSMUSG00000015087	122.023	-0.408758	0.398519	-1.02569	0.305036	0.590988870795452				ENSMUSG00000015087	122.023	0.00492026	0.391947	0.0125534	0.989984	0.995943112739777				ENSMUSG00000015087	122.023	-1.29565	0.410516	-3.15614	0.00159873	0.0069670217648618
ENSMUSG00000015090	10.3399	-0.72341	1.31949	-0.548249	0.583521	NA				ENSMUSG00000015090	10.3399	-1.36367	1.34738	-1.01209	0.311495	NA				ENSMUSG00000015090	10.3399	1.44657	1.21379	1.19178	0.233346	0.370316909206439
ENSMUSG00000015092	513.507	-0.471205	0.32463	-1.45151	0.146637	0.399000904855062				ENSMUSG00000015092	513.507	-0.913333	0.32483	-2.81172	0.00492768	0.0433578725528373				ENSMUSG00000015092	513.507	-2.48157	0.334035	-7.42906	1.09374e-13	7.231359402973e-12
ENSMUSG00000015093	7.12458	0.697707	1.39451	0.500324	0.616847	NA				ENSMUSG00000015093	7.12458	-2.22034	1.54832	-1.43404	0.151562	NA				ENSMUSG00000015093	7.12458	-0.539031	1.43806	-0.374832	0.707785	0.800915206536152
ENSMUSG00000015094	54.6936	0.386094	0.563723	0.684901	0.493406	0.741741198134407				ENSMUSG00000015094	54.6936	-0.133443	0.565834	-0.235834	0.813561	0.914303372516916				ENSMUSG00000015094	54.6936	-0.756521	0.58277	-1.29815	0.194236	0.323517476946451
ENSMUSG00000015095	112.496	-1.11132	0.401819	-2.76572	0.00567977	0.0573542013820583				ENSMUSG00000015095	112.496	-1.04821	0.3969	-2.64098	0.00826664	0.061029466073076				ENSMUSG00000015095	112.496	-1.3939	0.405662	-3.43611	0.000590141	0.00298147461466445
ENSMUSG00000015112	131.446	-0.176386	0.477102	-0.369703	0.711604	0.870415525229759				ENSMUSG00000015112	131.446	0.796693	0.45813	1.73901	0.0820329	0.250798419087782				ENSMUSG00000015112	131.446	1.3004	0.457461	2.84266	0.00447389	0.0166105431925989
ENSMUSG00000015120	309.004	0.145885	0.304655	0.478853	0.632043	0.826817313645365				ENSMUSG00000015120	309.004	-0.36246	0.305215	-1.18756	0.235007	0.471916100269765				ENSMUSG00000015120	309.004	-1.37908	0.313837	-4.39426	1.11151e-05	9.73088531221066e-05
ENSMUSG00000015126	291.471	-0.184148	0.298534	-0.61684	0.53734	0.770038385680513				ENSMUSG00000015126	291.471	-0.562997	0.298653	-1.88512	0.0594131	0.206082525247781				ENSMUSG00000015126	291.471	-1.64107	0.308481	-5.31985	1.03855e-07	1.5603751061407e-06
ENSMUSG00000015127	3.17944	-0.0829043	1.90288	-0.0435678	0.965249	NA				ENSMUSG00000015127	3.17944	0.472353	1.8379	0.257007	0.797174	NA				ENSMUSG00000015127	3.17944	-0.47602	1.92432	-0.247371	0.804621	0.869532723136326
ENSMUSG00000015133	1.93062	-1.80873	2.68081	-0.674695	0.499869	NA				ENSMUSG00000015133	1.93062	-0.360623	2.39555	-0.150538	0.88034	NA				ENSMUSG00000015133	1.93062	-0.489905	2.43429	-0.201251	0.840502	NA
ENSMUSG00000015143	357.407	-0.189294	0.322153	-0.58759	0.556808	0.783449201987352				ENSMUSG00000015143	357.407	-0.493253	0.32199	-1.53189	0.12555	0.325794763044053				ENSMUSG00000015143	357.407	-0.950074	0.326393	-2.91083	0.00360474	0.013893966173428
ENSMUSG00000015149	69.3163	0.0591682	0.446124	0.132627	0.894488	0.957016792759393				ENSMUSG00000015149	69.3163	0.188506	0.439292	0.429114	0.66784	0.83523068521519				ENSMUSG00000015149	69.3163	0.02753	0.44602	0.0617237	0.950783	0.970180150727894
ENSMUSG00000015165	97.1444	0.159729	0.39087	0.40865	0.682797	0.855035697368038				ENSMUSG00000015165	97.1444	-0.348639	0.392766	-0.88765	0.374729	0.613699724763814				ENSMUSG00000015165	97.1444	-0.134779	0.394378	-0.341752	0.732538	0.819695132528142
ENSMUSG00000015176	660.635	0.191764	0.216059	0.887551	0.374782	0.653303821491913				ENSMUSG00000015176	660.635	-0.279187	0.216398	-1.29016	0.196996	0.426542097902274				ENSMUSG00000015176	660.635	-0.704489	0.219694	-3.20668	0.00134274	0.00599563603104047
ENSMUSG00000015202	233.68	-0.836191	0.270915	-3.08654	0.00202498	0.0295529525700318				ENSMUSG00000015202	233.68	-0.576512	0.266391	-2.16415	0.0304526	0.137879758464914				ENSMUSG00000015202	233.68	-1.18883	0.274135	-4.33668	1.44653e-05	0.000122506062129485
ENSMUSG00000015214	2.25731	0	3.31673	0	1	NA				ENSMUSG00000015214	2.25731	4.15769	3.01048	1.38107	0.167256	NA				ENSMUSG00000015214	2.25731	0	3.31667	0	1	NA
ENSMUSG00000015217	33.5265	0.091742	0.554559	0.165432	0.868604	0.944921208694404				ENSMUSG00000015217	33.5265	-0.605342	0.562025	-1.07707	0.281447	0.525792243753557				ENSMUSG00000015217	33.5265	-1.1152	0.582162	-1.91562	0.0554138	0.12445674893684
ENSMUSG00000015222	44.4171	-1.00362	0.573996	-1.74849	0.0803799	0.28800123850488				ENSMUSG00000015222	44.4171	-0.180588	0.536652	-0.336509	0.736487	0.873004248566128				ENSMUSG00000015222	44.4171	-0.0907381	0.540521	-0.167872	0.866684	0.913118080068104
ENSMUSG00000015224	1.6462	-0.938192	2.73844	-0.3426	0.731899	NA				ENSMUSG00000015224	1.6462	0.605639	2.45211	0.246987	0.804918	NA				ENSMUSG00000015224	1.6462	-0.976056	2.57754	-0.378677	0.704928	NA
ENSMUSG00000015243	0.908024	0	3.95898	0	1	NA				ENSMUSG00000015243	0.908024	0	3.95898	0	1	NA				ENSMUSG00000015243	0.908024	0.58474	3.85689	0.151609	0.879495	NA
ENSMUSG00000015247	2.69485	1.03881	2.59276	0.400657	0.688673	NA				ENSMUSG00000015247	2.69485	-1.52354	2.76344	-0.55132	0.581414	NA				ENSMUSG00000015247	2.69485	-1.65017	2.75473	-0.599032	0.549151	NA
ENSMUSG00000015289	63.1921	0.815216	0.489282	1.66615	0.0956837	0.316186346795103				ENSMUSG00000015289	63.1921	0.542795	0.488326	1.11154	0.266335	0.511016720896003				ENSMUSG00000015289	63.1921	0.587371	0.492396	1.19288	0.232915	0.370055706553782
ENSMUSG00000015290	312.001	-0.20474	0.285847	-0.716256	0.473833	0.72976624129546				ENSMUSG00000015290	312.001	-0.818384	0.287	-2.85151	0.00435124	0.0399318614815721				ENSMUSG00000015290	312.001	-0.96667	0.29028	-3.33014	0.000868036	0.00413996562644066
ENSMUSG00000015291	48.3941	0.823477	0.637623	1.29148	0.196537	0.468292604695299				ENSMUSG00000015291	48.3941	1.29978	0.621326	2.09195	0.0364434	0.153982788071356				ENSMUSG00000015291	48.3941	1.79926	0.619538	2.90421	0.00368186	0.0141441745335396
ENSMUSG00000015305	357.279	0.035605	0.283219	0.125715	0.899957	0.957607755961131				ENSMUSG00000015305	357.279	0.467653	0.279709	1.67192	0.0945392	0.273446369311517				ENSMUSG00000015305	357.279	-0.244976	0.285379	-0.858421	0.39066	0.533994542240155
ENSMUSG00000015312	21.6558	0.207573	0.844092	0.245913	0.805749	NA				ENSMUSG00000015312	21.6558	1.05617	0.811759	1.30109	0.193228	NA				ENSMUSG00000015312	21.6558	1.01907	0.81956	1.24343	0.213709	0.347314091277369
ENSMUSG00000015316	46.6458	0.199484	0.721409	0.276519	0.782149	0.907150740017562				ENSMUSG00000015316	46.6458	-0.216632	0.722885	-0.299676	0.764424	0.887297163790258				ENSMUSG00000015316	46.6458	0.542821	0.714917	0.759278	0.447686	0.587345385126092
ENSMUSG00000015335	210.138	-0.0507435	0.300162	-0.169054	0.865754	0.94393563356634				ENSMUSG00000015335	210.138	-0.91294	0.303284	-3.01018	0.00261095	0.0285519124013464				ENSMUSG00000015335	210.138	-1.21555	0.309171	-3.93166	8.43616e-05	0.000570496314854699
ENSMUSG00000015337	366.246	-0.00869228	0.374136	-0.0232329	0.981464	0.990660343442591				ENSMUSG00000015337	366.246	-0.360055	0.374144	-0.962344	0.335877	0.577264403131394				ENSMUSG00000015337	366.246	-2.11873	0.385404	-5.49743	3.85367e-08	6.56700904807602e-07
ENSMUSG00000015340	2.16197	0.663974	3.01283	0.220382	0.825573	NA				ENSMUSG00000015340	2.16197	0.368744	2.98528	0.123521	0.901695	NA				ENSMUSG00000015340	2.16197	0	3.02001	0	1	NA
ENSMUSG00000015341	282.699	-0.11907	0.278346	-0.427776	0.668814	0.845810945553806				ENSMUSG00000015341	282.699	-0.405018	0.277959	-1.45711	0.145085	0.357268737276755				ENSMUSG00000015341	282.699	-0.221129	0.279382	-0.791493	0.428656	0.570098213579126
ENSMUSG00000015342	24.0336	-0.973971	0.74042	-1.31543	0.188365	NA				ENSMUSG00000015342	24.0336	-0.765204	0.725676	-1.05447	0.291668	NA				ENSMUSG00000015342	24.0336	-2.46738	0.797596	-3.09352	0.00197798	0.00831397948366573
ENSMUSG00000015354	24.0896	0.566705	0.914459	0.619716	0.535445	NA				ENSMUSG00000015354	24.0896	-0.142936	0.930258	-0.153652	0.877884	NA				ENSMUSG00000015354	24.0896	1.83502	0.88065	2.08371	0.0371863	0.0916127559587498
ENSMUSG00000015357	218.796	0.0434183	0.299335	0.145049	0.884672	0.952704074921196				ENSMUSG00000015357	218.796	-0.337394	0.299559	-1.1263	0.260037	0.50351274703775				ENSMUSG00000015357	218.796	0.224092	0.298436	0.750888	0.45272	0.591882484251208
ENSMUSG00000015363	6.70221	-6.0353	2.28604	-2.64006	0.00828908	NA				ENSMUSG00000015363	6.70221	-0.356313	1.79762	-0.198214	0.842878	NA				ENSMUSG00000015363	6.70221	-6.42723	2.28601	-2.81155	0.00493038	0.0179217773665121
ENSMUSG00000015365	39.8908	0.0798733	0.63249	0.126284	0.899507	0.957607755961131				ENSMUSG00000015365	39.8908	-0.0491743	0.62877	-0.078207	0.937663	0.972563764737063				ENSMUSG00000015365	39.8908	-2.50198	0.719378	-3.47798	0.000505212	0.00261518730410874
ENSMUSG00000015377	11.3245	-1.69958	1.3558	-1.25356	0.210003	NA				ENSMUSG00000015377	11.3245	0.682335	1.26137	0.540948	0.588543	NA				ENSMUSG00000015377	11.3245	-6.37287	1.90485	-3.3456	0.000821055	0.00394939512227055
ENSMUSG00000015401	98.3693	0.318176	0.541192	0.587917	0.556588	0.783328158918646				ENSMUSG00000015401	98.3693	0.740249	0.5246	1.41107	0.158223	0.375437163589359				ENSMUSG00000015401	98.3693	2.41022	0.51086	4.71798	2.38199e-06	2.50303495867546e-05
ENSMUSG00000015405	8.40877	3.63979	1.88317	1.9328	0.0532612	NA				ENSMUSG00000015405	8.40877	0	2.31649	0	1	NA				ENSMUSG00000015405	8.40877	5.85493	1.8291	3.201	0.00136953	0.00609583106423086
ENSMUSG00000015461	305.734	-0.380105	0.434784	-0.874239	0.381988	0.658782862181268				ENSMUSG00000015461	305.734	-0.525919	0.434229	-1.21116	0.225835	0.461741169088298				ENSMUSG00000015461	305.734	-1.52803	0.440675	-3.46747	0.000525375	0.00270682214141044
ENSMUSG00000015467	5.12301	2.11832	1.62621	1.30261	0.192707	NA				ENSMUSG00000015467	5.12301	2.25452	1.61206	1.39854	0.161952	NA				ENSMUSG00000015467	5.12301	-0.345435	1.77542	-0.194565	0.845734	0.898953020731875
ENSMUSG00000015468	2.33559	3.6889	3.07885	1.19814	0.230862	NA				ENSMUSG00000015468	2.33559	3.87894	3.06604	1.26513	0.205825	NA				ENSMUSG00000015468	2.33559	0	3.36264	0	1	NA
ENSMUSG00000015474	324.455	0.577665	0.295946	1.95193	0.0509469	0.221634443946205				ENSMUSG00000015474	324.455	0.336582	0.295274	1.1399	0.254329	0.496243840351345				ENSMUSG00000015474	324.455	1.05673	0.293791	3.59689	0.000322044	0.00177181657098351
ENSMUSG00000015478	159.122	1.6845	0.375192	4.48971	7.13199e-06	0.000670084428680452				ENSMUSG00000015478	159.122	1.37425	0.374914	3.6655	0.000246859	0.00561775990278973				ENSMUSG00000015478	159.122	1.39051	0.37772	3.68131	0.000232035	0.00134333427965726
ENSMUSG00000015488	199.299	0.115383	0.304361	0.3791	0.704614	0.868239060511912				ENSMUSG00000015488	199.299	-0.161553	0.30388	-0.531633	0.59498	0.784966602681364				ENSMUSG00000015488	199.299	-0.599247	0.310443	-1.9303	0.05357	0.121234978315781
ENSMUSG00000015501	171.956	-0.877473	0.360981	-2.4308	0.0150656	0.108917942650649				ENSMUSG00000015501	171.956	0.416193	0.34226	1.21602	0.223979	0.459214397466476				ENSMUSG00000015501	171.956	-0.25531	0.351299	-0.726762	0.467372	0.606202024453624
ENSMUSG00000015522	245.223	-0.314886	0.314877	-1.00003	0.317297	0.603784243064131				ENSMUSG00000015522	245.223	-0.503181	0.313729	-1.60387	0.108742	0.298356718759198				ENSMUSG00000015522	245.223	-0.00528199	0.313297	-0.0168593	0.986549	0.993590159180893
ENSMUSG00000015536	177.387	1.17107	0.360919	3.24469	0.0011758	0.0213650654800868				ENSMUSG00000015536	177.387	1.41206	0.355005	3.97758	6.96208e-05	0.00226543448111281				ENSMUSG00000015536	177.387	2.21859	0.352137	6.30036	2.9695e-10	8.78025883163634e-09
ENSMUSG00000015542	336.891	-0.634281	0.351079	-1.80666	0.070815	0.267954989125635				ENSMUSG00000015542	336.891	-0.932432	0.350908	-2.6572	0.00787938	0.0593902834259025				ENSMUSG00000015542	336.891	-1.65421	0.356788	-4.63638	3.54563e-06	3.56065715295594e-05
ENSMUSG00000015568	152.654	0.907618	0.436955	2.07714	0.0377882	0.187045247808096				ENSMUSG00000015568	152.654	0.731993	0.43497	1.68286	0.0924026	0.269973412256807				ENSMUSG00000015568	152.654	1.77863	0.429663	4.1396	3.47911e-05	0.000262852984984041
ENSMUSG00000015575	1188.93	0.855088	0.218728	3.90937	9.25376e-05	0.00376056147012439				ENSMUSG00000015575	1188.93	-0.0210551	0.219563	-0.0958955	0.923604	0.966054607478765				ENSMUSG00000015575	1188.93	0.512706	0.219494	2.33586	0.0194987	0.0550443141905338
ENSMUSG00000015597	238.7	0.472651	0.347005	1.36209	0.173171	0.43772198889865				ENSMUSG00000015597	238.7	0.0754072	0.347376	0.217077	0.828149	0.923019020140713				ENSMUSG00000015597	238.7	0.579389	0.346646	1.67141	0.0946402	0.188436444249844
ENSMUSG00000015599	33.9052	-0.678611	0.634226	-1.06998	0.284627	0.568628642523965				ENSMUSG00000015599	33.9052	-0.338045	0.622887	-0.542707	0.587331	0.780878700432796				ENSMUSG00000015599	33.9052	-2.57846	0.693059	-3.72041	0.000198901	0.00117985003207303
ENSMUSG00000015605	547.394	-1.06565	0.330145	-3.22784	0.0012473	0.0221479321571563				ENSMUSG00000015605	547.394	-0.995806	0.329106	-3.02579	0.00247982	0.0275412302792612				ENSMUSG00000015605	547.394	-2.22251	0.335785	-6.61885	3.62e-11	1.3470061307075e-09
ENSMUSG00000015619	103.638	0.629898	0.523252	1.20381	0.228661	0.507194726581811				ENSMUSG00000015619	103.638	0.78459	0.515869	1.52091	0.128282	0.330329185077045				ENSMUSG00000015619	103.638	1.78875	0.510074	3.50684	0.000453456	0.00237763566344314
ENSMUSG00000015647	569.277	0.139151	0.324799	0.428422	0.668344	0.845706568610848				ENSMUSG00000015647	569.277	0.244278	0.323864	0.754261	0.450693	0.680639311934716				ENSMUSG00000015647	569.277	-0.630709	0.327756	-1.92433	0.0543136	0.122611412782753
ENSMUSG00000015652	1.51908	1.61343	3.14381	0.513209	0.607805	NA				ENSMUSG00000015652	1.51908	2.05758	3.07112	0.669976	0.502873	NA				ENSMUSG00000015652	1.51908	0	3.30133	0	1	NA
ENSMUSG00000015653	584.523	-0.105385	0.27836	-0.378591	0.704992	0.868362889577818				ENSMUSG00000015653	584.523	-0.455469	0.278365	-1.63623	0.101791	0.286578211546151				ENSMUSG00000015653	584.523	-0.39608	0.279772	-1.41572	0.156856	0.275904459452668
ENSMUSG00000015656	581.296	0.758461	0.264492	2.86762	0.00413578	0.0470368502457455				ENSMUSG00000015656	581.296	0.611752	0.26394	2.31777	0.0204617	0.107060825261274				ENSMUSG00000015656	581.296	0.553021	0.265551	2.08254	0.0372932	0.0917587256232503
ENSMUSG00000015659	193.573	-0.059409	0.39171	-0.151666	0.879451	0.949814039196645				ENSMUSG00000015659	193.573	-0.15608	0.390154	-0.400048	0.689121	0.846071781608821				ENSMUSG00000015659	193.573	-0.185005	0.393242	-0.470462	0.638025	0.746979797068354
ENSMUSG00000015668	933.373	0.44464	0.261183	1.70241	0.0886789	0.303603647597455				ENSMUSG00000015668	933.373	0.229084	0.260934	0.877939	0.379977	0.619159290788776				ENSMUSG00000015668	933.373	0.297161	0.26182	1.13498	0.256382	0.395549254337396
ENSMUSG00000015671	1732.35	1.55174	0.306839	5.05719	4.25476e-07	7.73360458283443e-05				ENSMUSG00000015671	1732.35	1.22956	0.306796	4.00773	6.13051e-05	0.0020771735710267				ENSMUSG00000015671	1732.35	3.11347	0.305343	10.1966	2.05241e-24	1.85984904692662e-21
ENSMUSG00000015672	719.572	2.09174	0.339316	6.16458	7.06718e-10	5.8875495685754e-07				ENSMUSG00000015672	719.572	1.29043	0.340064	3.79467	0.00014784	0.00385688166506072				ENSMUSG00000015672	719.572	1.82081	0.340023	5.35496	8.5577e-08	1.31963314128063e-06
ENSMUSG00000015697	1380.96	0.0749212	0.208885	0.358672	0.71984	0.874923270339635				ENSMUSG00000015697	1380.96	-0.432102	0.209232	-2.06518	0.0389057	0.160200854234598				ENSMUSG00000015697	1380.96	0.317749	0.208686	1.52262	0.127855	0.236504142617686
ENSMUSG00000015702	6.87925	4.73728	1.78433	2.65494	0.00793232	NA				ENSMUSG00000015702	6.87925	4.07628	1.79242	2.27418	0.0229554	NA				ENSMUSG00000015702	6.87925	3.90289	1.80662	2.16032	0.0307475	0.078603670489706
ENSMUSG00000015709	1.2145	-2.12163	3.78114	-0.56111	0.574722	NA				ENSMUSG00000015709	1.2145	-0.224123	3.66132	-0.0612137	0.951189	NA				ENSMUSG00000015709	1.2145	-2.51354	3.78104	-0.664775	0.506194	NA
ENSMUSG00000015711	424.481	-0.0850212	0.234306	-0.362864	0.716706	0.87345032387225				ENSMUSG00000015711	424.481	0.138031	0.23111	0.597251	0.550339	0.754300973660099				ENSMUSG00000015711	424.481	0.22143	0.232741	0.9514	0.341401	0.485711807129916
ENSMUSG00000015714	305.254	-0.162799	0.289238	-0.562854	0.573534	0.795562637639072				ENSMUSG00000015714	305.254	0.0462932	0.28602	0.161853	0.871422	0.941459845814977				ENSMUSG00000015714	305.254	0.161366	0.287682	0.56092	0.574852	0.696413798529859
ENSMUSG00000015721	3852.78	-0.246422	0.299121	-0.82382	0.410042	0.68208393308275				ENSMUSG00000015721	3852.78	0.69578	0.298297	2.33251	0.0196741	0.104260934355366				ENSMUSG00000015721	3852.78	0.699342	0.298547	2.34248	0.019156	0.054235944870494
ENSMUSG00000015733	399.997	0.0385834	0.279011	0.138286	0.890014	0.955315593632269				ENSMUSG00000015733	399.997	0.0829593	0.277325	0.29914	0.764833	0.887578711936383				ENSMUSG00000015733	399.997	0.131257	0.279035	0.470395	0.638073	0.746979797068354
ENSMUSG00000015745	39.3914	0.668359	0.614203	1.08817	0.276519	0.560721679127882				ENSMUSG00000015745	39.3914	0.132672	0.617147	0.214977	0.829785	0.923400393825084				ENSMUSG00000015745	39.3914	0.187825	0.622501	0.301727	0.76286	0.84140794972725
ENSMUSG00000015747	84.2788	0.246418	0.477967	0.515554	0.606166	0.813189987892871				ENSMUSG00000015747	84.2788	0.363925	0.467171	0.778997	0.435981	0.667799860973471				ENSMUSG00000015747	84.2788	1.82248	0.452199	4.03027	5.57126e-05	0.00039789202783928
ENSMUSG00000015748	259.775	-0.140651	0.294162	-0.478143	0.632548	0.8270381057617				ENSMUSG00000015748	259.775	0.300528	0.288583	1.04139	0.297695	0.539713663028657				ENSMUSG00000015748	259.775	0.169787	0.291934	0.581595	0.56084	0.684895864689157
ENSMUSG00000015749	86.5311	0.923587	0.430327	2.14624	0.0318537	0.169654219911348				ENSMUSG00000015749	86.5311	1.10316	0.423357	2.60575	0.0091674	0.0651373151058166				ENSMUSG00000015749	86.5311	1.43862	0.423478	3.39716	0.000680883	0.00336941749397028
ENSMUSG00000015750	17.1877	-0.608295	0.83505	-0.728454	0.466336	NA				ENSMUSG00000015750	17.1877	-0.28205	0.807022	-0.349495	0.726718	NA				ENSMUSG00000015750	17.1877	0.241537	0.800725	0.301648	0.76292	0.84140794972725
ENSMUSG00000015755	212.69	0.447082	0.411281	1.08705	0.277016	0.561616833476236				ENSMUSG00000015755	212.69	0.75645	0.405934	1.86348	0.0623948	0.2122177989746				ENSMUSG00000015755	212.69	1.34661	0.405109	3.32408	0.000887118	0.00421141845356149
ENSMUSG00000015757	649.987	0.676456	0.241653	2.79928	0.00512164	0.0538958470945112				ENSMUSG00000015757	649.987	-0.236233	0.243366	-0.970691	0.331702	0.573095101268326				ENSMUSG00000015757	649.987	0.42462	0.242713	1.74947	0.0802099	0.166012777546216
ENSMUSG00000015759	1018.7	-0.294168	0.228841	-1.28547	0.198628	0.470713591281361				ENSMUSG00000015759	1018.7	-0.524399	0.228617	-2.29378	0.0218029	0.111822498958763				ENSMUSG00000015759	1018.7	-0.848172	0.230541	-3.67905	0.000234108	0.00135326077642293
ENSMUSG00000015766	1226.6	-0.832114	0.219533	-3.79038	0.000150418	0.0053513559141983				ENSMUSG00000015766	1226.6	-0.890612	0.218852	-4.06948	4.71179e-05	0.00172814180747653				ENSMUSG00000015766	1226.6	-0.476986	0.219015	-2.17787	0.0294158	0.0759937672949193
ENSMUSG00000015776	2792.21	-0.0593871	0.267388	-0.222101	0.824235	0.926349348036752				ENSMUSG00000015776	2792.21	-0.638775	0.267506	-2.38789	0.0169452	0.0954888984871026				ENSMUSG00000015776	2792.21	-1.10304	0.268279	-4.11156	3.93e-05	0.000292366508701587
ENSMUSG00000015787	1.50806	0	3.3047	0	1	NA				ENSMUSG00000015787	1.50806	1.11752	3.16459	0.353134	0.723988	NA				ENSMUSG00000015787	1.50806	3.71418	3.01841	1.23051	0.218507	NA
ENSMUSG00000015790	894.54	-0.00526478	0.221235	-0.0237972	0.981014	0.99062632722634				ENSMUSG00000015790	894.54	-0.552546	0.221639	-2.493	0.0126671	0.0798639344953158				ENSMUSG00000015790	894.54	-0.887164	0.223916	-3.96205	7.43103e-05	0.00050923022252836
ENSMUSG00000015804	7056.21	-0.270352	0.197105	-1.37162	0.170183	0.433470228167227				ENSMUSG00000015804	7056.21	-0.933854	0.197197	-4.73564	2.18367e-06	0.00017656275578468				ENSMUSG00000015804	7056.21	-1.20826	0.197543	-6.11647	9.56693e-10	2.49371590441365e-08
ENSMUSG00000015806	163.98	-0.433314	0.386071	-1.12237	0.261707	0.545436716876557				ENSMUSG00000015806	163.98	-0.585527	0.384524	-1.52273	0.127825	0.329616117162215				ENSMUSG00000015806	163.98	-0.647918	0.388532	-1.66761	0.0953935	0.189446630840439
ENSMUSG00000015812	258.027	-0.0304148	0.296614	-0.10254	0.918328	0.96491747657984				ENSMUSG00000015812	258.027	0.731835	0.285765	2.56097	0.0104381	0.0706888143825002				ENSMUSG00000015812	258.027	1.51967	0.283647	5.35761	8.43302e-08	1.30171026659192e-06
ENSMUSG00000015837	465.303	-0.0733203	0.268906	-0.272662	0.785113	0.908492010019867				ENSMUSG00000015837	465.303	-0.65484	0.269732	-2.42775	0.015193	0.0893835321950758				ENSMUSG00000015837	465.303	-0.499235	0.270991	-1.84226	0.0654374	0.141701368485671
ENSMUSG00000015839	60.4149	0.065761	0.598453	0.109885	0.912501	0.962497862739897				ENSMUSG00000015839	60.4149	1.39924	0.559571	2.50056	0.0123997	0.0790101444082647				ENSMUSG00000015839	60.4149	0.284772	0.584701	0.487038	0.626231	0.73744917580708
ENSMUSG00000015846	68.4696	-0.0794194	0.501813	-0.158265	0.874248	0.946589165118433				ENSMUSG00000015846	68.4696	-0.777853	0.507749	-1.53197	0.125531	0.325794763044053				ENSMUSG00000015846	68.4696	-0.148589	0.502988	-0.295413	0.767678	0.844780479379942
ENSMUSG00000015869	1090.53	-0.424326	0.232446	-1.82549	0.0679277	0.261470442134619				ENSMUSG00000015869	1090.53	-0.315165	0.231623	-1.36068	0.173614	0.395338829964053				ENSMUSG00000015869	1090.53	-0.532364	0.233008	-2.28475	0.0223275	0.0612128171190923
ENSMUSG00000015879	2.00483	0.665483	3.13319	0.212398	0.831797	NA				ENSMUSG00000015879	2.00483	0.235427	3.12095	0.0754343	0.939869	NA				ENSMUSG00000015879	2.00483	3.16496	2.85756	1.10757	0.268046	NA
ENSMUSG00000015880	2081.65	0.372346	0.243623	1.52837	0.126421	0.367673704202514				ENSMUSG00000015880	2081.65	-0.133625	0.243785	-0.548124	0.583606	0.778896002417837				ENSMUSG00000015880	2081.65	0.545927	0.243621	2.24089	0.0250335	0.0670022177337175
ENSMUSG00000015882	253.595	0.112607	0.327049	0.344311	0.730612	0.88086318455453				ENSMUSG00000015882	253.595	-0.420106	0.328331	-1.27952	0.200714	0.430510619257763				ENSMUSG00000015882	253.595	0.549134	0.325064	1.68931	0.0911601	0.183164312372341
ENSMUSG00000015889	2.99605	-0.884014	1.88811	-0.468201	0.639641	NA				ENSMUSG00000015889	2.99605	-5.01885	2.28735	-2.19417	0.0282231	NA				ENSMUSG00000015889	2.99605	-2.23567	2.00986	-1.11235	0.265986	NA
ENSMUSG00000015932	500.34	1.01093	0.250737	4.03186	5.5337e-05	0.00275226013855542				ENSMUSG00000015932	500.34	1.09833	0.248984	4.41124	1.0278e-05	0.000527389371412217				ENSMUSG00000015932	500.34	1.55337	0.248994	6.23859	4.41524e-10	1.23652052878187e-08
ENSMUSG00000015937	124.187	-1.00385	0.329751	-3.04428	0.0023324	0.0321171054392373				ENSMUSG00000015937	124.187	-0.675038	0.321428	-2.10012	0.0357179	0.1523041881658				ENSMUSG00000015937	124.187	-1.09352	0.330015	-3.31353	0.00092127	0.00434011225836678
ENSMUSG00000015942	6.50734	1.87568	1.76068	1.06531	0.286733	NA				ENSMUSG00000015942	6.50734	0.824201	1.77881	0.463344	0.643118	NA				ENSMUSG00000015942	6.50734	-0.24937	1.84982	-0.134808	0.892764	0.930327251041757
ENSMUSG00000015943	645.042	1.23024	0.377997	3.25463	0.0011354	0.0208650678806541				ENSMUSG00000015943	645.042	1.14885	0.377693	3.04176	0.00235202	0.0265922833591266				ENSMUSG00000015943	645.042	0.0241463	0.380805	0.0634086	0.949441	0.969067796022001
ENSMUSG00000015944	170.126	-1.13636	0.379037	-2.99801	0.00271745	0.0350986278264356				ENSMUSG00000015944	170.126	-0.0157512	0.366365	-0.0429933	0.965707	0.986627409803882				ENSMUSG00000015944	170.126	-0.678244	0.374141	-1.8128	0.069862	0.149040939174471
ENSMUSG00000015947	2.93475	0.776908	1.88506	0.412139	0.680237	NA				ENSMUSG00000015947	2.93475	-0.370153	1.96311	-0.188555	0.850442	NA				ENSMUSG00000015947	2.93475	1.07323	1.86088	0.576732	0.564121	NA
ENSMUSG00000015961	2987.15	-0.0603439	0.190949	-0.316021	0.751986	0.891708130886881				ENSMUSG00000015961	2987.15	-0.267455	0.190824	-1.40158	0.161042	0.379239651874569				ENSMUSG00000015961	2987.15	0.0578369	0.190994	0.30282	0.762027	0.840787086625052
ENSMUSG00000015966	292.248	-0.924418	0.309393	-2.98784	0.00280957	0.0360092807884574				ENSMUSG00000015966	292.248	-0.494317	0.305582	-1.61762	0.105744	0.293438005231637				ENSMUSG00000015966	292.248	-1.55482	0.314618	-4.94192	7.73572e-07	9.2810579175543e-06
ENSMUSG00000015968	101.405	-0.0120462	0.473645	-0.0254329	0.97971	0.99062632722634				ENSMUSG00000015968	101.405	0.159438	0.467343	0.341158	0.732985	0.871497026876099				ENSMUSG00000015968	101.405	0.462394	0.468446	0.987079	0.323604	0.467603198175056
ENSMUSG00000015970	724.312	-0.149378	0.257724	-0.579605	0.562181	0.787683587699909				ENSMUSG00000015970	724.312	0.402385	0.255279	1.57626	0.114967	0.309078056156005				ENSMUSG00000015970	724.312	0.237224	0.256867	0.923528	0.355732	0.500324124719276
ENSMUSG00000015971	686.148	0.268538	0.249408	1.07671	0.281612	0.56554345187482				ENSMUSG00000015971	686.148	-0.0602567	0.249353	-0.241652	0.80905	0.911675776144015				ENSMUSG00000015971	686.148	0.148243	0.250142	0.592635	0.553426	0.679053793604406
ENSMUSG00000015980	1.99827	-2.14133	2.81037	-0.761939	0.446096	NA				ENSMUSG00000015980	1.99827	-2.50435	2.81037	-0.891112	0.372869	NA				ENSMUSG00000015980	1.99827	2.3347	2.46709	0.946338	0.343976	NA
ENSMUSG00000015981	73.1028	0.918622	0.482104	1.90544	0.0567225	0.23676602335534				ENSMUSG00000015981	73.1028	1.1979	0.472048	2.53766	0.0111595	0.0734766818929026				ENSMUSG00000015981	73.1028	1.25881	0.475201	2.649	0.00807301	0.0266419731022977
ENSMUSG00000015994	485.594	-0.618776	0.289631	-2.13643	0.0326447	0.172489077854235				ENSMUSG00000015994	485.594	-0.950509	0.28956	-3.28259	0.00102856	0.014855029101306				ENSMUSG00000015994	485.594	-0.214286	0.288614	-0.742466	0.457805	0.596808623711174
ENSMUSG00000016018	313.422	0.138301	0.287299	0.481383	0.630244	0.825868291797297				ENSMUSG00000016018	313.422	0.303974	0.2832	1.07335	0.283112	0.526787525451516				ENSMUSG00000016018	313.422	1.20178	0.280578	4.28323	1.84201e-05	0.000150777021029566
ENSMUSG00000016024	23.696	2.06369	1.16461	1.77201	0.0763928	NA				ENSMUSG00000016024	23.696	0.912868	1.19397	0.764568	0.444529	NA				ENSMUSG00000016024	23.696	3.06885	1.14494	2.68036	0.00735427	0.024725559868046
ENSMUSG00000016028	604.661	-0.358091	0.286738	-1.24885	0.211721	0.487442411201044				ENSMUSG00000016028	604.661	0.560288	0.282945	1.9802	0.0476807	0.179631479970904				ENSMUSG00000016028	604.661	-0.350828	0.287191	-1.22158	0.221865	0.356321495039349
ENSMUSG00000016128	1407.23	-0.461207	0.239947	-1.92212	0.054591	0.231248292103266				ENSMUSG00000016128	1407.23	0.0122917	0.23852	0.0515331	0.958901	0.983982305161708				ENSMUSG00000016128	1407.23	-0.0810979	0.239464	-0.338664	0.734863	0.82146188582605
ENSMUSG00000016150	0.432632	0	5.39799	0	1	NA				ENSMUSG00000016150	0.432632	0	5.39799	0	1	NA				ENSMUSG00000016150	0.432632	0	5.39772	0	1	NA
ENSMUSG00000016179	3.8254	2.64765	2.38965	1.10796	0.267877	NA				ENSMUSG00000016179	3.8254	2.69064	2.36337	1.13848	0.254921	NA				ENSMUSG00000016179	3.8254	2.22052	2.41624	0.918999	0.358096	0.502639734715309
ENSMUSG00000016181	429.376	-0.269449	0.250881	-1.07401	0.282819	0.566851317553156				ENSMUSG00000016181	429.376	-0.650782	0.251037	-2.59238	0.00953152	0.0663818145897106				ENSMUSG00000016181	429.376	-0.419219	0.252058	-1.66318	0.0962758	0.190805160734091
ENSMUSG00000016200	13.4985	-0.768946	0.983995	-0.781454	0.434536	NA				ENSMUSG00000016200	13.4985	-0.286299	0.952926	-0.300441	0.76384	NA				ENSMUSG00000016200	13.4985	-3.06661	1.14261	-2.68387	0.00727762	0.0245428603337745
ENSMUSG00000016239	229.265	-0.339743	0.413898	-0.820837	0.411739	0.683285330341049				ENSMUSG00000016239	229.265	0.726844	0.399746	1.81826	0.0690237	0.224600548763377				ENSMUSG00000016239	229.265	0.683899	0.403025	1.69691	0.089713	0.181022521544152
ENSMUSG00000016252	2677.24	-0.0226827	0.293241	-0.0773517	0.938344	0.971679806449508				ENSMUSG00000016252	2677.24	-0.856269	0.293466	-2.91778	0.00352533	0.034838728496047				ENSMUSG00000016252	2677.24	-1.33607	0.294248	-4.54063	5.60872e-06	5.3334770766308e-05
ENSMUSG00000016253	343.105	-0.0441573	0.253769	-0.174006	0.861861	0.942156958897846				ENSMUSG00000016253	343.105	-0.182174	0.252702	-0.720904	0.470969	0.696694348124473				ENSMUSG00000016253	343.105	-0.332767	0.255799	-1.30089	0.193295	0.322424729826729
ENSMUSG00000016256	6.98149	-0.738533	1.3193	-0.559793	0.575621	NA				ENSMUSG00000016256	6.98149	-6.47394	1.91971	-3.37236	0.000745275	NA				ENSMUSG00000016256	6.98149	-6.50286	1.91968	-3.38746	0.000705418	0.00346854817869651
ENSMUSG00000016257	157.546	-0.0832858	0.383717	-0.21705	0.828169	0.927827930853559				ENSMUSG00000016257	157.546	0.152684	0.380302	0.401482	0.688065	0.84536926749971				ENSMUSG00000016257	157.546	-0.93512	0.392056	-2.38517	0.0170713	0.0492940598564103
ENSMUSG00000016308	1339.77	-0.142416	0.24536	-0.580437	0.56162	0.78717034444291				ENSMUSG00000016308	1339.77	-0.640921	0.245549	-2.61016	0.00905008	0.0646096704986696				ENSMUSG00000016308	1339.77	-0.800031	0.246639	-3.24374	0.00117972	0.00537999154685117
ENSMUSG00000016319	466.141	1.24399	0.27715	4.48852	7.17206e-06	0.000670084428680452				ENSMUSG00000016319	466.141	0.606261	0.278116	2.17988	0.029266	0.134810753750569				ENSMUSG00000016319	466.141	1.1245	0.277938	4.04587	5.21287e-05	0.000375780177712077
ENSMUSG00000016344	129.611	-0.462038	0.346587	-1.33311	0.182495	0.450026323510076				ENSMUSG00000016344	129.611	-0.799059	0.346475	-2.30625	0.0210964	0.109514543353599				ENSMUSG00000016344	129.611	-2.15999	0.368458	-5.86223	4.567e-09	9.74755706682889e-08
ENSMUSG00000016346	5.40222	-0.203956	1.56228	-0.13055	0.896131	NA				ENSMUSG00000016346	5.40222	-1.04294	1.58389	-0.65847	0.510236	NA				ENSMUSG00000016346	5.40222	-1.80399	1.65465	-1.09026	0.2756	0.417137278879138
ENSMUSG00000016382	8.15999	0.0211081	1.41955	0.0148696	0.988136	NA				ENSMUSG00000016382	8.15999	1.03522	1.32634	0.780512	0.43509	NA				ENSMUSG00000016382	8.15999	1.47986	1.32045	1.12073	0.262405	0.402663894102997
ENSMUSG00000016386	5.01537	2.64749	2.09538	1.26349	0.206414	NA				ENSMUSG00000016386	5.01537	1.38663	2.19982	0.630338	0.528473	NA				ENSMUSG00000016386	5.01537	4.44112	2.00656	2.2133	0.0268769	0.070969855911212
ENSMUSG00000016409	183.504	0.960234	0.396803	2.41993	0.0155236	0.110928545039096				ENSMUSG00000016409	183.504	1.04844	0.394663	2.65654	0.0078946	0.0593914960501081				ENSMUSG00000016409	183.504	0.370056	0.401485	0.921718	0.356676	0.501285443208288
ENSMUSG00000016427	226.266	0.731368	0.409984	1.7839	0.0744406	0.275521221145021				ENSMUSG00000016427	226.266	0.310999	0.410336	0.757911	0.448504	0.679086992347452				ENSMUSG00000016427	226.266	1.0168	0.40929	2.48431	0.0129801	0.0393930184469653
ENSMUSG00000016477	5.97696	-0.347575	1.56216	-0.222497	0.823927	NA				ENSMUSG00000016477	5.97696	0.0473801	1.52857	0.0309963	0.975272	NA				ENSMUSG00000016477	5.97696	-0.737447	1.58253	-0.465992	0.641221	0.74935611563788
ENSMUSG00000016481	77.4551	1.40341	0.591878	2.37111	0.0177347	0.121019811845076				ENSMUSG00000016481	77.4551	0.655989	0.599904	1.09349	0.274179	0.518508139011129				ENSMUSG00000016481	77.4551	2.55193	0.577997	4.41513	1.00947e-05	8.93730872287425e-05
ENSMUSG00000016487	118.927	0.34001	0.403118	0.84345	0.398977	0.674135882167089				ENSMUSG00000016487	118.927	0.492154	0.397679	1.23757	0.215877	0.448608793658466				ENSMUSG00000016487	118.927	0.492753	0.401416	1.22753	0.219622	0.353978160037055
ENSMUSG00000016495	3.37006	3.09548	2.19685	1.40905	0.15882	NA				ENSMUSG00000016495	3.37006	-2.51237	2.59966	-0.966421	0.333833	NA				ENSMUSG00000016495	3.37006	-0.73816	2.41585	-0.305549	0.759948	0.83957253554485
ENSMUSG00000016496	1.66014	2.36212	3.42576	0.689516	0.490499	NA				ENSMUSG00000016496	1.66014	-2.4859	3.68299	-0.674969	0.499696	NA				ENSMUSG00000016496	1.66014	-1.30404	3.59711	-0.362524	0.716961	NA
ENSMUSG00000016503	849.979	-0.133266	0.246855	-0.539857	0.589296	0.803388180383866				ENSMUSG00000016503	849.979	-0.564604	0.247	-2.28585	0.0222632	0.113204069646729				ENSMUSG00000016503	849.979	-1.24556	0.250107	-4.98012	6.35438e-07	7.7999384986749e-06
ENSMUSG00000016510	1105.64	0.392707	0.229721	1.70949	0.0873596	0.300889729756154				ENSMUSG00000016510	1105.64	0.0169674	0.229763	0.0738472	0.941132	0.974929785557945				ENSMUSG00000016510	1105.64	-0.148934	0.231028	-0.644658	0.519149	0.651535784465057
ENSMUSG00000016520	1963.31	-0.587633	0.258725	-2.27127	0.0231309	0.141085651477484				ENSMUSG00000016520	1963.31	-0.0576522	0.257993	-0.223464	0.823174	0.920165624117256				ENSMUSG00000016520	1963.31	-0.932949	0.259398	-3.59659	0.000322421	0.00177325573138144
ENSMUSG00000016526	17.9815	-1.20143	0.978988	-1.22722	0.21974	NA				ENSMUSG00000016526	17.9815	1.13984	0.88388	1.28958	0.197195	NA				ENSMUSG00000016526	17.9815	-0.00650976	0.915468	-0.00711085	0.994326	0.998230941095893
ENSMUSG00000016528	20.5465	-0.908055	0.857813	-1.05857	0.289796	NA				ENSMUSG00000016528	20.5465	-3.89588	1.03922	-3.74884	0.000177654	NA				ENSMUSG00000016528	20.5465	-2.03244	0.895835	-2.26877	0.0232823	0.0633234195323709
ENSMUSG00000016534	79.162	-0.249167	0.49628	-0.502069	0.615619	0.817310096332781				ENSMUSG00000016534	79.162	-0.244706	0.490872	-0.498513	0.618122	0.801230250283114				ENSMUSG00000016534	79.162	0.232137	0.489781	0.473961	0.635528	0.744902711634172
ENSMUSG00000016541	21.2537	-0.674574	1.23962	-0.544178	0.586319	NA				ENSMUSG00000016541	21.2537	-1.58729	1.25103	-1.26878	0.204519	NA				ENSMUSG00000016541	21.2537	-4.67504	1.48303	-3.15235	0.00161962	0.00702451182486822
ENSMUSG00000016552	595.208	-0.0793754	0.256679	-0.30924	0.757139	0.893893276333783				ENSMUSG00000016552	595.208	-0.0737549	0.255658	-0.28849	0.772971	0.89197276689693				ENSMUSG00000016552	595.208	-0.409467	0.258318	-1.58513	0.112938	0.215527568898347
ENSMUSG00000016554	523.35	0.529719	0.264986	1.99905	0.0456034	0.208897381207772				ENSMUSG00000016554	523.35	0.103698	0.265217	0.390995	0.695801	0.850331572969803				ENSMUSG00000016554	523.35	-0.0537702	0.267526	-0.200991	0.840706	0.895152741529759
ENSMUSG00000016559	2185.59	0.291488	0.208526	1.39785	0.162158	0.422812334191577				ENSMUSG00000016559	2185.59	-0.624302	0.209007	-2.98698	0.00281744	0.0300404674365752				ENSMUSG00000016559	2185.59	-0.769175	0.20984	-3.66553	0.000246828	0.00141668719420011
ENSMUSG00000016619	971.166	-0.0495531	0.216551	-0.228828	0.819002	0.924208975450041				ENSMUSG00000016619	971.166	-0.472461	0.216699	-2.18026	0.0292383	0.134741019273874				ENSMUSG00000016619	971.166	-0.69906	0.218496	-3.19942	0.00137707	0.00612581819214781
ENSMUSG00000016624	3.61033	-1.01815	1.79285	-0.567893	0.570107	NA				ENSMUSG00000016624	3.61033	-0.534124	1.74225	-0.306571	0.75917	NA				ENSMUSG00000016624	3.61033	-2.14635	1.88871	-1.13641	0.255784	0.39518050885267
ENSMUSG00000016626	14372.1	0.135025	0.213738	0.631733	0.527561	0.762253055032305				ENSMUSG00000016626	14372.1	0.969791	0.213395	4.54457	5.50464e-06	0.000331926695766498				ENSMUSG00000016626	14372.1	1.73846	0.213355	8.14822	3.69322e-16	4.21437259686917e-14
ENSMUSG00000016637	45.2999	0.480459	0.620694	0.774067	0.438891	0.705174574230897				ENSMUSG00000016637	45.2999	0.00687778	0.623236	0.0110356	0.991195	0.996075391734364				ENSMUSG00000016637	45.2999	0.811611	0.614879	1.31995	0.186851	0.31454890177527
ENSMUSG00000016664	1512.99	-0.313742	0.196369	-1.59771	0.110107	0.341209134201999				ENSMUSG00000016664	1512.99	-0.55901	0.196205	-2.84912	0.00438409	0.0401298538078799				ENSMUSG00000016664	1512.99	-0.64029	0.197266	-3.24582	0.00117112	0.00535344732175091
ENSMUSG00000016756	12.7361	0.84693	1.44345	0.586738	0.55738	NA				ENSMUSG00000016756	12.7361	2.4942	1.35132	1.84575	0.0649284	NA				ENSMUSG00000016756	12.7361	2.02616	1.37169	1.47713	0.139641	0.252989022448456
ENSMUSG00000016757	49.8555	-1.24657	0.681207	-1.82995	0.0672581	0.259955787649773				ENSMUSG00000016757	49.8555	0.236222	0.65953	0.358167	0.720218	0.864576848405393				ENSMUSG00000016757	49.8555	-3.10233	0.740302	-4.19062	2.7819e-05	0.00021676844945397
ENSMUSG00000016758	38.4153	0.0338653	0.635027	0.0533289	0.95747	0.980418550538583				ENSMUSG00000016758	38.4153	0.189907	0.622018	0.305308	0.760132	0.885153589360509				ENSMUSG00000016758	38.4153	0.987441	0.614023	1.60815	0.107802	0.20775015628826
ENSMUSG00000016763	4.7675	-2.77876	2.11827	-1.31181	0.189585	NA				ENSMUSG00000016763	4.7675	-0.140115	1.64429	-0.0852131	0.932092	NA				ENSMUSG00000016763	4.7675	-1.18428	1.74085	-0.68029	0.496321	0.632356192276569
ENSMUSG00000016831	94.0093	-0.0853818	0.443687	-0.192437	0.8474	0.935336483979791				ENSMUSG00000016831	94.0093	0.516707	0.428627	1.20549	0.228013	0.464423231201635				ENSMUSG00000016831	94.0093	0.881692	0.428696	2.05668	0.0397169	0.0962616908079072
ENSMUSG00000016833	179.964	0.678335	0.458835	1.47839	0.139304	0.387485958445492				ENSMUSG00000016833	179.964	-0.423895	0.463954	-0.913656	0.360898	0.601571202163459				ENSMUSG00000016833	179.964	0.856612	0.4586	1.86789	0.0617778	0.135625986653798
ENSMUSG00000016918	3.10095	0	2.67768	0	1	NA				ENSMUSG00000016918	3.10095	3.24844	2.31464	1.40343	0.160489	NA				ENSMUSG00000016918	3.10095	0.00688609	2.54866	0.00270184	0.997844	1
ENSMUSG00000016921	98.7016	-0.416217	0.538452	-0.772987	0.43953	0.705747582326416				ENSMUSG00000016921	98.7016	-0.18414	0.533383	-0.34523	0.729921	0.869955320978705				ENSMUSG00000016921	98.7016	-0.346576	0.538639	-0.643429	0.519946	0.652101740031788
ENSMUSG00000016933	231.242	-0.0818045	0.361212	-0.226472	0.820834	0.924814569784741				ENSMUSG00000016933	231.242	0.557153	0.356237	1.564	0.117819	0.314212276301241				ENSMUSG00000016933	231.242	-0.496287	0.364997	-1.3597	0.173925	0.297767481521667
ENSMUSG00000016940	19.0615	-1.61255	0.972481	-1.65819	0.0972799	NA				ENSMUSG00000016940	19.0615	-0.0751212	0.891577	-0.0842565	0.932852	NA				ENSMUSG00000016940	19.0615	-0.950619	0.928052	-1.02432	0.305686	0.449426105987256
ENSMUSG00000016946	930.247	-0.141894	0.20462	-0.693453	0.488025	0.738538974825748				ENSMUSG00000016946	930.247	0.112328	0.203278	0.552585	0.580548	0.77670092131377				ENSMUSG00000016946	930.247	-0.180401	0.205061	-0.879744	0.378998	0.523347558518736
ENSMUSG00000016984	1564.48	0.419156	0.220556	1.90045	0.0573745	0.238411867939591				ENSMUSG00000016984	1564.48	0.0681218	0.22056	0.308859	0.757429	0.884335904828844				ENSMUSG00000016984	1564.48	-1.49473	0.224287	-6.66436	2.6582e-11	1.02888453723321e-09
ENSMUSG00000017009	9.51706	-0.883596	1.66003	-0.532279	0.594533	NA				ENSMUSG00000017009	9.51706	-3.15736	1.8604	-1.69714	0.0896697	NA				ENSMUSG00000017009	9.51706	-0.275205	1.63586	-0.168233	0.8664	0.912982678458449
ENSMUSG00000017119	597.162	-0.247971	0.250989	-0.987975	0.323165	0.609795757119852				ENSMUSG00000017119	597.162	-0.408788	0.250151	-1.63417	0.102224	0.287277128944607				ENSMUSG00000017119	597.162	0.370907	0.248988	1.48966	0.136314	0.248629327184627
ENSMUSG00000017132	113.339	1.00557	0.452629	2.22162	0.0263088	0.151590439247998				ENSMUSG00000017132	113.339	0.625713	0.452931	1.38147	0.167133	0.387448551510664				ENSMUSG00000017132	113.339	1.64112	0.447663	3.66597	0.000246406	0.00141531632185014
ENSMUSG00000017144	9.70905	-0.973732	1.30751	-0.74472	0.456441	NA				ENSMUSG00000017144	9.70905	-1.2816	1.30362	-0.983106	0.325556	NA				ENSMUSG00000017144	9.70905	-0.127987	1.25445	-0.102026	0.918736	0.948283133846975
ENSMUSG00000017146	572.661	0.155598	0.247063	0.629792	0.528831	0.763315260001963				ENSMUSG00000017146	572.661	0.00747581	0.246243	0.0303595	0.97578	0.990213219188642				ENSMUSG00000017146	572.661	0.37447	0.246579	1.51866	0.128849	0.237942214815246
ENSMUSG00000017165	1.69308	1.67934	2.88838	0.581412	0.560963	NA				ENSMUSG00000017165	1.69308	1.93732	2.82688	0.685321	0.493141	NA				ENSMUSG00000017165	1.69308	2.74694	2.79735	0.981977	0.326111	NA
ENSMUSG00000017167	301.806	-0.471248	0.312933	-1.50591	0.132091	0.376645158399773				ENSMUSG00000017167	301.806	-0.0902068	0.308867	-0.292057	0.770243	0.890661149114314				ENSMUSG00000017167	301.806	-0.183777	0.311608	-0.589769	0.555345	0.680812854798384
ENSMUSG00000017176	5.07413	-3.26017	1.90892	-1.70787	0.087661	NA				ENSMUSG00000017176	5.07413	-1.96683	1.70992	-1.15024	0.250043	NA				ENSMUSG00000017176	5.07413	-3.19429	1.85073	-1.72596	0.0843548	0.172780955715313
ENSMUSG00000017188	33.6865	1.30447	0.750978	1.73703	0.0823815	0.291735066890005				ENSMUSG00000017188	33.6865	2.31645	0.73177	3.16555	0.00154792	0.019441121674272				ENSMUSG00000017188	33.6865	0.897859	0.758864	1.18316	0.236745	0.373865822556077
ENSMUSG00000017195	14.6533	0.324238	1.15126	0.281637	0.778222	NA				ENSMUSG00000017195	14.6533	1.21919	1.11571	1.09275	0.274505	NA				ENSMUSG00000017195	14.6533	1.53495	1.11784	1.37314	0.16971	0.292261480948777
ENSMUSG00000017210	136.753	0.120699	0.445951	0.270656	0.786656	0.909155639500336				ENSMUSG00000017210	136.753	1.10113	0.435353	2.52929	0.0114294	0.0747094833273102				ENSMUSG00000017210	136.753	0.485722	0.442655	1.09729	0.272513	0.413887905522303
ENSMUSG00000017221	955.937	-0.373265	0.240443	-1.5524	0.120566	0.357125494895158				ENSMUSG00000017221	955.937	-0.403959	0.239919	-1.68373	0.0922344	0.269703540964559				ENSMUSG00000017221	955.937	-1.4228	0.24369	-5.83856	5.26549e-09	1.10964313782621e-07
ENSMUSG00000017264	468.21	-0.526246	0.229752	-2.29049	0.0219928	0.137757859320721				ENSMUSG00000017264	468.21	-0.654149	0.228489	-2.86294	0.00419734	0.0389465557146392				ENSMUSG00000017264	468.21	-0.155034	0.228106	-0.679655	0.496723	0.632554975104725
ENSMUSG00000017286	148.626	0.719677	0.3341	2.15407	0.0312344	0.167516491540573				ENSMUSG00000017286	148.626	0.269698	0.334982	0.805114	0.420754	0.655697297406652				ENSMUSG00000017286	148.626	0.672544	0.334692	2.00944	0.0444905	0.10521580240331
ENSMUSG00000017288	148.273	0.925363	0.355486	2.60309	0.00923871	0.0794830918843098				ENSMUSG00000017288	148.273	0.926693	0.352802	2.62667	0.00862257	0.0625619594275042				ENSMUSG00000017288	148.273	0.442453	0.360169	1.22846	0.219274	0.353598085885477
ENSMUSG00000017291	950.072	0.215626	0.294928	0.731114	0.464709	0.723403816948188				ENSMUSG00000017291	950.072	0.541469	0.293368	1.8457	0.0649358	0.217676343416931				ENSMUSG00000017291	950.072	0.769423	0.293914	2.61785	0.0088485	0.0287880066491737
ENSMUSG00000017299	114.567	0.130384	0.421695	0.309191	0.757176	0.893893276333783				ENSMUSG00000017299	114.567	-0.771193	0.426566	-1.80791	0.0706204	0.227370082922876				ENSMUSG00000017299	114.567	-0.238705	0.425402	-0.561127	0.574711	0.696398994736697
ENSMUSG00000017307	153.749	1.38757	0.383856	3.61483	0.000300546	0.00849754518980755				ENSMUSG00000017307	153.749	0.9832	0.384153	2.5594	0.0104854	0.0708745747428685				ENSMUSG00000017307	153.749	0.480809	0.390906	1.22999	0.218702	0.352933330568688
ENSMUSG00000017309	0.971695	0	4.18635	0	1	NA				ENSMUSG00000017309	0.971695	0	4.18635	0	1	NA				ENSMUSG00000017309	0.971695	0	4.18622	0	1	NA
ENSMUSG00000017314	3.0381	-3.35751	2.53262	-1.32571	0.184937	NA				ENSMUSG00000017314	3.0381	-3.77892	2.51617	-1.50185	0.133135	NA				ENSMUSG00000017314	3.0381	-5.20661	2.54088	-2.04913	0.0404491	0.0977134496810052
ENSMUSG00000017344	4.8903	3.25949	1.84913	1.76271	0.077949	NA				ENSMUSG00000017344	4.8903	0.384436	2.00976	0.191285	0.848302	NA				ENSMUSG00000017344	4.8903	2.18514	1.88467	1.15943	0.246281	0.384650446337948
ENSMUSG00000017376	183.234	-0.0938925	0.300667	-0.312281	0.754827	0.892921028158889				ENSMUSG00000017376	183.234	-0.396796	0.300201	-1.32177	0.186246	0.411723868810006				ENSMUSG00000017376	183.234	-0.41844	0.303748	-1.37759	0.16833	0.290611672296538
ENSMUSG00000017386	934.55	-0.536405	0.352892	-1.52003	0.128505	0.370967483110051				ENSMUSG00000017386	934.55	-1.17155	0.353297	-3.31605	0.000913003	0.0136477250564517				ENSMUSG00000017386	934.55	-1.21837	0.354344	-3.43838	0.000585197	0.00296344814490201
ENSMUSG00000017404	28.0227	2.16912	0.963907	2.25035	0.024427	NA				ENSMUSG00000017404	28.0227	2.51981	0.94891	2.65548	0.00791964	0.0595255592483486				ENSMUSG00000017404	28.0227	3.14261	0.944785	3.32627	0.000880161	0.00418719886976944
ENSMUSG00000017405	29.5414	1.01975	0.77741	1.31172	0.189614	NA				ENSMUSG00000017405	29.5414	1.13458	0.768963	1.47546	0.140088	0.349500072799092				ENSMUSG00000017405	29.5414	1.069	0.776608	1.3765	0.168666	0.29093011704163
ENSMUSG00000017412	16.1608	0.206352	0.923379	0.223475	0.823166	NA				ENSMUSG00000017412	16.1608	0.285869	0.904787	0.315952	0.752039	NA				ENSMUSG00000017412	16.1608	1.22479	0.886487	1.38162	0.167088	0.289101129000693
ENSMUSG00000017418	60.4695	0.927332	0.613133	1.51245	0.13042	0.373369755012039				ENSMUSG00000017418	60.4695	1.10412	0.603394	1.82984	0.0672735	0.22188181639769				ENSMUSG00000017418	60.4695	1.92671	0.597731	3.22337	0.0012669	0.00571829219515629
ENSMUSG00000017421	1139.99	-0.0592774	0.248874	-0.238182	0.81174	0.920690181490193				ENSMUSG00000017421	1139.99	-0.235339	0.248562	-0.946802	0.34374	0.585837809279051				ENSMUSG00000017421	1139.99	-0.0547933	0.249166	-0.219907	0.825944	0.884201665998309
ENSMUSG00000017428	1102.69	0.21953	0.192397	1.14103	0.253858	0.536535899666904				ENSMUSG00000017428	1102.69	-0.457736	0.193027	-2.37137	0.0177225	0.0980064146691064				ENSMUSG00000017428	1102.69	-0.542813	0.194435	-2.79175	0.00524246	0.0188251802290339
ENSMUSG00000017466	8.76213	0.934166	1.64741	0.567052	0.570679	NA				ENSMUSG00000017466	8.76213	-0.715532	1.68753	-0.424012	0.671557	NA				ENSMUSG00000017466	8.76213	0.282627	1.6659	0.169654	0.865282	0.912241342189171
ENSMUSG00000017478	405.761	-0.396921	0.290527	-1.36621	0.171873	0.435984387560568				ENSMUSG00000017478	405.761	-0.400439	0.289424	-1.38357	0.166489	0.386491122798695				ENSMUSG00000017478	405.761	-1.49283	0.296792	-5.02988	4.90779e-07	6.18694591702116e-06
ENSMUSG00000017485	227.468	-1.31161	0.327045	-4.0105	6.05909e-05	0.00292621728652627				ENSMUSG00000017485	227.468	-0.558114	0.3199	-1.74465	0.0810456	0.248809493514388				ENSMUSG00000017485	227.468	-2.06786	0.33544	-6.16461	7.06576e-10	1.89961751718207e-08
ENSMUSG00000017491	4.54528	-0.719004	2.47689	-0.290285	0.771598	NA				ENSMUSG00000017491	4.54528	-1.02992	2.44443	-0.421333	0.673512	NA				ENSMUSG00000017491	4.54528	0.891863	2.16472	0.411999	0.68034	0.780855011525745
ENSMUSG00000017499	332.14	0.386028	0.28707	1.34472	0.178717	0.444436710285285				ENSMUSG00000017499	332.14	0.414933	0.28462	1.45785	0.144882	0.357118921405505				ENSMUSG00000017499	332.14	1.26835	0.282629	4.48767	7.20057e-06	6.63822884524478e-05
ENSMUSG00000017548	1219.34	-0.701869	0.359531	-1.95218	0.0509169	0.221634443946205				ENSMUSG00000017548	1219.34	-1.04237	0.359522	-2.89932	0.00373977	0.0364850219546176				ENSMUSG00000017548	1219.34	-0.834902	0.359991	-2.31923	0.0203827	0.0569968881580156
ENSMUSG00000017550	316.596	0.427463	0.399371	1.07034	0.284466	0.568533650630375				ENSMUSG00000017550	316.596	0.032993	0.399556	0.0825742	0.93419	0.971131896717998				ENSMUSG00000017550	316.596	0.542242	0.399467	1.35741	0.17465	0.298866231919959
ENSMUSG00000017561	340.524	0.173355	0.263978	0.656704	0.511371	0.752565610936285				ENSMUSG00000017561	340.524	-0.238419	0.264276	-0.902158	0.366973	0.607712072868337				ENSMUSG00000017561	340.524	-0.157291	0.26613	-0.591032	0.554499	0.680154110455526
ENSMUSG00000017588	1.64672	-2.54151	3.81836	-0.665603	0.505665	NA				ENSMUSG00000017588	1.64672	-2.90453	3.81836	-0.760675	0.446851	NA				ENSMUSG00000017588	1.64672	2.07913	3.57125	0.582185	0.560442	NA
ENSMUSG00000017615	260.679	1.01375	0.29079	3.4862	0.000489936	0.0116453256443888				ENSMUSG00000017615	260.679	0.916694	0.28931	3.16856	0.00153198	0.0193043934096098				ENSMUSG00000017615	260.679	0.823648	0.292313	2.81769	0.00483702	0.0176370386934089
ENSMUSG00000017631	486.789	-0.396413	0.243064	-1.6309	0.102911	0.328901209288381				ENSMUSG00000017631	486.789	-0.076183	0.240147	-0.317235	0.751065	0.881279805360232				ENSMUSG00000017631	486.789	-0.325847	0.243073	-1.34053	0.180073	0.306048388706012
ENSMUSG00000017639	227.295	-0.591377	0.351019	-1.68475	0.0920376	0.309835929887855				ENSMUSG00000017639	227.295	0.0117091	0.342252	0.0342121	0.972708	0.989865840472291				ENSMUSG00000017639	227.295	0.186568	0.343976	0.542386	0.587553	0.706983628617125
ENSMUSG00000017652	8.27021	2.2261	1.93138	1.15259	0.249077	NA				ENSMUSG00000017652	8.27021	1.77559	1.94215	0.914242	0.36059	NA				ENSMUSG00000017652	8.27021	5.46998	1.76366	3.10149	0.00192549	0.00812828406572889
ENSMUSG00000017664	365.491	-0.310764	0.317418	-0.979038	0.327561	0.612652641098299				ENSMUSG00000017664	365.491	-0.091958	0.31543	-0.291532	0.770644	0.890835748177716				ENSMUSG00000017664	365.491	-0.661814	0.319644	-2.07048	0.0384078	0.0938118918896015
ENSMUSG00000017667	515.707	-0.367906	0.205318	-1.79188	0.0731515	0.273072009386441				ENSMUSG00000017667	515.707	-0.298749	0.203511	-1.46797	0.142111	0.352885331715262				ENSMUSG00000017667	515.707	-0.672168	0.207166	-3.24458	0.00117623	0.00536869842081016
ENSMUSG00000017670	41.7287	-1.16991	0.78084	-1.49827	0.134064	0.379168150729948				ENSMUSG00000017670	41.7287	-0.530165	0.765207	-0.692838	0.488411	0.708834702243556				ENSMUSG00000017670	41.7287	-1.47098	0.788404	-1.86578	0.0620728	0.136049442555996
ENSMUSG00000017677	59.8285	0.301041	0.452892	0.664708	0.506237	0.749101096831667				ENSMUSG00000017677	59.8285	-0.319858	0.457578	-0.699025	0.484537	0.705878408742513				ENSMUSG00000017677	59.8285	0.319851	0.452109	0.707465	0.479278	0.617382126004162
ENSMUSG00000017679	220.05	-0.714549	0.304073	-2.34993	0.0187771	0.125226307251014				ENSMUSG00000017679	220.05	-0.106898	0.293372	-0.364377	0.715576	0.862182799268046				ENSMUSG00000017679	220.05	0.302362	0.293185	1.0313	0.3024	0.446028039194616
ENSMUSG00000017686	1659.33	0.0530619	0.177408	0.299095	0.764868	0.898306117659145				ENSMUSG00000017686	1659.33	-0.210267	0.177277	-1.18609	0.235586	0.472634302614401				ENSMUSG00000017686	1659.33	-0.0120564	0.177757	-0.0678251	0.945925	0.967048722685228
ENSMUSG00000017688	1.2373	-2.12269	3.69692	-0.574179	0.565847	NA				ENSMUSG00000017688	1.2373	-2.48572	3.69692	-0.672375	0.501345	NA				ENSMUSG00000017688	1.2373	0.702431	3.52378	0.19934	0.841997	NA
ENSMUSG00000017697	252.769	-0.162407	0.444635	-0.365259	0.714918	0.87265426591545				ENSMUSG00000017697	252.769	-0.920204	0.446351	-2.06161	0.0392445	0.161229077052129				ENSMUSG00000017697	252.769	-1.02725	0.449685	-2.28437	0.0223501	0.0612638615902444
ENSMUSG00000017707	147.397	-0.978949	0.3121	-3.13665	0.0017089	0.0266936263048187				ENSMUSG00000017707	147.397	-1.04526	0.307996	-3.39376	0.000689393	0.0113198292390545				ENSMUSG00000017707	147.397	-1.19351	0.31369	-3.80473	0.000141958	0.000887166937978198
ENSMUSG00000017715	2441.25	-0.795693	0.228919	-3.47587	0.000509192	0.0118657253087095				ENSMUSG00000017715	2441.25	-0.581696	0.228487	-2.54586	0.0109009	0.0721612826809408				ENSMUSG00000017715	2441.25	-1.71027	0.230376	-7.42383	1.13784e-13	7.49076685989167e-12
ENSMUSG00000017716	4988.79	0.147553	0.241567	0.610817	0.541321	0.773304214785591				ENSMUSG00000017716	4988.79	-0.431143	0.241644	-1.78421	0.0743896	0.235177662898018				ENSMUSG00000017716	4988.79	-0.549155	0.241937	-2.26983	0.023218	0.0632013558357649
ENSMUSG00000017718	30.4573	0.529187	0.747676	0.707776	0.479084	NA				ENSMUSG00000017718	30.4573	1.3733	0.723379	1.89846	0.0576356	0.202350138992937				ENSMUSG00000017718	30.4573	0.448151	0.747577	0.599471	0.548859	0.675102929917279
ENSMUSG00000017721	263.335	-1.00782	0.342211	-2.94502	0.00322931	0.0402034888804456				ENSMUSG00000017721	263.335	-0.722847	0.339032	-2.13209	0.0329991	0.14511712483545				ENSMUSG00000017721	263.335	-1.53986	0.346663	-4.44194	8.91505e-06	8.02198514541081e-05
ENSMUSG00000017724	7.59896	-0.968978	1.49701	-0.647276	0.517453	NA				ENSMUSG00000017724	7.59896	-0.158311	1.44758	-0.109362	0.912915	NA				ENSMUSG00000017724	7.59896	-1.33506	1.51616	-0.880555	0.378559	0.522928421379466
ENSMUSG00000017734	11.6266	-0.0127562	1.01887	-0.01252	0.990011	NA				ENSMUSG00000017734	11.6266	0.142523	1.0027	0.142139	0.88697	NA				ENSMUSG00000017734	11.6266	-2.14306	1.13819	-1.88287	0.0597186	0.132121935825422
ENSMUSG00000017737	4.37716	1.37724	2.34332	0.58773	0.556714	NA				ENSMUSG00000017737	4.37716	1.5089	2.31779	0.651007	0.515042	NA				ENSMUSG00000017737	4.37716	3.14094	2.28197	1.37642	0.168693	0.290943720780709
ENSMUSG00000017740	243.52	-0.837028	0.391911	-2.13576	0.0326989	0.172684208453292				ENSMUSG00000017740	243.52	-0.429569	0.38849	-1.10574	0.26884	0.513663833969721				ENSMUSG00000017740	243.52	-1.29843	0.39573	-3.2811	0.00103405	0.00481544251425549
ENSMUSG00000017747	62.5744	-0.209416	0.552818	-0.378815	0.704825	0.868362889577818				ENSMUSG00000017747	62.5744	0.949157	0.52138	1.82047	0.0686875	0.224249600335048				ENSMUSG00000017747	62.5744	1.31332	0.521587	2.51794	0.0118044	0.0364277204877125
ENSMUSG00000017756	338.323	-0.296226	0.288011	-1.02853	0.303703	0.589660827970592				ENSMUSG00000017756	338.323	-0.042144	0.284623	-0.148069	0.882288	0.946725097975821				ENSMUSG00000017756	338.323	-0.0333072	0.286822	-0.116125	0.907553	0.940389066151688
ENSMUSG00000017760	16.3053	-0.187898	1.07146	-0.175366	0.860792	NA				ENSMUSG00000017760	16.3053	0.896986	1.00906	0.888935	0.374038	NA				ENSMUSG00000017760	16.3053	0.279073	1.03879	0.268652	0.788198	0.858529890060822
ENSMUSG00000017764	326.144	-0.92567	0.308958	-2.99611	0.0027345	0.0352278752037615				ENSMUSG00000017764	326.144	-0.170574	0.3033	-0.562394	0.573848	0.772634788281121				ENSMUSG00000017764	326.144	-1.05198	0.310346	-3.38971	0.000699676	0.00344801889283463
ENSMUSG00000017765	4.40056	-1.72001	1.86927	-0.920154	0.357492	NA				ENSMUSG00000017765	4.40056	-0.265591	1.73079	-0.153451	0.878043	NA				ENSMUSG00000017765	4.40056	-0.665219	1.76866	-0.376115	0.706832	0.800819543501336
ENSMUSG00000017767	43.171	-0.468816	0.636089	-0.737029	0.461105	0.721613230444083				ENSMUSG00000017767	43.171	-0.28171	0.625931	-0.450065	0.652664	0.826454002482211				ENSMUSG00000017767	43.171	-0.329531	0.633244	-0.520386	0.602794	0.719235407092971
ENSMUSG00000017774	573.997	-0.136292	0.265275	-0.513779	0.607407	0.813537702811898				ENSMUSG00000017774	573.997	-0.0828922	0.263928	-0.314072	0.753467	0.882254307092523				ENSMUSG00000017774	573.997	-0.0110701	0.265243	-0.0417357	0.966709	0.98084424036155
ENSMUSG00000017776	803.807	-0.132919	0.203771	-0.652297	0.51421	0.75358934530316				ENSMUSG00000017776	803.807	0.152963	0.201795	0.758012	0.448444	0.679086992347452				ENSMUSG00000017776	803.807	0.2786	0.202725	1.37427	0.169357	0.291893350406752
ENSMUSG00000017778	59.3883	1.54856	0.581778	2.66178	0.00777289	0.0708346610378116				ENSMUSG00000017778	59.3883	1.57724	0.576198	2.73732	0.00619413	0.05069777733997				ENSMUSG00000017778	59.3883	2.04585	0.574937	3.55838	0.000373146	0.00200378586096104
ENSMUSG00000017781	235.383	-0.365666	0.273285	-1.33804	0.180883	0.447212787394506				ENSMUSG00000017781	235.383	-0.366857	0.270724	-1.3551	0.175386	0.397129062505708				ENSMUSG00000017781	235.383	-0.613743	0.275448	-2.22816	0.0258697	0.0687634937206245
ENSMUSG00000017801	356.556	0.627082	0.364621	1.71982	0.085465	0.297283887561051				ENSMUSG00000017801	356.556	0.0459242	0.36556	0.125627	0.900027	0.953542771799388				ENSMUSG00000017801	356.556	0.989981	0.363864	2.72074	0.00651353	0.0224476509137671
ENSMUSG00000017802	750.328	-0.467077	0.241552	-1.93365	0.0531563	0.227169244235939				ENSMUSG00000017802	750.328	0.0512315	0.239398	0.214001	0.830546	0.923400393825084				ENSMUSG00000017802	750.328	-0.439918	0.241859	-1.8189	0.0689263	0.147350862510961
ENSMUSG00000017831	182.616	-0.288569	0.351705	-0.820485	0.41194	0.683285330341049				ENSMUSG00000017831	182.616	0.405795	0.34682	1.17004	0.241984	0.48094817655358				ENSMUSG00000017831	182.616	-2.30255	0.376131	-6.12169	9.25889e-10	2.42573593431816e-08
ENSMUSG00000017837	87.1752	-0.11766	0.45736	-0.257258	0.796979	0.915057283595312				ENSMUSG00000017837	87.1752	0.563919	0.446731	1.26232	0.206832	0.438000573074177				ENSMUSG00000017837	87.1752	-0.50734	0.463058	-1.09563	0.273241	0.414648004944518
ENSMUSG00000017843	546.568	0.170199	0.325432	0.522994	0.600979	0.81034969601791				ENSMUSG00000017843	546.568	0.0544359	0.324682	0.167659	0.866851	0.93977011792242				ENSMUSG00000017843	546.568	0.45439	0.324956	1.39831	0.16202	0.282695101805201
ENSMUSG00000017858	161.158	-0.163747	0.344214	-0.475713	0.634279	0.827463182367234				ENSMUSG00000017858	161.158	-0.0550834	0.340121	-0.161952	0.871343	0.941459845814977				ENSMUSG00000017858	161.158	0.0482436	0.342518	0.14085	0.887989	0.92710696557373
ENSMUSG00000017861	1610.52	-0.712055	0.196004	-3.63286	0.000280298	0.00809865443299715				ENSMUSG00000017861	1610.52	-0.404772	0.195156	-2.07409	0.0380708	0.158413100302584				ENSMUSG00000017861	1610.52	-1.52447	0.198086	-7.69601	1.4038e-14	1.14420567517122e-12
ENSMUSG00000017897	2.89439	-4.81464	2.54202	-1.89402	0.0582227	NA				ENSMUSG00000017897	2.89439	-2.87898	2.35248	-1.2238	0.221026	NA				ENSMUSG00000017897	2.89439	-5.20658	2.54198	-2.04824	0.0405369	NA
ENSMUSG00000017929	231.178	0.219823	0.322944	0.680687	0.49607	0.743313566120252				ENSMUSG00000017929	231.178	0.605577	0.316319	1.91445	0.0555628	0.197615315593344				ENSMUSG00000017929	231.178	1.2559	0.314861	3.98873	6.64283e-05	0.000462625863465418
ENSMUSG00000017943	3.98662	1.6626	1.76725	0.940784	0.346816	NA				ENSMUSG00000017943	3.98662	-0.556027	1.88194	-0.295455	0.767647	NA				ENSMUSG00000017943	3.98662	-0.0305488	1.85307	-0.0164855	0.986847	0.993749426060217
ENSMUSG00000017950	0.781615	0	5.39799	0	1	NA				ENSMUSG00000017950	0.781615	0	5.39799	0	1	NA				ENSMUSG00000017950	0.781615	0	5.39772	0	1	NA
ENSMUSG00000017969	320.64	0.449038	0.351764	1.27653	0.201768	0.47455836599612				ENSMUSG00000017969	320.64	1.08339	0.348229	3.11115	0.00186359	0.0223736002835538				ENSMUSG00000017969	320.64	0.286749	0.353191	0.811882	0.41686	0.558653435581745
ENSMUSG00000017978	41.3914	-0.991393	1.84473	-0.537419	0.590978	0.804328084567615				ENSMUSG00000017978	41.3914	-0.736998	1.84067	-0.400397	0.688864	0.845960549489345				ENSMUSG00000017978	41.3914	-2.14191	1.86183	-1.15043	0.249967	0.388610514764605
ENSMUSG00000017999	243.332	0.427812	0.286511	1.49318	0.135391	0.381766299561606				ENSMUSG00000017999	243.332	0.0161221	0.286888	0.0561964	0.955185	0.982213788645715				ENSMUSG00000017999	243.332	0.0460134	0.289419	0.158985	0.87368	0.918392751267319
ENSMUSG00000018001	248.275	0.235377	0.326705	0.720458	0.471243	0.728470591954527				ENSMUSG00000018001	248.275	-0.0715192	0.326486	-0.219057	0.826605	0.921876581854577				ENSMUSG00000018001	248.275	-0.531608	0.33232	-1.59968	0.109669	0.210627731890535
ENSMUSG00000018012	457.322	-0.277822	0.236875	-1.17286	0.240851	0.520055674691062				ENSMUSG00000018012	457.322	-0.848709	0.23773	-3.57005	0.00035691	0.0072558016315043				ENSMUSG00000018012	457.322	-1.23304	0.241961	-5.09602	3.46861e-07	4.53598720851199e-06
ENSMUSG00000018040	110.012	0.592175	0.376936	1.57102	0.116177	0.350564862744436				ENSMUSG00000018040	110.012	0.585966	0.373486	1.56891	0.11667	0.311927404032584				ENSMUSG00000018040	110.012	0.180593	0.381537	0.473331	0.635977	0.745263144833777
ENSMUSG00000018042	288.077	-0.827815	0.271171	-3.05274	0.00226762	0.0317072719764618				ENSMUSG00000018042	288.077	-0.869706	0.269402	-3.22828	0.00124536	0.0168463504082937				ENSMUSG00000018042	288.077	-1.64138	0.277867	-5.90706	3.4827e-09	7.74184988727556e-08
ENSMUSG00000018068	96.6197	0.34096	0.534626	0.637754	0.523634	0.760535560957705				ENSMUSG00000018068	96.6197	1.31587	0.519486	2.53302	0.0113086	0.0741582448382594				ENSMUSG00000018068	96.6197	1.08892	0.525144	2.07356	0.0381202	0.0933463000455272
ENSMUSG00000018076	357.635	0.322843	0.271654	1.18844	0.234662	0.513553471876613				ENSMUSG00000018076	357.635	-0.00646156	0.271528	-0.0237971	0.981014	0.992351721331382				ENSMUSG00000018076	357.635	0.361607	0.27182	1.33032	0.183414	0.310118596380408
ENSMUSG00000018102	631.164	0.359453	0.42099	0.853828	0.3932	0.668280395289998				ENSMUSG00000018102	631.164	-0.668358	0.422302	-1.58266	0.1135	0.306488175282546				ENSMUSG00000018102	631.164	0.175124	0.421593	0.415387	0.677859	0.778761353501259
ENSMUSG00000018126	58.5463	-0.60137	0.667631	-0.900752	0.36772	0.647249781329264				ENSMUSG00000018126	58.5463	-0.598645	0.66444	-0.900975	0.367601	0.608280519203432				ENSMUSG00000018126	58.5463	-2.09227	0.693374	-3.01752	0.00254856	0.0103426318496448
ENSMUSG00000018143	35.3121	-1.7646	0.707251	-2.49501	0.0125953	0.0978189916214198				ENSMUSG00000018143	35.3121	-0.319294	0.670867	-0.475942	0.634116	0.812991688602274				ENSMUSG00000018143	35.3121	-2.04852	0.713841	-2.86972	0.00410838	0.0154515580081931
ENSMUSG00000018160	496.224	-0.153979	0.238507	-0.645595	0.518542	0.75665761667782				ENSMUSG00000018160	496.224	-0.159151	0.237018	-0.671473	0.50192	0.717806109975697				ENSMUSG00000018160	496.224	0.106887	0.237742	0.449595	0.653003	0.758659380850275
ENSMUSG00000018166	3.63177	-2.34847	2.52492	-0.930118	0.35231	NA				ENSMUSG00000018166	3.63177	0.738607	2.19413	0.336628	0.736397	NA				ENSMUSG00000018166	3.63177	-2.74042	2.52489	-1.08536	0.277761	0.41966499450242
ENSMUSG00000018167	21.0065	0.255768	1.01506	0.251974	0.801061	NA				ENSMUSG00000018167	21.0065	2.27259	0.967069	2.34998	0.0187746	NA				ENSMUSG00000018167	21.0065	-1.02749	1.07236	-0.958158	0.337983	0.481971565805589
ENSMUSG00000018168	2.3416	0.663523	2.9779	0.222815	0.823679	NA				ENSMUSG00000018168	2.3416	3.48766	2.65671	1.31277	0.189259	NA				ENSMUSG00000018168	2.3416	2.41697	2.72742	0.886174	0.375524	NA
ENSMUSG00000018169	201.548	0.189117	0.400604	0.472079	0.63687	0.828634714451434				ENSMUSG00000018169	201.548	0.335937	0.396925	0.846348	0.397359	0.636036357581259				ENSMUSG00000018169	201.548	0.871023	0.396458	2.19701	0.0280196	0.0733834223669777
ENSMUSG00000018171	249.912	0.450836	0.290325	1.55287	0.120455	0.356941629632955				ENSMUSG00000018171	249.912	-0.024463	0.291161	-0.0840189	0.933041	0.970411035787053				ENSMUSG00000018171	249.912	0.251976	0.292005	0.862914	0.388185	0.531696045565048
ENSMUSG00000018189	201.708	0.10433	0.341131	0.305836	0.75973	0.895427499493449				ENSMUSG00000018189	201.708	-0.347201	0.341804	-1.01579	0.309728	0.550796937053002				ENSMUSG00000018189	201.708	0.0373241	0.342116	0.109098	0.913125	0.944263359944164
ENSMUSG00000018196	25.5312	0.0041897	0.65731	0.00637401	0.994914	NA				ENSMUSG00000018196	25.5312	-1.54705	0.686384	-2.25392	0.0242012	0.119148399831185				ENSMUSG00000018196	25.5312	-2.58922	0.739781	-3.49998	0.0004653	0.00243228446784904
ENSMUSG00000018199	34.7735	-0.225538	0.616603	-0.365775	0.714533	0.872397183425858				ENSMUSG00000018199	34.7735	-0.165837	0.606224	-0.273558	0.784424	0.897818670336067				ENSMUSG00000018199	34.7735	0.0523317	0.608197	0.0860441	0.931431	0.956771383034997
ENSMUSG00000018209	85.6125	-0.458696	0.508209	-0.902573	0.366752	0.646835691701911				ENSMUSG00000018209	85.6125	0.18857	0.495678	0.380428	0.703628	0.855527341291683				ENSMUSG00000018209	85.6125	-0.151805	0.503876	-0.301275	0.763205	0.841643504928507
ENSMUSG00000018211	4.73187	1.62613	2.24028	0.725861	0.467924	NA				ENSMUSG00000018211	4.73187	0.251669	2.43101	0.103524	0.917547	NA				ENSMUSG00000018211	4.73187	3.82876	2.04769	1.8698	0.0615117	0.135157339080429
ENSMUSG00000018217	2.81703	0.904495	2.24512	0.402871	0.687043	NA				ENSMUSG00000018217	2.81703	0.469032	2.25342	0.208143	0.835118	NA				ENSMUSG00000018217	2.81703	0.619945	2.25457	0.274973	0.783337	NA
ENSMUSG00000018238	18806.2	0.509623	0.196634	2.59174	0.00954917	0.0814531201954969				ENSMUSG00000018238	18806.2	0.898134	0.196515	4.5703	4.87015e-06	0.000307568854254215				ENSMUSG00000018238	18806.2	1.07208	0.196565	5.45407	4.923e-08	8.13721724256999e-07
ENSMUSG00000018239	681.394	0.782285	0.349182	2.24034	0.025069	0.147559049083279				ENSMUSG00000018239	681.394	0.339629	0.34945	0.971896	0.331103	0.572470003497291				ENSMUSG00000018239	681.394	1.83691	0.347356	5.28828	1.23471e-07	1.82892146827128e-06
ENSMUSG00000018259	7.79162	3.94656	2.21199	1.78417	0.0743968	NA				ENSMUSG00000018259	7.79162	2.44723	2.26909	1.07851	0.280808	NA				ENSMUSG00000018259	7.79162	4.77551	2.19319	2.17743	0.0294484	0.0760397685322569
ENSMUSG00000018263	1.64742	-3.28411	3.17634	-1.03393	0.301169	NA				ENSMUSG00000018263	1.64742	-3.64713	3.17634	-1.14822	0.250878	NA				ENSMUSG00000018263	1.64742	-1.22018	3.01578	-0.404598	0.685773	NA
ENSMUSG00000018286	1923.46	0.0546496	0.250919	0.217798	0.827587	0.927827930853559				ENSMUSG00000018286	1923.46	-0.704421	0.251283	-2.8033	0.0050582	0.0440344046207095				ENSMUSG00000018286	1923.46	-0.679509	0.251867	-2.69788	0.00697821	0.0237410218223864
ENSMUSG00000018287	461.859	1.35904	0.320447	4.24107	2.22454e-05	0.00151283964317105				ENSMUSG00000018287	461.859	0.666302	0.321468	2.07269	0.0382014	0.158770758203288				ENSMUSG00000018287	461.859	1.08718	0.321674	3.37977	0.000725463	0.00355802507794092
ENSMUSG00000018293	1804.83	-0.14343	0.242492	-0.591484	0.554196	0.781645248084904				ENSMUSG00000018293	1804.83	-0.990321	0.24292	-4.07674	4.56708e-05	0.00169251595184915				ENSMUSG00000018293	1804.83	-1.59235	0.24458	-6.51057	7.48687e-11	2.56300375820944e-09
ENSMUSG00000018322	330.561	-0.0386335	0.317978	-0.121497	0.903297	0.958347699906347				ENSMUSG00000018322	330.561	-0.0907985	0.316693	-0.286708	0.774336	0.892901418367621				ENSMUSG00000018322	330.561	-0.272488	0.31973	-0.852243	0.394079	0.537143293942262
ENSMUSG00000018326	1471.57	-0.0847918	0.222302	-0.381427	0.702887	0.867072889125439				ENSMUSG00000018326	1471.57	-0.566816	0.222493	-2.54757	0.0108477	0.0720939294967718				ENSMUSG00000018326	1471.57	-0.311542	0.22289	-1.39773	0.162193	0.28286886564345
ENSMUSG00000018334	244.541	-0.621399	0.361148	-1.72062	0.0853195	0.297099074666337				ENSMUSG00000018334	244.541	-0.580976	0.359142	-1.61768	0.105732	0.293438005231637				ENSMUSG00000018334	244.541	-1.15009	0.365454	-3.14703	0.00164937	0.00713622312612906
ENSMUSG00000018339	422.606	-0.816397	0.283912	-2.87553	0.00403354	0.0460464602284818				ENSMUSG00000018339	422.606	-0.9683	0.283191	-3.41925	0.00062795	0.0106623132006755				ENSMUSG00000018339	422.606	-1.78949	0.289713	-6.17679	6.54178e-10	1.76490610020805e-08
ENSMUSG00000018340	514.123	-0.0731491	0.255506	-0.286291	0.774655	0.90382834380194				ENSMUSG00000018340	514.123	0.380584	0.252183	1.50916	0.131258	0.335468834597233				ENSMUSG00000018340	514.123	0.53816	0.253224	2.12523	0.0335675	0.0843980853856486
ENSMUSG00000018341	29.1458	-0.945224	0.734874	-1.28624	0.198359	NA				ENSMUSG00000018341	29.1458	-0.597283	0.706916	-0.844913	0.398159	0.636674090634137				ENSMUSG00000018341	29.1458	0.528443	0.688257	0.767799	0.442607	0.582765411370773
ENSMUSG00000018347	384.966	0.169185	0.262414	0.644725	0.519105	0.756823537647674				ENSMUSG00000018347	384.966	0.182047	0.260098	0.699918	0.483979	0.705747584047846				ENSMUSG00000018347	384.966	0.623465	0.259972	2.3982	0.0164758	0.0478887385124803
ENSMUSG00000018362	104.116	0.641593	0.398987	1.60806	0.107823	0.337652238160703				ENSMUSG00000018362	104.116	0.37149	0.397726	0.934037	0.350285	0.591691862352419				ENSMUSG00000018362	104.116	1.3673	0.390344	3.5028	0.000460393	0.00240920238854089
ENSMUSG00000018363	640.843	0.176124	0.336327	0.523668	0.600509	0.810275209118378				ENSMUSG00000018363	640.843	0.755647	0.333439	2.26622	0.0234378	0.116729636665944				ENSMUSG00000018363	640.843	1.05696	0.333911	3.1654	0.00154867	0.00677764991533561
ENSMUSG00000018372	502.221	0.156824	0.261367	0.600017	0.548495	0.778660810197057				ENSMUSG00000018372	502.221	-0.286274	0.261716	-1.09384	0.274027	0.518508139011129				ENSMUSG00000018372	502.221	0.10378	0.261991	0.396122	0.692015	0.789440313068806
ENSMUSG00000018377	36.1782	-0.488922	0.613237	-0.797281	0.425288	0.69402553510312				ENSMUSG00000018377	36.1782	-0.472519	0.605248	-0.780704	0.434977	0.666795483286257				ENSMUSG00000018377	36.1782	-0.59637	0.614687	-0.970201	0.331946	0.476129762224156
ENSMUSG00000018378	1.89717	-0.488695	2.75958	-0.177091	0.859437	NA				ENSMUSG00000018378	1.89717	0.79001	2.62589	0.300854	0.763526	NA				ENSMUSG00000018378	1.89717	-3.29162	2.93808	-1.12033	0.262573	NA
ENSMUSG00000018379	57.9874	0.184969	0.549561	0.336575	0.736437	0.883558616741433				ENSMUSG00000018379	57.9874	-0.268495	0.550584	-0.487655	0.625794	0.807068892602114				ENSMUSG00000018379	57.9874	-1.5447	0.578282	-2.67119	0.00755818	0.0252677575233087
ENSMUSG00000018381	5.09856	-3.21262	2.09336	-1.53467	0.124865	NA				ENSMUSG00000018381	5.09856	1.26737	1.55291	0.816122	0.414431	NA				ENSMUSG00000018381	5.09856	-5.05553	2.10236	-2.40469	0.0161862	0.047225577678473
ENSMUSG00000018395	403.53	-0.16027	0.239559	-0.669021	0.503482	0.747837010743341				ENSMUSG00000018395	403.53	-0.681057	0.240358	-2.83351	0.00460397	0.0414318343525474				ENSMUSG00000018395	403.53	-0.846414	0.243658	-3.47378	0.000513174	0.00265105280922149
ENSMUSG00000018398	2.45917	1.26082	2.26458	0.556757	0.577693	NA				ENSMUSG00000018398	2.45917	-1.24204	2.42019	-0.513197	0.607814	NA				ENSMUSG00000018398	2.45917	-3.86371	2.6451	-1.4607	0.144096	NA
ENSMUSG00000018401	581.038	-0.386478	0.250186	-1.54477	0.122403	0.360364608429321				ENSMUSG00000018401	581.038	-0.242049	0.248163	-0.975362	0.329381	0.570324205099598				ENSMUSG00000018401	581.038	0.0562846	0.24875	0.226269	0.820992	0.880736966799369
ENSMUSG00000018405	1.66966	-3.99872	2.80523	-1.42545	0.154027	NA				ENSMUSG00000018405	1.66966	-2.07442	2.63671	-0.786747	0.43143	NA				ENSMUSG00000018405	1.66966	-4.39066	2.80518	-1.5652	0.117537	NA
ENSMUSG00000018411	4.76721	-1.43077	1.65766	-0.863129	0.388067	NA				ENSMUSG00000018411	4.76721	-3.51557	1.87945	-1.87053	0.0614099	NA				ENSMUSG00000018411	4.76721	-5.87315	2.11838	-2.77248	0.00556317	0.0197466767927908
ENSMUSG00000018412	634.654	-0.790453	0.302861	-2.60996	0.00905537	0.0787737808300706				ENSMUSG00000018412	634.654	-0.481748	0.301089	-1.60002	0.109595	0.299924934914368				ENSMUSG00000018412	634.654	-0.686301	0.302965	-2.26528	0.0234954	0.0637454511949543
ENSMUSG00000018415	1104.17	-0.330481	0.23533	-1.40433	0.16022	0.419622550679637				ENSMUSG00000018415	1104.17	-0.0984328	0.234421	-0.419898	0.67456	0.838240180818875				ENSMUSG00000018415	1104.17	-0.643583	0.236331	-2.72323	0.00646475	0.0223244728234648
ENSMUSG00000018417	221.901	0.105867	0.329609	0.32119	0.748067	0.889349404617203				ENSMUSG00000018417	221.901	0.197881	0.325723	0.607514	0.54351	0.748820375130928				ENSMUSG00000018417	221.901	0.741229	0.324811	2.28203	0.0224877	0.0615315927538911
ENSMUSG00000018425	255.064	0.288835	0.343188	0.841621	0.4	0.675016950816274				ENSMUSG00000018425	255.064	0.260067	0.341032	0.762589	0.445708	0.676485503878122				ENSMUSG00000018425	255.064	1.03144	0.33935	3.03945	0.0023701	0.00970272589926233
ENSMUSG00000018427	1173.09	-0.0787789	0.20261	-0.388821	0.697408	0.864140831431228				ENSMUSG00000018427	1173.09	-0.492162	0.202736	-2.42759	0.0151993	0.0893835321950758				ENSMUSG00000018427	1173.09	-0.439373	0.20371	-2.15685	0.0310174	0.0791739426795013
ENSMUSG00000018428	1694.78	-0.452095	0.256704	-1.76115	0.0782126	0.28319139662818				ENSMUSG00000018428	1694.78	-0.317861	0.256194	-1.24071	0.214715	0.447325527950149				ENSMUSG00000018428	1694.78	-0.789796	0.257438	-3.0679	0.00215567	0.00892690338230449
ENSMUSG00000018433	10.8064	1.38165	1.53079	0.902579	0.36675	NA				ENSMUSG00000018433	10.8064	2.65391	1.47197	1.80296	0.071394	NA				ENSMUSG00000018433	10.8064	-0.0439852	1.61312	-0.0272672	0.978247	0.988124669808629
ENSMUSG00000018442	341.775	0.645425	0.252104	2.56015	0.0104626	0.0863238946488875				ENSMUSG00000018442	341.775	0.194688	0.252553	0.770878	0.440779	0.671943925026977				ENSMUSG00000018442	341.775	-0.0690029	0.256304	-0.269223	0.787758	0.858232949852088
ENSMUSG00000018446	681.675	-0.0618518	0.264283	-0.234037	0.814957	0.922350413400998				ENSMUSG00000018446	681.675	-0.172109	0.263843	-0.652317	0.514196	0.726838583827579				ENSMUSG00000018446	681.675	-1.30624	0.268695	-4.86144	1.16534e-06	1.32880380134317e-05
ENSMUSG00000018449	70.9979	0.966955	0.559586	1.72798	0.0839912	0.294720917624641				ENSMUSG00000018449	70.9979	1.402	0.546923	2.56344	0.010364	0.0702765790337177				ENSMUSG00000018449	70.9979	2.15987	0.543075	3.97711	6.97572e-05	0.000482320557420691
ENSMUSG00000018451	1.27774	1.68369	3.4875	0.482778	0.629254	NA				ENSMUSG00000018451	1.27774	0	3.63716	0	1	NA				ENSMUSG00000018451	1.27774	0	3.63707	0	1	NA
ENSMUSG00000018474	32.8617	0.66598	0.713562	0.933318	0.350656	0.633677973605985				ENSMUSG00000018474	32.8617	0.563671	0.708697	0.795362	0.426403	0.660980643076082				ENSMUSG00000018474	32.8617	0.383553	0.719274	0.53325	0.59386	0.71193902087185
ENSMUSG00000018476	2245.43	0.119531	0.239746	0.498573	0.61808	0.81839515798525				ENSMUSG00000018476	2245.43	0.163266	0.23948	0.681751	0.495397	0.713737692479579				ENSMUSG00000018476	2245.43	-0.501134	0.240556	-2.08323	0.0372302	0.0916477401703346
ENSMUSG00000018481	768.11	0.750936	0.279632	2.68545	0.00724325	0.0674215574711948				ENSMUSG00000018481	768.11	1.3932	0.278082	5.01004	5.44195e-07	5.65387363260107e-05				ENSMUSG00000018481	768.11	0.132921	0.281723	0.471813	0.63706	0.746296352588818
ENSMUSG00000018500	94.9697	-0.144315	0.382187	-0.377602	0.705726	0.868738432322836				ENSMUSG00000018500	94.9697	0.113561	0.376071	0.301967	0.762677	0.886136657022461				ENSMUSG00000018500	94.9697	-0.692316	0.389199	-1.77882	0.0752692	0.158059261814676
ENSMUSG00000018501	373.421	-0.980694	0.299312	-3.27649	0.00105105	0.019787885608535				ENSMUSG00000018501	373.421	-0.979672	0.296952	-3.29909	0.000970003	0.0141432203891182				ENSMUSG00000018501	373.421	-0.320629	0.295796	-1.08395	0.278385	0.420319565093674
ENSMUSG00000018507	39.3114	1.18097	0.730239	1.61724	0.105827	0.334842602900297				ENSMUSG00000018507	39.3114	0.335079	0.740261	0.452651	0.6508	0.825576611764424				ENSMUSG00000018507	39.3114	0.65037	0.740527	0.878253	0.379806	0.523947036621733
ENSMUSG00000018509	402.884	-0.887868	0.303672	-2.92377	0.00345818	0.0416021520971029				ENSMUSG00000018509	402.884	-1.88368	0.306575	-6.14427	8.03338e-10	2.2563238062965e-07				ENSMUSG00000018509	402.884	-1.50358	0.306953	-4.89841	9.66135e-07	1.13009231365884e-05
ENSMUSG00000018541	66.3809	-0.486169	0.527082	-0.922377	0.356332	0.637603434724997				ENSMUSG00000018541	66.3809	0.251584	0.505694	0.497502	0.618835	0.801848381788406				ENSMUSG00000018541	66.3809	0.490852	0.507462	0.967269	0.33341	0.477250882546177
ENSMUSG00000018547	15.8467	-0.52556	0.925948	-0.567592	0.570312	NA				ENSMUSG00000018547	15.8467	-0.504964	0.914074	-0.552432	0.580652	NA				ENSMUSG00000018547	15.8467	-1.20096	0.949792	-1.26444	0.206071	0.337967506694703
ENSMUSG00000018548	175.593	0.0531061	0.31118	0.17066	0.864491	0.943348629883347				ENSMUSG00000018548	175.593	0.494363	0.304554	1.62323	0.104539	0.291315100886441				ENSMUSG00000018548	175.593	-0.0469975	0.31197	-0.150647	0.880254	0.921592539622043
ENSMUSG00000018554	352.811	-0.338178	0.245589	-1.37701	0.168509	0.431613786134323				ENSMUSG00000018554	352.811	-0.832853	0.246232	-3.38239	0.000718578	0.011637910380028				ENSMUSG00000018554	352.811	-1.62804	0.254113	-6.40676	1.48647e-10	4.75083842489312e-09
ENSMUSG00000018559	36.7627	-0.990319	0.649557	-1.52461	0.127357	0.369254389240076				ENSMUSG00000018559	36.7627	-0.237182	0.625925	-0.37893	0.70474	0.856294481466353				ENSMUSG00000018559	36.7627	-0.803097	0.643257	-1.24848	0.211854	0.344662097960134
ENSMUSG00000018565	436.113	0.565548	0.247873	2.2816	0.0225127	0.139511264205475				ENSMUSG00000018565	436.113	0.335468	0.247151	1.35734	0.174673	0.396402974262581				ENSMUSG00000018565	436.113	1.24613	0.244852	5.08933	3.59325e-07	4.68307654779927e-06
ENSMUSG00000018567	170.618	0.0239635	0.368549	0.0650213	0.948157	0.975844103737077				ENSMUSG00000018567	170.618	-1.74959	0.379658	-4.60832	4.05941e-06	0.000281338006812837				ENSMUSG00000018567	170.618	-1.11395	0.377018	-2.95464	0.00313032	0.0123268165574744
ENSMUSG00000018569	13.276	2.41466	1.08044	2.23488	0.025425	NA				ENSMUSG00000018569	13.276	1.6389	1.0875	1.50704	0.131801	NA				ENSMUSG00000018569	13.276	0.326706	1.13753	0.287208	0.773953	0.849561828979857
ENSMUSG00000018570	3.96005	-0.61301	1.75196	-0.349899	0.726414	NA				ENSMUSG00000018570	3.96005	0.222973	1.70322	0.130912	0.895845	NA				ENSMUSG00000018570	3.96005	-5.24004	2.20229	-2.37936	0.0173425	0.04996178250968
ENSMUSG00000018572	502.431	-0.55998	0.219159	-2.55513	0.0106148	0.0869804232489111				ENSMUSG00000018572	502.431	-0.937627	0.219268	-4.27618	1.90132e-05	0.000850937088860604				ENSMUSG00000018572	502.431	-1.3882	0.223669	-6.20647	5.41876e-10	1.49867171287144e-08
ENSMUSG00000018574	40.5911	0.136228	0.643157	0.211812	0.832254	0.929406105112734				ENSMUSG00000018574	40.5911	0.466746	0.630366	0.740437	0.459035	0.687232489994369				ENSMUSG00000018574	40.5911	0.390319	0.637688	0.612085	0.540482	0.668335396492623
ENSMUSG00000018581	177.523	-0.064549	0.362638	-0.177998	0.858724	0.941197877500659				ENSMUSG00000018581	177.523	0.271786	0.355151	0.765269	0.444111	0.674800696071699				ENSMUSG00000018581	177.523	0.874558	0.35363	2.47309	0.0133952	0.0404292099143317
ENSMUSG00000018583	252.37	-0.2741	0.365161	-0.750627	0.452877	0.716023135020457				ENSMUSG00000018583	252.37	0.100882	0.361955	0.278713	0.780465	0.896073607873404				ENSMUSG00000018583	252.37	-0.673983	0.368355	-1.82971	0.0672936	0.144824997023886
ENSMUSG00000018585	338.92	0.620138	0.304361	2.0375	0.0415995	0.198316726361346				ENSMUSG00000018585	338.92	-0.0154426	0.305207	-0.050597	0.959647	0.984097495339203				ENSMUSG00000018585	338.92	-0.92149	0.312089	-2.95265	0.00315058	0.0123906744215773
ENSMUSG00000018593	5.4748	1.12137	2.13493	0.525247	0.599411	NA				ENSMUSG00000018593	5.4748	0.189725	2.19282	0.0865212	0.931052	NA				ENSMUSG00000018593	5.4748	-1.01586	2.28385	-0.444801	0.656464	0.761565363748257
ENSMUSG00000018595	11.8663	2.66143	1.68541	1.5791	0.114312	NA				ENSMUSG00000018595	11.8663	1.53156	1.72399	0.888381	0.374336	NA				ENSMUSG00000018595	11.8663	3.7762	1.65614	2.28012	0.0226008	0.0618082331274149
ENSMUSG00000018599	3.88752	3.2098	2.16837	1.48028	0.138798	NA				ENSMUSG00000018599	3.88752	4.93458	2.10551	2.34365	0.0190958	NA				ENSMUSG00000018599	3.88752	0.645758	2.33985	0.275982	0.782562	0.854664605332502
ENSMUSG00000018604	42.9866	-0.646443	0.629658	-1.02666	0.304582	0.59089939042685				ENSMUSG00000018604	42.9866	-0.193963	0.617088	-0.314319	0.753278	0.882254307092523				ENSMUSG00000018604	42.9866	-1.89962	0.662006	-2.86949	0.00411132	0.0154588475414416
ENSMUSG00000018648	1094.21	-0.165416	0.259765	-0.636793	0.52426	0.760938082973623				ENSMUSG00000018648	1094.21	-0.0480664	0.258937	-0.185629	0.852735	0.932593359852259				ENSMUSG00000018648	1094.21	-0.0879006	0.259917	-0.338187	0.735222	0.821742926127802
ENSMUSG00000018651	443.982	0.355268	0.236267	1.50367	0.132666	0.377383681233748				ENSMUSG00000018651	443.982	-0.213224	0.237131	-0.899181	0.368556	0.609010540582196				ENSMUSG00000018651	443.982	-0.425537	0.240335	-1.7706	0.0766276	0.160212756391993
ENSMUSG00000018654	2.56846	0	2.89398	0	1	NA				ENSMUSG00000018654	2.56846	1.43692	2.68966	0.534239	0.593176	NA				ENSMUSG00000018654	2.56846	2.7753	2.60294	1.06621	0.286327	NA
ENSMUSG00000018659	95.9231	0.71875	0.434196	1.65536	0.0978513	0.319668054304066				ENSMUSG00000018659	95.9231	0.860583	0.427966	2.01087	0.0443393	0.171980989215505				ENSMUSG00000018659	95.9231	1.0248	0.430066	2.38288	0.0171779	0.049536833133926
ENSMUSG00000018661	215.39	-0.356698	0.309772	-1.15149	0.249533	0.530548635818411				ENSMUSG00000018661	215.39	0.0275118	0.305712	0.0899923	0.928293	0.968337165817562				ENSMUSG00000018661	215.39	-1.09761	0.316435	-3.46867	0.000523032	0.00269836279927679
ENSMUSG00000018666	977.732	0.239387	0.2609	0.917542	0.358859	0.639827218334389				ENSMUSG00000018666	977.732	-0.31471	0.261239	-1.20468	0.228326	0.46461824292657				ENSMUSG00000018666	977.732	-0.19146	0.261986	-0.730801	0.464901	0.604035546368946
ENSMUSG00000018669	75.214	-0.329506	0.476602	-0.691365	0.489336	0.739257290973412				ENSMUSG00000018669	75.214	-0.0306112	0.468332	-0.065362	0.947886	0.978896907217096				ENSMUSG00000018669	75.214	-0.46535	0.478625	-0.972263	0.33092	0.474864718194401
ENSMUSG00000018672	77.1197	-1.84703	0.508811	-3.63008	0.000283334	0.0081628043077395				ENSMUSG00000018672	77.1197	-2.45824	0.513666	-4.78568	1.7041e-06	0.000145502762425524				ENSMUSG00000018672	77.1197	-2.03457	0.512133	-3.97274	7.10501e-05	0.000489502171570808
ENSMUSG00000018677	531.596	-0.761206	0.263979	-2.88358	0.00393178	0.0451793317209957				ENSMUSG00000018677	531.596	-0.650123	0.262619	-2.47554	0.0133034	0.0825027284728541				ENSMUSG00000018677	531.596	-1.58341	0.268219	-5.90341	3.56053e-09	7.8920886335784e-08
ENSMUSG00000018678	32.126	0.976652	0.696851	1.40152	0.161058	NA				ENSMUSG00000018678	32.126	0.878353	0.692078	1.26915	0.204387	0.43485499232325				ENSMUSG00000018678	32.126	1.04533	0.69541	1.50319	0.13279	0.243846772484721
ENSMUSG00000018697	411.197	-0.191655	0.274867	-0.697264	0.485638	0.737072246978371				ENSMUSG00000018697	411.197	-0.918773	0.276262	-3.32573	0.00088187	0.0133317297847806				ENSMUSG00000018697	411.197	-1.14559	0.27967	-4.09622	4.19957e-05	0.000310336902282794
ENSMUSG00000018707	155.822	-0.256052	0.502052	-0.510011	0.610044	0.815103808836962				ENSMUSG00000018707	155.822	0.568382	0.4958	1.1464	0.251632	0.493132731737942				ENSMUSG00000018707	155.822	-0.834952	0.508338	-1.64251	0.100484	0.197040929540505
ENSMUSG00000018727	5884.44	0.78505	0.302601	2.59434	0.00947716	0.0810463453393431				ENSMUSG00000018727	5884.44	0.947696	0.302378	3.13415	0.00172355	0.0210473868886644				ENSMUSG00000018727	5884.44	2.07306	0.3022	6.85987	6.89226e-12	3.02493496210164e-10
ENSMUSG00000018733	29.3046	0.234811	0.63687	0.368696	0.712355	NA				ENSMUSG00000018733	29.3046	0.390648	0.623942	0.626097	0.531252	0.739255952649343				ENSMUSG00000018733	29.3046	0.144022	0.63577	0.226532	0.820787	0.880640132371784
ENSMUSG00000018736	2041.55	-0.567763	0.259805	-2.18534	0.0288636	0.160305360178747				ENSMUSG00000018736	2041.55	-1.02752	0.259898	-3.95354	7.70029e-05	0.00240514164650674				ENSMUSG00000018736	2041.55	-1.33532	0.260844	-5.11922	3.06809e-07	4.07798852261478e-06
ENSMUSG00000018740	166.558	-0.333353	0.429611	-0.775941	0.437784	0.704043865943359				ENSMUSG00000018740	166.558	0.162652	0.423452	0.384111	0.700896	0.853981562469689				ENSMUSG00000018740	166.558	0.249823	0.425698	0.586854	0.557302	0.68207141616944
ENSMUSG00000018752	10.9575	0.575044	1.18654	0.484638	0.627933	NA				ENSMUSG00000018752	10.9575	-0.70566	1.23845	-0.569792	0.568819	NA				ENSMUSG00000018752	10.9575	1.5328	1.15875	1.3228	0.185902	0.313259214845625
ENSMUSG00000018761	7.14734	0.261959	2.17232	0.120589	0.904016	NA				ENSMUSG00000018761	7.14734	2.99014	1.94629	1.53633	0.124457	NA				ENSMUSG00000018761	7.14734	3.30525	1.9489	1.69596	0.0898936	0.18130546894488
ENSMUSG00000018765	613.516	-0.535936	0.255909	-2.09424	0.0362383	0.183151996625691				ENSMUSG00000018765	613.516	-0.482678	0.254685	-1.89519	0.0580669	0.203146895616744				ENSMUSG00000018765	613.516	-0.660413	0.256796	-2.57174	0.0101188	0.0321534690621184
ENSMUSG00000018770	194.842	-0.526904	0.387917	-1.35829	0.174371	0.439200287500925				ENSMUSG00000018770	194.842	-1.4619	0.392088	-3.72849	0.00019263	0.00469391905056867				ENSMUSG00000018770	194.842	-1.17813	0.393305	-2.99546	0.00274032	0.0109991193249956
ENSMUSG00000018774	7.75378	-3.02917	1.83655	-1.64938	0.0990689	NA				ENSMUSG00000018774	7.75378	-0.00938265	1.55511	-0.00603345	0.995186	NA				ENSMUSG00000018774	7.75378	-0.780507	1.59445	-0.489517	0.624476	0.73643291879139
ENSMUSG00000018796	283.201	-0.27103	0.29388	-0.922247	0.3564	0.637603434724997				ENSMUSG00000018796	283.201	-0.14971	0.291158	-0.514188	0.60712	0.793800663816546				ENSMUSG00000018796	283.201	-0.21724	0.293965	-0.739	0.459907	0.599092730747487
ENSMUSG00000018800	23.7405	-1.65123	0.754073	-2.18974	0.0285428	NA				ENSMUSG00000018800	23.7405	-0.820703	0.711763	-1.15306	0.248887	NA				ENSMUSG00000018800	23.7405	-1.52081	0.741414	-2.05122	0.0402452	0.0973124537127826
ENSMUSG00000018809	129.752	0.0216263	0.381393	0.0567036	0.954781	0.978969120945168				ENSMUSG00000018809	129.752	0.391599	0.372533	1.05118	0.293177	0.535598741518995				ENSMUSG00000018809	129.752	1.00612	0.370647	2.7145	0.00663762	0.0228089628848013
ENSMUSG00000018819	132.232	0.114037	0.403854	0.282372	0.777659	0.90517018010403				ENSMUSG00000018819	132.232	0.0752624	0.400902	0.187733	0.851086	0.931974086393547				ENSMUSG00000018819	132.232	-0.404865	0.410132	-0.987157	0.323566	0.467591607480307
ENSMUSG00000018820	34.1573	-1.78572	1.76317	-1.01279	0.311161	0.597402530293802				ENSMUSG00000018820	34.1573	0.83813	1.72336	0.486335	0.62673	0.807482237584908				ENSMUSG00000018820	34.1573	-1.34977	1.75426	-0.769422	0.441643	0.58204357351595
ENSMUSG00000018821	1121.78	-0.216105	0.34814	-0.620741	0.53477	0.767974876412127				ENSMUSG00000018821	1121.78	-0.386295	0.347969	-1.11014	0.266937	0.511861946156777				ENSMUSG00000018821	1121.78	-1.12024	0.349757	-3.20292	0.00136042	0.00606052641157376
ENSMUSG00000018830	362.199	-0.294374	0.257214	-1.14447	0.252428	0.534531219847614				ENSMUSG00000018830	362.199	0.416522	0.250764	1.66101	0.0967114	0.277435218478899				ENSMUSG00000018830	362.199	0.19481	0.253979	0.767031	0.443063	0.583166733649216
ENSMUSG00000018841	271.704	0.609099	0.278544	2.18672	0.0287628	0.160014351316342				ENSMUSG00000018841	271.704	0.711983	0.275865	2.58091	0.00985407	0.0677190103659336				ENSMUSG00000018841	271.704	0.634973	0.278647	2.27877	0.0226807	0.061960726376543
ENSMUSG00000018846	111.29	-0.834889	0.370192	-2.25529	0.0241153	0.144376822924839				ENSMUSG00000018846	111.29	-0.419322	0.36026	-1.16394	0.244447	0.484311881212558				ENSMUSG00000018846	111.29	-0.882021	0.369952	-2.38415	0.0171186	0.0494028369126181
ENSMUSG00000018848	644.091	0.66804	0.239859	2.78513	0.00535056	0.0552252220681037				ENSMUSG00000018848	644.091	0.607787	0.23888	2.54432	0.010949	0.0723136446758312				ENSMUSG00000018848	644.091	1.07684	0.238881	4.50784	6.54896e-06	6.11434369731304e-05
ENSMUSG00000018849	69.1643	0.472921	0.494295	0.956759	0.338689	0.621786594016652				ENSMUSG00000018849	69.1643	-0.369734	0.50098	-0.738022	0.460501	0.688461327327522				ENSMUSG00000018849	69.1643	-0.190763	0.50363	-0.378776	0.704854	0.799225193706175
ENSMUSG00000018858	899.787	-0.324941	0.204918	-1.58572	0.112804	0.345390653652828				ENSMUSG00000018858	899.787	-1.1045	0.205809	-5.36661	8.02322e-08	1.17303859104848e-05				ENSMUSG00000018858	899.787	-1.90211	0.210274	-9.04586	1.48496e-19	3.81263845336388e-17
ENSMUSG00000018861	32.9975	-1.05307	0.701119	-1.50199	0.1331	0.377726139426735				ENSMUSG00000018861	32.9975	-1.20672	0.696523	-1.73248	0.0831873	0.253543425528404				ENSMUSG00000018861	32.9975	-4.11172	0.854943	-4.80935	1.51419e-06	1.67591704602783e-05
ENSMUSG00000018865	110.724	-0.661418	0.43812	-1.50967	0.131127	0.374535373156184				ENSMUSG00000018865	110.724	-0.319634	0.431375	-0.740966	0.458714	0.687041060574549				ENSMUSG00000018865	110.724	-0.961468	0.442286	-2.17386	0.0297154	0.0765750003526641
ENSMUSG00000018868	68.2301	-0.894055	0.474145	-1.88561	0.059347	0.242132636795504				ENSMUSG00000018868	68.2301	-0.314235	0.454328	-0.691647	0.489159	0.709337458870508				ENSMUSG00000018868	68.2301	-0.833935	0.469037	-1.77797	0.0754081	0.158276137771056
ENSMUSG00000018882	305.564	0.448708	0.31269	1.43499	0.151289	0.406460408871094				ENSMUSG00000018882	305.564	0.182925	0.312341	0.585658	0.558105	0.759286311839297				ENSMUSG00000018882	305.564	-0.117421	0.316165	-0.371392	0.710345	0.802380799704284
ENSMUSG00000018893	19.8346	0.052332	1.06627	0.0490796	0.960856	NA				ENSMUSG00000018893	19.8346	0.515007	1.03027	0.499878	0.617161	NA				ENSMUSG00000018893	19.8346	1.37899	1.01641	1.35673	0.174867	0.299082021065725
ENSMUSG00000018899	1388.75	-0.412153	0.23184	-1.77775	0.0754451	0.278063177214987				ENSMUSG00000018899	1388.75	-0.976137	0.23218	-4.20422	2.61981e-05	0.0010879871023459				ENSMUSG00000018899	1388.75	-0.616023	0.232428	-2.65038	0.00804003	0.0265558878636605
ENSMUSG00000018900	56.4123	0.235439	0.540457	0.435629	0.663106	0.84267426531307				ENSMUSG00000018900	56.4123	-1.00177	0.557725	-1.79617	0.0724673	0.230947700436387				ENSMUSG00000018900	56.4123	0.123344	0.542465	0.227377	0.820131	0.880363374698531
ENSMUSG00000018906	5.44909	-0.66446	1.53736	-0.432209	0.665589	NA				ENSMUSG00000018906	5.44909	0.937106	1.40623	0.666396	0.505158	NA				ENSMUSG00000018906	5.44909	-0.809308	1.52145	-0.531931	0.594774	0.712480122471731
ENSMUSG00000018921	623.267	-0.441974	0.267069	-1.65491	0.0979437	0.319668054304066				ENSMUSG00000018921	623.267	-0.694244	0.266799	-2.60212	0.00926497	0.0653642051820376				ENSMUSG00000018921	623.267	-0.900897	0.269086	-3.34799	0.000814	0.00392477787300501
ENSMUSG00000018923	269.033	1.17977	0.32403	3.64092	0.000271668	0.00796223481506222				ENSMUSG00000018923	269.033	-0.757262	0.332186	-2.27963	0.0226297	0.113981731867251				ENSMUSG00000018923	269.033	0.159629	0.328786	0.485511	0.627314	0.73825598411172
ENSMUSG00000018927	4.55374	0.847473	2.28165	0.37143	0.710317	NA				ENSMUSG00000018927	4.55374	2.77522	2.15497	1.28782	0.197807	NA				ENSMUSG00000018927	4.55374	0.80183	2.27047	0.353156	0.723971	0.8131415619952
ENSMUSG00000018931	3181.1	-0.591567	0.26538	-2.22913	0.0258053	0.149898895590307				ENSMUSG00000018931	3181.1	-0.516599	0.26516	-1.94826	0.0513843	0.187861287741409				ENSMUSG00000018931	3181.1	-1.16057	0.265964	-4.36365	1.27908e-05	0.000109895442579662
ENSMUSG00000018932	35.2412	-1.01518	0.755366	-1.34396	0.178963	0.444714984818845				ENSMUSG00000018932	35.2412	-3.11113	0.806376	-3.85816	0.000114242	0.00320028514037695				ENSMUSG00000018932	35.2412	-2.40017	0.788616	-3.04352	0.00233827	0.00958008557904394
ENSMUSG00000018965	199.308	-0.386262	0.273739	-1.41106	0.158227	0.416700430402262				ENSMUSG00000018965	199.308	-0.386231	0.271192	-1.4242	0.15439	0.370291995900499				ENSMUSG00000018965	199.308	-1.07564	0.280124	-3.83988	0.000123096	0.000786517667971822
ENSMUSG00000018974	1998.68	-0.54212	0.210674	-2.57327	0.0100744	0.0843498017720176				ENSMUSG00000018974	1998.68	-0.705447	0.210487	-3.35151	0.000803731	0.0125965076463906				ENSMUSG00000018974	1998.68	-1.45262	0.212343	-6.84093	7.86822e-12	3.40477305679371e-10
ENSMUSG00000018983	752.619	-0.846968	0.309548	-2.73614	0.00621646	0.0613433770996582				ENSMUSG00000018983	752.619	-1.1803	0.30952	-3.81333	0.000137104	0.00364008328923366				ENSMUSG00000018983	752.619	-2.04933	0.313752	-6.53168	6.50361e-11	2.26669897399472e-09
ENSMUSG00000018995	9.71416	-0.110098	1.19322	-0.0922696	0.926484	NA				ENSMUSG00000018995	9.71416	1.16023	1.12666	1.02979	0.303107	NA				ENSMUSG00000018995	9.71416	-0.0912451	1.18229	-0.0771765	0.938483	0.961558402950581
ENSMUSG00000018999	652.027	-0.687754	0.227214	-3.0269	0.00247078	0.0335538256061194				ENSMUSG00000018999	652.027	-0.548032	0.225394	-2.43144	0.0150391	0.0888772750892234				ENSMUSG00000018999	652.027	-0.290077	0.226069	-1.28314	0.199445	0.329909112691066
ENSMUSG00000019039	206.54	-0.370044	0.314853	-1.17529	0.239878	0.518792700374203				ENSMUSG00000019039	206.54	0.0608598	0.309845	0.19642	0.844281	0.928874518592765				ENSMUSG00000019039	206.54	-0.569374	0.316853	-1.79697	0.0723409	0.153437992887336
ENSMUSG00000019054	283.103	1.0395	0.293886	3.53707	0.000404596	0.0103446247377814				ENSMUSG00000019054	283.103	1.01874	0.292383	3.48427	0.000493485	0.00906534875131407				ENSMUSG00000019054	283.103	0.611708	0.296761	2.06128	0.0392761	0.0954636298825033
ENSMUSG00000019055	85.6307	0.0444307	0.573849	0.0774258	0.938285	0.971679806449508				ENSMUSG00000019055	85.6307	0.108551	0.568503	0.190943	0.848571	0.930811047968817				ENSMUSG00000019055	85.6307	0.367916	0.570382	0.645035	0.518904	0.651421125073982
ENSMUSG00000019066	1534.68	-0.561615	0.234273	-2.39727	0.016518	0.115394873072277				ENSMUSG00000019066	1534.68	-0.415725	0.233649	-1.77927	0.0751953	0.236939122648947				ENSMUSG00000019066	1534.68	-0.865443	0.235064	-3.68173	0.000231657	0.00134312388084718
ENSMUSG00000019080	23.5624	0.793288	0.818662	0.969005	0.332543	NA				ENSMUSG00000019080	23.5624	0.59128	0.815199	0.72532	0.468255	NA				ENSMUSG00000019080	23.5624	0.755242	0.819368	0.921737	0.356666	0.501285443208288
ENSMUSG00000019082	74.9723	-0.354905	0.444757	-0.797975	0.424885	0.693482033593872				ENSMUSG00000019082	74.9723	0.456642	0.42888	1.06473	0.286997	0.529585590318635				ENSMUSG00000019082	74.9723	-0.467256	0.445375	-1.04913	0.294119	0.437430021041692
ENSMUSG00000019087	135.303	0.196984	0.451301	0.43648	0.662489	0.842179606590047				ENSMUSG00000019087	135.303	1.32589	0.431801	3.07061	0.00213622	0.0248635902565181				ENSMUSG00000019087	135.303	1.65626	0.432459	3.82988	0.000128208	0.000815795609459148
ENSMUSG00000019088	1.1811	-2.12706	3.40609	-0.624488	0.532307	NA				ENSMUSG00000019088	1.1811	-0.937097	3.37324	-0.277803	0.781164	NA				ENSMUSG00000019088	1.1811	-2.51899	3.40602	-0.73957	0.459561	NA
ENSMUSG00000019102	1.1453	-0.691577	3.68447	-0.187701	0.851111	NA				ENSMUSG00000019102	1.1453	-2.48584	3.68768	-0.674093	0.500252	NA				ENSMUSG00000019102	1.1453	-0.142817	3.55718	-0.0401489	0.967974	NA
ENSMUSG00000019124	4.9725	2.29989	1.96399	1.17103	0.241589	NA				ENSMUSG00000019124	4.9725	1.34667	1.99724	0.674264	0.500144	NA				ENSMUSG00000019124	4.9725	3.02925	1.93934	1.562	0.118287	0.223182063048944
ENSMUSG00000019132	118.628	-0.738538	0.509217	-1.45034	0.146964	0.399455146904641				ENSMUSG00000019132	118.628	0.826834	0.493122	1.67673	0.0935948	0.271524215975535				ENSMUSG00000019132	118.628	-1.78519	0.528902	-3.37527	0.000737429	0.00360294944763283
ENSMUSG00000019139	220.289	-1.60562	0.471283	-3.40691	0.000657028	0.0140649061256546				ENSMUSG00000019139	220.289	-1.10522	0.467162	-2.36582	0.0179903	0.0986187329710987				ENSMUSG00000019139	220.289	-2.73025	0.482684	-5.6564	1.54583e-08	2.90311802610921e-07
ENSMUSG00000019143	4.5629	0.153565	2.1262	0.072225	0.942423	NA				ENSMUSG00000019143	4.5629	1.06754	1.97989	0.539191	0.589755	NA				ENSMUSG00000019143	4.5629	0.843249	2.01018	0.419488	0.674859	0.776473654531531
ENSMUSG00000019158	125.522	-0.953805	0.342241	-2.78694	0.0053209	0.0551794628907671				ENSMUSG00000019158	125.522	-0.650087	0.33701	-1.92898	0.0537327	0.193943013137775				ENSMUSG00000019158	125.522	-3.76038	0.398466	-9.43713	3.83122e-21	1.51333244665332e-18
ENSMUSG00000019173	570.437	0.0161301	0.234085	0.0689069	0.945064	0.973699065772424				ENSMUSG00000019173	570.437	-0.837688	0.235664	-3.55459	0.000378574	0.00756652732084021				ENSMUSG00000019173	570.437	-0.832106	0.2375	-3.5036	0.00045901	0.00240348451494947
ENSMUSG00000019178	7.03893	2.70925	1.88104	1.44029	0.149784	NA				ENSMUSG00000019178	7.03893	3.14573	1.85933	1.69186	0.0906723	NA				ENSMUSG00000019178	7.03893	2.79885	1.87832	1.49008	0.136204	0.248558399922883
ENSMUSG00000019179	815.621	0.0555432	0.247074	0.224804	0.822132	0.925337917659697				ENSMUSG00000019179	815.621	-0.268304	0.247026	-1.08614	0.277419	0.521531443401607				ENSMUSG00000019179	815.621	-0.575144	0.249043	-2.30941	0.0209206	0.0582383829329781
ENSMUSG00000019188	3197.5	-0.724743	0.264038	-2.74484	0.00605403	0.0601646909189448				ENSMUSG00000019188	3197.5	-0.953402	0.263985	-3.61158	0.000304339	0.00649641108239116				ENSMUSG00000019188	3197.5	-2.09998	0.265339	-7.91434	2.48576e-15	2.45469180320928e-13
ENSMUSG00000019189	188.395	-0.146591	0.309622	-0.473453	0.63589	0.828103871823705				ENSMUSG00000019189	188.395	0.235929	0.304535	0.77472	0.438505	0.669778094527046				ENSMUSG00000019189	188.395	-0.386939	0.311945	-1.24041	0.214825	0.348539043373882
ENSMUSG00000019210	1402.16	0.681735	0.211491	3.22347	0.0012665	0.0223034588290861				ENSMUSG00000019210	1402.16	-0.0139552	0.211995	-0.0658282	0.947515	0.978881368911933				ENSMUSG00000019210	1402.16	0.314531	0.212283	1.48166	0.138432	0.251647347597892
ENSMUSG00000019214	150.634	-0.0431678	0.530212	-0.0814162	0.935111	0.971058320728433				ENSMUSG00000019214	150.634	-0.918965	0.533018	-1.72408	0.0846938	0.256072870938958				ENSMUSG00000019214	150.634	-1.18596	0.538811	-2.20106	0.0277318	0.0727564799002079
ENSMUSG00000019230	0.74633	-2.11301	4.81884	-0.438489	0.661032	NA				ENSMUSG00000019230	0.74633	-2.47603	4.81884	-0.513822	0.607376	NA				ENSMUSG00000019230	0.74633	-2.50489	4.81864	-0.519833	0.60318	NA
ENSMUSG00000019232	2.38143	0.639181	2.73303	0.233873	0.815084	NA				ENSMUSG00000019232	2.38143	2.72116	2.40863	1.12976	0.258579	NA				ENSMUSG00000019232	2.38143	1.82038	2.49829	0.728652	0.466214	NA
ENSMUSG00000019254	4.46715	-1.81154	1.75497	-1.03223	0.301962	NA				ENSMUSG00000019254	4.46715	0.68064	1.47792	0.460539	0.645129	NA				ENSMUSG00000019254	4.46715	-3.46202	1.84842	-1.87296	0.0610742	0.134387739950055
ENSMUSG00000019256	387.405	-0.797214	0.33263	-2.3967	0.0165435	0.115492577593655				ENSMUSG00000019256	387.405	-0.31463	0.329971	-0.953508	0.340333	0.581830885559322				ENSMUSG00000019256	387.405	-1.50313	0.337013	-4.46014	8.19052e-06	7.42109862220406e-05
ENSMUSG00000019261	245.369	-1.02793	0.927944	-1.10774	0.267972	0.551683618818863				ENSMUSG00000019261	245.369	0.646119	0.924388	0.69897	0.484571	0.705878408742513				ENSMUSG00000019261	245.369	-2.38224	0.936498	-2.54378	0.0109661	0.0343360175618883
ENSMUSG00000019295	16.5343	-0.601241	1.03842	-0.578995	0.562593	NA				ENSMUSG00000019295	16.5343	-0.732538	1.03042	-0.710911	0.477139	NA				ENSMUSG00000019295	16.5343	-0.141349	1.0239	-0.13805	0.890201	0.928976303183231
ENSMUSG00000019297	278.022	-0.160169	0.257196	-0.622752	0.533447	0.767540638728619				ENSMUSG00000019297	278.022	-0.318918	0.256187	-1.24486	0.213182	0.445437483889297				ENSMUSG00000019297	278.022	-0.980672	0.263232	-3.7255	0.000194927	0.00115959063442914
ENSMUSG00000019301	5.98071	-4.63365	2.50521	-1.84961	0.0643699	NA				ENSMUSG00000019301	5.98071	-0.0287574	2.09219	-0.0137451	0.989033	NA				ENSMUSG00000019301	5.98071	-1.17596	2.16913	-0.542133	0.587727	0.706983628617125
ENSMUSG00000019302	70.8502	-0.323228	0.457772	-0.706088	0.480133	0.733995123846418				ENSMUSG00000019302	70.8502	0.161982	0.446587	0.362711	0.716821	0.862752851481897				ENSMUSG00000019302	70.8502	-0.82945	0.465926	-1.78022	0.0750404	0.157707608948871
ENSMUSG00000019303	324.742	0.252642	0.355401	0.710866	0.477167	0.732418538796112				ENSMUSG00000019303	324.742	-0.128068	0.355532	-0.360216	0.718686	0.863507046874416				ENSMUSG00000019303	324.742	0.240945	0.35599	0.676832	0.498513	0.633657922726817
ENSMUSG00000019312	4.64754	0.67811	2.1935	0.309145	0.757211	NA				ENSMUSG00000019312	4.64754	1.85776	2.08679	0.890251	0.373331	NA				ENSMUSG00000019312	4.64754	1.82677	2.10404	0.86822	0.385274	0.52895096733455
ENSMUSG00000019320	299.839	-0.546427	0.291199	-1.87647	0.0605902	0.244865445257474				ENSMUSG00000019320	299.839	0.238873	0.280838	0.850572	0.395007	0.633906733209956				ENSMUSG00000019320	299.839	0.409498	0.282315	1.4505	0.146919	0.263051124119555
ENSMUSG00000019326	1.22948	0	3.58542	0	1	NA				ENSMUSG00000019326	1.22948	0	3.58542	0	1	NA				ENSMUSG00000019326	1.22948	1.24893	3.44786	0.362233	0.717178	NA
ENSMUSG00000019338	333.593	-0.392604	0.272378	-1.4414	0.149473	0.402911663763783				ENSMUSG00000019338	333.593	0.55743	0.265736	2.09769	0.0359328	0.15270152947844				ENSMUSG00000019338	333.593	-0.65367	0.274623	-2.38024	0.0173012	0.0498564498961003
ENSMUSG00000019362	1167.71	-0.111811	0.27299	-0.409577	0.682116	0.85452544930903				ENSMUSG00000019362	1167.71	-0.847209	0.273418	-3.09859	0.00194444	0.023058867714632				ENSMUSG00000019362	1167.71	-1.78287	0.27642	-6.44985	1.1196e-10	3.69324002588225e-09
ENSMUSG00000019370	149.189	-0.680251	0.356651	-1.90733	0.0564782	0.236250878944201				ENSMUSG00000019370	149.189	-1.07534	0.357014	-3.01205	0.00259491	0.0284595486823541				ENSMUSG00000019370	149.189	-1.71653	0.368151	-4.66255	3.12309e-06	3.19888087366882e-05
ENSMUSG00000019373	1020.1	0.452392	0.25809	1.75285	0.0796279	0.286757891727969				ENSMUSG00000019373	1020.1	0.0102571	0.258261	0.0397162	0.968319	0.988131999130676				ENSMUSG00000019373	1020.1	0.467047	0.258345	1.80784	0.0706311	0.150473204568059
ENSMUSG00000019428	653.996	-0.664092	0.310827	-2.13653	0.032636	0.172489077854235				ENSMUSG00000019428	653.996	-1.35653	0.311538	-4.35432	1.33482e-05	0.000633177246891078				ENSMUSG00000019428	653.996	-2.23353	0.316543	-7.05601	1.71346e-12	8.68282893731908e-11
ENSMUSG00000019429	2.63239	-4.28667	2.53139	-1.69341	0.0903779	NA				ENSMUSG00000019429	2.63239	-1.06438	2.1912	-0.485751	0.627144	NA				ENSMUSG00000019429	2.63239	-1.49771	2.25616	-0.663829	0.5068	NA
ENSMUSG00000019432	366.478	0.304475	0.292551	1.04076	0.297988	0.583310326900708				ENSMUSG00000019432	366.478	0.390954	0.290483	1.34588	0.178342	0.40114782559969				ENSMUSG00000019432	366.478	0.724572	0.291007	2.48988	0.0127788	0.0388969402669288
ENSMUSG00000019433	34.1051	-0.809408	0.675844	-1.19762	0.231063	0.509888533981967				ENSMUSG00000019433	34.1051	-2.21774	0.69877	-3.17378	0.00150467	0.0190728061850633				ENSMUSG00000019433	34.1051	-2.96362	0.735461	-4.02961	5.58706e-05	0.000398650323015143
ENSMUSG00000019437	279.24	-0.131503	0.342949	-0.383449	0.701387	0.866077673320979				ENSMUSG00000019437	279.24	-0.831993	0.34444	-2.41549	0.015714	0.0910552319688593				ENSMUSG00000019437	279.24	-0.989542	0.347926	-2.84412	0.00445346	0.016555404425458
ENSMUSG00000019461	4.98584	-4.9762	2.08589	-2.38565	0.017049	NA				ENSMUSG00000019461	4.98584	-0.75812	1.58356	-0.478743	0.632121	NA				ENSMUSG00000019461	4.98584	-0.792167	1.6038	-0.49393	0.621355	0.734103769383264
ENSMUSG00000019464	12.3899	-0.492655	0.951449	-0.517794	0.604602	NA				ENSMUSG00000019464	12.3899	-2.67899	1.05338	-2.54323	0.0109833	NA				ENSMUSG00000019464	12.3899	-1.46241	0.985606	-1.48377	0.13787	0.250786410000233
ENSMUSG00000019470	650.796	0.108547	0.242561	0.447503	0.654512	0.83748155322932				ENSMUSG00000019470	650.796	-0.247127	0.24258	-1.01875	0.308324	0.549536001750172				ENSMUSG00000019470	650.796	-0.444507	0.244761	-1.81608	0.0693577	0.14812910234207
ENSMUSG00000019471	430.068	-0.0736728	0.246824	-0.298483	0.765334	0.898643140438691				ENSMUSG00000019471	430.068	-0.928014	0.248567	-3.73346	0.000188864	0.00462327833802573				ENSMUSG00000019471	430.068	-2.02515	0.258281	-7.84087	4.47428e-15	4.0544877651598e-13
ENSMUSG00000019478	438.687	-0.628336	0.25799	-2.4355	0.0148711	0.10827874779461				ENSMUSG00000019478	438.687	-0.694492	0.256944	-2.70289	0.00687391	0.0544754257968012				ENSMUSG00000019478	438.687	-1.3427	0.262104	-5.1228	3.01039e-07	4.01515916022661e-06
ENSMUSG00000019487	47.5348	1.04159	0.594755	1.75129	0.0798954	0.286943257578491				ENSMUSG00000019487	47.5348	0.551926	0.59707	0.92439	0.355283	0.596172791512821				ENSMUSG00000019487	47.5348	1.47794	0.589163	2.50854	0.012123	0.0372453309147704
ENSMUSG00000019489	2.3016	-4.61617	2.75601	-1.67495	0.0939442	NA				ENSMUSG00000019489	2.3016	-4.97919	2.75601	-1.80667	0.0708137	NA				ENSMUSG00000019489	2.3016	-1.55078	2.48719	-0.623508	0.532951	NA
ENSMUSG00000019494	786.248	0.0217095	0.245347	0.0884848	0.929491	0.969444456339598				ENSMUSG00000019494	786.248	-0.51287	0.245763	-2.08684	0.0369022	0.155245434983593				ENSMUSG00000019494	786.248	-0.394704	0.246733	-1.59972	0.10966	0.210627731890535
ENSMUSG00000019505	2456.89	1.05762	0.251025	4.21322	2.51759e-05	0.00163431143377402				ENSMUSG00000019505	2456.89	0.377975	0.251226	1.50452	0.132447	0.337859201060344				ENSMUSG00000019505	2456.89	0.272975	0.251751	1.08431	0.278229	0.420166824373853
ENSMUSG00000019518	80.5552	0.0839353	0.436519	0.192283	0.847521	0.935336483979791				ENSMUSG00000019518	80.5552	0.0942066	0.431311	0.218419	0.827103	0.922334715600956				ENSMUSG00000019518	80.5552	0.284329	0.433352	0.656115	0.51175	0.645249593299328
ENSMUSG00000019528	6707.8	-0.220843	0.203373	-1.0859	0.277524	0.562075230389693				ENSMUSG00000019528	6707.8	-0.290019	0.203257	-1.42686	0.153621	0.369444136547302				ENSMUSG00000019528	6707.8	0.228467	0.203261	1.12401	0.26101	0.400980502041415
ENSMUSG00000019539	1.21064	-2.81059	4.56004	-0.616353	0.537661	NA				ENSMUSG00000019539	1.21064	-3.17362	4.56004	-0.695962	0.486452	NA				ENSMUSG00000019539	1.21064	-3.20247	4.55987	-0.702316	0.482482	NA
ENSMUSG00000019564	70.7739	-0.385207	0.48963	-0.786732	0.431439	0.699450224430503				ENSMUSG00000019564	70.7739	0.187373	0.477821	0.392141	0.694954	0.849977924679416				ENSMUSG00000019564	70.7739	-0.76096	0.495747	-1.53498	0.124789	0.232396147248988
ENSMUSG00000019578	985.49	-0.42371	0.26564	-1.59505	0.110701	0.342200518646588				ENSMUSG00000019578	985.49	-0.50403	0.265127	-1.90109	0.0572908	0.201471072891667				ENSMUSG00000019578	985.49	-0.525032	0.266203	-1.9723	0.0485752	0.112573084640087
ENSMUSG00000019579	145.476	-0.607767	0.364579	-1.66704	0.0955066	0.315838551564655				ENSMUSG00000019579	145.476	-0.777499	0.363234	-2.14049	0.032315	0.1429926283537				ENSMUSG00000019579	145.476	-1.72233	0.377029	-4.56818	4.91978e-06	4.75465754743646e-05
ENSMUSG00000019590	35.1755	-1.7971	0.643929	-2.79084	0.00525708	0.0549163968408823				ENSMUSG00000019590	35.1755	-0.76474	0.601082	-1.27227	0.203277	0.433567225875434				ENSMUSG00000019590	35.1755	-0.929156	0.611541	-1.51937	0.12867	0.237669502342104
ENSMUSG00000019647	80.9969	-0.731951	0.490743	-1.49151	0.135826	0.382064192737277				ENSMUSG00000019647	80.9969	-0.57461	0.482478	-1.19096	0.233671	0.471271317283539				ENSMUSG00000019647	80.9969	0.374822	0.476496	0.786622	0.431503	0.57245164266317
ENSMUSG00000019659	113	-0.191324	0.395333	-0.483957	0.628417	0.825096055005301				ENSMUSG00000019659	113	-1.0449	0.400165	-2.61118	0.00902292	0.0645020806172932				ENSMUSG00000019659	113	-1.73998	0.415288	-4.18982	2.79175e-05	0.000217316709418472
ENSMUSG00000019689	248.668	0.445826	0.294833	1.51213	0.130502	0.373496999324307				ENSMUSG00000019689	248.668	-0.350767	0.297101	-1.18063	0.237748	0.475184407285089				ENSMUSG00000019689	248.668	-0.550475	0.301308	-1.82695	0.0677078	0.145398008221039
ENSMUSG00000019699	198.719	-0.21259	0.343476	-0.618936	0.535959	0.769051155396456				ENSMUSG00000019699	198.719	0.230962	0.335055	0.689325	0.490619	0.710446005104371				ENSMUSG00000019699	198.719	0.73646	0.334297	2.20301	0.0275938	0.0724902537590073
ENSMUSG00000019710	488.372	0.93743	0.306759	3.05592	0.00224372	0.0315367282672273				ENSMUSG00000019710	488.372	0.779395	0.306061	2.54654	0.0108798	0.0721612826809408				ENSMUSG00000019710	488.372	1.35641	0.305746	4.43638	9.14827e-06	8.1887939663878e-05
ENSMUSG00000019715	978.802	-0.488535	0.197588	-2.4725	0.0134172	0.101307811934076				ENSMUSG00000019715	978.802	-0.301627	0.195608	-1.542	0.123073	0.32202726231149				ENSMUSG00000019715	978.802	0.340409	0.195104	1.74476	0.0810271	0.167254826363326
ENSMUSG00000019718	28.5186	0.522207	0.852224	0.612758	0.540037	NA				ENSMUSG00000019718	28.5186	-0.474472	0.860648	-0.551296	0.581431	0.777012732094298				ENSMUSG00000019718	28.5186	-4.39102	1.10504	-3.97365	7.0781e-05	0.000488303126056355
ENSMUSG00000019726	425.428	-0.525918	0.306825	-1.71406	0.0865168	0.299483592246185				ENSMUSG00000019726	425.428	-0.559465	0.305222	-1.83298	0.0668061	0.220954896701817				ENSMUSG00000019726	425.428	-0.14627	0.305443	-0.478877	0.632026	0.742270935385779
ENSMUSG00000019731	4.2409	-4.09807	2.13661	-1.91803	0.0551074	NA				ENSMUSG00000019731	4.2409	-2.12577	1.89834	-1.1198	0.262798	NA				ENSMUSG00000019731	4.2409	0.359597	1.65503	0.217275	0.827994	0.886027049399841
[truncated: 15,796 more rows]
