# Supplementary material for: Mouse Oocytes, A Complex Single Cell Transcriptome
Source: Front Cell Dev Biol. 2022 Mar 7;10:827937. doi: 10.3389/fcell.2022.827937 (PMC8935041; doi:10.3389/fcell.2022.827937)
Supplement: Supplementary file 9 [file Table11.xlsx]

## Sheet: Sheet1
Table S11. The other datasets that have been used in the study
GEO entry	Single/	Stage	Library preparation	Library number
	Bulk
GSE141190 (Wu et al., 2020)	Single	GV	Poly(A)	7
GSE141190	Single	MII	Poly(A)	8
GSE141190	Single	GV	RiboMinus	8
GSE141190	Single	MII	RiboMinus	3
GSE96638 (Dumdie et al., 2018)	Single	GV	Poly(A)	26
GSE70116 (Veselovska et al., 2015)	Bulk	GV	RiboMinus	1
GSE71257 (Yu et al., 2016a)	Bulk	GV	Poly(A)	2
GSE118562 (Sha et al., 2018)	Bulk	GV	Poly(A)	1
GSE109196 (Yao et al., 2018)	Bulk	GV	Poly(A)	2
GSE116771 (Taborska et al., 2019)	Bulk	GV	RiboMinus	2
GSE114126 (Guo et al., 2018)	Bulk	GV	Poly(A)	3
GSE118263 (Du et al., 2020)	Bulk	GV	RiboMinus	2
GSE127790 (Wu et al., 2019)	Bulk	GV	Poly(A)	3
GSE112832 (Xu et al., 2019)	Bulk	GV	Poly(A)	2
GSE126688 (Seah et al., 2019)	Single	GV	Poly(A)	7*
GSE74344 (Yu et al., 2016b)	Bulk	GV	RiboMinus	2
GSE73803 (Kim et al., 2015)	Bulk	GV	RiboMinus	2
GSE154370 (Castillo-Fernandez et al., 2020)	Single	GV	Poly(A)	40**
Note that the name of libraries follows the pattern of:
GV_single/bulk_polyA/riboMinus_GSExxxxxx
* One oocyte (out of 7) was removed (SRR8587575) due to deviation in clustering.
** One oocyte (out of 40) was removed (SRR12212488) as an outlier in PCA.
