# Supplementary material for: Mouse Oocytes, A Complex Single Cell Transcriptome
Source: Front Cell Dev Biol. 2022 Mar 7;10:827937. doi: 10.3389/fcell.2022.827937 (PMC8935041; doi:10.3389/fcell.2022.827937)
Supplement: Supplementary file 10 [file Table4.XLSX]

## Sheet: Sheet1
Table S4. Differential analysis results of Original and Picard groups at GV and MII stages.
Original vs Picard (GV)	baseMean	log2FoldChange	lfcSE	stat	pvalue	padj	Symbol		Original vs Picard (MII)	baseMean	log2FoldChange	lfcSE	stat	pvalue	padj	Symbol
ENSMUSG00000000001	776.283	-0.119291	0.289165	-0.412535	0.679947	0.784831	Gnai3		ENSMUSG00000000001	776.283	-0.607015	0.476284	-1.27448	0.202493	0.764826	Gnai3
ENSMUSG00000000028	433.928	-0.145242	0.318641	-0.455817	0.648522	0.763859	Cdc45		ENSMUSG00000000028	433.928	-0.617693	0.536703	-1.1509	0.249773	0.764826	Cdc45
ENSMUSG00000000037	1373.05	-0.103319	0.26968	-0.383117	0.701633	0.797764	Scml2		ENSMUSG00000000037	1373.05	-0.511601	0.443332	-1.15399	0.248504	0.764826	Scml2
ENSMUSG00000000056	151.092	-0.465356	0.386857	-1.20291	0.229009	0.632999	Narf		ENSMUSG00000000056	151.092	-0.658229	0.647754	-1.01617	0.309548	0.764826	Narf
ENSMUSG00000000078	11.1933	-0.464708	0.645651	-0.719751	0.471678	0.669781	Klf6		ENSMUSG00000000078	11.1933	-1.38954	1.20228	-1.15576	0.247779	0.764826	Klf6
ENSMUSG00000000085	900.671	-0.0949898	0.335766	-0.282905	0.77725	0.846231	Scmh1		ENSMUSG00000000085	900.671	-0.487024	0.551668	-0.882821	0.377333	0.764826	Scmh1
ENSMUSG00000000088	427.344	0.217473	0.216319	1.00534	0.314734	0.632999	Cox5a		ENSMUSG00000000088	427.344	0.187155	0.353883	0.528862	0.596901	0.820883	Cox5a
ENSMUSG00000000093	1.27086	-0.506888	1.9007	-0.266685	0.789712	NA	Tbx2		ENSMUSG00000000093	1.27086	0	3.34583	0	1	NA	Tbx2
ENSMUSG00000000094	1554.42	0.224428	0.33043	0.6792	0.497011	0.681547	Tbx4		ENSMUSG00000000094	1554.42	-0.330468	0.540964	-0.610887	0.541274	0.796919	Tbx4
ENSMUSG00000000126	3.88579	-0.555815	1.07747	-0.515853	0.605957	0.737334	Wnt9a		ENSMUSG00000000126	3.88579	-0.0821567	1.84738	-0.044472	0.964528	1	Wnt9a
ENSMUSG00000000127	227.889	-0.450573	0.264744	-1.70192	0.0887702	0.632999	Fer		ENSMUSG00000000127	227.889	-0.443355	0.436537	-1.01562	0.309811	0.764826	Fer
ENSMUSG00000000131	460.079	-0.294656	0.385998	-0.763362	0.445248	0.658397	Xpo6		ENSMUSG00000000131	460.079	-0.730786	0.638893	-1.14383	0.252693	0.764826	Xpo6
ENSMUSG00000000134	1452.81	0.0891828	0.309608	0.28805	0.773308	0.843623	Tfe3		ENSMUSG00000000134	1452.81	-0.469565	0.507239	-0.925728	0.354587	0.764826	Tfe3
ENSMUSG00000000142	1799.84	0.0592783	0.300158	0.197491	0.843444	0.892281	Axin2		ENSMUSG00000000142	1799.84	-0.654117	0.492203	-1.32896	0.183862	0.764826	Axin2
ENSMUSG00000000148	25.6422	-0.584325	0.616037	-0.948522	0.342864	0.632999	Brat1		ENSMUSG00000000148	25.6422	-0.928753	1.0659	-0.871332	0.383573	0.764826	Brat1
ENSMUSG00000000149	562.243	-0.212847	0.386574	-0.550599	0.581909	0.723628	Gna12		ENSMUSG00000000149	562.243	-0.549633	0.63703	-0.862805	0.388244	0.764826	Gna12
ENSMUSG00000000154	4.8493	-0.679664	0.968802	-0.701551	0.482959	0.675677	Slc22a18		ENSMUSG00000000154	4.8493	-1.92973	1.98831	-0.970538	0.331778	0.764826	Slc22a18
ENSMUSG00000000157	2.34452	-0.307687	1.25111	-0.245931	0.805736	0.866351	Itgb2l		ENSMUSG00000000157	2.34452	-4.22552	2.50995	-1.68351	0.092277	0.764826	Itgb2l
ENSMUSG00000000159	0.841572	0.127256	2.07509	0.0613256	0.9511	NA	Igsf5		ENSMUSG00000000159	0.841572	0	3.5431	0	1	NA	Igsf5
ENSMUSG00000000167	19.8629	-0.437787	0.429635	-1.01897	0.308215	0.632999	Pih1d2		ENSMUSG00000000167	19.8629	-0.915195	0.81547	-1.12229	0.261738	0.764826	Pih1d2
ENSMUSG00000000168	306.437	-0.406127	0.30794	-1.31885	0.187219	0.632999	Dlat		ENSMUSG00000000168	306.437	-0.521089	0.507244	-1.02729	0.304282	0.764826	Dlat
ENSMUSG00000000171	486.481	0.121728	0.273764	0.444646	0.656576	0.768796	Sdhd		ENSMUSG00000000171	486.481	-0.217379	0.450017	-0.483047	0.629063	0.837835	Sdhd
ENSMUSG00000000183	1.71307	-0.712375	1.63835	-0.434812	0.663699	NA	Fgf6		ENSMUSG00000000183	1.71307	-4.22551	2.9966	-1.4101	0.15851	0.764826	Fgf6
ENSMUSG00000000184	218.518	-0.480178	0.744895	-0.644625	0.51917	0.692094	Ccnd2		ENSMUSG00000000184	218.518	-0.925326	1.44796	-0.639056	0.522786	0.790264	Ccnd2
ENSMUSG00000000194	227.6	-0.351757	0.348146	-1.01037	0.312317	0.632999	Gpr107		ENSMUSG00000000194	227.6	-0.545627	0.578556	-0.943084	0.345638	0.764826	Gpr107
ENSMUSG00000000197	12.9144	-0.509554	0.652009	-0.781514	0.4345	0.654571	Nalcn		ENSMUSG00000000197	12.9144	0.42393	1.16074	0.365223	0.714945	0.884681	Nalcn
ENSMUSG00000000202	12.554	-0.902123	0.510669	-1.76655	0.0773036	0.632999	Btbd17		ENSMUSG00000000202	12.554	-4.22552	1.82939	-2.3098	0.0208995	0.564936	Btbd17
ENSMUSG00000000214	333.049	-0.217707	0.326733	-0.666315	0.50521	0.685135	Th		ENSMUSG00000000214	333.049	-0.494438	0.544603	-0.907887	0.363938	0.764826	Th
ENSMUSG00000000215	1.42062	0.18599	1.84895	0.100592	0.919874	NA	Ins2		ENSMUSG00000000215	1.42062	0.952611	3.01411	0.316051	0.751964	NA	Ins2
ENSMUSG00000000223	0.718705	-0.712892	1.76188	-0.40462	0.685757	NA	Drp2		ENSMUSG00000000223	0.718705	0	3.04621	0	1	NA	Drp2
ENSMUSG00000000247	70.8661	-0.652825	0.328023	-1.99018	0.0465713	0.632999	Lhx2		ENSMUSG00000000247	70.8661	-0.607495	0.542483	-1.11984	0.262781	0.764826	Lhx2
ENSMUSG00000000248	2.65563	-0.648263	1.49262	-0.434313	0.664061	0.773643	Clec2g		ENSMUSG00000000248	2.65563	-1.41554	2.1677	-0.653015	0.513746	0.786765	Clec2g
ENSMUSG00000000253	229.988	-0.286068	0.31121	-0.919214	0.357984	0.63448	Gmpr		ENSMUSG00000000253	229.988	-0.474585	0.527548	-0.899607	0.36833	0.764826	Gmpr
ENSMUSG00000000276	223.167	-0.41745	0.317557	-1.31457	0.188656	0.632999	Dgke		ENSMUSG00000000276	223.167	-0.736713	0.541629	-1.36018	0.173773	0.764826	Dgke
ENSMUSG00000000278	341.712	-0.229164	0.322938	-0.709621	0.477939	0.672901	Scpep1		ENSMUSG00000000278	341.712	-0.314884	0.526593	-0.597963	0.549864	0.799207	Scpep1
ENSMUSG00000000282	113.384	-0.506808	0.329096	-1.54	0.12356	0.632999	Mnt		ENSMUSG00000000282	113.384	-0.88839	0.561869	-1.58113	0.113847	0.764826	Mnt
ENSMUSG00000000290	8.74274	-0.368414	0.779529	-0.472611	0.636491	0.75666	Itgb2		ENSMUSG00000000290	8.74274	-0.79162	1.42082	-0.557158	0.57742	0.811513	Itgb2
ENSMUSG00000000295	41.3213	-0.46634	0.332841	-1.40109	0.161188	0.632999	Hddc2		ENSMUSG00000000295	41.3213	-0.731353	0.54324	-1.34628	0.178213	0.764826	Hddc2
ENSMUSG00000000296	9.24756	-0.334667	0.924133	-0.362142	0.717246	0.807697	Tpd52l1		ENSMUSG00000000296	9.24756	1.33065	1.76596	0.753501	0.451149	0.768751	Tpd52l1
ENSMUSG00000000301	14.6079	-0.49901	0.553009	-0.902355	0.366868	0.63599	Pemt		ENSMUSG00000000301	14.6079	-1.17463	0.92589	-1.26865	0.204565	0.764826	Pemt
ENSMUSG00000000303	2932.6	0.399367	0.314306	1.27063	0.20386	0.632999	Cdh1		ENSMUSG00000000303	2932.6	-0.351421	0.515156	-0.682164	0.495135	0.779008	Cdh1
ENSMUSG00000000305	284.486	-0.461675	0.361927	-1.2756	0.202096	0.632999	Cdh4		ENSMUSG00000000305	284.486	-0.560795	0.596621	-0.939953	0.347242	0.764826	Cdh4
ENSMUSG00000000318	50.1641	-0.548727	0.26875	-2.04177	0.0411743	0.632999	Clec10a		ENSMUSG00000000318	50.1641	-1.08309	0.469026	-2.30923	0.0209306	0.564936	Clec10a
ENSMUSG00000000320	83.8641	-0.47375	0.329713	-1.43685	0.150759	0.632999	Alox12		ENSMUSG00000000320	83.8641	-0.330083	0.548261	-0.602054	0.547138	0.799176	Alox12
ENSMUSG00000000325	21.2889	-0.477413	0.513293	-0.930099	0.35232	0.633964	Arvcf		ENSMUSG00000000325	21.2889	-1.75571	0.909647	-1.93011	0.0535937	0.726291	Arvcf
ENSMUSG00000000326	0.358857	-0.873478	3.20369	-0.272647	0.785125	NA	Comt		ENSMUSG00000000326	0.358857	-1.98927	5.17075	-0.384715	0.700448	NA	Comt
ENSMUSG00000000339	83.0025	-0.463273	0.312315	-1.48335	0.13798	0.632999	Rtca		ENSMUSG00000000339	83.0025	-0.532199	0.531242	-1.0018	0.31644	0.764826	Rtca
ENSMUSG00000000340	73.3297	-0.502577	0.33416	-1.504	0.132581	0.632999	Dbt		ENSMUSG00000000340	73.3297	-0.925055	0.600715	-1.53992	0.123579	0.764826	Dbt
ENSMUSG00000000346	710.421	0.231003	0.278332	0.829953	0.406565	0.646998	Dazap2		ENSMUSG00000000346	710.421	-0.199434	0.457905	-0.435535	0.663174	0.8558	Dazap2
ENSMUSG00000000355	20.4923	-0.337566	0.51074	-0.660935	0.508654	0.687092	Mcts1		ENSMUSG00000000355	20.4923	-0.669245	0.883949	-0.757108	0.448985	0.768751	Mcts1
ENSMUSG00000000365	1211.84	-0.197226	0.283552	-0.695555	0.486708	0.676778	Rnf17		ENSMUSG00000000365	1211.84	-0.496895	0.46394	-1.07103	0.284155	0.764826	Rnf17
ENSMUSG00000000374	750.01	-0.250536	0.394559	-0.634978	0.525443	0.694715	Trappc10		ENSMUSG00000000374	750.01	-0.640139	0.648632	-0.986906	0.323689	0.764826	Trappc10
ENSMUSG00000000378	81.407	-0.406579	0.433674	-0.937522	0.34849	0.632999	Ccm2		ENSMUSG00000000378	81.407	-0.519385	0.713925	-0.727507	0.466915	0.771388	Ccm2
ENSMUSG00000000384	88.0968	-0.469628	0.389109	-1.20693	0.227458	0.632999	Tbrg4		ENSMUSG00000000384	88.0968	-0.883289	0.687796	-1.28423	0.199061	0.764826	Tbrg4
ENSMUSG00000000386	9.00436	-0.458654	0.647939	-0.707866	0.479029	0.673704	Mx1		ENSMUSG00000000386	9.00436	-1.43202	1.31025	-1.09293	0.274423	0.764826	Mx1
ENSMUSG00000000392	2.02789	-1.0984	1.17703	-0.933198	0.350718	NA	Fap		ENSMUSG00000000392	2.02789	-4.22552	2.39154	-1.76686	0.0772515	0.764826	Fap
ENSMUSG00000000399	250.84	-0.26612	0.286239	-0.929712	0.35252	0.633964	Ndufa9		ENSMUSG00000000399	250.84	-0.504999	0.482839	-1.04589	0.29561	0.764826	Ndufa9
ENSMUSG00000000402	223.999	-0.428831	0.307795	-1.39324	0.163549	0.632999	Egfl6		ENSMUSG00000000402	223.999	-0.642265	0.510579	-1.25792	0.208422	0.764826	Egfl6
ENSMUSG00000000416	37.828	-0.56032	0.509364	-1.10004	0.271315	0.632999	Cttnbp2		ENSMUSG00000000416	37.828	0.0891102	0.868386	0.102616	0.918268	1	Cttnbp2
ENSMUSG00000000420	399.841	-0.321588	0.336225	-0.956466	0.338837	0.632999	Galnt1		ENSMUSG00000000420	399.841	-0.403356	0.55658	-0.724704	0.468633	0.771903	Galnt1
ENSMUSG00000000439	852.753	-0.120463	0.294382	-0.409208	0.682387	0.786587	Mkrn2		ENSMUSG00000000439	852.753	-0.390432	0.48291	-0.808498	0.418804	0.764826	Mkrn2
ENSMUSG00000000440	298.455	-0.256327	0.330982	-0.774445	0.438668	0.655298	Pparg		ENSMUSG00000000440	298.455	-0.429236	0.546309	-0.785702	0.432042	0.764826	Pparg
ENSMUSG00000000441	1892.83	0.270085	0.300257	0.899513	0.36838	0.636068	Raf1		ENSMUSG00000000441	1892.83	-0.547161	0.493416	-1.10892	0.267463	0.764826	Raf1
ENSMUSG00000000486	7.67372	-0.428416	0.669527	-0.639878	0.522252	0.69344	44075		ENSMUSG00000000486	7.67372	-0.0749711	1.12462	-0.0666632	0.94685	1	44075
ENSMUSG00000000489	84.2141	-0.439592	0.461029	-0.953502	0.340336	0.632999	Pdgfb		ENSMUSG00000000489	84.2141	-0.401563	0.807307	-0.497411	0.618899	0.833331	Pdgfb
ENSMUSG00000000531	43.4129	-0.66183	0.390291	-1.69574	0.0899358	0.632999	Grasp		ENSMUSG00000000531	43.4129	-1.1281	0.701298	-1.60859	0.107705	0.764826	Grasp
ENSMUSG00000000532	692.413	-0.211444	0.346884	-0.609551	0.542159	0.703157	Acvr1b		ENSMUSG00000000532	692.413	-0.368742	0.572684	-0.643883	0.519651	0.789297	Acvr1b
ENSMUSG00000000538	875.442	-0.244096	0.345376	-0.706756	0.479718	0.673986	Tom1l2		ENSMUSG00000000538	875.442	-0.377978	0.567085	-0.666527	0.505074	0.782552	Tom1l2
ENSMUSG00000000544	44.6064	-0.446743	0.328056	-1.36179	0.173265	0.632999	Gpa33		ENSMUSG00000000544	44.6064	-0.475837	0.607203	-0.783655	0.433242	0.764826	Gpa33
ENSMUSG00000000552	221.706	-0.381978	0.33933	-1.12568	0.2603	0.632999	Zfp385a		ENSMUSG00000000552	221.706	-0.717412	0.566249	-1.26695	0.205172	0.764826	Zfp385a
ENSMUSG00000000555	4.44439	-1.00252	0.670104	-1.49607	0.134635	0.632999	Itga5		ENSMUSG00000000555	4.44439	-2.46472	1.33094	-1.85186	0.064046	0.764826	Itga5
ENSMUSG00000000561	1.42783	0.280431	1.41391	0.198337	0.842781	NA	Wdr77		ENSMUSG00000000561	1.42783	0	2.62033	0	1	NA	Wdr77
ENSMUSG00000000562	0.793541	-1.85024	1.68174	-1.1002	0.271246	NA	Adora3		ENSMUSG00000000562	0.793541	-0.297422	2.47686	-0.12008	0.90442	NA	Adora3
ENSMUSG00000000563	157.732	-0.239073	0.320431	-0.746098	0.455608	0.663149	Atp5pb		ENSMUSG00000000563	157.732	-0.554692	0.525375	-1.0558	0.291058	0.764826	Atp5pb
ENSMUSG00000000568	797.218	0.083204	0.31103	0.267511	0.789076	0.855412	Hnrnpd		ENSMUSG00000000568	797.218	-0.487463	0.509381	-0.956973	0.338581	0.764826	Hnrnpd
ENSMUSG00000000581	18.5424	-0.44117	0.5173	-0.852833	0.393752	0.643868	C1d		ENSMUSG00000000581	18.5424	-0.425487	0.970928	-0.438227	0.661222	0.854917	C1d
ENSMUSG00000000594	4.12418	-0.618928	1.05409	-0.587171	0.557089	0.710105	Gm2a		ENSMUSG00000000594	4.12418	0.265609	1.89591	0.140096	0.888584	0.985905	Gm2a
ENSMUSG00000000600	118.505	-0.48542	0.326544	-1.48654	0.137137	0.632999	Krit1		ENSMUSG00000000600	118.505	-0.683837	0.548617	-1.24647	0.21259	0.764826	Krit1
ENSMUSG00000000605	15.4886	-0.469772	0.614699	-0.764231	0.44473	0.658008	Clcn4		ENSMUSG00000000605	15.4886	-0.153642	1.10111	-0.139534	0.889028	0.986269	Clcn4
ENSMUSG00000000628	27.6293	-0.67153	0.473185	-1.41917	0.155849	0.632999	Hk2		ENSMUSG00000000628	27.6293	-0.0875073	0.94875	-0.0922344	0.926512	1	Hk2
ENSMUSG00000000631	743.966	-0.371961	0.389368	-0.955296	0.339428	0.632999	Myo18a		ENSMUSG00000000631	743.966	-0.567343	0.638471	-0.888597	0.37422	0.764826	Myo18a
ENSMUSG00000000632	7.28343	-0.840825	0.775143	-1.08473	0.278039	0.632999	Sez6		ENSMUSG00000000632	7.28343	-0.302277	1.44331	-0.209433	0.83411	0.955352	Sez6
ENSMUSG00000000686	6.72508	-0.258085	0.758151	-0.340413	0.733545	0.818468	Abhd15		ENSMUSG00000000686	6.72508	-0.686727	1.27676	-0.537865	0.59067	0.818192	Abhd15
ENSMUSG00000000693	4.81054	-1.20323	0.78538	-1.53204	0.125513	0.632999	Loxl3		ENSMUSG00000000693	4.81054	-0.348151	1.68403	-0.206737	0.836215	0.956685	Loxl3
ENSMUSG00000000701	212.587	0.0570119	0.305694	0.1865	0.852053	0.89748	Tcl1b5		ENSMUSG00000000701	212.587	-0.774356	0.524089	-1.47753	0.139535	0.764826	Tcl1b5
ENSMUSG00000000708	1.90572	-1.34272	1.35858	-0.988332	0.32299	NA	Kat2b		ENSMUSG00000000708	1.90572	-1.70536	2.41024	-0.707547	0.479227	0.774679	Kat2b
ENSMUSG00000000711	62.1559	-0.387236	0.463936	-0.834675	0.403901	0.64652	Rab5b		ENSMUSG00000000711	62.1559	-0.592853	0.80598	-0.735568	0.461994	0.771119	Rab5b
ENSMUSG00000000730	547.074	-0.119937	0.348395	-0.344257	0.730653	0.816521	Dnmt3l		ENSMUSG00000000730	547.074	-0.138275	0.571916	-0.241775	0.808954	0.938396	Dnmt3l
ENSMUSG00000000731	54.5809	-0.472574	0.427571	-1.10525	0.26905	0.632999	Aire		ENSMUSG00000000731	54.5809	-0.376504	0.713381	-0.527773	0.597657	0.821153	Aire
ENSMUSG00000000732	907.345	-0.0770993	0.331388	-0.232656	0.816029	0.873573	Icosl		ENSMUSG00000000732	907.345	-0.383582	0.543908	-0.705233	0.480665	0.774684	Icosl
ENSMUSG00000000738	13.7778	-0.684195	0.732665	-0.933844	0.350384	0.633316	Spg7		ENSMUSG00000000738	13.7778	-0.492046	1.29213	-0.380804	0.703349	0.878865	Spg7
ENSMUSG00000000739	49.1129	-0.449603	0.330813	-1.35908	0.17412	0.632999	Sult5a1		ENSMUSG00000000739	49.1129	-0.328844	0.572364	-0.574536	0.565605	0.80592	Sult5a1
ENSMUSG00000000740	75.2873	0.653022	0.309626	2.10907	0.0349388	0.632999	Rpl13		ENSMUSG00000000740	75.2873	0.160825	0.507903	0.316646	0.751512	0.906421	Rpl13
ENSMUSG00000000743	134.406	-0.258932	0.42637	-0.607293	0.543657	0.703594	Chmp1a		ENSMUSG00000000743	134.406	-0.0809808	0.717162	-0.112918	0.910095	0.997333	Chmp1a
ENSMUSG00000000751	1285.79	0.0964793	0.343966	0.280491	0.779101	0.847739	Rpa1		ENSMUSG00000000751	1285.79	-0.345224	0.564219	-0.611862	0.540629	0.796919	Rpa1
ENSMUSG00000000759	39.5584	-0.510215	0.454618	-1.12229	0.261737	0.632999	Tubgcp3		ENSMUSG00000000759	39.5584	-0.202274	0.785891	-0.257382	0.796884	0.931798	Tubgcp3
ENSMUSG00000000766	8.74595	-0.798277	0.85307	-0.935771	0.349391	0.632999	Oprm1		ENSMUSG00000000766	8.74595	0.178695	1.55991	0.114555	0.908798	0.996806	Oprm1
ENSMUSG00000000776	95.4041	-0.349646	0.360215	-0.97066	0.331718	0.632999	Polr3d		ENSMUSG00000000776	95.4041	-0.40647	0.613572	-0.662465	0.507673	0.784045	Polr3d
ENSMUSG00000000782	524.215	-0.104348	0.32729	-0.318824	0.74986	0.828705	Tcf7		ENSMUSG00000000782	524.215	-0.604212	0.540462	-1.11795	0.263587	0.764826	Tcf7
ENSMUSG00000000787	5274.32	0.751203	0.282363	2.66042	0.00780439	0.285087	Ddx3x		ENSMUSG00000000787	5274.32	-0.289119	0.462097	-0.625667	0.531533	0.793159	Ddx3x
ENSMUSG00000000792	8.30246	-0.738441	0.706586	-1.04508	0.295984	0.632999	Slc5a5		ENSMUSG00000000792	8.30246	-4.22552	1.97993	-2.13418	0.032828	0.624215	Slc5a5
ENSMUSG00000000794	8.2492	-0.400461	0.800312	-0.500381	0.616807	0.743745	Kcnn3		ENSMUSG00000000794	8.2492	0.507636	1.72683	0.29397	0.768781	0.916314	Kcnn3
ENSMUSG00000000804	672.045	-0.360693	0.341314	-1.05678	0.290613	0.632999	Usp32		ENSMUSG00000000804	672.045	-0.453492	0.561427	-0.807749	0.419235	0.764826	Usp32
ENSMUSG00000000805	1.81267	-0.580098	1.24883	-0.464514	0.64228	NA	Car4		ENSMUSG00000000805	1.81267	0	2.46916	0	1	1	Car4
ENSMUSG00000000811	399.633	-0.261283	0.318611	-0.820068	0.412177	0.648889	Txnrd3		ENSMUSG00000000811	399.633	-0.577865	0.525591	-1.09946	0.271568	0.764826	Txnrd3
ENSMUSG00000000823	471.906	-0.359202	0.346592	-1.03638	0.300024	0.632999	Zfp512b		ENSMUSG00000000823	471.906	-0.694354	0.573416	-1.21091	0.225931	0.764826	Zfp512b
ENSMUSG00000000826	379.967	-0.364448	0.369607	-0.986043	0.324112	0.632999	Dnajc5		ENSMUSG00000000826	379.967	-0.471768	0.612415	-0.77034	0.441098	0.766035	Dnajc5
ENSMUSG00000000827	820.335	-0.0570648	0.26805	-0.212889	0.831414	0.884323	Tpd52l2		ENSMUSG00000000827	820.335	-0.56102	0.441476	-1.27078	0.203807	0.764826	Tpd52l2
ENSMUSG00000000838	260.885	-0.42137	0.310027	-1.35914	0.174101	0.632999	Fmr1		ENSMUSG00000000838	260.885	-0.764983	0.525709	-1.45514	0.145629	0.764826	Fmr1
ENSMUSG00000000861	1.65291	-0.671427	1.57859	-0.425334	0.670593	NA	Bcl11a		ENSMUSG00000000861	1.65291	0	2.92629	0	1	1	Bcl11a
ENSMUSG00000000876	63.286	-0.640437	0.368267	-1.73905	0.0820251	0.632999	Pxmp4		ENSMUSG00000000876	63.286	-0.269856	0.618928	-0.436006	0.662833	0.855785	Pxmp4
ENSMUSG00000000881	4.39265	-0.835713	0.70691	-1.18221	0.237124	0.632999	Dlg3		ENSMUSG00000000881	4.39265	0	1.94177	0	1	1	Dlg3
ENSMUSG00000000884	104.115	-0.465791	0.338432	-1.37632	0.168723	0.632999	Gnb1l		ENSMUSG00000000884	104.115	-0.18444	0.563969	-0.327039	0.743639	0.901316	Gnb1l
ENSMUSG00000000889	43.4519	-0.588834	0.364348	-1.61613	0.106066	0.632999	Dbh		ENSMUSG00000000889	43.4519	-0.0966302	0.633434	-0.15255	0.878753	0.98041	Dbh
ENSMUSG00000000902	754.93	0.0338343	0.25275	0.133864	0.89351	0.927398	Smarcb1		ENSMUSG00000000902	754.93	-0.202511	0.415325	-0.487596	0.625836	0.836478	Smarcb1
ENSMUSG00000000915	763.738	-0.261608	0.324415	-0.806398	0.420013	0.650936	Hip1r		ENSMUSG00000000915	763.738	-0.584802	0.534308	-1.0945	0.273734	0.764826	Hip1r
ENSMUSG00000000916	28.0716	-0.77332	0.423511	-1.82598	0.0678539	0.632999	Nsun5		ENSMUSG00000000916	28.0716	-0.813692	0.862401	-0.943519	0.345416	0.764826	Nsun5
ENSMUSG00000000934	4.12466	-0.491839	1.17778	-0.417597	0.676242	0.782375	Top1mt		ENSMUSG00000000934	4.12466	0.059536	1.88874	0.0315215	0.974854	1	Top1mt
ENSMUSG00000000938	3.40078	-0.865411	0.948522	-0.912378	0.36157	0.63514	Hoxa10		ENSMUSG00000000938	3.40078	-0.0789875	1.53533	-0.0514465	0.95897	1	Hoxa10
ENSMUSG00000000942	2.32356	-0.578959	1.18857	-0.487107	0.626183	0.750291	Hoxa4		ENSMUSG00000000942	2.32356	-1.14724	1.88044	-0.610091	0.541801	0.797137	Hoxa4
ENSMUSG00000000948	19.7468	-0.693414	0.624365	-1.11059	0.266745	0.632999	Gm38393		ENSMUSG00000000948	19.7468	-0.64608	1.08419	-0.595909	0.551236	0.799644	Gm38393
ENSMUSG00000000958	17.0995	-0.423756	0.402851	-1.05189	0.292849	0.632999	Slc7a7		ENSMUSG00000000958	17.0995	-0.956014	0.706274	-1.3536	0.175863	0.764826	Slc7a7
ENSMUSG00000000959	397.45	-0.0854574	0.316406	-0.270088	0.787093	0.854106	Oxa1l		ENSMUSG00000000959	397.45	-0.226446	0.524713	-0.431561	0.666061	0.85725	Oxa1l
ENSMUSG00000000976	735.732	-0.258776	0.331055	-0.781671	0.434408	0.654571	Heatr6		ENSMUSG00000000976	735.732	-0.751353	0.548267	-1.37041	0.170558	0.764826	Heatr6
ENSMUSG00000000982	2.37203	-0.802467	0.977413	-0.821012	0.41164	0.648889	Ccl3		ENSMUSG00000000982	2.37203	-0.139559	1.84138	-0.0757903	0.939586	1	Ccl3
ENSMUSG00000001014	1.57822	-0.613182	1.56701	-0.391308	0.69557	NA	Icam4		ENSMUSG00000001014	1.57822	-0.215553	2.55787	-0.0842706	0.932841	NA	Icam4
ENSMUSG00000001016	381.366	-0.2167	0.317828	-0.681815	0.495356	0.680475	Ilf2		ENSMUSG00000001016	381.366	-0.725005	0.526183	-1.37786	0.168248	0.764826	Ilf2
ENSMUSG00000001017	343.33	-0.159474	0.304644	-0.523476	0.600643	0.734705	Chtop		ENSMUSG00000001017	343.33	-0.532857	0.507914	-1.04911	0.294129	0.764826	Chtop
ENSMUSG00000001018	141.138	-0.238052	0.350855	-0.678492	0.49746	0.681763	Snapin		ENSMUSG00000001018	141.138	-0.587524	0.599298	-0.980354	0.326912	0.764826	Snapin
ENSMUSG00000001025	1.69261	-0.722806	1.15466	-0.625993	0.53132	NA	S100a6		ENSMUSG00000001025	1.69261	-2.90645	2.20061	-1.32075	0.186585	0.764826	S100a6
ENSMUSG00000001034	75.2464	-0.536872	0.424111	-1.26588	0.205557	0.632999	Mapk7		ENSMUSG00000001034	75.2464	-0.80669	0.738166	-1.09283	0.274469	0.764826	Mapk7
ENSMUSG00000001036	4270.76	0.581173	0.313306	1.85497	0.063601	0.632999	Epn2		ENSMUSG00000001036	4270.76	-0.115696	0.512197	-0.225881	0.821294	0.947178	Epn2
ENSMUSG00000001039	98.9301	-0.464489	0.329409	-1.41007	0.15852	0.632999	B9d1		ENSMUSG00000001039	98.9301	-0.783565	0.561858	-1.3946	0.163138	0.764826	B9d1
ENSMUSG00000001052	933.974	-0.207905	0.332566	-0.625155	0.53187	0.698311	Sec24b		ENSMUSG00000001052	933.974	-0.479132	0.545559	-0.878241	0.379813	0.764826	Sec24b
ENSMUSG00000001054	65.1835	-0.400721	0.420782	-0.952325	0.340932	0.632999	Rmnd5b		ENSMUSG00000001054	65.1835	-0.7075	0.730401	-0.968646	0.332722	0.764826	Rmnd5b
ENSMUSG00000001056	175.139	-0.143054	0.245096	-0.583665	0.559446	0.711509	Nhp2		ENSMUSG00000001056	175.139	0.0171969	0.400848	0.0429012	0.96578	1	Nhp2
ENSMUSG00000001062	352.533	-0.308699	0.382895	-0.806224	0.420113	0.650936	Vps9d1		ENSMUSG00000001062	352.533	-0.710694	0.637881	-1.11415	0.265216	0.764826	Vps9d1
ENSMUSG00000001065	213.996	-0.428624	0.398362	-1.07596	0.281943	0.632999	Zfp276		ENSMUSG00000001065	213.996	-0.411342	0.669737	-0.614185	0.539093	0.796164	Zfp276
ENSMUSG00000001082	107.121	-0.47309	0.42168	-1.12192	0.261897	0.632999	Mfsd10		ENSMUSG00000001082	107.121	-1.05935	0.77346	-1.36962	0.170804	0.764826	Mfsd10
ENSMUSG00000001089	1625.17	-0.143118	0.327804	-0.436595	0.662405	0.772554	Luzp1		ENSMUSG00000001089	1625.17	-0.408071	0.537302	-0.759483	0.447564	0.768751	Luzp1
ENSMUSG00000001098	780.568	-0.0235416	0.310058	-0.0759265	0.939478	0.95983	Kctd10		ENSMUSG00000001098	780.568	-0.605689	0.511565	-1.18399	0.236416	0.764826	Kctd10
ENSMUSG00000001100	109.114	-0.489907	0.311582	-1.57232	0.115876	0.632999	Poldip2		ENSMUSG00000001100	109.114	-0.541784	0.524738	-1.03249	0.301845	0.764826	Poldip2
ENSMUSG00000001103	452.434	0.0362462	0.268333	0.135079	0.892549	0.926636	Sebox		ENSMUSG00000001103	452.434	-0.0153773	0.439467	-0.0349908	0.972087	1	Sebox
ENSMUSG00000001105	90.5201	-0.411279	0.333375	-1.23368	0.217322	0.632999	Ift20		ENSMUSG00000001105	90.5201	-0.428782	0.551315	-0.777745	0.43672	0.765059	Ift20
ENSMUSG00000001120	311.796	-0.258724	0.359679	-0.719319	0.471945	0.669781	Pcbp3		ENSMUSG00000001120	311.796	-0.374591	0.592031	-0.632722	0.526915	0.791327	Pcbp3
ENSMUSG00000001123	4.17025	-0.864293	0.720165	-1.20013	0.230088	0.632999	Lgals9		ENSMUSG00000001123	4.17025	-0.489174	1.31667	-0.371524	0.710247	0.882071	Lgals9
ENSMUSG00000001127	94.7664	-0.5666	0.325701	-1.73963	0.0819239	0.632999	Araf		ENSMUSG00000001127	94.7664	-0.783262	0.54918	-1.42624	0.1538	0.764826	Araf
ENSMUSG00000001134	22.0784	-0.546862	0.458475	-1.19278	0.232954	0.632999	Uxt		ENSMUSG00000001134	22.0784	-0.359291	0.838345	-0.428571	0.668235	0.858536	Uxt
ENSMUSG00000001138	22.317	-0.612904	0.705036	-0.869322	0.384671	0.640045	Cnnm3		ENSMUSG00000001138	22.317	-0.15886	1.21625	-0.130615	0.89608	0.990252	Cnnm3
ENSMUSG00000001143	197.931	-0.310723	0.377348	-0.82344	0.410258	0.648301	Lman2l		ENSMUSG00000001143	197.931	-0.499763	0.630378	-0.792799	0.427895	0.764826	Lman2l
ENSMUSG00000001150	1729.59	-0.0491389	0.355116	-0.138374	0.889945	0.924919	Mcm3ap		ENSMUSG00000001150	1729.59	-0.68168	0.584848	-1.16557	0.243789	0.764826	Mcm3ap
ENSMUSG00000001151	4271.53	0.230612	0.328322	0.702396	0.482432	0.675505	Pcnt		ENSMUSG00000001151	4271.53	-0.448065	0.537397	-0.83377	0.404411	0.764826	Pcnt
ENSMUSG00000001156	2269.95	0.284828	0.327169	0.870586	0.38398	0.639691	Mxd1		ENSMUSG00000001156	2269.95	-0.321226	0.536095	-0.599195	0.549043	0.799207	Mxd1
ENSMUSG00000001157	758.412	-0.0532625	0.322401	-0.165206	0.868782	0.909404	Gmcl1		ENSMUSG00000001157	758.412	-0.433902	0.53398	-0.81258	0.416459	0.764826	Gmcl1
ENSMUSG00000001158	714.006	0.347807	0.265346	1.31077	0.189935	0.632999	Snrnp27		ENSMUSG00000001158	714.006	-0.217015	0.434499	-0.49946	0.617456	0.832174	Snrnp27
ENSMUSG00000001166	3408.64	1.17487	0.301417	3.89784	9.70552e-05	0.0084797	Oas1c		ENSMUSG00000001166	3408.64	0.481635	0.492511	0.977917	0.328115	0.764826	Oas1c
ENSMUSG00000001168	1989.69	0.792196	0.26387	3.00222	0.00268018	0.131321	Oas1h		ENSMUSG00000001168	1989.69	0.389785	0.431238	0.903874	0.366062	0.764826	Oas1h
ENSMUSG00000001173	270.571	-0.421008	0.327048	-1.2873	0.19799	0.632999	Ocrl		ENSMUSG00000001173	270.571	-0.373499	0.545675	-0.684472	0.493677	0.778143	Ocrl
ENSMUSG00000001175	3151.64	0.835294	0.258198	3.23509	0.00121604	0.0721033	Calm1		ENSMUSG00000001175	3151.64	0.172957	0.422452	0.409413	0.682237	0.867125	Calm1
ENSMUSG00000001211	160.007	-0.535434	0.330096	-1.62205	0.104792	0.632999	Agpat3		ENSMUSG00000001211	160.007	-0.337348	0.559682	-0.60275	0.546675	0.798996	Agpat3
ENSMUSG00000001227	4.36769	-0.526882	0.829879	-0.63489	0.5255	0.694715	Sema6b		ENSMUSG00000001227	4.36769	0.247997	1.58249	0.156713	0.875471	0.979051	Sema6b
ENSMUSG00000001228	2464.92	0.56447	0.337042	1.67477	0.0939785	0.632999	Uhrf1		ENSMUSG00000001228	2464.92	-0.112347	0.551239	-0.203807	0.838504	0.957953	Uhrf1
ENSMUSG00000001229	113.931	-0.457581	0.413088	-1.10771	0.267988	0.632999	Dpp9		ENSMUSG00000001229	113.931	-0.0921789	0.709749	-0.129875	0.896665	0.990559	Dpp9
ENSMUSG00000001240	283.147	-0.129496	0.27524	-0.470483	0.63801	0.757733	Ramp2		ENSMUSG00000001240	283.147	-0.178166	0.455147	-0.391447	0.695467	0.874554	Ramp2
ENSMUSG00000001247	333.5	-0.0997524	0.346179	-0.288152	0.77323	0.843623	Lsr		ENSMUSG00000001247	333.5	-0.422759	0.582078	-0.726293	0.467659	0.77182	Lsr
ENSMUSG00000001270	879.241	0.57832	0.266336	2.17139	0.0299017	0.632999	Ckb		ENSMUSG00000001270	879.241	-0.0324114	0.438273	-0.0739527	0.941048	1	Ckb
ENSMUSG00000001280	751.98	-0.313077	0.366427	-0.854406	0.39288	0.643512	Sp1		ENSMUSG00000001280	751.98	-0.493955	0.600401	-0.822708	0.410674	0.764826	Sp1
ENSMUSG00000001285	67.8702	-0.234862	0.491126	-0.478211	0.6325	0.754467	Myg1		ENSMUSG00000001285	67.8702	-0.569817	0.867256	-0.657034	0.511159	0.785691	Myg1
ENSMUSG00000001288	6.47981	-0.84422	0.732525	-1.15248	0.249124	0.632999	Rarg		ENSMUSG00000001288	6.47981	-0.799775	1.6618	-0.48127	0.630324	0.838273	Rarg
ENSMUSG00000001289	148.029	-0.246577	0.324145	-0.7607	0.446836	0.659303	Pfdn5		ENSMUSG00000001289	148.029	-0.121534	0.525306	-0.231359	0.817036	0.944116	Pfdn5
ENSMUSG00000001300	1170.14	-0.204279	0.336108	-0.607778	0.543334	0.703594	Efnb2		ENSMUSG00000001300	1170.14	-0.599823	0.551544	-1.08753	0.276801	0.764826	Efnb2
ENSMUSG00000001305	122.472	-0.391394	0.327304	-1.19581	0.231769	0.632999	Rrp15		ENSMUSG00000001305	122.472	-0.582385	0.541065	-1.07637	0.281763	0.764826	Rrp15
ENSMUSG00000001313	3.08042	-0.439159	1.12594	-0.390037	0.696509	0.794976	Rnd2		ENSMUSG00000001313	3.08042	0	2.37555	0	1	1	Rnd2
ENSMUSG00000001323	46.1577	-0.502416	0.414883	-1.21098	0.225902	0.632999	Srr		ENSMUSG00000001323	46.1577	-0.485647	0.717898	-0.676485	0.498733	0.779926	Srr
ENSMUSG00000001334	1.98497	-0.217265	1.06838	-0.203361	0.838853	NA	Fndc5		ENSMUSG00000001334	1.98497	0.295246	1.77225	0.166593	0.86769	0.975202	Fndc5
ENSMUSG00000001348	36.0251	-0.581383	0.310194	-1.87425	0.0608953	0.632999	Acp5		ENSMUSG00000001348	36.0251	-0.972103	0.539649	-1.80136	0.0716459	0.764826	Acp5
ENSMUSG00000001349	101.087	-0.553205	0.381535	-1.44994	0.147074	0.632999	Cnn1		ENSMUSG00000001349	101.087	-0.358398	0.619024	-0.578973	0.562608	0.80514	Cnn1
ENSMUSG00000001366	107.264	-0.318839	0.360293	-0.884944	0.376187	0.636966	Fbxo9		ENSMUSG00000001366	107.264	-0.717291	0.659198	-1.08813	0.27654	0.764826	Fbxo9
ENSMUSG00000001376	976.78	-0.141597	0.282352	-0.501492	0.616025	0.7434	Vps50		ENSMUSG00000001376	976.78	-0.557608	0.465318	-1.19834	0.230786	0.764826	Vps50
ENSMUSG00000001380	85.309	-0.583153	0.395804	-1.47334	0.14066	0.632999	Hars		ENSMUSG00000001380	85.309	-0.801254	0.672647	-1.1912	0.233576	0.764826	Hars
ENSMUSG00000001383	541.881	-0.11007	0.31302	-0.351638	0.725109	0.813102	Zmat2		ENSMUSG00000001383	541.881	-0.171476	0.512135	-0.334826	0.737757	0.898061	Zmat2
ENSMUSG00000001403	566.215	0.397123	0.250811	1.58336	0.11334	0.632999	Ube2c		ENSMUSG00000001403	566.215	0.110432	0.411309	0.268489	0.788323	0.926824	Ube2c
ENSMUSG00000001415	74.317	-0.638559	0.41003	-1.55735	0.119388	0.632999	Smg5		ENSMUSG00000001415	74.317	-0.997533	0.702395	-1.42019	0.155553	0.764826	Smg5
ENSMUSG00000001416	771.635	0.0318391	0.341477	0.0932395	0.925713	0.949442	Cct3		ENSMUSG00000001416	771.635	-0.438161	0.560563	-0.781645	0.434423	0.764915	Cct3
ENSMUSG00000001418	25.2969	-0.722761	0.477693	-1.51303	0.130273	0.632999	Glmp		ENSMUSG00000001418	25.2969	-0.847149	0.915601	-0.925238	0.354842	0.764826	Glmp
ENSMUSG00000001419	355.68	-0.463734	0.353444	-1.31204	0.189506	0.632999	Mef2d		ENSMUSG00000001419	355.68	-0.482568	0.582812	-0.827999	0.407671	0.764826	Mef2d
ENSMUSG00000001420	8.55427	-0.558626	0.526623	-1.06077	0.288794	0.632999	Tmem79		ENSMUSG00000001420	8.55427	-3.40094	1.05314	-3.22933	0.00124079	0.108681	Tmem79
ENSMUSG00000001424	433.519	-0.367186	0.328852	-1.11657	0.264179	0.632999	Snd1		ENSMUSG00000001424	433.519	-0.686882	0.542107	-1.26706	0.205134	0.764826	Snd1
ENSMUSG00000001436	83.4052	-0.313567	0.438416	-0.715228	0.474468	0.671568	Slc19a1		ENSMUSG00000001436	83.4052	-1.31744	0.764381	-1.72354	0.0847909	0.764826	Slc19a1
ENSMUSG00000001440	2387.5	0.157479	0.329112	0.478497	0.632297	0.754467	Kpnb1		ENSMUSG00000001440	2387.5	-0.405825	0.538962	-0.752974	0.451465	0.768751	Kpnb1
ENSMUSG00000001441	68.7095	-0.467423	0.505734	-0.924248	0.355357	0.634152	Npepps		ENSMUSG00000001441	68.7095	-0.60555	0.884382	-0.684716	0.493523	0.778143	Npepps
ENSMUSG00000001445	362.226	-0.0583208	0.294394	-0.198104	0.842963	0.892222	Mrpl10		ENSMUSG00000001445	362.226	-0.305467	0.488781	-0.624956	0.532	0.793309	Mrpl10
ENSMUSG00000001467	62.0198	-0.442592	0.366797	-1.20664	0.22757	0.632999	Cyp51		ENSMUSG00000001467	62.0198	-0.571909	0.654827	-0.873374	0.382459	0.764826	Cyp51
ENSMUSG00000001472	1380.28	0.194194	0.29336	0.661965	0.507994	0.686768	Tcf25		ENSMUSG00000001472	1380.28	-0.17682	0.480299	-0.368145	0.712765	0.883383	Tcf25
ENSMUSG00000001473	1894.53	0.628264	0.279339	2.24911	0.0245053	0.609026	Tubb6		ENSMUSG00000001473	1894.53	0.000639411	0.457381	0.00139798	0.998885	1	Tubb6
ENSMUSG00000001482	58.6239	-0.526995	0.368647	-1.42954	0.15285	0.632999	Def8		ENSMUSG00000001482	58.6239	-0.609906	0.638718	-0.954891	0.339633	0.764826	Def8
ENSMUSG00000001493	2.59129	-0.83673	1.03892	-0.805385	0.420597	0.651102	Meox1		ENSMUSG00000001493	2.59129	-1.48985	1.7411	-0.85569	0.392169	0.764826	Meox1
ENSMUSG00000001494	58.0912	-0.616934	0.383402	-1.60911	0.107593	0.632999	Sost		ENSMUSG00000001494	58.0912	-0.884277	0.661058	-1.33767	0.181004	0.764826	Sost
ENSMUSG00000001497	2.30308	-0.278656	1.06465	-0.261735	0.793526	0.858525	Pax9		ENSMUSG00000001497	2.30308	-0.874742	1.82725	-0.478722	0.632136	0.838814	Pax9
ENSMUSG00000001504	2.91336	-0.424216	1.10896	-0.382536	0.702063	0.798011	Irx2		ENSMUSG00000001504	2.91336	-1.4064	1.99035	-0.706609	0.479809	0.774679	Irx2
ENSMUSG00000001507	3.36318	-0.892781	0.926259	-0.963856	0.335118	0.632999	Itga3		ENSMUSG00000001507	3.36318	-1.08121	1.73661	-0.622599	0.533548	0.793938	Itga3
ENSMUSG00000001508	7.30275	-0.0794906	0.662805	-0.119931	0.904538	0.934469	Sgca		ENSMUSG00000001508	7.30275	0.283528	1.42825	0.198515	0.842643	0.960315	Sgca
ENSMUSG00000001517	1564.65	0.0623342	0.33469	0.186244	0.852253	0.897498	Foxm1		ENSMUSG00000001517	1564.65	-0.434396	0.548971	-0.791291	0.428774	0.764826	Foxm1
ENSMUSG00000001518	40.3759	-0.392572	0.388042	-1.01168	0.311693	0.632999	Itfg2		ENSMUSG00000001518	40.3759	-0.912618	0.674581	-1.35287	0.176098	0.764826	Itfg2
ENSMUSG00000001521	778.052	-0.16745	0.352107	-0.475567	0.634383	0.75525	Tulp3		ENSMUSG00000001521	778.052	-0.696779	0.579795	-1.20177	0.229454	0.764826	Tulp3
ENSMUSG00000001524	24.39	-0.499673	0.638426	-0.782664	0.433825	0.654571	Gtf2h4		ENSMUSG00000001524	24.39	0.671674	1.4395	0.466603	0.640784	0.843254	Gtf2h4
ENSMUSG00000001525	1117.25	0.20928	0.300783	0.695783	0.486565	0.676778	Tubb5		ENSMUSG00000001525	1117.25	-0.557038	0.494929	-1.12549	0.260381	0.764826	Tubb5
ENSMUSG00000001542	242.347	-0.490388	0.366043	-1.3397	0.180342	0.632999	Ell2		ENSMUSG00000001542	242.347	-0.632968	0.603327	-1.04913	0.294118	0.764826	Ell2
ENSMUSG00000001552	328.635	-0.494073	0.314948	-1.56874	0.116708	0.632999	Jup		ENSMUSG00000001552	328.635	-0.628895	0.535518	-1.17437	0.240248	0.764826	Jup
ENSMUSG00000001555	0.752177	-0.664272	2.09393	-0.317236	0.751064	NA	Fkbp10		ENSMUSG00000001555	0.752177	0	3.55627	0	1	NA	Fkbp10
ENSMUSG00000001569	146.73	-0.417719	0.306435	-1.36315	0.172834	0.632999	Nom1		ENSMUSG00000001569	146.73	-0.246452	0.5357	-0.460055	0.645477	0.846005	Nom1
ENSMUSG00000001576	254.229	-0.413877	0.320211	-1.29251	0.196179	0.632999	Ergic1		ENSMUSG00000001576	254.229	-0.591388	0.527197	-1.12176	0.261965	0.764826	Ergic1
ENSMUSG00000001604	490.605	-0.0379373	0.259198	-0.146364	0.883634	0.920593	Tcea3		ENSMUSG00000001604	490.605	-0.303902	0.425754	-0.713798	0.475352	0.774198	Tcea3
ENSMUSG00000001627	779.07	0.073118	0.297934	0.245417	0.806134	0.866665	Ifrd1		ENSMUSG00000001627	779.07	-0.59369	0.493562	-1.20287	0.229027	0.764826	Ifrd1
ENSMUSG00000001630	237.416	-0.285942	0.391642	-0.730112	0.465322	0.667396	Stk38l		ENSMUSG00000001630	237.416	-0.506649	0.662274	-0.765014	0.444263	0.76864	Stk38l
ENSMUSG00000001632	142.283	-0.587779	0.426862	-1.37698	0.168519	0.632999	Brpf1		ENSMUSG00000001632	142.283	-0.333039	0.707208	-0.470922	0.637697	0.84185	Brpf1
ENSMUSG00000001642	347.299	0.979935	0.267152	3.66808	0.000244381	0.0190443	Akr1b3		ENSMUSG00000001642	347.299	0.279569	0.442265	0.63213	0.527302	0.791416	Akr1b3
ENSMUSG00000001655	2.62901	-0.619824	0.864086	-0.717317	0.473178	0.670438	Hoxc13		ENSMUSG00000001655	2.62901	-2.81578	1.65262	-1.70383	0.0884132	0.764826	Hoxc13
ENSMUSG00000001656	0.23254	0	4.26751	0	NA	NA	Hoxc11		ENSMUSG00000001656	0.23254	0.324913	6.87463	0.0472627	NA	NA	Hoxc11
ENSMUSG00000001661	1.15269	-1.83358	1.78996	-1.02437	0.305662	NA	Hoxc6		ENSMUSG00000001661	1.15269	0.352263	2.59704	0.13564	0.892106	NA	Hoxc6
ENSMUSG00000001666	59.8054	-0.336947	0.336352	-1.00177	0.316456	0.632999	Ddt		ENSMUSG00000001666	59.8054	-0.727635	0.591784	-1.22956	0.218861	0.764826	Ddt
ENSMUSG00000001670	2.27644	-0.901971	0.999505	-0.902418	0.366835	0.63599	Tat		ENSMUSG00000001670	2.27644	-0.763161	1.5323	-0.498048	0.61845	0.832989	Tat
ENSMUSG00000001672	4.25106	-1.37361	0.636946	-2.15656	0.0310403	0.632999	Marveld3		ENSMUSG00000001672	4.25106	0.471413	1.09285	0.431359	0.666207	0.85725	Marveld3
ENSMUSG00000001674	433.035	0.13983	0.293296	0.476754	0.633537	0.754958	Ddx18		ENSMUSG00000001674	433.035	-0.0260203	0.481582	-0.0540308	0.956911	1	Ddx18
ENSMUSG00000001687	617.731	-0.249593	0.30771	-0.811131	0.417291	0.64966	Ubl3		ENSMUSG00000001687	617.731	-0.637287	0.50534	-1.2611	0.207271	0.764826	Ubl3
ENSMUSG00000001700	4.28229	-1.01928	0.903429	-1.12823	0.259222	0.632999	Gramd3		ENSMUSG00000001700	4.28229	-4.22552	2.14093	-1.97369	0.0484175	0.707919	Gramd3
ENSMUSG00000001707	570.742	0.0146512	0.277136	0.0528666	0.957838	0.972491	Eef1e1		ENSMUSG00000001707	570.742	-0.0746743	0.45215	-0.165154	0.868823	0.975844	Eef1e1
ENSMUSG00000001729	542.004	-0.0851587	0.383351	-0.222143	0.824203	0.879046	Akt1		ENSMUSG00000001729	542.004	-0.467792	0.633213	-0.73876	0.460053	0.770212	Akt1
ENSMUSG00000001739	173.647	-0.332593	0.293173	-1.13446	0.256602	0.632999	Cldn15		ENSMUSG00000001739	173.647	-0.405265	0.479349	-0.845449	0.39786	0.764826	Cldn15
ENSMUSG00000001750	2.6087	-1.163	1.33887	-0.868642	0.385043	0.640368	Tcirg1		ENSMUSG00000001750	2.6087	-1.1121	2.06034	-0.539765	0.589359	0.817559	Tcirg1
ENSMUSG00000001751	19.7577	-0.617672	0.4737	-1.30393	0.192257	0.632999	Naglu		ENSMUSG00000001751	19.7577	-1.88797	0.912303	-2.06946	0.0385032	0.653856	Naglu
ENSMUSG00000001755	108.931	-0.379019	0.424375	-0.893125	0.37179	0.636396	Coasy		ENSMUSG00000001755	108.931	-0.0406216	0.735496	-0.0552302	0.955955	1	Coasy
ENSMUSG00000001761	2.32193	-0.213474	1.04832	-0.203634	0.838639	0.889169	Smo		ENSMUSG00000001761	2.32193	0	2.23928	0	1	1	Smo
ENSMUSG00000001763	404.67	-0.0841849	0.351384	-0.239581	0.810655	0.869755	Tspan33		ENSMUSG00000001763	404.67	-0.251552	0.582613	-0.431766	0.665911	0.857233	Tspan33
ENSMUSG00000001767	4533.7	0.945782	0.266817	3.54469	0.000393073	0.0277269	Crnkl1		ENSMUSG00000001767	4533.7	0.209796	0.436108	0.481066	0.63047	0.838336	Crnkl1
ENSMUSG00000001768	131.73	-0.463569	0.425189	-1.09026	0.275597	0.632999	Rin2		ENSMUSG00000001768	131.73	-0.555675	0.708975	-0.783773	0.433173	0.764826	Rin2
ENSMUSG00000001773	2.57635	-0.547482	1.19469	-0.458263	0.646763	0.762941	Folh1		ENSMUSG00000001773	2.57635	0.294105	2.04617	0.143734	0.88571	0.984507	Folh1
ENSMUSG00000001774	274.615	-0.425593	0.338826	-1.25608	0.209087	0.632999	Chordc1		ENSMUSG00000001774	274.615	-0.418791	0.559368	-0.748685	0.454047	0.768751	Chordc1
ENSMUSG00000001783	500.691	-0.116317	0.311355	-0.373582	0.708715	0.8023	Rtcb		ENSMUSG00000001783	500.691	-0.340525	0.513446	-0.663215	0.507193	0.783898	Rtcb
ENSMUSG00000001785	38.8188	-0.440843	0.48429	-0.910288	0.362671	0.63514	Pwp1		ENSMUSG00000001785	38.8188	-0.299185	0.850399	-0.351817	0.724976	0.890273	Pwp1
ENSMUSG00000001786	217.544	-0.285025	0.358137	-0.795855	0.426117	0.652636	Fbxo7		ENSMUSG00000001786	217.544	-0.336093	0.593713	-0.566087	0.571334	0.808885	Fbxo7
ENSMUSG00000001794	434.489	-0.136248	0.290421	-0.46914	0.63897	0.758449	Capns1		ENSMUSG00000001794	434.489	-0.172329	0.475966	-0.362061	0.717306	0.885843	Capns1
ENSMUSG00000001815	0.656649	-1.51063	2.13356	-0.708034	0.478924	NA	Evx2		ENSMUSG00000001815	0.656649	0	3.58017	0	1	NA	Evx2
ENSMUSG00000001819	22.1115	-0.666166	0.4401	-1.51367	0.130109	0.632999	Hoxd13		ENSMUSG00000001819	22.1115	-0.627686	0.699854	-0.896882	0.369782	0.764826	Hoxd13
ENSMUSG00000001823	2.43233	-1.00255	1.01438	-0.988335	0.322989	0.632999	Hoxd12		ENSMUSG00000001823	2.43233	0	2.20606	0	1	1	Hoxd12
ENSMUSG00000001829	525.797	-0.169457	0.331068	-0.511851	0.608755	0.738712	Clpb		ENSMUSG00000001829	525.797	-0.515059	0.548191	-0.939561	0.347443	0.764826	Clpb
ENSMUSG00000001833	870.85	-0.244165	0.286893	-0.851065	0.394733	0.643902	44081		ENSMUSG00000001833	870.85	-0.465477	0.470372	-0.989593	0.322373	0.764826	44081
ENSMUSG00000001844	45.9412	-0.652022	0.339704	-1.91938	0.0549362	0.632999	Zdhhc4		ENSMUSG00000001844	45.9412	-0.457519	0.595278	-0.76858	0.442143	0.766569	Zdhhc4
ENSMUSG00000001847	1148.9	0.381859	0.279202	1.36768	0.171413	0.632999	Rac1		ENSMUSG00000001847	1148.9	-0.196427	0.458397	-0.428508	0.668281	0.858536	Rac1
ENSMUSG00000001855	6456.86	0.653026	0.321379	2.03195	0.0421585	0.632999	Nup214		ENSMUSG00000001855	6456.86	-0.0491696	0.525102	-0.0936381	0.925397	1	Nup214
ENSMUSG00000001891	79.485	-0.418258	0.433564	-0.964697	0.334696	0.632999	Ugp2		ENSMUSG00000001891	79.485	0.142325	0.740404	0.192226	0.847565	0.963488	Ugp2
ENSMUSG00000001909	163.157	-0.423561	0.331693	-1.27697	0.201614	0.632999	Trmt1		ENSMUSG00000001909	163.157	-0.513192	0.565568	-0.907393	0.364199	0.764826	Trmt1
ENSMUSG00000001910	554.357	-0.125226	0.376761	-0.332376	0.739606	0.822426	Nacc1		ENSMUSG00000001910	554.357	-0.488917	0.620958	-0.787358	0.431072	0.764826	Nacc1
ENSMUSG00000001911	86.4366	-0.674945	0.398669	-1.693	0.0904558	0.632999	Nfix		ENSMUSG00000001911	86.4366	-0.567192	0.66126	-0.857743	0.391034	0.764826	Nfix
ENSMUSG00000001924	2580.6	0.346893	0.320088	1.08374	0.278479	0.632999	Uba1		ENSMUSG00000001924	2580.6	-0.290531	0.523774	-0.554689	0.579108	0.811812	Uba1
ENSMUSG00000001930	6.98983	-0.819175	0.660324	-1.24057	0.214766	0.632999	Vwf		ENSMUSG00000001930	6.98983	-0.325363	1.14068	-0.285237	0.775463	0.9205	Vwf
ENSMUSG00000001942	214.252	-0.398294	0.334066	-1.19226	0.23316	0.632999	Siae		ENSMUSG00000001942	214.252	-0.554084	0.559388	-0.990518	0.321921	0.764826	Siae
ENSMUSG00000001948	109.207	-0.427292	0.207443	-2.05981	0.0394167	0.632999	Spa17		ENSMUSG00000001948	109.207	-0.875204	0.34799	-2.51503	0.0119023	0.427035	Spa17
ENSMUSG00000001962	869.926	0.200913	0.259584	0.773983	0.438941	0.655431	Fam50a		ENSMUSG00000001962	869.926	-0.0290416	0.424302	-0.0684457	0.945431	1	Fam50a
ENSMUSG00000001964	178.638	-0.20503	0.326262	-0.628421	0.529728	0.697047	Emd		ENSMUSG00000001964	178.638	-0.439896	0.540086	-0.814492	0.415363	0.764826	Emd
ENSMUSG00000001983	35.189	-0.571492	0.427641	-1.33638	0.181425	0.632999	Taco1		ENSMUSG00000001983	35.189	-1.13061	0.739617	-1.52864	0.126354	0.764826	Taco1
ENSMUSG00000001995	924.766	-0.272245	0.321184	-0.847629	0.396645	0.644149	Sipa1l2		ENSMUSG00000001995	924.766	-0.769719	0.529692	-1.45314	0.146184	0.764826	Sipa1l2
ENSMUSG00000001998	153.964	-0.451306	0.388642	-1.16124	0.245546	0.632999	Ap4e1		ENSMUSG00000001998	153.964	-0.510772	0.656539	-0.777977	0.436582	0.765059	Ap4e1
ENSMUSG00000001999	135.045	-0.0995826	0.461736	-0.21567	0.829245	0.882755	Blvra		ENSMUSG00000001999	135.045	-0.445739	0.804026	-0.554384	0.579316	0.811841	Blvra
ENSMUSG00000002006	4.96852	-0.241495	0.979519	-0.246545	0.805261	0.866011	Pdzd4		ENSMUSG00000002006	4.96852	-0.629432	1.85244	-0.339786	0.734018	0.895852	Pdzd4
ENSMUSG00000002007	3.16434	-0.437012	1.06806	-0.409164	0.682419	0.786587	Srpk3		ENSMUSG00000002007	3.16434	0	2.30836	0	1	1	Srpk3
ENSMUSG00000002010	150.124	-0.412846	0.254718	-1.6208	0.105062	0.632999	Idh3g		ENSMUSG00000002010	150.124	-0.718756	0.436969	-1.64487	0.0999974	0.764826	Idh3g
ENSMUSG00000002014	28.4716	-0.49225	0.47217	-1.04253	0.297167	0.632999	Ssr4		ENSMUSG00000002014	28.4716	-0.432309	0.76164	-0.567603	0.570305	0.808523	Ssr4
ENSMUSG00000002015	587.688	0.0545156	0.254267	0.214403	0.830233	0.883483	Bcap31		ENSMUSG00000002015	587.688	-0.301302	0.417737	-0.721271	0.470743	0.772779	Bcap31
ENSMUSG00000002017	609.471	-0.171293	0.308016	-0.556118	0.57813	0.721464	Fam98a		ENSMUSG00000002017	609.471	-0.578247	0.509009	-1.13603	0.255946	0.764826	Fam98a
ENSMUSG00000002020	157.361	-0.312879	0.323699	-0.966573	0.333758	0.632999	Ltbp2		ENSMUSG00000002020	157.361	-0.301775	0.541921	-0.556862	0.577622	0.811513	Ltbp2
ENSMUSG00000002028	25.8302	-0.771366	0.555717	-1.38806	0.16512	0.632999	Kmt2a		ENSMUSG00000002028	25.8302	-0.768815	0.880647	-0.873012	0.382657	0.764826	Kmt2a
ENSMUSG00000002031	790.917	0.197383	0.277457	0.7114	0.476837	0.672365	Ift46		ENSMUSG00000002031	790.917	-0.283581	0.455109	-0.623105	0.533215	0.793646	Ift46
ENSMUSG00000002043	4.44669	-1.02249	0.760095	-1.34522	0.178555	0.632999	Trappc6a		ENSMUSG00000002043	4.44669	-0.680952	1.27363	-0.534654	0.592889	0.819191	Trappc6a
ENSMUSG00000002052	2476.19	0.0380198	0.324466	0.117176	0.90672	0.935709	Supt6		ENSMUSG00000002052	2476.19	-0.328581	0.530695	-0.619153	0.535816	0.794952	Supt6
ENSMUSG00000002055	532.203	-0.301823	0.308496	-0.978368	0.327892	0.632999	Spag5		ENSMUSG00000002055	532.203	-0.650378	0.531296	-1.22414	0.220901	0.764826	Spag5
ENSMUSG00000002057	1.74919	-0.30431	1.56289	-0.19471	0.84562	NA	Foxn1		ENSMUSG00000002057	1.74919	0	2.88663	0	1	1	Foxn1
ENSMUSG00000002058	11.4293	-0.146765	0.587193	-0.249942	0.802632	0.864431	Unc119		ENSMUSG00000002058	11.4293	0.491986	1.22717	0.400913	0.688485	0.869821	Unc119
ENSMUSG00000002059	1.58623	-0.342964	1.82862	-0.187553	0.851227	NA	Rab34		ENSMUSG00000002059	1.58623	-2.1912	2.83841	-0.771979	0.440127	NA	Rab34
ENSMUSG00000002064	338.598	0.00994554	0.340335	0.0292228	0.976687	0.985175	Sdf2		ENSMUSG00000002064	338.598	-0.445545	0.562961	-0.791432	0.428692	0.764826	Sdf2
ENSMUSG00000002068	46.179	-0.647455	0.451438	-1.43421	0.151514	0.632999	Ccne1		ENSMUSG00000002068	46.179	0.142473	0.826083	0.172468	0.863069	0.972184	Ccne1
ENSMUSG00000002076	248.842	-0.410611	0.320824	-1.27986	0.200593	0.632999	Hsf2bp		ENSMUSG00000002076	248.842	-0.895678	0.541151	-1.65514	0.097897	0.764826	Hsf2bp
ENSMUSG00000002102	516.333	0.00886114	0.28663	0.0309149	0.975337	0.984365	Psmc3		ENSMUSG00000002102	516.333	-0.507707	0.477755	-1.06269	0.287921	0.764826	Psmc3
ENSMUSG00000002103	48.6677	-0.592015	0.382889	-1.54618	0.122061	0.632999	Acp2		ENSMUSG00000002103	48.6677	-0.518958	0.714678	-0.726142	0.467752	0.771829	Acp2
ENSMUSG00000002104	3.18824	-0.0957481	0.868288	-0.110272	0.912193	0.939708	Rapsn		ENSMUSG00000002104	3.18824	-1.42127	1.7759	-0.800311	0.423531	0.764826	Rapsn
ENSMUSG00000002105	6.55703	-0.586357	0.818345	-0.716516	0.473673	0.670835	Slc39a13		ENSMUSG00000002105	6.55703	-2.75267	1.58878	-1.73257	0.0831719	0.764826	Slc39a13
ENSMUSG00000002107	1498.84	-0.191856	0.342362	-0.560388	0.575215	0.719678	Celf2		ENSMUSG00000002107	1498.84	-0.481318	0.559332	-0.860522	0.389501	0.764826	Celf2
ENSMUSG00000002108	5.36725	-0.377439	0.80678	-0.467834	0.639903	0.758952	Nr1h3		ENSMUSG00000002108	5.36725	-1.30595	1.49374	-0.874277	0.381967	0.764826	Nr1h3
ENSMUSG00000002109	295.253	-0.301268	0.293599	-1.02612	0.304834	0.632999	Ddb2		ENSMUSG00000002109	295.253	-0.745765	0.505009	-1.47674	0.139746	0.764826	Ddb2
ENSMUSG00000002111	2.87505	-0.386847	1.07999	-0.358195	0.720198	0.809981	Spi1		ENSMUSG00000002111	2.87505	0.362734	1.85101	0.195965	0.844637	0.961696	Spi1
ENSMUSG00000002129	1881.01	0.17094	0.302684	0.564747	0.572246	0.717664	Sf3a1		ENSMUSG00000002129	1881.01	-0.242632	0.495396	-0.489773	0.624295	0.836113	Sf3a1
ENSMUSG00000002147	640.754	0.0331619	0.281153	0.117949	0.906108	0.935254	Stat6		ENSMUSG00000002147	640.754	-0.309982	0.461339	-0.671919	0.501635	0.780853	Stat6
ENSMUSG00000002190	9.59345	-0.893878	0.652623	-1.36967	0.17079	0.632999	Clgn		ENSMUSG00000002190	9.59345	-1.06019	1.12265	-0.944364	0.344983	0.764826	Clgn
ENSMUSG00000002205	47.5978	-0.407727	0.447625	-0.910866	0.362366	0.63514	Vrk3		ENSMUSG00000002205	47.5978	-1.07526	0.853824	-1.25934	0.207907	0.764826	Vrk3
ENSMUSG00000002210	99.2233	-0.505188	0.336626	-1.50074	0.133423	0.632999	Smg9		ENSMUSG00000002210	99.2233	-0.685943	0.587575	-1.16741	0.243044	0.764826	Smg9
ENSMUSG00000002221	338.727	-0.409812	0.347124	-1.18059	0.237765	0.632999	Paxip1		ENSMUSG00000002221	338.727	-0.856378	0.581719	-1.47215	0.14098	0.764826	Paxip1
ENSMUSG00000002222	1756.08	0.00621233	0.319846	0.0194229	0.984504	0.989307	Rmnd5a		ENSMUSG00000002222	1756.08	-0.516394	0.524811	-0.983962	0.325134	0.764826	Rmnd5a
ENSMUSG00000002227	88.568	-0.556867	0.395798	-1.40695	0.159443	0.632999	Mov10		ENSMUSG00000002227	88.568	-0.927888	0.670177	-1.38454	0.166192	0.764826	Mov10
ENSMUSG00000002228	1.41189	0.584198	1.96741	0.296938	0.766514	NA	Ppm1j		ENSMUSG00000002228	1.41189	0	3.42014	0	1	NA	Ppm1j
ENSMUSG00000002233	3.03204	-0.818786	0.947804	-0.863877	0.387655	0.641779	Rhoc		ENSMUSG00000002233	3.03204	-0.345409	1.60355	-0.215403	0.829453	0.952594	Rhoc
ENSMUSG00000002249	73.9484	-0.491403	0.366689	-1.34011	0.18021	0.632999	Tead3		ENSMUSG00000002249	73.9484	-0.67206	0.628002	-1.07015	0.28455	0.764826	Tead3
ENSMUSG00000002250	407.007	-0.302096	0.337171	-0.895974	0.370267	0.636068	Ppard		ENSMUSG00000002250	407.007	-0.56782	0.561613	-1.01105	0.311991	0.764826	Ppard
ENSMUSG00000002257	135.587	-0.452294	0.282758	-1.59958	0.109692	0.632999	Def6		ENSMUSG00000002257	135.587	-0.441192	0.489137	-0.90198	0.367067	0.764826	Def6
ENSMUSG00000002265	236.471	-0.514064	0.362624	-1.41763	0.1563	0.632999	Peg3		ENSMUSG00000002265	236.471	-0.60739	0.603739	-1.00605	0.314393	0.764826	Peg3
ENSMUSG00000002266	27.9274	-0.546454	0.389503	-1.40295	0.160631	0.632999	Zim1		ENSMUSG00000002266	27.9274	-1.54122	0.740156	-2.08229	0.0373162	0.645755	Zim1
ENSMUSG00000002279	44.247	-0.542469	0.4417	-1.22814	0.219395	0.632999	Lmf1		ENSMUSG00000002279	44.247	-0.125843	0.761202	-0.165321	0.868691	0.975814	Lmf1
ENSMUSG00000002280	19.3314	-0.493229	0.451779	-1.09175	0.274943	0.632999	Ciao3		ENSMUSG00000002280	19.3314	-0.169285	0.809365	-0.209158	0.834325	0.955368	Ciao3
ENSMUSG00000002297	2515.43	0.559968	0.262502	2.1332	0.0329085	0.632999	Dbf4		ENSMUSG00000002297	2515.43	-0.321888	0.430107	-0.748392	0.454224	0.768751	Dbf4
ENSMUSG00000002307	461.451	-0.16384	0.360483	-0.454503	0.649467	0.764752	Daxx		ENSMUSG00000002307	461.451	-0.342919	0.597629	-0.5738	0.566103	0.80592	Daxx
ENSMUSG00000002308	90.2137	-0.316013	0.407719	-0.775076	0.438295	0.655278	Cd320		ENSMUSG00000002308	90.2137	-0.138871	0.684876	-0.202768	0.839317	0.958385	Cd320
ENSMUSG00000002319	125.45	-0.538855	0.380894	-1.41471	0.157153	0.632999	Ipo4		ENSMUSG00000002319	125.45	-0.407136	0.650566	-0.625819	0.531434	0.793159	Ipo4
ENSMUSG00000002320	16.5879	-0.692073	0.69484	-0.996018	0.319241	0.632999	Tm9sf1		ENSMUSG00000002320	16.5879	1.22154	1.50979	0.809079	0.41847	0.764826	Tm9sf1
ENSMUSG00000002326	5.94533	-0.791871	0.546365	-1.44934	0.147242	0.632999	Gmpr2		ENSMUSG00000002326	5.94533	-1.84971	1.51736	-1.21903	0.222834	0.764826	Gmpr2
ENSMUSG00000002329	8.15379	-0.725202	0.588789	-1.23168	0.218067	0.632999	Mdp1		ENSMUSG00000002329	8.15379	-2.22306	1.25598	-1.76998	0.0767313	0.764826	Mdp1
ENSMUSG00000002332	210.319	-0.31406	0.33526	-0.936767	0.348879	0.632999	Dhrs1		ENSMUSG00000002332	210.319	-0.773177	0.565678	-1.36681	0.171683	0.764826	Dhrs1
ENSMUSG00000002342	11.9181	-0.631544	0.612486	-1.03111	0.302487	0.632999	Tmem161a		ENSMUSG00000002342	11.9181	-0.472488	1.11081	-0.425353	0.670579	0.859816	Tmem161a
ENSMUSG00000002343	6.98044	-0.439564	0.562702	-0.781167	0.434704	0.654571	Armc6		ENSMUSG00000002343	6.98044	0	1.84372	0	1	1	Armc6
ENSMUSG00000002345	53.7426	-0.403065	0.302728	-1.33144	0.183043	0.632999	Borcs8		ENSMUSG00000002345	53.7426	-0.454924	0.508076	-0.895386	0.370581	0.764826	Borcs8
ENSMUSG00000002346	1.51138	0.142333	1.86417	0.0763519	0.939139	NA	Slc25a42		ENSMUSG00000002346	1.51138	0	3.31263	0	1	NA	Slc25a42
ENSMUSG00000002365	2441.97	0.481091	0.309375	1.55504	0.119936	0.632999	Snx9		ENSMUSG00000002365	2441.97	-0.297591	0.506537	-0.587501	0.556867	0.802844	Snx9
ENSMUSG00000002372	1419.29	0.299873	0.301957	0.993097	0.320663	0.632999	Ranbp3		ENSMUSG00000002372	1419.29	-0.232035	0.495484	-0.468299	0.639571	0.842747	Ranbp3
ENSMUSG00000002379	148.452	0.00479749	0.284512	0.0168622	0.986547	0.990676	Ndufa11		ENSMUSG00000002379	148.452	-0.867087	0.503334	-1.72269	0.084945	0.764826	Ndufa11
ENSMUSG00000002384	1.97401	-0.759088	1.4369	-0.528283	0.597303	NA	Bmp8b		ENSMUSG00000002384	1.97401	-1.74139	2.53356	-0.687329	0.491875	0.778143	Bmp8b
ENSMUSG00000002395	227.438	-0.1837	0.257782	-0.712618	0.476082	0.672051	Use1		ENSMUSG00000002395	227.438	-0.44173	0.449293	-0.983168	0.325525	0.764826	Use1
ENSMUSG00000002396	6.01573	-0.268465	0.765628	-0.350647	0.725853	0.813379	Ocel1		ENSMUSG00000002396	6.01573	-0.792056	1.69084	-0.46844	0.63947	0.842693	Ocel1
ENSMUSG00000002409	166.596	-0.433694	0.3071	-1.41223	0.157884	0.632999	Dyrk1b		ENSMUSG00000002409	166.596	-0.638004	0.518049	-1.23155	0.218117	0.764826	Dyrk1b
ENSMUSG00000002413	179.759	-0.497528	0.35665	-1.395	0.163015	0.632999	Braf		ENSMUSG00000002413	179.759	-0.812908	0.59661	-1.36255	0.173026	0.764826	Braf
ENSMUSG00000002416	63.9529	-0.0664367	0.355503	-0.186881	0.851754	0.89743	Ndufb2		ENSMUSG00000002416	63.9529	-0.442817	0.589157	-0.751611	0.452285	0.768751	Ndufb2
ENSMUSG00000002428	219.471	-0.508674	0.312557	-1.62746	0.10364	0.632999	Hltf		ENSMUSG00000002428	219.471	-0.65351	0.522811	-1.24999	0.211302	0.764826	Hltf
ENSMUSG00000002455	1239.04	0.093421	0.285688	0.327004	0.743665	0.825034	Prpf6		ENSMUSG00000002455	1239.04	-0.421644	0.469092	-0.898851	0.368732	0.764826	Prpf6
ENSMUSG00000002458	70.1109	-0.585208	0.334836	-1.74774	0.0805085	0.632999	Rgs19		ENSMUSG00000002458	70.1109	-0.714338	0.568182	-1.25723	0.208669	0.764826	Rgs19
ENSMUSG00000002475	111.821	-0.384519	0.323694	-1.18791	0.234869	0.632999	Abhd3		ENSMUSG00000002475	111.821	-0.706981	0.588286	-1.20176	0.229455	0.764826	Abhd3
ENSMUSG00000002477	473.29	0.505913	0.238646	2.11993	0.034012	0.632999	Snrpd1		ENSMUSG00000002477	473.29	0.254557	0.391227	0.650661	0.515265	0.787396	Snrpd1
ENSMUSG00000002486	76.0914	-0.488451	0.372829	-1.31012	0.190155	0.632999	Tchp		ENSMUSG00000002486	76.0914	-0.914072	0.634461	-1.44071	0.149668	0.764826	Tchp
ENSMUSG00000002489	6085.14	0.456922	0.332081	1.37594	0.168842	0.632999	Tiam1		ENSMUSG00000002489	6085.14	-0.326146	0.542739	-0.600926	0.54789	0.799207	Tiam1
ENSMUSG00000002496	171.073	-0.468459	0.395926	-1.1832	0.23673	0.632999	Tsc2		ENSMUSG00000002496	171.073	-0.929011	0.656081	-1.416	0.156776	0.764826	Tsc2
ENSMUSG00000002504	10.2171	-0.494894	0.732137	-0.675958	0.499067	0.681974	Slc9a3r2		ENSMUSG00000002504	10.2171	-1.86681	1.2503	-1.49309	0.135413	0.764826	Slc9a3r2
ENSMUSG00000002524	481.041	-0.235367	0.357129	-0.659053	0.509862	0.687803	Puf60		ENSMUSG00000002524	481.041	-0.577151	0.587463	-0.982448	0.325879	0.764826	Puf60
ENSMUSG00000002546	1095.77	-0.0541856	0.35149	-0.15416	0.877484	0.915759	Golga2		ENSMUSG00000002546	1095.77	-0.371715	0.57671	-0.644544	0.519223	0.789286	Golga2
ENSMUSG00000002565	207.601	-0.4565	0.358514	-1.27331	0.202907	0.632999	Scin		ENSMUSG00000002565	207.601	-0.581557	0.587649	-0.989634	0.322353	0.764826	Scin
ENSMUSG00000002578	466.229	-0.488809	0.310729	-1.5731	0.115695	0.632999	Ikzf4		ENSMUSG00000002578	466.229	-0.744839	0.509475	-1.46197	0.143748	0.764826	Ikzf4
ENSMUSG00000002580	19.3619	-0.600872	0.437169	-1.37446	0.169298	0.632999	Mien1		ENSMUSG00000002580	19.3619	-0.609031	0.706912	-0.861537	0.388943	0.764826	Mien1
ENSMUSG00000002588	2.67193	-0.454335	1.25636	-0.361629	0.717629	0.807981	Pon1		ENSMUSG00000002588	2.67193	-0.45278	2.26508	-0.199896	0.841562	0.959426	Pon1
ENSMUSG00000002602	1.9359	-0.74448	1.52783	-0.487278	0.626062	NA	Axl		ENSMUSG00000002602	1.9359	0	2.86944	0	1	1	Axl
ENSMUSG00000002603	2.22239	-0.705432	1.2129	-0.581609	0.56083	NA	Tgfb1		ENSMUSG00000002603	2.22239	-0.455193	1.92371	-0.236622	0.81295	0.94114	Tgfb1
ENSMUSG00000002608	310.769	-0.319271	0.360289	-0.886154	0.375535	0.636966	Ccdc97		ENSMUSG00000002608	310.769	-0.766119	0.596665	-1.284	0.199142	0.764826	Ccdc97
ENSMUSG00000002617	58.3103	-0.467808	0.364902	-1.28201	0.19984	0.632999	Zfp40		ENSMUSG00000002617	58.3103	-0.780066	0.615787	-1.26678	0.205234	0.764826	Zfp40
ENSMUSG00000002625	196.288	-0.421212	0.308342	-1.36606	0.171921	0.632999	Akap8l		ENSMUSG00000002625	196.288	-0.659021	0.524788	-1.25578	0.209194	0.764826	Akap8l
ENSMUSG00000002633	8.20367	-0.898332	0.642013	-1.39924	0.16174	0.632999	Shh		ENSMUSG00000002633	8.20367	-2.59366	1.36303	-1.90286	0.0570582	0.745295	Shh
ENSMUSG00000002635	443.418	0.0362233	0.279357	0.129666	0.89683	0.9288	Pdcd2l		ENSMUSG00000002635	443.418	-0.212208	0.462889	-0.458442	0.646635	0.846503	Pdcd2l
ENSMUSG00000002658	698.297	-0.0301598	0.265838	-0.113452	0.909672	0.93816	Gtf2f1		ENSMUSG00000002658	698.297	-0.472697	0.437538	-1.08036	0.279984	0.764826	Gtf2f1
ENSMUSG00000002660	26.8248	-0.679278	0.368051	-1.84561	0.0649487	0.632999	Clpp		ENSMUSG00000002660	26.8248	-1.22967	0.662226	-1.85687	0.06333	0.764826	Clpp
ENSMUSG00000002661	108.648	0.0390105	0.259518	0.150319	0.880513	0.918218	Alkbh7		ENSMUSG00000002661	108.648	0.295408	0.441651	0.668871	0.503578	0.782105	Alkbh7
ENSMUSG00000002668	7.27289	-1.0542	0.655074	-1.60929	0.107553	0.632999	Dennd1c		ENSMUSG00000002668	7.27289	0	1.92771	0	1	1	Dennd1c
ENSMUSG00000002679	618.133	0.144792	0.231894	0.624386	0.532374	0.698549	Med6		ENSMUSG00000002679	618.133	-0.262877	0.379971	-0.691835	0.489041	0.777585	Med6
ENSMUSG00000002688	859.317	-0.114978	0.289374	-0.397332	0.691123	0.7917	Prkd1		ENSMUSG00000002688	859.317	-0.504184	0.476879	-1.05726	0.290393	0.764826	Prkd1
ENSMUSG00000002699	53.5889	-0.53162	0.321654	-1.65277	0.0983776	0.632999	Lcp2		ENSMUSG00000002699	53.5889	-0.78231	0.587391	-1.33184	0.182913	0.764826	Lcp2
ENSMUSG00000002718	506.474	-0.257519	0.315727	-0.815639	0.414707	0.648889	Cse1l		ENSMUSG00000002718	506.474	-0.418969	0.521795	-0.802938	0.422011	0.764826	Cse1l
ENSMUSG00000002728	123.407	-0.319628	0.320491	-0.997308	0.318615	0.632999	Naa20		ENSMUSG00000002728	123.407	-0.652304	0.536378	-1.21613	0.223936	0.764826	Naa20
ENSMUSG00000002731	7.12522	-0.5079	0.611203	-0.830985	0.405982	0.646998	Prkra		ENSMUSG00000002731	7.12522	-1.41428	1.12082	-1.26183	0.207009	0.764826	Prkra
ENSMUSG00000002733	997.02	0.0360273	0.313079	0.115074	0.908386	0.937133	Plekha3		ENSMUSG00000002733	997.02	-0.500283	0.513149	-0.974928	0.329596	0.764826	Plekha3
ENSMUSG00000002741	91.2811	-0.390961	0.401014	-0.974932	0.329594	0.632999	Ykt6		ENSMUSG00000002741	91.2811	-0.452735	0.687246	-0.658767	0.510045	0.784988	Ykt6
ENSMUSG00000002748	2169.53	-0.0276388	0.340756	-0.0811103	0.935354	0.956812	Baz1b		ENSMUSG00000002748	2169.53	-0.436927	0.557476	-0.783758	0.433182	0.764826	Baz1b
ENSMUSG00000002763	56.4573	0.649504	0.273751	2.37261	0.0176627	0.49326	Pex6		ENSMUSG00000002763	56.4573	1.05769	0.462994	2.28447	0.0223442	0.564936	Pex6
ENSMUSG00000002767	237.842	-0.144387	0.271476	-0.531859	0.594824	0.731938	Mrpl2		ENSMUSG00000002767	237.842	-0.268841	0.455539	-0.59016	0.555083	0.801668	Mrpl2
ENSMUSG00000002768	746.752	0.36643	0.260353	1.40744	0.159298	0.632999	Mea1		ENSMUSG00000002768	746.752	0.260169	0.425089	0.612035	0.540515	0.796919	Mea1
ENSMUSG00000002769	19.5005	-0.572887	0.587946	-0.974387	0.329864	0.632999	Gnmt		ENSMUSG00000002769	19.5005	-0.583313	1.01424	-0.575125	0.565207	0.80592	Gnmt
ENSMUSG00000002771	5.60889	-0.994006	0.756958	-1.31316	0.189129	0.632999	Grin2d		ENSMUSG00000002771	5.60889	-0.837708	1.54218	-0.543198	0.586993	0.816311	Grin2d
ENSMUSG00000002778	433.727	-0.151354	0.28705	-0.527273	0.598004	0.733565	Kdelr1		ENSMUSG00000002778	433.727	-0.342573	0.474356	-0.722186	0.47018	0.772521	Kdelr1
ENSMUSG00000002781	140.772	-0.389468	0.345032	-1.12879	0.258988	0.632999	Tmem143		ENSMUSG00000002781	140.772	-0.428607	0.576656	-0.743263	0.457322	0.769307	Tmem143
ENSMUSG00000002797	548.367	0.169699	0.267969	0.633278	0.526552	0.695372	Ggct		ENSMUSG00000002797	548.367	-0.30782	0.440824	-0.698284	0.484999	0.776655	Ggct
ENSMUSG00000002799	1010.28	-0.14976	0.394423	-0.379695	0.704172	0.799568	Jag2		ENSMUSG00000002799	1010.28	-0.446146	0.647874	-0.68863	0.491056	0.778037	Jag2
ENSMUSG00000002804	41.4666	-0.652934	0.350665	-1.86199	0.0626049	0.632999	Nudt14		ENSMUSG00000002804	41.4666	-1.19242	0.611501	-1.94998	0.0511779	0.720063	Nudt14
ENSMUSG00000002812	754.467	-0.184278	0.36047	-0.511216	0.6092	0.739003	Flii		ENSMUSG00000002812	754.467	-0.323744	0.592451	-0.546448	0.584758	0.81491	Flii
ENSMUSG00000002814	579.29	-0.235329	0.342314	-0.687464	0.49179	0.679111	Top3a		ENSMUSG00000002814	579.29	-0.60993	0.564457	-1.08056	0.279893	0.764826	Top3a
ENSMUSG00000002825	73.3486	-0.41681	0.442218	-0.942544	0.345914	0.632999	Qtrt1		ENSMUSG00000002825	73.3486	-0.35841	0.756949	-0.473492	0.635862	0.84094	Qtrt1
ENSMUSG00000002831	0.558268	-1.19339	1.94715	-0.61289	0.539949	NA	Plin4		ENSMUSG00000002831	0.558268	-2.54775	3.14865	-0.809158	0.418424	NA	Plin4
ENSMUSG00000002833	398.556	-0.262586	0.34025	-0.771743	0.440267	0.656034	Hdgfl2		ENSMUSG00000002833	398.556	-0.334486	0.562995	-0.594119	0.552433	0.800098	Hdgfl2
ENSMUSG00000002835	2703.19	0.315477	0.347532	0.907764	0.364003	0.635232	Chaf1a		ENSMUSG00000002835	2703.19	-0.472749	0.568757	-0.831197	0.405862	0.764826	Chaf1a
ENSMUSG00000002844	141.779	-0.385639	0.330045	-1.16844	0.242628	0.632999	Adprh		ENSMUSG00000002844	141.779	-0.524427	0.557468	-0.94073	0.346843	0.764826	Adprh
ENSMUSG00000002845	458.959	-0.0979643	0.341798	-0.286614	0.774408	0.844203	Tmem39a		ENSMUSG00000002845	458.959	-0.295705	0.567873	-0.520725	0.602559	0.823732	Tmem39a
ENSMUSG00000002846	66.803	-0.511342	0.339574	-1.50583	0.13211	0.632999	Timmdc1		ENSMUSG00000002846	66.803	-0.804338	0.589558	-1.36431	0.172471	0.764826	Timmdc1
ENSMUSG00000002847	63.5937	-0.426421	0.394541	-1.0808	0.279786	0.632999	Pla1a		ENSMUSG00000002847	63.5937	-0.478173	0.669092	-0.714659	0.474819	0.774182	Pla1a
ENSMUSG00000002870	993.976	-0.00907723	0.334469	-0.0271393	0.978349	0.985915	Mcm2		ENSMUSG00000002870	993.976	-0.360124	0.552396	-0.651931	0.514446	0.78713	Mcm2
ENSMUSG00000002871	900.511	0.248523	0.31339	0.793015	0.427769	0.653119	Tpra1		ENSMUSG00000002871	900.511	-0.401785	0.516807	-0.777437	0.436901	0.765059	Tpra1
ENSMUSG00000002881	487.255	-0.34786	0.315295	-1.10328	0.269904	0.632999	Nab1		ENSMUSG00000002881	487.255	-0.559042	0.518813	-1.07754	0.281238	0.764826	Nab1
ENSMUSG00000002897	264.396	-0.411301	0.359007	-1.14566	0.251935	0.632999	Il17ra		ENSMUSG00000002897	264.396	-0.531347	0.601025	-0.884068	0.37666	0.764826	Il17ra
ENSMUSG00000002900	9683.7	1.09514	0.322358	3.39729	0.000680563	0.0441961	Lamb1		ENSMUSG00000002900	9683.7	-0.178589	0.526966	-0.338901	0.734684	0.89626	Lamb1
ENSMUSG00000002908	2.64448	-0.731037	1.05669	-0.691819	0.489051	0.677935	Kcnn1		ENSMUSG00000002908	2.64448	0	2.27872	0	1	1	Kcnn1
ENSMUSG00000002910	115.234	-0.0422283	0.352071	-0.119943	0.904529	0.934469	Arrdc2		ENSMUSG00000002910	115.234	-0.715214	0.629039	-1.137	0.25554	0.764826	Arrdc2
ENSMUSG00000002944	345.817	-0.263145	0.336122	-0.782886	0.433694	0.654571	Cd36		ENSMUSG00000002944	345.817	-0.4878	0.556089	-0.877198	0.380379	0.764826	Cd36
ENSMUSG00000002948	151.885	-0.518528	0.348647	-1.48726	0.136947	0.632999	Map2k7		ENSMUSG00000002948	151.885	-0.605618	0.607097	-0.997564	0.318491	0.764826	Map2k7
ENSMUSG00000002949	250.128	-0.415202	0.290099	-1.43124	0.152361	0.632999	Timm44		ENSMUSG00000002949	250.128	-0.49099	0.479735	-1.02346	0.306091	0.764826	Timm44
ENSMUSG00000002957	74.8465	-0.579712	0.386324	-1.50058	0.133463	0.632999	Ap2a2		ENSMUSG00000002957	74.8465	-0.768338	0.682739	-1.12538	0.26043	0.764826	Ap2a2
ENSMUSG00000002963	25.2663	-0.569748	0.617673	-0.92241	0.356315	0.634152	Pnkp		ENSMUSG00000002963	25.2663	-1.44671	1.11833	-1.29364	0.19579	0.764826	Pnkp
ENSMUSG00000002968	766.051	-0.136578	0.325507	-0.419586	0.674788	0.781135	Med25		ENSMUSG00000002968	766.051	-0.581707	0.537682	-1.08188	0.279306	0.764826	Med25
ENSMUSG00000002981	965.157	0.00783051	0.314024	0.024936	0.980106	0.986981	Clptm1		ENSMUSG00000002981	965.157	-0.353064	0.514426	-0.686327	0.492507	0.778143	Clptm1
ENSMUSG00000002983	32.3872	-0.483979	0.397673	-1.21703	0.223594	0.632999	Relb		ENSMUSG00000002983	32.3872	-0.636651	0.760564	-0.837077	0.402549	0.764826	Relb
ENSMUSG00000002984	150.418	-0.402776	0.328133	-1.22748	0.219643	0.632999	Tomm40		ENSMUSG00000002984	150.418	-0.579119	0.548644	-1.05555	0.291176	0.764826	Tomm40
ENSMUSG00000002985	28.4517	-0.682989	0.38898	-1.75585	0.0791146	0.632999	Apoe		ENSMUSG00000002985	28.4517	-0.464523	0.727427	-0.638584	0.523093	0.790264	Apoe
ENSMUSG00000002996	473.285	-0.204116	0.356892	-0.571925	0.567373	0.716108	Hbp1		ENSMUSG00000002996	473.285	-0.597218	0.590251	-1.0118	0.311632	0.764826	Hbp1
ENSMUSG00000002997	180.606	-0.470648	0.354829	-1.32641	0.184705	0.632999	Prkar2b		ENSMUSG00000002997	180.606	-0.340076	0.595484	-0.571092	0.567937	0.806708	Prkar2b
ENSMUSG00000003031	401.97	-0.365498	0.314314	-1.16284	0.244893	0.632999	Cdkn1b		ENSMUSG00000003031	401.97	-0.700825	0.517777	-1.35353	0.175888	0.764826	Cdkn1b
ENSMUSG00000003032	105.366	-0.531816	0.357039	-1.48952	0.136351	0.632999	Klf4		ENSMUSG00000003032	105.366	-0.84535	0.59963	-1.40978	0.158603	0.764826	Klf4
ENSMUSG00000003033	516.954	-0.160217	0.321835	-0.497824	0.618608	0.744802	Ap1m1		ENSMUSG00000003033	516.954	-0.261961	0.528919	-0.495275	0.620406	0.834436	Ap1m1
ENSMUSG00000003037	392.384	-0.228841	0.283071	-0.808423	0.418847	0.650374	Rab8a		ENSMUSG00000003037	392.384	-0.848	0.474353	-1.7877	0.0738249	0.764826	Rab8a
ENSMUSG00000003038	15.8978	-0.648541	0.478741	-1.35468	0.17552	0.632999	Hmgn2		ENSMUSG00000003038	15.8978	-1.29312	0.802415	-1.61153	0.107064	0.764826	Hmgn2
ENSMUSG00000003039	390.501	-0.220913	0.291924	-0.756748	0.449201	0.660661	Fam32a		ENSMUSG00000003039	390.501	-0.524328	0.481575	-1.08878	0.276252	0.764826	Fam32a
ENSMUSG00000003051	250.445	-0.302751	0.450033	-0.67273	0.501119	0.682672	Elf3		ENSMUSG00000003051	250.445	-0.301289	0.744132	-0.404886	0.685561	0.8687	Elf3
ENSMUSG00000003053	96.7042	-0.2326	0.355352	-0.654563	0.512749	0.689665	Cyp2c29		ENSMUSG00000003053	96.7042	-0.562081	0.588364	-0.955328	0.339412	0.764826	Cyp2c29
ENSMUSG00000003062	309.188	-0.131782	0.36112	-0.364924	0.715168	0.80682	Stard3nl		ENSMUSG00000003062	309.188	-0.586144	0.602264	-0.973233	0.330437	0.764826	Stard3nl
ENSMUSG00000003068	446.138	-0.231691	0.344558	-0.67243	0.50131	0.682752	Stk11		ENSMUSG00000003068	446.138	-0.5765	0.569135	-1.01294	0.311089	0.764826	Stk11
ENSMUSG00000003070	80.4276	-0.674063	0.403415	-1.67089	0.0947428	0.632999	Efna2		ENSMUSG00000003070	80.4276	-1.00764	0.684628	-1.47181	0.141072	0.764826	Efna2
ENSMUSG00000003072	92.2162	-0.637029	0.296181	-2.15081	0.0314912	0.632999	Atp5d		ENSMUSG00000003072	92.2162	-0.673939	0.496232	-1.35811	0.174428	0.764826	Atp5d
ENSMUSG00000003099	64.8087	-0.534828	0.412261	-1.2973	0.194526	0.632999	Ppp5c		ENSMUSG00000003099	64.8087	-0.380446	0.786795	-0.483539	0.628713	0.837835	Ppp5c
ENSMUSG00000003119	3036.34	0.115556	0.303939	0.380195	0.703801	0.799341	Cdk12		ENSMUSG00000003119	3036.34	-0.208616	0.496627	-0.420065	0.674438	0.86223	Cdk12
ENSMUSG00000003123	124.89	-0.467558	0.386314	-1.21031	0.226161	0.632999	Lipe		ENSMUSG00000003123	124.89	-0.21869	0.653297	-0.334748	0.737815	0.898061	Lipe
ENSMUSG00000003131	142.415	-0.407997	0.315482	-1.29325	0.195925	0.632999	Pafah1b2		ENSMUSG00000003131	142.415	-0.782758	0.527388	-1.48422	0.137752	0.764826	Pafah1b2
ENSMUSG00000003134	2028.68	0.201145	0.350112	0.574517	0.565618	0.715254	Tbc1d8		ENSMUSG00000003134	2028.68	-0.459882	0.573974	-0.801226	0.423001	0.764826	Tbc1d8
ENSMUSG00000003135	1539.21	0.54194	0.299482	1.80959	0.0703591	0.632999	Cnot11		ENSMUSG00000003135	1539.21	-0.461418	0.492059	-0.937729	0.348384	0.764826	Cnot11
ENSMUSG00000003153	2.44805	-0.733792	0.905356	-0.810501	0.417652	0.64966	Slc2a3		ENSMUSG00000003153	2.44805	0	2.08105	0	1	1	Slc2a3
ENSMUSG00000003154	128.591	-0.516986	0.445965	-1.15925	0.246353	0.632999	Foxj2		ENSMUSG00000003154	128.591	-0.502882	0.777234	-0.647015	0.517622	0.78884	Foxj2
ENSMUSG00000003161	44.4405	-0.573149	0.389847	-1.47019	0.141511	0.632999	Sri		ENSMUSG00000003161	44.4405	-0.629145	0.667295	-0.942829	0.345769	0.764826	Sri
ENSMUSG00000003166	400.008	-0.2862	0.353473	-0.80968	0.418124	0.650067	Dgcr2		ENSMUSG00000003166	400.008	-0.540407	0.588836	-0.917755	0.358747	0.764826	Dgcr2
ENSMUSG00000003184	59.2595	-0.485538	0.320288	-1.51594	0.129535	0.632999	Irf3		ENSMUSG00000003184	59.2595	-0.958206	0.640401	-1.49626	0.134586	0.764826	Irf3
ENSMUSG00000003190	43.2567	-0.571799	0.313804	-1.82215	0.068432	0.632999	Bcl2l12		ENSMUSG00000003190	43.2567	-0.903443	0.63283	-1.42762	0.153401	0.764826	Bcl2l12
ENSMUSG00000003198	31.6	-0.596791	0.332395	-1.79543	0.0725855	0.632999	Zfp959		ENSMUSG00000003198	31.6	-0.642801	0.584513	-1.09972	0.271454	0.764826	Zfp959
ENSMUSG00000003199	65.8091	-0.495589	0.319105	-1.55306	0.120409	0.632999	Mpnd		ENSMUSG00000003199	65.8091	-0.381716	0.561665	-0.679615	0.496748	0.779167	Mpnd
ENSMUSG00000003200	628.697	-0.136386	0.319543	-0.426815	0.669514	0.777229	Sh3gl1		ENSMUSG00000003200	628.697	-0.620344	0.530791	-1.16872	0.242518	0.764826	Sh3gl1
ENSMUSG00000003206	2.95228	-0.701114	1.15949	-0.604675	0.545395	0.705119	Ebi3		ENSMUSG00000003206	2.95228	-2.29672	2.08116	-1.10358	0.269777	0.764826	Ebi3
ENSMUSG00000003208	114.718	-0.415938	0.317253	-1.31106	0.189838	0.632999	Yju2		ENSMUSG00000003208	114.718	-0.584386	0.542747	-1.07672	0.281606	0.764826	Yju2
ENSMUSG00000003226	743.755	-0.440592	0.340591	-1.29361	0.1958	0.632999	Ranbp2		ENSMUSG00000003226	743.755	-0.710218	0.567392	-1.25172	0.21067	0.764826	Ranbp2
ENSMUSG00000003227	45.8586	-0.439523	0.452995	-0.970261	0.331917	0.632999	Edar		ENSMUSG00000003227	45.8586	-0.970657	0.897185	-1.08189	0.2793	0.764826	Edar
ENSMUSG00000003228	200.252	-0.417438	0.358121	-1.16563	0.243762	0.632999	Grk5		ENSMUSG00000003228	200.252	-0.53824	0.595851	-0.903313	0.36636	0.764826	Grk5
ENSMUSG00000003233	1376.34	-0.0415802	0.316944	-0.131191	0.895624	0.928089	Dvl3		ENSMUSG00000003233	1376.34	-0.339915	0.518054	-0.656138	0.511735	0.786081	Dvl3
ENSMUSG00000003234	1691.22	0.302323	0.317216	0.953051	0.340564	0.632999	Abcf3		ENSMUSG00000003234	1691.22	-0.367183	0.51987	-0.706298	0.480003	0.774679	Abcf3
ENSMUSG00000003235	98.8111	-0.462328	0.375988	-1.22964	0.218833	0.632999	Eif2b5		ENSMUSG00000003235	98.8111	-0.593056	0.663346	-0.894038	0.371302	0.764826	Eif2b5
ENSMUSG00000003269	488.586	-0.10065	0.286692	-0.351072	0.725534	0.813248	Cyth2		ENSMUSG00000003269	488.586	-0.668404	0.475158	-1.4067	0.159517	0.764826	Cyth2
ENSMUSG00000003271	17.8204	-0.582132	0.654877	-0.888919	0.374046	0.636903	Sult2b1		ENSMUSG00000003271	17.8204	-0.410276	1.19358	-0.343735	0.731046	0.893928	Sult2b1
ENSMUSG00000003273	3.64133	-1.084	0.771779	-1.40455	0.160156	0.632999	Car11		ENSMUSG00000003273	3.64133	-1.41889	1.17496	-1.20761	0.227198	0.764826	Car11
ENSMUSG00000003279	76.8105	-0.750338	0.365118	-2.05506	0.0398735	0.632999	Dlgap1		ENSMUSG00000003279	76.8105	-0.913766	0.614236	-1.48765	0.136844	0.764826	Dlgap1
ENSMUSG00000003282	513.391	-0.375278	0.344477	-1.08941	0.275973	0.632999	Plag1		ENSMUSG00000003282	513.391	-0.537405	0.567746	-0.946557	0.343864	0.764826	Plag1
ENSMUSG00000003283	3.84939	-0.897077	0.795202	-1.12811	0.259272	0.632999	Hck		ENSMUSG00000003283	3.84939	0	2.01798	0	1	1	Hck
ENSMUSG00000003299	152.706	-0.283642	0.279559	-1.01461	0.310294	0.632999	Mrpl4		ENSMUSG00000003299	152.706	-0.528269	0.46781	-1.12924	0.258797	0.764826	Mrpl4
ENSMUSG00000003308	77.9229	-0.483591	0.395409	-1.22302	0.221324	0.632999	Keap1		ENSMUSG00000003308	77.9229	-0.931547	0.685499	-1.35893	0.174168	0.764826	Keap1
ENSMUSG00000003309	423.258	-0.192139	0.315638	-0.608734	0.542701	0.703429	Ap1m2		ENSMUSG00000003309	423.258	-0.469707	0.519273	-0.904548	0.365705	0.764826	Ap1m2
ENSMUSG00000003316	298.975	-0.408429	0.440337	-0.927537	0.353648	0.633964	Glg1		ENSMUSG00000003316	298.975	-0.38186	0.730858	-0.522482	0.601335	0.822915	Glg1
ENSMUSG00000003344	597.631	-0.198076	0.343518	-0.57661	0.564203	0.714532	Btbd2		ENSMUSG00000003344	597.631	-0.507356	0.564713	-0.898432	0.368955	0.764826	Btbd2
ENSMUSG00000003345	414.614	-0.269599	0.305882	-0.881384	0.37811	0.637552	Csnk1g2		ENSMUSG00000003345	414.614	-0.448067	0.510093	-0.878402	0.379725	0.764826	Csnk1g2
ENSMUSG00000003346	168.201	-0.204765	0.319345	-0.641203	0.521391	0.692773	Abhd17a		ENSMUSG00000003346	168.201	-0.601151	0.550856	-1.0913	0.275139	0.764826	Abhd17a
ENSMUSG00000003348	97.6453	-0.576417	0.387879	-1.48608	0.137259	0.632999	Mob3a		ENSMUSG00000003348	97.6453	-0.187683	0.679006	-0.276408	0.782235	0.923641	Mob3a
ENSMUSG00000003352	136.907	-0.485406	0.321066	-1.51186	0.13057	0.632999	Cacnb3		ENSMUSG00000003352	136.907	-0.677913	0.548376	-1.23622	0.216377	0.764826	Cacnb3
ENSMUSG00000003354	15.3138	-0.442652	0.498051	-0.888769	0.374127	0.636908	Ccdc65		ENSMUSG00000003354	15.3138	-1.89193	0.985982	-1.91883	0.0550062	0.72917	Ccdc65
ENSMUSG00000003360	204.572	-0.408423	0.363708	-1.12294	0.261462	0.632999	Ddx23		ENSMUSG00000003360	204.572	-0.761375	0.608229	-1.25179	0.210646	0.764826	Ddx23
ENSMUSG00000003363	331.295	-0.245095	0.344493	-0.711466	0.476796	0.672365	Pld3		ENSMUSG00000003363	331.295	-0.456113	0.569431	-0.800998	0.423133	0.764826	Pld3
ENSMUSG00000003378	20.9678	-0.449971	0.473879	-0.949548	0.342342	0.632999	Grik5		ENSMUSG00000003378	20.9678	-0.277134	0.891513	-0.310858	0.755909	0.909198	Grik5
ENSMUSG00000003380	130.265	-0.148521	0.290103	-0.511961	0.608679	0.738712	Rabac1		ENSMUSG00000003380	130.265	-0.127214	0.475278	-0.267662	0.788959	0.927166	Rabac1
ENSMUSG00000003382	7.19751	-0.429347	0.672744	-0.638203	0.523341	0.693692	Etv3		ENSMUSG00000003382	7.19751	-0.518172	1.08644	-0.476946	0.6334	0.839162	Etv3
ENSMUSG00000003402	138.401	-0.411474	0.332394	-1.23791	0.215749	0.632999	Prkcsh		ENSMUSG00000003402	138.401	-0.411191	0.565356	-0.727314	0.467034	0.771388	Prkcsh
ENSMUSG00000003410	958.085	-0.346289	0.333793	-1.03744	0.299533	0.632999	Elavl3		ENSMUSG00000003410	958.085	-0.635564	0.546409	-1.16316	0.244763	0.764826	Elavl3
ENSMUSG00000003411	330.406	-0.116316	0.224439	-0.518255	0.604281	0.736706	Rab3b		ENSMUSG00000003411	330.406	-0.00395811	0.365841	-0.0108192	0.991368	1	Rab3b
ENSMUSG00000003418	107.453	-0.516942	0.353609	-1.46191	0.143767	0.632999	St8sia6		ENSMUSG00000003418	107.453	-0.448045	0.594738	-0.753349	0.45124	0.768751	St8sia6
ENSMUSG00000003420	1.6101	-0.183742	1.77691	-0.103405	0.917641	NA	Fcgrt		ENSMUSG00000003420	1.6101	-0.54673	2.96263	-0.184542	0.853588	0.96686	Fcgrt
ENSMUSG00000003421	496.564	-0.0973494	0.278962	-0.34897	0.727112	0.814176	Nosip		ENSMUSG00000003421	496.564	-0.313766	0.460376	-0.681542	0.495528	0.779167	Nosip
ENSMUSG00000003423	82.7341	-0.446253	0.298459	-1.49519	0.134865	0.632999	Pih1d1		ENSMUSG00000003423	82.7341	-0.76836	0.521639	-1.47297	0.140758	0.764826	Pih1d1
ENSMUSG00000003429	250.607	0.40631	0.197374	2.05858	0.0395343	0.632999	Rps11		ENSMUSG00000003429	250.607	0.320647	0.324391	0.988461	0.322927	0.764826	Rps11
ENSMUSG00000003435	859.105	-0.0978014	0.335178	-0.291789	0.770448	0.841804	Supt5		ENSMUSG00000003435	859.105	-0.298131	0.551631	-0.540453	0.588885	0.817205	Supt5
ENSMUSG00000003436	28.684	-0.310112	0.459533	-0.674841	0.499776	0.682025	Dll3		ENSMUSG00000003436	28.684	-1.65336	0.854996	-1.93376	0.0531426	0.724402	Dll3
ENSMUSG00000003437	560.811	-0.177749	0.308303	-0.576541	0.56425	0.714536	Paf1		ENSMUSG00000003437	560.811	-0.416644	0.510015	-0.816924	0.413972	0.764826	Paf1
ENSMUSG00000003438	229.576	-0.224672	0.282746	-0.794606	0.426843	0.653013	Timm50		ENSMUSG00000003438	229.576	-0.469064	0.474109	-0.989359	0.322487	0.764826	Timm50
ENSMUSG00000003444	78.6414	0.19378	0.286861	0.67552	0.499345	0.681974	Med29		ENSMUSG00000003444	78.6414	-0.190263	0.570233	-0.333658	0.738637	0.898465	Med29
ENSMUSG00000003452	5.60367	-0.903386	0.732458	-1.23336	0.217441	0.632999	Bicd1		ENSMUSG00000003452	5.60367	-0.46009	1.25214	-0.367442	0.713289	0.883593	Bicd1
ENSMUSG00000003458	236.497	-0.407785	0.326624	-1.24848	0.211854	0.632999	Ncstn		ENSMUSG00000003458	236.497	-1.06237	0.548904	-1.93543	0.0529373	0.723789	Ncstn
ENSMUSG00000003464	443.375	-0.263332	0.295623	-0.890769	0.373053	0.636529	Pex19		ENSMUSG00000003464	443.375	-0.516276	0.490405	-1.05276	0.292453	0.764826	Pex19
ENSMUSG00000003500	9.91876	-0.901387	0.543156	-1.65954	0.097008	0.632999	Impdh1		ENSMUSG00000003500	9.91876	0.202236	0.956693	0.211391	0.832582	0.954418	Impdh1
ENSMUSG00000003526	40.6772	-0.243178	0.550327	-0.441879	0.658577	0.769829	Prodh		ENSMUSG00000003526	40.6772	-0.17833	0.964752	-0.184845	0.853351	0.966783	Prodh
ENSMUSG00000003527	647.312	-0.0829562	0.3029	-0.273873	0.784182	0.851814	Ess2		ENSMUSG00000003527	647.312	-0.289455	0.498514	-0.580637	0.561485	0.804612	Ess2
ENSMUSG00000003528	192.684	-0.347923	0.331476	-1.04962	0.293894	0.632999	Slc25a1		ENSMUSG00000003528	192.684	-0.599778	0.548487	-1.09351	0.274168	0.764826	Slc25a1
ENSMUSG00000003531	39.1207	-0.591719	0.331568	-1.78461	0.0743254	0.632999	Dgcr6		ENSMUSG00000003531	39.1207	-0.372702	0.56908	-0.65492	0.512519	0.786437	Dgcr6
ENSMUSG00000003534	140.335	-0.556674	0.383858	-1.45021	0.147001	0.632999	Ddr1		ENSMUSG00000003534	140.335	-0.249388	0.660238	-0.377725	0.705635	0.8799	Ddr1
ENSMUSG00000003545	48.8998	-0.575536	0.429163	-1.34107	0.179899	0.632999	Fosb		ENSMUSG00000003545	48.8998	-0.595646	0.768311	-0.775266	0.438182	0.765094	Fosb
ENSMUSG00000003546	26.1865	-0.556343	0.562341	-0.989334	0.3225	0.632999	Klc4		ENSMUSG00000003546	26.1865	-0.0965315	1.07852	-0.0895034	0.928682	1	Klc4
ENSMUSG00000003549	57.325	-0.543151	0.403881	-1.34483	0.17868	0.632999	Ercc1		ENSMUSG00000003549	57.325	-0.441204	0.778244	-0.566922	0.570767	0.808618	Ercc1
ENSMUSG00000003559	11.5777	-0.526341	0.495571	-1.06209	0.288195	0.632999	As3mt		ENSMUSG00000003559	11.5777	-1.12493	0.86844	-1.29535	0.1952	0.764826	As3mt
ENSMUSG00000003573	23.2595	-0.68896	0.447174	-1.5407	0.12339	0.632999	Homer3		ENSMUSG00000003573	23.2595	0.156958	0.95044	0.165142	0.868832	0.975844	Homer3
ENSMUSG00000003575	263.567	-0.46865	0.362093	-1.29428	0.195568	0.632999	Crtc1		ENSMUSG00000003575	263.567	-0.65778	0.60716	-1.08337	0.278643	0.764826	Crtc1
ENSMUSG00000003581	47.0644	-0.65617	0.511478	-1.28289	0.199531	0.632999	Rnf215		ENSMUSG00000003581	47.0644	-2.21747	0.966573	-2.29416	0.0217812	0.564936	Rnf215
ENSMUSG00000003585	17.0388	-0.401772	0.469214	-0.856265	0.391851	0.642848	Sec14l2		ENSMUSG00000003585	17.0388	-0.578025	0.862037	-0.670534	0.502517	0.781155	Sec14l2
ENSMUSG00000003604	766.438	0.2186	0.281637	0.776177	0.437644	0.655186	Aven		ENSMUSG00000003604	766.438	-0.0728692	0.460338	-0.158295	0.874224	0.978233	Aven
ENSMUSG00000003623	72.9858	-0.369983	0.380806	-0.971579	0.33126	0.632999	Crot		ENSMUSG00000003623	72.9858	-0.489208	0.64766	-0.755346	0.450041	0.768751	Crot
ENSMUSG00000003644	167.657	-0.54448	0.384769	-1.41508	0.157044	0.632999	Rps6ka1		ENSMUSG00000003644	167.657	-0.403426	0.643382	-0.62704	0.530633	0.793075	Rps6ka1
ENSMUSG00000003657	1.59986	-0.675115	1.40986	-0.478854	0.632043	NA	Calb2		ENSMUSG00000003657	1.59986	0.0625066	2.27238	0.027507	0.978055	1	Calb2
ENSMUSG00000003660	1357.52	-0.159988	0.352765	-0.453527	0.65017	0.765033	Snrnp200		ENSMUSG00000003660	1357.52	-0.538508	0.578196	-0.93136	0.351668	0.764826	Snrnp200
ENSMUSG00000003662	312.813	-0.232443	0.324875	-0.715485	0.474309	0.671401	Ciao1		ENSMUSG00000003662	312.813	-0.471821	0.538111	-0.87681	0.38059	0.764826	Ciao1
ENSMUSG00000003680	326.842	-0.218085	0.349234	-0.624468	0.53232	0.698534	Taf6l		ENSMUSG00000003680	326.842	-0.599652	0.59315	-1.01096	0.312035	0.764826	Taf6l
ENSMUSG00000003721	29.2961	-0.49363	0.482095	-1.02393	0.30587	0.632999	Insig2		ENSMUSG00000003721	29.2961	-0.651295	0.827846	-0.786735	0.431437	0.764826	Insig2
ENSMUSG00000003731	924.614	-0.228273	0.32642	-0.699323	0.48435	0.67614	Kpna6		ENSMUSG00000003731	924.614	-0.58435	0.53605	-1.0901	0.275667	0.764826	Kpna6
ENSMUSG00000003746	145.065	-0.44901	0.28948	-1.55109	0.12088	0.632999	Man1a		ENSMUSG00000003746	145.065	-0.535101	0.501226	-1.06758	0.285708	0.764826	Man1a
ENSMUSG00000003752	0.886291	-1.04839	1.86708	-0.561512	NA	NA	Itpkc		ENSMUSG00000003752	0.886291	0.968839	2.93801	0.32976	NA	NA	Itpkc
ENSMUSG00000003762	26.7219	-0.498213	0.459714	-1.08375	0.278478	0.632999	Coq8b		ENSMUSG00000003762	26.7219	-0.872425	0.776429	-1.12364	0.261166	0.764826	Coq8b
ENSMUSG00000003778	179.669	-0.384299	0.404465	-0.95014	0.342041	0.632999	Brd8		ENSMUSG00000003778	179.669	-0.455159	0.685196	-0.664277	0.506513	0.783698	Brd8
ENSMUSG00000003779	1324.56	0.0717352	0.29966	0.239389	0.810804	0.869853	Kif20a		ENSMUSG00000003779	1324.56	-0.828463	0.497524	-1.66517	0.0958785	0.764826	Kif20a
ENSMUSG00000003808	327.71	-0.202812	0.2904	-0.698388	0.484934	0.676222	Farsa		ENSMUSG00000003808	327.71	-0.732979	0.492284	-1.48893	0.136505	0.764826	Farsa
ENSMUSG00000003809	73.6813	-0.359474	0.450384	-0.798151	0.424783	0.652368	Gcdh		ENSMUSG00000003809	73.6813	-0.977611	0.757531	-1.29052	0.196869	0.764826	Gcdh
ENSMUSG00000003810	1310.55	-0.142567	0.347375	-0.410413	0.681503	0.785962	Mast2		ENSMUSG00000003810	1310.55	-0.543959	0.569068	-0.955876	0.339135	0.764826	Mast2
ENSMUSG00000003812	1.34229	-1.17613	1.32922	-0.884831	0.376248	NA	Dnase2a		ENSMUSG00000003812	1.34229	-0.653306	2.25213	-0.290084	0.771752	NA	Dnase2a
ENSMUSG00000003813	178.31	-0.0584614	0.262308	-0.222873	0.823634	0.878753	Rad23a		ENSMUSG00000003813	178.31	-0.340764	0.435724	-0.782063	0.434178	0.764826	Rad23a
ENSMUSG00000003814	1882.93	0.57189	0.310443	1.84217	0.0654503	0.632999	Calr		ENSMUSG00000003814	1882.93	0.328025	0.507118	0.646841	0.517735	0.78884	Calr
ENSMUSG00000003824	1832.91	0.78344	0.266415	2.94067	0.00327499	0.151005	Syce2		ENSMUSG00000003824	1832.91	0.184377	0.435652	0.423221	0.672134	0.86109	Syce2
ENSMUSG00000003847	83.4123	-0.409001	0.400564	-1.02106	0.307224	0.632999	Nfat5		ENSMUSG00000003847	83.4123	-0.883972	0.695125	-1.27167	0.203489	0.764826	Nfat5
ENSMUSG00000003848	40.8376	-0.510921	0.428334	-1.19281	0.232944	0.632999	Nob1		ENSMUSG00000003848	40.8376	-0.808296	0.76032	-1.0631	0.287737	0.764826	Nob1
ENSMUSG00000003849	19.7629	-0.451138	0.540288	-0.834995	0.403721	0.64652	Nqo1		ENSMUSG00000003849	19.7629	-1.1513	0.968963	-1.18817	0.234765	0.764826	Nqo1
ENSMUSG00000003865	607.259	-0.172866	0.392456	-0.440474	0.659594	0.770663	Gys1		ENSMUSG00000003865	607.259	-0.480909	0.644855	-0.745764	0.45581	0.768751	Gys1
ENSMUSG00000003868	691.947	0.0520927	0.311971	0.166979	0.867386	0.908291	Ruvbl2		ENSMUSG00000003868	691.947	-0.111814	0.515537	-0.216888	0.828296	0.951975	Ruvbl2
ENSMUSG00000003872	6.62271	-0.148086	0.574124	-0.257933	0.796458	0.860503	Lin7b		ENSMUSG00000003872	6.62271	-1.65185	1.52474	-1.08336	0.278647	0.764826	Lin7b
ENSMUSG00000003873	53.9323	-0.576791	0.415927	-1.38676	0.165515	0.632999	Bax		ENSMUSG00000003873	53.9323	-0.337031	0.689399	-0.488877	0.624929	0.836186	Bax
ENSMUSG00000003923	186.272	-0.429005	0.314847	-1.36258	0.173014	0.632999	Tfam		ENSMUSG00000003923	186.272	-0.735707	0.521469	-1.41084	0.158293	0.764826	Tfam
ENSMUSG00000003929	121.544	-0.520729	0.327804	-1.58854	0.112164	0.632999	Zfp81		ENSMUSG00000003929	121.544	-0.713522	0.568443	-1.25522	0.209398	0.764826	Zfp81
ENSMUSG00000003948	44.8611	-0.551782	0.367359	-1.50202	0.133091	0.632999	Mmd		ENSMUSG00000003948	44.8611	-0.601628	0.63424	-0.948581	0.342834	0.764826	Mmd
ENSMUSG00000003949	3.08213	-0.659224	1.1455	-0.57549	0.56496	0.714809	Hlf		ENSMUSG00000003949	3.08213	-4.37083	2.25497	-1.93831	0.0525858	0.723789	Hlf
ENSMUSG00000003955	306.896	-0.0168278	0.222951	-0.0754776	0.939835	0.960118	Fam162a		ENSMUSG00000003955	306.896	-0.165905	0.365192	-0.454297	0.649615	0.848622	Fam162a
ENSMUSG00000003970	198.238	0.060243	0.350645	0.171806	0.86359	0.905881	Rpl8		ENSMUSG00000003970	198.238	0.18672	0.646446	0.288841	0.772703	0.918574	Rpl8
ENSMUSG00000003974	1.39954	-0.538037	1.44948	-0.371192	0.710494	NA	Grm3		ENSMUSG00000003974	1.39954	-1.95775	2.50261	-0.782284	0.434048	NA	Grm3
ENSMUSG00000003992	220.676	-0.216844	0.310255	-0.698922	0.484601	0.676222	Ssbp2		ENSMUSG00000003992	220.676	-0.732746	0.523722	-1.39911	0.161779	0.764826	Ssbp2
ENSMUSG00000004018	107.756	-0.328993	0.284937	-1.15462	0.248248	0.632999	Fancl		ENSMUSG00000004018	107.756	-0.689389	0.491742	-1.40193	0.160936	0.764826	Fancl
ENSMUSG00000004031	15.8267	-0.454725	0.569862	-0.797956	0.424896	0.652414	Brinp2		ENSMUSG00000004031	15.8267	0.218717	0.941158	0.232392	0.816234	0.943635	Brinp2
ENSMUSG00000004032	210.378	-0.396993	0.381239	-1.04133	0.297725	0.632999	Gstm5		ENSMUSG00000004032	210.378	-0.057076	0.615966	-0.0926611	0.926173	1	Gstm5
ENSMUSG00000004040	1194.7	-0.109402	0.345943	-0.316244	0.751817	0.829877	Stat3		ENSMUSG00000004040	1194.7	-0.504372	0.569158	-0.886172	0.375525	0.764826	Stat3
ENSMUSG00000004043	76.2718	-0.547997	0.430713	-1.2723	0.203266	0.632999	Stat5a		ENSMUSG00000004043	76.2718	-0.627532	0.735176	-0.853581	0.393337	0.764826	Stat5a
ENSMUSG00000004044	18.6647	-0.510923	0.493299	-1.03573	0.30033	0.632999	Cavin1		ENSMUSG00000004044	18.6647	0	1.82819	0	1	1	Cavin1
ENSMUSG00000004054	278.24	-0.333742	0.405611	-0.822814	0.410614	0.648682	Map3k11		ENSMUSG00000004054	278.24	-0.745537	0.677518	-1.10039	0.27116	0.764826	Map3k11
ENSMUSG00000004056	155.198	-0.249379	0.409827	-0.608498	0.542858	0.703429	Akt2		ENSMUSG00000004056	155.198	-0.898885	0.684119	-1.31393	0.18887	0.764826	Akt2
ENSMUSG00000004069	320.159	-0.300777	0.344777	-0.872381	0.383	0.63905	Dnaja3		ENSMUSG00000004069	320.159	-0.314226	0.56997	-0.551304	0.581426	0.813129	Dnaja3
ENSMUSG00000004070	212.647	-0.317663	0.288773	-1.10005	0.271312	0.632999	Hmox2		ENSMUSG00000004070	212.647	-0.852922	0.490871	-1.73757	0.0822871	0.764826	Hmox2
ENSMUSG00000004071	371.98	-0.247097	0.338742	-0.729455	0.465723	0.667573	Cdip1		ENSMUSG00000004071	371.98	-0.432791	0.560346	-0.772364	0.439899	0.765575	Cdip1
ENSMUSG00000004085	248.619	-0.496644	0.311812	-1.59277	0.111213	0.632999	Map3k20		ENSMUSG00000004085	248.619	-0.874499	0.523323	-1.67105	0.0947119	0.764826	Map3k20
ENSMUSG00000004096	566.982	0.149975	0.241334	0.621443	0.534308	0.699964	Cwc15		ENSMUSG00000004096	566.982	-0.324437	0.396688	-0.817864	0.413435	0.764826	Cwc15
ENSMUSG00000004099	17830.4	1.72548	0.326129	5.2908	1.21781e-07	2.02788e-05	Dnmt1		ENSMUSG00000004099	17830.4	0.395036	0.53289	0.74131	0.458506	0.769419	Dnmt1
ENSMUSG00000004100	572.2	-0.0894667	0.283744	-0.315308	0.752528	0.830118	Ppan		ENSMUSG00000004100	572.2	-0.550185	0.467657	-1.17647	0.239406	0.764826	Ppan
ENSMUSG00000004105	332.589	-0.412658	0.282424	-1.46113	0.14398	0.632999	Angptl2		ENSMUSG00000004105	332.589	-0.396377	0.465614	-0.8513	0.394603	0.764826	Angptl2
ENSMUSG00000004110	15.1987	-0.71037	0.517486	-1.37273	0.169835	0.632999	Cacna1e		ENSMUSG00000004110	15.1987	-1.39886	0.945053	-1.48019	0.138823	0.764826	Cacna1e
ENSMUSG00000004113	13.8653	-0.668991	0.66321	-1.00872	0.313111	0.632999	Cacna1b		ENSMUSG00000004113	13.8653	0.0657133	1.18649	0.0553847	0.955832	1	Cacna1b
ENSMUSG00000004127	64.9554	-0.48447	0.339728	-1.42605	0.153853	0.632999	Trmt10a		ENSMUSG00000004127	64.9554	-0.273701	0.563549	-0.485675	0.627198	0.837132	Trmt10a
ENSMUSG00000004151	121.886	-0.37212	0.350046	-1.06306	0.287754	0.632999	Etv1		ENSMUSG00000004151	121.886	-0.761129	0.580619	-1.31089	0.189894	0.764826	Etv1
ENSMUSG00000004187	2.32065	-1.04429	1.12642	-0.927084	0.353883	0.633964	Kifc2		ENSMUSG00000004187	2.32065	0	2.35501	0	1	1	Kifc2
ENSMUSG00000004207	122.023	-0.372548	0.381862	-0.97561	0.329258	0.632999	Psap		ENSMUSG00000004207	122.023	-1.14137	0.655451	-1.74135	0.0816216	0.764826	Psap
ENSMUSG00000004221	21.939	-0.477702	0.436814	-1.0936	0.274129	0.632999	Ikbkg		ENSMUSG00000004221	21.939	-0.723862	0.803719	-0.90064	0.36778	0.764826	Ikbkg
ENSMUSG00000004231	218.911	-0.466887	0.322501	-1.44771	0.147699	0.632999	Pax2		ENSMUSG00000004231	218.911	-1.00624	0.532211	-1.89069	0.0586663	0.748628	Pax2
ENSMUSG00000004233	38.6635	-0.33147	0.42169	-0.78605	0.431838	0.65438	Wars2		ENSMUSG00000004233	38.6635	-0.897985	0.739537	-1.21425	0.224651	0.764826	Wars2
ENSMUSG00000004263	125.146	-0.635855	0.369031	-1.72304	0.0848815	0.632999	Atn1		ENSMUSG00000004263	125.146	-0.361663	0.613344	-0.589659	0.555419	0.801755	Atn1
ENSMUSG00000004264	940.187	0.426304	0.244756	1.74175	0.0815515	0.632999	Phb2		ENSMUSG00000004264	940.187	-0.0572381	0.402446	-0.142226	0.886902	0.985145	Phb2
ENSMUSG00000004266	167.811	-0.429572	0.310657	-1.38278	0.166732	0.632999	Ptpn6		ENSMUSG00000004266	167.811	-0.243323	0.524905	-0.463556	0.642966	0.844757	Ptpn6
ENSMUSG00000004268	666.234	0.468433	0.287151	1.63131	0.102824	0.632999	Emg1		ENSMUSG00000004268	666.234	-0.00485954	0.474947	-0.0102317	0.991836	1	Emg1
ENSMUSG00000004270	12.5925	-0.572973	0.639411	-0.896094	0.370203	0.636068	Lpcat3		ENSMUSG00000004270	12.5925	-0.704008	1.12522	-0.625661	0.531537	0.793159	Lpcat3
ENSMUSG00000004285	66.7586	-0.536356	0.298524	-1.79669	0.0723848	0.632999	Atp6v1f		ENSMUSG00000004285	66.7586	-0.501792	0.481977	-1.04111	0.297823	0.764826	Atp6v1f
ENSMUSG00000004296	1.05835	0.0195084	1.43127	0.0136301	0.989125	NA	Il12b		ENSMUSG00000004296	1.05835	0	2.61141	0	1	NA	Il12b
ENSMUSG00000004317	1343.67	-0.201001	0.314673	-0.638762	0.522978	0.693672	Clcn5		ENSMUSG00000004317	1343.67	-0.51222	0.516377	-0.991949	0.321222	0.764826	Clcn5
ENSMUSG00000004319	288.366	-0.430707	0.318307	-1.35312	0.176017	0.632999	Clcn3		ENSMUSG00000004319	288.366	-0.646095	0.530557	-1.21777	0.223313	0.764826	Clcn3
ENSMUSG00000004328	184.709	-0.354546	0.411556	-0.861476	0.388976	0.64236	Hif3a		ENSMUSG00000004328	184.709	-0.497495	0.677549	-0.734257	0.462792	0.771388	Hif3a
ENSMUSG00000004341	34.8588	-0.489745	0.457352	-1.07083	0.284248	0.632999	Gpx6		ENSMUSG00000004341	34.8588	-0.0861029	0.763543	-0.112768	0.910215	0.9974	Gpx6
ENSMUSG00000004347	151.404	-0.472924	0.352935	-1.33997	0.180254	0.632999	Pde1c		ENSMUSG00000004347	151.404	-0.813949	0.586896	-1.38687	0.165481	0.764826	Pde1c
ENSMUSG00000004356	1815.52	-0.21526	0.333897	-0.64469	0.519128	0.692094	Utp20		ENSMUSG00000004356	1815.52	-0.636099	0.546952	-1.16299	0.244834	0.764826	Utp20
ENSMUSG00000004359	2.01103	-0.251358	1.47986	-0.169852	0.865126	NA	Spic		ENSMUSG00000004359	2.01103	-0.977126	2.53885	-0.384869	0.700335	0.877666	Spic
ENSMUSG00000004364	893.854	-0.189096	0.355711	-0.5316	0.595003	0.731951	Cul3		ENSMUSG00000004364	893.854	-0.6978	0.583967	-1.19493	0.232114	0.764826	Cul3
ENSMUSG00000004383	78.8749	-0.480188	0.388961	-1.23454	0.217001	0.632999	Large1		ENSMUSG00000004383	78.8749	-0.966671	0.693941	-1.39302	0.163615	0.764826	Large1
ENSMUSG00000004393	491.711	-0.0890793	0.293505	-0.303502	0.761507	0.835819	Ddx56		ENSMUSG00000004393	491.711	-0.240688	0.486575	-0.494658	0.620842	0.834658	Ddx56
ENSMUSG00000004394	9.57272	-0.611472	0.462572	-1.32189	0.186204	0.632999	Tmed4		ENSMUSG00000004394	9.57272	-2.37289	0.961331	-2.46834	0.0135742	0.465556	Tmed4
ENSMUSG00000004446	8.05403	-0.675	0.549854	-1.2276	0.219598	0.632999	Bid		ENSMUSG00000004446	8.05403	-0.625772	1.16537	-0.536974	0.591285	0.818673	Bid
ENSMUSG00000004451	2.23513	-0.963015	1.17288	-0.82107	0.411606	NA	Ralb		ENSMUSG00000004451	2.23513	-0.367485	2.09999	-0.174994	0.861085	0.970909	Ralb
ENSMUSG00000004455	1.96414	-0.667392	1.19892	-0.556662	0.577759	NA	Ppp1cc		ENSMUSG00000004455	1.96414	0.44812	2.00259	0.223771	0.822936	0.948111	Ppp1cc
ENSMUSG00000004460	636.991	0.0557359	0.31089	0.179279	0.857719	0.901522	Dnajb11		ENSMUSG00000004460	636.991	-0.146365	0.511765	-0.286001	0.774877	0.920113	Dnajb11
ENSMUSG00000004462	303.377	-0.271711	0.335975	-0.808723	0.418675	0.650296	Tbccd1		ENSMUSG00000004462	303.377	-0.739753	0.567894	-1.30262	0.192703	0.764826	Tbccd1
ENSMUSG00000004473	1.76637	-0.258277	1.35514	-0.19059	0.848847	NA	Clec11a		ENSMUSG00000004473	1.76637	0	2.58345	0	1	1	Clec11a
ENSMUSG00000004508	467.222	-0.39747	0.301135	-1.31991	0.186866	0.632999	Gab2		ENSMUSG00000004508	467.222	-0.603574	0.49911	-1.2093	0.226548	0.764826	Gab2
ENSMUSG00000004530	352.431	-0.259016	0.416503	-0.621882	0.534019	0.69974	Coro1c		ENSMUSG00000004530	352.431	-0.379989	0.686732	-0.55333	0.580038	0.812319	Coro1c
ENSMUSG00000004535	3072.25	0.431015	0.303301	1.42108	0.155293	0.632999	Tax1bp1		ENSMUSG00000004535	3072.25	-0.189034	0.495901	-0.381193	0.70306	0.878661	Tax1bp1
ENSMUSG00000004540	111.676	-0.381041	0.259831	-1.4665	0.142513	0.632999	Psg17		ENSMUSG00000004540	111.676	-0.201121	0.447756	-0.449176	0.653305	0.850989	Psg17
ENSMUSG00000004561	32.8971	-0.520053	0.528963	-0.983157	0.32553	0.632999	Mettl17		ENSMUSG00000004561	32.8971	0.18386	0.952442	0.193041	0.846927	0.963148	Mettl17
ENSMUSG00000004565	117.432	-0.426754	0.376043	-1.13485	0.256437	0.632999	Pnpla6		ENSMUSG00000004565	117.432	-0.822623	0.640861	-1.28362	0.199274	0.764826	Pnpla6
ENSMUSG00000004567	332.414	-0.243795	0.30247	-0.806013	0.420235	0.650999	Mcoln1		ENSMUSG00000004567	332.414	-0.527767	0.501097	-1.05322	0.292238	0.764826	Mcoln1
ENSMUSG00000004568	312.757	-0.47677	0.395949	-1.20412	0.228543	0.632999	Arhgef18		ENSMUSG00000004568	312.757	-0.607933	0.656494	-0.926031	0.35443	0.764826	Arhgef18
ENSMUSG00000004591	1991.44	-0.087697	0.295658	-0.296616	0.76676	0.839276	Pkn2		ENSMUSG00000004591	1991.44	-0.474842	0.484044	-0.98099	0.326597	0.764826	Pkn2
ENSMUSG00000004610	53.5433	-0.519891	0.39462	-1.31745	0.187689	0.632999	Etfb		ENSMUSG00000004610	53.5433	-0.155587	0.730009	-0.21313	0.831226	0.953582	Etfb
ENSMUSG00000004626	137.116	-0.493311	0.342403	-1.44073	0.14966	0.632999	Stxbp2		ENSMUSG00000004626	137.116	-0.738573	0.591365	-1.24893	0.211691	0.764826	Stxbp2
ENSMUSG00000004631	3.45396	-0.457614	0.752344	-0.60825	0.543022	0.703429	Sgce		ENSMUSG00000004631	3.45396	-0.556146	1.33198	-0.417535	0.676287	0.863754	Sgce
ENSMUSG00000004633	304.207	-0.423287	0.302316	-1.40015	0.161469	0.632999	Chn2		ENSMUSG00000004633	304.207	-0.563769	0.501572	-1.124	0.261012	0.764826	Chn2
ENSMUSG00000004637	117.495	-0.495301	0.338436	-1.4635	0.14333	0.632999	Wwox		ENSMUSG00000004637	117.495	-0.532881	0.563988	-0.944844	0.344738	0.764826	Wwox
ENSMUSG00000004642	4047.39	1.8008	0.307251	5.861	4.60088e-09	9.90702e-07	Slbp		ENSMUSG00000004642	4047.39	0.380947	0.503149	0.757125	0.448975	0.768751	Slbp
ENSMUSG00000004651	0.731764	0.102968	2.19011	0.0470148	0.962501	NA	Tyr		ENSMUSG00000004651	0.731764	-3.4646	3.68309	-0.940677	0.34687	NA	Tyr
ENSMUSG00000004655	10.4157	-0.295169	0.691447	-0.426887	0.669462	0.777229	Aqp1		ENSMUSG00000004655	10.4157	-0.286879	1.62324	-0.176733	0.859718	0.969688	Aqp1
ENSMUSG00000004661	383.501	-0.394784	0.355857	-1.10939	0.267262	0.632999	Arid3b		ENSMUSG00000004661	383.501	-0.599771	0.592967	-1.01147	0.311789	0.764826	Arid3b
ENSMUSG00000004667	193.284	-0.1701	0.273319	-0.622349	0.533712	0.699575	Polr2e		ENSMUSG00000004667	193.284	-0.426988	0.4513	-0.946129	0.344083	0.764826	Polr2e
ENSMUSG00000004668	769.526	-0.407206	0.301095	-1.35242	0.176242	0.632999	Abca13		ENSMUSG00000004668	769.526	-0.567564	0.497104	-1.14174	0.253562	0.764826	Abca13
ENSMUSG00000004677	510.854	-0.3534	0.36295	-0.973688	0.330212	0.632999	Myo9b		ENSMUSG00000004677	510.854	-0.468983	0.5976	-0.784778	0.432584	0.764826	Myo9b
ENSMUSG00000004698	187.432	-0.529877	0.326003	-1.62538	0.104082	0.632999	Hdac9		ENSMUSG00000004698	187.432	-0.445749	0.553422	-0.805441	0.420565	0.764826	Hdac9
ENSMUSG00000004709	15.583	-0.650236	0.469381	-1.3853	0.16596	0.632999	Cd244a		ENSMUSG00000004709	15.583	-0.623461	0.853346	-0.730607	0.465019	0.771388	Cd244a
ENSMUSG00000004768	546.181	-0.257702	0.327618	-0.786591	0.431521	0.65438	Rab23		ENSMUSG00000004768	546.181	-0.578179	0.541806	-1.06713	0.285911	0.764826	Rab23
ENSMUSG00000004771	1258.6	0.245912	0.280069	0.878042	0.379921	0.637552	Rab11a		ENSMUSG00000004771	1258.6	0.00791971	0.458427	0.0172758	0.986217	1	Rab11a
ENSMUSG00000004788	274.777	-0.192741	0.304954	-0.632034	0.527365	0.695937	Eif2b2		ENSMUSG00000004788	274.777	-0.498793	0.516148	-0.966377	0.333856	0.764826	Eif2b2
ENSMUSG00000004789	1031.26	0.109614	0.329775	0.33239	0.739595	0.822426	Dlst		ENSMUSG00000004789	1031.26	-0.16406	0.539975	-0.303828	0.761259	0.911976	Dlst
ENSMUSG00000004798	114.769	-0.43487	0.30755	-1.41398	0.157368	0.632999	Ulk2		ENSMUSG00000004798	114.769	-0.582484	0.534786	-1.08919	0.276069	0.764826	Ulk2
ENSMUSG00000004815	4.66677	-0.508529	0.868309	-0.585654	0.558108	0.710774	Dgkq		ENSMUSG00000004815	4.66677	-0.394953	1.64617	-0.239922	0.810391	0.939471	Dgkq
ENSMUSG00000004843	171.035	-0.435885	0.324072	-1.34503	0.178616	0.632999	Chmp2b		ENSMUSG00000004843	171.035	-0.716582	0.533466	-1.34326	0.179189	0.764826	Chmp2b
ENSMUSG00000004846	8.56763	-0.689605	0.526465	-1.30988	0.190237	0.632999	Plod3		ENSMUSG00000004846	8.56763	-1.8439	1.07742	-1.71141	0.0870064	0.764826	Plod3
ENSMUSG00000004849	72.1693	-0.554754	0.324486	-1.70964	0.0873322	0.632999	Ap1s1		ENSMUSG00000004849	72.1693	-0.933593	0.544609	-1.71424	0.086484	0.764826	Ap1s1
ENSMUSG00000004864	23.6532	-0.410129	0.454576	-0.902224	0.366938	0.63599	Mapk13		ENSMUSG00000004864	23.6532	-1.89875	0.854877	-2.22108	0.0263457	0.590584	Mapk13
ENSMUSG00000004865	3379.42	0.563147	0.280347	2.00875	0.044564	0.632999	Srpk1		ENSMUSG00000004865	3379.42	-0.0420616	0.458419	-0.0917536	0.926894	1	Srpk1
ENSMUSG00000004872	3.68395	-1.01334	0.791588	-1.28013	0.200499	0.632999	Pax3		ENSMUSG00000004872	3.68395	-0.217478	1.39922	-0.155427	0.876485	0.979315	Pax3
ENSMUSG00000004880	3365.92	0.558361	0.27436	2.03514	0.0418363	0.632999	Lbr		ENSMUSG00000004880	3365.92	-0.457666	0.450678	-1.01551	0.309864	0.764826	Lbr
ENSMUSG00000004885	334.57	0.182596	0.310514	0.588045	0.556502	0.709997	Crabp2		ENSMUSG00000004885	334.57	-0.244256	0.508515	-0.480332	0.630991	0.838606	Crabp2
ENSMUSG00000004891	33.9264	-0.530526	0.479844	-1.10562	0.26889	0.632999	Nes		ENSMUSG00000004891	33.9264	-0.167416	0.824814	-0.202974	0.839155	0.958288	Nes
ENSMUSG00000004895	79.1301	-0.51233	0.423906	-1.20859	0.226819	0.632999	Prcc		ENSMUSG00000004895	79.1301	-0.247384	0.732163	-0.337881	0.735453	0.896908	Prcc
ENSMUSG00000004896	60.6287	-0.71395	0.337906	-2.11287	0.0346122	0.632999	Rrnad1		ENSMUSG00000004896	60.6287	-0.911644	0.604208	-1.50882	0.131344	0.764826	Rrnad1
ENSMUSG00000004897	673.839	-0.0614187	0.328743	-0.186829	0.851795	0.89743	Hdgf		ENSMUSG00000004897	673.839	-0.317133	0.538045	-0.589417	0.555582	0.80187	Hdgf
ENSMUSG00000004929	575.261	-0.0618717	0.312923	-0.197722	0.843262	0.892279	Thop1		ENSMUSG00000004929	575.261	-0.464722	0.518055	-0.89705	0.369692	0.764826	Thop1
ENSMUSG00000004931	34.3066	-0.543536	0.377956	-1.43809	0.150408	0.632999	Apba3		ENSMUSG00000004931	34.3066	-1.61763	0.689842	-2.34493	0.0190306	0.547515	Apba3
ENSMUSG00000004934	813.51	0.0458825	0.320458	0.143178	0.88615	0.922685	Pias4		ENSMUSG00000004934	813.51	-0.325101	0.526789	-0.617136	0.537145	0.795447	Pias4
ENSMUSG00000004936	1319.73	0.157072	0.270649	0.580354	0.561676	0.713097	Map2k1		ENSMUSG00000004936	1319.73	-0.606346	0.445437	-1.36124	0.173439	0.764826	Map2k1
ENSMUSG00000004937	588.344	-0.0465283	0.307705	-0.15121	0.87981	0.917719	Sgta		ENSMUSG00000004937	588.344	-0.20703	0.507118	-0.408248	0.683092	0.867515	Sgta
ENSMUSG00000004945	67.6471	-0.615198	0.309256	-1.98928	0.0466701	0.632999	Tmem242		ENSMUSG00000004945	67.6471	-0.636282	0.50523	-1.25939	0.20789	0.764826	Tmem242
ENSMUSG00000004947	2072.83	0.504415	0.320499	1.57384	0.115524	0.632999	Dtx2		ENSMUSG00000004947	2072.83	-0.366548	0.526226	-0.696561	0.486078	0.776849	Dtx2
ENSMUSG00000004948	2513.16	1.15245	0.308877	3.7311	0.000190648	0.015434	Zp3		ENSMUSG00000004948	2513.16	0.232803	0.505813	0.460255	0.645333	0.845981	Zp3
ENSMUSG00000004951	11.7772	-0.836368	0.829347	-1.00847	0.313231	0.632999	Hspb1		ENSMUSG00000004951	11.7772	-0.182099	1.42297	-0.127971	0.898172	0.991263	Hspb1
ENSMUSG00000004952	768.674	0.100244	0.265835	0.377092	0.706106	0.800584	Rasa4		ENSMUSG00000004952	768.674	-0.340704	0.435561	-0.78222	0.434085	0.764826	Rasa4
ENSMUSG00000004961	50.5262	-0.577378	0.399941	-1.44366	0.148835	0.632999	Syt5		ENSMUSG00000004961	50.5262	-0.678394	0.686119	-0.98874	0.32279	0.764826	Syt5
ENSMUSG00000004980	1104.69	0.316938	0.305927	1.03599	0.300206	0.632999	Hnrnpa2b1		ENSMUSG00000004980	1104.69	-0.152543	0.501531	-0.304154	0.76101	0.911976	Hnrnpa2b1
ENSMUSG00000004988	2.71607	-0.249475	1.09219	-0.228416	0.819323	0.876297	Fxyd4		ENSMUSG00000004988	2.71607	-0.00442234	1.65203	-0.00267691	0.997864	1	Fxyd4
ENSMUSG00000004994	746.375	0.131247	0.280171	0.468454	0.63946	0.758811	Ccdc130		ENSMUSG00000004994	746.375	-0.316569	0.462691	-0.684191	0.493855	0.778143	Ccdc130
ENSMUSG00000004996	16.7802	-0.722308	0.685562	-1.0536	0.292066	0.632999	Mri1		ENSMUSG00000004996	16.7802	-0.307027	1.52593	-0.201206	0.840537	0.95887	Mri1
ENSMUSG00000005034	104.48	-0.519376	0.393597	-1.31956	0.186981	0.632999	Prkacb		ENSMUSG00000005034	104.48	-0.643528	0.66138	-0.973008	0.330549	0.764826	Prkacb
ENSMUSG00000005043	8.98585	-0.715772	0.852927	-0.839195	0.40136	0.64573	Sgsh		ENSMUSG00000005043	8.98585	-1.13327	1.52696	-0.742172	0.457983	0.769307	Sgsh
ENSMUSG00000005045	178.987	-0.467042	0.334256	-1.39726	0.162336	0.632999	Chd5		ENSMUSG00000005045	178.987	-0.797453	0.570997	-1.3966	0.162534	0.764826	Chd5
ENSMUSG00000005054	42.7451	-0.324687	0.357565	-0.908052	0.363851	0.635232	Cstb		ENSMUSG00000005054	42.7451	-0.83133	0.572643	-1.45174	0.146573	0.764826	Cstb
ENSMUSG00000005057	10.3072	-0.607847	0.501178	-1.21284	0.225192	0.632999	Sh2b2		ENSMUSG00000005057	10.3072	0.0880472	0.967318	0.091022	0.927475	1	Sh2b2
ENSMUSG00000005069	66.7225	-0.439726	0.483066	-0.910282	0.362674	0.63514	Pex5		ENSMUSG00000005069	66.7225	-0.455464	0.863266	-0.527606	0.597773	0.821153	Pex5
ENSMUSG00000005078	247.552	-0.423561	0.328427	-1.28967	0.197166	0.632999	Jkamp		ENSMUSG00000005078	247.552	-1.14978	0.543726	-2.11462	0.0344621	0.627518	Jkamp
ENSMUSG00000005102	929.939	-0.251195	0.334955	-0.749937	0.453293	0.662629	Eif2ak4		ENSMUSG00000005102	929.939	-0.610232	0.554836	-1.09984	0.271401	0.764826	Eif2ak4
ENSMUSG00000005103	653.685	-0.228704	0.339915	-0.672827	0.501057	0.682672	Wdr1		ENSMUSG00000005103	653.685	-0.608996	0.561124	-1.08531	0.277782	0.764826	Wdr1
ENSMUSG00000005107	49.6575	-0.529636	0.342759	-1.54521	0.122295	0.632999	Slc2a9		ENSMUSG00000005107	49.6575	-0.68344	0.598021	-1.14284	0.253107	0.764826	Slc2a9
ENSMUSG00000005124	4.85181	-1.14429	0.752843	-1.51996	0.128522	0.632999	Ccn4		ENSMUSG00000005124	4.85181	-2.46297	1.59668	-1.54255	0.122939	0.764826	Ccn4
ENSMUSG00000005125	2.48088	0.0336244	1.09362	0.0307461	0.975472	0.984435	Ndrg1		ENSMUSG00000005125	2.48088	0	2.30079	0	1	1	Ndrg1
ENSMUSG00000005131	360.331	-0.350577	0.270218	-1.29738	0.194499	0.632999	4930550C14Rik		ENSMUSG00000005131	360.331	-0.749915	0.44822	-1.6731	0.0943086	0.764826	4930550C14Rik
ENSMUSG00000005142	17.5911	-0.687556	0.446848	-1.53868	0.123882	0.632999	Man2b1		ENSMUSG00000005142	17.5911	-1.65485	0.842268	-1.96476	0.0494425	0.71155	Man2b1
ENSMUSG00000005148	1.78882	-0.682279	0.967033	-0.705539	0.480475	NA	Klf5		ENSMUSG00000005148	1.78882	-4.22552	2.09119	-2.02063	0.0433182	0.683171	Klf5
ENSMUSG00000005150	7.84083	-0.723757	0.904415	-0.800248	0.423567	0.652347	Wdr83		ENSMUSG00000005150	7.84083	-1.71018	1.92615	-0.887879	0.374606	0.764826	Wdr83
ENSMUSG00000005161	1421.97	0.855905	0.242641	3.52745	0.000419588	0.0294702	Prdx2		ENSMUSG00000005161	1421.97	0.444524	0.397456	1.11842	0.263387	0.764826	Prdx2
ENSMUSG00000005198	576.604	-0.348179	0.395944	-0.879363	0.379204	0.637552	Polr2a		ENSMUSG00000005198	576.604	-0.644142	0.657721	-0.979354	0.327405	0.764826	Polr2a
ENSMUSG00000005204	183.398	-0.370033	0.372658	-0.992954	0.320732	0.632999	Senp3		ENSMUSG00000005204	183.398	-0.552515	0.62108	-0.889604	0.373679	0.764826	Senp3
ENSMUSG00000005225	1881.11	-0.0128156	0.32308	-0.0396669	0.968359	0.979128	Plekha8		ENSMUSG00000005225	1881.11	-0.448439	0.529175	-0.84743	0.396755	0.764826	Plekha8
ENSMUSG00000005232	1.06841	0.177174	1.99714	0.0887139	0.929309	NA	G6pc2		ENSMUSG00000005232	1.06841	0	3.44732	0	1	NA	G6pc2
ENSMUSG00000005233	571.274	-0.0313008	0.280649	-0.11153	0.911196	0.939184	Spc25		ENSMUSG00000005233	571.274	-0.467962	0.460268	-1.01672	0.309288	0.764826	Spc25
ENSMUSG00000005237	84.1138	-0.575445	0.375987	-1.53049	0.125895	0.632999	Dnah2		ENSMUSG00000005237	84.1138	-0.26591	0.669441	-0.397212	0.691211	0.87134	Dnah2
ENSMUSG00000005251	5.8639	-0.661208	0.806943	-0.819398	0.412559	0.648889	Ripk4		ENSMUSG00000005251	5.8639	0	2.05911	0	1	1	Ripk4
ENSMUSG00000005262	87.1784	-0.377242	0.317542	-1.18801	0.23483	0.632999	Ufd1		ENSMUSG00000005262	87.1784	-0.713675	0.544967	-1.30958	0.190339	0.764826	Ufd1
ENSMUSG00000005268	818.699	-0.391298	0.306521	-1.27658	0.201752	0.632999	Prlr		ENSMUSG00000005268	818.699	-0.516716	0.503041	-1.02719	0.304333	0.764826	Prlr
ENSMUSG00000005299	342.064	-0.340414	0.37358	-0.911221	0.362179	0.63514	Letm1		ENSMUSG00000005299	342.064	-0.580072	0.61744	-0.939479	0.347485	0.764826	Letm1
ENSMUSG00000005312	4056.49	0.650389	0.301766	2.15528	0.0311403	0.632999	Ubqln1		ENSMUSG00000005312	4056.49	-0.418186	0.493891	-0.846717	0.397153	0.764826	Ubqln1
ENSMUSG00000005354	540.299	-0.00160421	0.304095	-0.00527538	0.995791	0.997009	Txn2		ENSMUSG00000005354	540.299	-0.379618	0.498101	-0.76213	0.445982	0.768751	Txn2
ENSMUSG00000005362	644.373	-0.129863	0.282396	-0.459861	0.645616	0.762021	Crbn		ENSMUSG00000005362	644.373	-0.419822	0.464605	-0.90361	0.366202	0.764826	Crbn
ENSMUSG00000005370	1292.89	0.0196428	0.365962	0.0536744	0.957195	0.972346	Msh6		ENSMUSG00000005370	1292.89	-0.752768	0.602596	-1.24921	0.211589	0.764826	Msh6
ENSMUSG00000005371	2461.22	0.266317	0.284233	0.936969	0.348774	0.632999	Fbxo11		ENSMUSG00000005371	2461.22	-0.449413	0.465755	-0.964913	0.334589	0.764826	Fbxo11
ENSMUSG00000005373	440.356	-0.190901	0.324569	-0.588167	0.55642	0.709997	Mlxipl		ENSMUSG00000005373	440.356	-0.355055	0.534752	-0.663962	0.506714	0.783744	Mlxipl
ENSMUSG00000005374	18.5381	-0.629281	0.538186	-1.16926	0.242297	0.632999	Tbl2		ENSMUSG00000005374	18.5381	-0.509346	0.953217	-0.534344	0.593104	0.819265	Tbl2
ENSMUSG00000005378	63.4127	-0.552659	0.341621	-1.61775	0.105716	0.632999	Bud23		ENSMUSG00000005378	63.4127	-0.397315	0.579467	-0.685656	0.49293	0.778143	Bud23
ENSMUSG00000005397	34.6276	-0.447777	0.395258	-1.13287	0.257269	0.632999	Nid1		ENSMUSG00000005397	34.6276	-0.583143	0.679481	-0.858219	0.390772	0.764826	Nid1
ENSMUSG00000005410	840.651	-0.0140575	0.304599	-0.0461508	0.96319	0.976013	Mcm5		ENSMUSG00000005410	840.651	-0.465851	0.503551	-0.92513	0.354898	0.764826	Mcm5
ENSMUSG00000005413	4.73428	-0.616755	0.68563	-0.899545	0.368362	0.636068	Hmox1		ENSMUSG00000005413	4.73428	-3.40975	1.83324	-1.85996	0.062891	0.764826	Hmox1
ENSMUSG00000005417	1601.21	0.0480634	0.312194	0.153954	0.877646	0.915824	Mprip		ENSMUSG00000005417	1601.21	-0.309326	0.511602	-0.604623	0.54543	0.798707	Mprip
ENSMUSG00000005442	1430.43	-0.111356	0.376908	-0.295445	0.767654	0.839974	Cic		ENSMUSG00000005442	1430.43	-0.504842	0.616802	-0.818483	0.413081	0.764826	Cic
ENSMUSG00000005447	65.8192	-0.563805	0.319404	-1.76518	0.077534	0.632999	Pafah1b3		ENSMUSG00000005447	65.8192	-0.260692	0.834879	-0.312251	0.75485	0.908812	Pafah1b3
ENSMUSG00000005469	219.185	-0.282566	0.376638	-0.750233	0.453115	0.662547	Prkaca		ENSMUSG00000005469	219.185	-0.204745	0.63506	-0.322402	0.747148	0.90307	Prkaca
ENSMUSG00000005470	566.962	-0.00830703	0.299501	-0.0277363	0.977872	0.985824	Asf1b		ENSMUSG00000005470	566.962	-0.645018	0.497239	-1.2972	0.194563	0.764826	Asf1b
ENSMUSG00000005481	214.037	-0.327847	0.350167	-0.93626	0.349139	0.632999	Ddx39		ENSMUSG00000005481	214.037	-0.760426	0.602399	-1.26233	0.206831	0.764826	Ddx39
ENSMUSG00000005483	1298.54	0.366694	0.297538	1.23243	0.21779	0.632999	Dnajb1		ENSMUSG00000005483	1298.54	-0.0694913	0.487047	-0.142679	0.886544	0.985017	Dnajb1
ENSMUSG00000005493	464.563	-0.344726	0.309817	-1.11268	0.265847	0.632999	Msh4		ENSMUSG00000005493	464.563	-0.851625	0.518656	-1.64198	0.100593	0.764826	Msh4
ENSMUSG00000005501	14.7141	-0.530575	0.65359	-0.811785	0.416915	0.64966	Usp40		ENSMUSG00000005501	14.7141	-2.92637	1.27217	-2.3003	0.0214314	0.564936	Usp40
ENSMUSG00000005503	198.241	-0.412542	0.39492	-1.04462	0.296198	0.632999	Evx1		ENSMUSG00000005503	198.241	-0.565488	0.673199	-0.840001	0.400908	0.764826	Evx1
ENSMUSG00000005505	8.79522	-0.778582	0.570227	-1.36539	0.172131	0.632999	Kbtbd4		ENSMUSG00000005505	8.79522	-0.874024	1.20078	-0.727879	0.466688	0.771388	Kbtbd4
ENSMUSG00000005506	262.771	-0.0189961	0.356327	-0.053311	0.957484	0.972459	Celf1		ENSMUSG00000005506	262.771	-0.320159	0.584414	-0.54783	0.583809	0.814328	Celf1
ENSMUSG00000005510	45.3446	0.00770701	0.343123	0.0224614	0.98208	0.987936	Ndufs3		ENSMUSG00000005510	45.3446	0.255824	0.642799	0.397985	0.690642	0.870951	Ndufs3
ENSMUSG00000005514	258.012	-0.301726	0.362089	-0.833293	0.40468	0.646569	Por		ENSMUSG00000005514	258.012	-0.922507	0.61705	-1.49503	0.134907	0.764826	Por
ENSMUSG00000005533	399.472	-0.413125	0.367667	-1.12364	0.261167	0.632999	Igf1r		ENSMUSG00000005533	399.472	-0.54153	0.608692	-0.889662	0.373648	0.764826	Igf1r
ENSMUSG00000005534	85.5533	-0.550589	0.317911	-1.7319	0.0832916	0.632999	Insr		ENSMUSG00000005534	85.5533	-0.995069	0.537415	-1.85158	0.0640856	0.764826	Insr
ENSMUSG00000005540	0.231584	0	4.26751	0	1	NA	Fcer2a		ENSMUSG00000005540	0.231584	-0.528921	6.87962	-0.0768822	0.938717	NA	Fcer2a
ENSMUSG00000005553	14.7729	-0.450393	0.645625	-0.697608	0.485422	0.676308	Atp4a		ENSMUSG00000005553	14.7729	-4.19309	1.55085	-2.70373	0.00685668	0.319107	Atp4a
ENSMUSG00000005566	1133.85	0.219034	0.367986	0.595224	0.551694	0.708112	Trim28		ENSMUSG00000005566	1133.85	-0.667721	0.606386	-1.10115	0.270832	0.764826	Trim28
ENSMUSG00000005575	130.905	-0.425147	0.358106	-1.18721	0.235145	0.632999	Ube2m		ENSMUSG00000005575	130.905	-0.652665	0.592213	-1.10208	0.270428	0.764826	Ube2m
ENSMUSG00000005580	196.053	-0.519547	0.366272	-1.41847	0.156053	0.632999	Adcy9		ENSMUSG00000005580	196.053	-0.626452	0.615948	-1.01705	0.309127	0.764826	Adcy9
ENSMUSG00000005609	458.978	-0.351752	0.3295	-1.06753	0.285732	0.632999	Ctr9		ENSMUSG00000005609	458.978	-0.363178	0.54165	-0.670503	0.502537	0.781155	Ctr9
ENSMUSG00000005610	3391.96	0.404331	0.310814	1.30088	0.1933	0.632999	Eif4g2		ENSMUSG00000005610	3391.96	-0.392893	0.508404	-0.772797	0.439642	0.765575	Eif4g2
ENSMUSG00000005611	89.9373	-0.575191	0.295266	-1.94805	0.0514092	0.632999	Mrvi1		ENSMUSG00000005611	89.9373	-0.924145	0.518882	-1.78103	0.0749073	0.764826	Mrvi1
ENSMUSG00000005615	1058.34	-0.07498	0.297303	-0.252201	0.800886	0.863292	Pcyt1a		ENSMUSG00000005615	1058.34	-0.200748	0.486599	-0.412554	0.679933	0.865753	Pcyt1a
ENSMUSG00000005621	3931.24	0.360139	0.327027	1.10125	0.270787	0.632999	Zfp592		ENSMUSG00000005621	3931.24	-0.353736	0.534779	-0.661462	0.508316	0.784208	Zfp592
ENSMUSG00000005625	1632.9	0.682572	0.253332	2.69437	0.00705213	0.269017	Psmd4		ENSMUSG00000005625	1632.9	-0.0222276	0.415176	-0.0535378	0.957303	1	Psmd4
ENSMUSG00000005628	12.268	-0.383202	0.462787	-0.828032	0.407653	0.647241	Tmod4		ENSMUSG00000005628	12.268	-1.61314	0.727435	-2.21757	0.0265841	0.590584	Tmod4
ENSMUSG00000005649	1.06454	-0.417756	4.22716	-0.0988266	0.921276	NA	Cabp5		ENSMUSG00000005649	1.06454	-1.19865	6.84447	-0.175126	0.86098	NA	Cabp5
ENSMUSG00000005656	647.446	-0.113409	0.285651	-0.397019	0.691353	0.791798	Snx6		ENSMUSG00000005656	647.446	-0.295283	0.466825	-0.632533	0.527038	0.791369	Snx6
ENSMUSG00000005667	1109.47	0.1005	0.27635	0.363669	0.716105	0.807265	Mthfd2		ENSMUSG00000005667	1109.47	-0.355083	0.453602	-0.782808	0.43374	0.764826	Mthfd2
ENSMUSG00000005672	3045.22	0.22491	0.310503	0.72434	0.468857	0.668673	Kit		ENSMUSG00000005672	3045.22	-0.384239	0.507967	-0.756425	0.449395	0.768751	Kit
ENSMUSG00000005674	1.6306	0.0331529	1.64684	0.0201312	0.983939	NA	Tomm40l		ENSMUSG00000005674	1.6306	0	2.97493	0	1	1	Tomm40l
ENSMUSG00000005682	1234.9	-0.0531052	0.307657	-0.172612	0.862957	0.905395	Pan2		ENSMUSG00000005682	1234.9	-0.87218	0.508805	-1.71417	0.0864968	0.764826	Pan2
ENSMUSG00000005683	1860.2	0.381428	0.321157	1.18767	0.234964	0.632999	Cs		ENSMUSG00000005683	1860.2	-0.303641	0.526104	-0.57715	0.563838	0.805618	Cs
ENSMUSG00000005686	819.184	-0.168328	0.307118	-0.548088	0.583632	0.724833	Ampd3		ENSMUSG00000005686	819.184	-0.529354	0.508373	-1.04127	0.29775	0.764826	Ampd3
ENSMUSG00000005687	93.5882	-0.395873	0.293756	-1.34762	0.17778	0.632999	Bcas2		ENSMUSG00000005687	93.5882	-0.958618	0.49779	-1.92575	0.0541357	0.728297	Bcas2
ENSMUSG00000005698	1307.85	-0.086338	0.284395	-0.303585	0.761444	0.835806	Ctcf		ENSMUSG00000005698	1307.85	-0.351614	0.465731	-0.754971	0.450266	0.768751	Ctcf
ENSMUSG00000005699	130.246	-0.277896	0.310914	-0.893803	0.371427	0.636349	Pard6a		ENSMUSG00000005699	130.246	-0.591906	0.536959	-1.10233	0.270319	0.764826	Pard6a
ENSMUSG00000005718	87.0576	-0.442202	0.305877	-1.44568	0.148266	0.632999	Tfap4		ENSMUSG00000005718	87.0576	-0.492693	0.524643	-0.939103	0.347678	0.764826	Tfap4
ENSMUSG00000005732	118.413	-0.179856	0.279344	-0.643851	0.519672	0.692309	Ranbp1		ENSMUSG00000005732	118.413	-0.367184	0.464234	-0.790946	0.428975	0.764826	Ranbp1
ENSMUSG00000005763	13.9249	-0.912318	0.543239	-1.6794	0.0930736	0.632999	Cd247		ENSMUSG00000005763	13.9249	-3.70638	1.56888	-2.36243	0.0181555	0.536746	Cd247
ENSMUSG00000005774	683.63	-0.210717	0.367928	-0.572713	0.566839	0.715874	Rfx5		ENSMUSG00000005774	683.63	-0.420161	0.605198	-0.694254	0.487523	0.77701	Rfx5
ENSMUSG00000005779	375.183	0.106485	0.286612	0.371528	0.710244	0.803373	Psmb4		ENSMUSG00000005779	375.183	-0.298104	0.474678	-0.628012	0.529996	0.792951	Psmb4
ENSMUSG00000005802	51.6487	-0.257366	0.40858	-0.629904	0.528758	0.696502	Slc30a4		ENSMUSG00000005802	51.6487	-0.86975	0.744129	-1.16882	0.242478	0.764826	Slc30a4
ENSMUSG00000005803	2.50691	-0.923438	1.23731	-0.74633	0.455468	0.663149	Sqor		ENSMUSG00000005803	2.50691	-2.76786	1.90567	-1.45243	0.146381	0.764826	Sqor
ENSMUSG00000005804	12.1802	-0.57529	0.461533	-1.24648	0.21259	0.632999	Bloc1s6		ENSMUSG00000005804	12.1802	-1.2102	0.910761	-1.32878	0.183919	0.764826	Bloc1s6
ENSMUSG00000005813	154.568	-0.397346	0.325487	-1.22077	0.222172	0.632999	Metap1		ENSMUSG00000005813	154.568	-0.80224	0.54694	-1.46678	0.142436	0.764826	Metap1
ENSMUSG00000005823	196.411	-0.378166	0.333957	-1.13238	0.257474	0.632999	Gpr108		ENSMUSG00000005823	196.411	-0.712293	0.560743	-1.27027	0.20399	0.764826	Gpr108
ENSMUSG00000005836	6.91781	-0.314504	0.891706	-0.3527	0.724314	0.8126	Gata6		ENSMUSG00000005836	6.91781	-2.15769	1.64951	-1.30808	0.190847	0.764826	Gata6
ENSMUSG00000005846	3861.87	1.03333	0.257328	4.0156	5.92946e-05	0.00551338	Rsl1d1		ENSMUSG00000005846	3861.87	0.346145	0.420512	0.823152	0.410421	0.764826	Rsl1d1
ENSMUSG00000005864	25.6515	-0.486337	0.434914	-1.11824	0.263465	0.632999	Cnga2		ENSMUSG00000005864	25.6515	0.0777862	0.748212	0.103963	0.917199	1	Cnga2
ENSMUSG00000005871	2852.32	-0.156598	0.318218	-0.49211	0.622642	0.747633	Apc		ENSMUSG00000005871	2852.32	-0.512075	0.520665	-0.983501	0.325361	0.764826	Apc
ENSMUSG00000005873	336.841	-0.207989	0.318932	-0.652141	0.51431	0.690545	Reep5		ENSMUSG00000005873	336.841	-0.38398	0.524582	-0.731973	0.464185	0.771388	Reep5
ENSMUSG00000005881	121.897	-0.410098	0.367357	-1.11635	0.264273	0.632999	Ergic3		ENSMUSG00000005881	121.897	-0.585562	0.599187	-0.97726	0.32844	0.764826	Ergic3
ENSMUSG00000005882	426.897	-0.235806	0.312168	-0.755382	0.45002	0.661331	Uqcc1		ENSMUSG00000005882	426.897	-0.456725	0.516904	-0.883578	0.376924	0.764826	Uqcc1
ENSMUSG00000005886	1903.85	-0.156489	0.295548	-0.529486	0.596468	0.732988	Ncoa2		ENSMUSG00000005886	1903.85	-0.608419	0.485082	-1.25426	0.209747	0.764826	Ncoa2
ENSMUSG00000005892	4.36246	-0.716298	0.877397	-0.81639	0.414277	0.648889	Trh		ENSMUSG00000005892	4.36246	-2.15605	1.88375	-1.14456	0.252393	0.764826	Trh
ENSMUSG00000005893	173.195	-0.425953	0.295276	-1.44256	0.149145	0.632999	Nr2c2		ENSMUSG00000005893	173.195	-0.70102	0.497412	-1.40933	0.158736	0.764826	Nr2c2
ENSMUSG00000005897	134.274	-0.33563	0.368887	-0.909845	0.362904	0.63514	Nr2c1		ENSMUSG00000005897	134.274	-0.982527	0.641285	-1.53212	0.125492	0.764826	Nr2c1
ENSMUSG00000005899	437.576	-0.318623	0.339792	-0.937698	0.348399	0.632999	Smpd4		ENSMUSG00000005899	437.576	-0.266464	0.561275	-0.474747	0.634967	0.840521	Smpd4
ENSMUSG00000005907	585.977	-0.315506	0.328965	-0.959086	0.337515	0.632999	Pex1		ENSMUSG00000005907	585.977	-0.460702	0.546932	-0.842339	0.399598	0.764826	Pex1
ENSMUSG00000005917	108.404	-0.496405	0.463612	-1.07073	0.284289	0.632999	Otx1		ENSMUSG00000005917	108.404	-0.970905	0.79992	-1.21375	0.224842	0.764826	Otx1
ENSMUSG00000005936	298.45	-0.298306	0.367053	-0.812704	0.416388	0.64966	Kctd20		ENSMUSG00000005936	298.45	-0.612966	0.612656	-1.00051	0.317065	0.764826	Kctd20
ENSMUSG00000005947	4.99205	-0.77853	0.672177	-1.15822	0.246773	0.632999	Itgae		ENSMUSG00000005947	4.99205	-1.29876	1.29357	-1.00401	0.315372	0.764826	Itgae
ENSMUSG00000005949	181.751	-0.359881	0.345837	-1.04061	0.298057	0.632999	Ctns		ENSMUSG00000005949	181.751	-0.178156	0.596648	-0.298596	0.765249	0.914273	Ctns
ENSMUSG00000005951	1.91923	-0.255682	1.52058	-0.168148	0.866467	NA	Shpk		ENSMUSG00000005951	1.91923	0	2.85026	0	1	1	Shpk
ENSMUSG00000005968	37.6679	-0.4427	0.485055	-0.912679	0.361411	0.63514	Tuft1		ENSMUSG00000005968	37.6679	-1.33316	0.939172	-1.41951	0.15575	0.764826	Tuft1
ENSMUSG00000005981	451.781	-0.167514	0.278645	-0.601175	0.547724	0.706269	Trap1		ENSMUSG00000005981	451.781	-0.451847	0.462099	-0.977813	0.328167	0.764826	Trap1
ENSMUSG00000005982	263.333	-0.31645	0.321194	-0.98523	0.324511	0.632999	Naa60		ENSMUSG00000005982	263.333	-0.561137	0.530621	-1.05751	0.29028	0.764826	Naa60
ENSMUSG00000005983	5.69571	-0.408318	0.737347	-0.553766	0.579739	0.722569	1700037C18Rik		ENSMUSG00000005983	5.69571	-1.9213	1.39837	-1.37395	0.169457	0.764826	1700037C18Rik
ENSMUSG00000005986	6.41183	-0.629164	0.578405	-1.08776	0.276702	0.632999	Ankrd13d		ENSMUSG00000005986	6.41183	-1.29073	1.5126	-0.853318	0.393483	0.764826	Ankrd13d
ENSMUSG00000006005	2076.78	-0.189178	0.315191	-0.6002	0.548373	0.70668	Tpr		ENSMUSG00000006005	2076.78	-0.606959	0.516857	-1.17433	0.240264	0.764826	Tpr
ENSMUSG00000006010	156.948	-0.56947	0.314025	-1.81345	0.0697617	0.632999	Odr4		ENSMUSG00000006010	156.948	-0.861506	0.518074	-1.6629	0.0963326	0.764826	Odr4
ENSMUSG00000006014	72.4791	-0.600199	0.359679	-1.66871	0.0951749	0.632999	Prg4		ENSMUSG00000006014	72.4791	-0.828274	0.608853	-1.36038	0.173709	0.764826	Prg4
ENSMUSG00000006019	105.561	-0.5425	0.40836	-1.32848	0.184019	0.632999	Dhx34		ENSMUSG00000006019	105.561	-0.654176	0.700073	-0.934439	0.350077	0.764826	Dhx34
ENSMUSG00000006021	13.6334	-0.366991	0.552512	-0.664224	0.506547	0.685859	Kptn		ENSMUSG00000006021	13.6334	-0.450072	1.02489	-0.439143	0.660558	0.854541	Kptn
ENSMUSG00000006024	179.181	-0.434213	0.312106	-1.39124	0.164154	0.632999	Napa		ENSMUSG00000006024	179.181	-0.67356	0.517916	-1.30052	0.193423	0.764826	Napa
ENSMUSG00000006050	110.726	-0.39188	0.248389	-1.57769	0.114638	0.632999	Sra1		ENSMUSG00000006050	110.726	-0.442467	0.413361	-1.07041	0.284433	0.764826	Sra1
ENSMUSG00000006057	15.117	-0.438691	0.402928	-1.08876	0.276261	0.632999	Atp5g1		ENSMUSG00000006057	15.117	-0.292242	0.648389	-0.450721	0.652191	0.850092	Atp5g1
ENSMUSG00000006058	72.2392	-0.433966	0.335983	-1.29163	0.196485	0.632999	Snf8		ENSMUSG00000006058	72.2392	-0.722414	0.584888	-1.23513	0.216781	0.764826	Snf8
ENSMUSG00000006095	227.751	-0.238526	0.2635	-0.90522	0.365349	0.635232	Tbcb		ENSMUSG00000006095	227.751	-0.339504	0.436486	-0.777812	0.43668	0.765059	Tbcb
ENSMUSG00000006127	206.395	-0.331123	0.347173	-0.95377	0.3402	0.632999	Inpp5k		ENSMUSG00000006127	206.395	-0.747069	0.585283	-1.27642	0.201806	0.764826	Inpp5k
ENSMUSG00000006134	461.306	-0.411172	0.340795	-1.20651	0.227621	0.632999	Crkl		ENSMUSG00000006134	461.306	-0.666141	0.568991	-1.17074	0.241702	0.764826	Crkl
ENSMUSG00000006143	44.1216	-0.437166	0.408881	-1.06918	0.28499	0.632999	Upk3bl		ENSMUSG00000006143	44.1216	-0.265977	0.679658	-0.39134	0.695546	0.874554	Upk3bl
ENSMUSG00000006154	8.99719	-0.553028	0.668641	-0.827092	0.408185	0.647508	Eps8l1		ENSMUSG00000006154	8.99719	-1.87789	1.66918	-1.12504	0.260572	0.764826	Eps8l1
ENSMUSG00000006169	1127.42	-0.0428749	0.320878	-0.133617	0.893705	0.927483	Clint1		ENSMUSG00000006169	1127.42	-0.501078	0.530294	-0.944906	0.344707	0.764826	Clint1
ENSMUSG00000006191	218.352	-0.402564	0.315895	-1.27436	0.202536	0.632999	Cdkal1		ENSMUSG00000006191	218.352	-0.613592	0.524255	-1.17041	0.241837	0.764826	Cdkal1
ENSMUSG00000006205	190.797	-0.363093	0.331565	-1.09509	0.273478	0.632999	Htra1		ENSMUSG00000006205	190.797	-0.447059	0.546943	-0.817378	0.413713	0.764826	Htra1
ENSMUSG00000006215	57.64	-0.56626	0.49621	-1.14117	0.253799	0.632999	Zbtb17		ENSMUSG00000006215	57.64	-1.08233	0.878786	-1.23162	0.218092	0.764826	Zbtb17
ENSMUSG00000006262	700.621	-0.267544	0.341595	-0.783219	0.433499	0.654571	Mob1b		ENSMUSG00000006262	700.621	-0.431923	0.5638	-0.766093	0.443621	0.767963	Mob1b
ENSMUSG00000006269	1.93524	-1.01675	2.47894	-0.410156	0.681691	NA	Atp6v1b1		ENSMUSG00000006269	1.93524	0	4.29186	0	1	1	Atp6v1b1
ENSMUSG00000006273	771.748	-0.0695385	0.363498	-0.191304	0.848288	0.89559	Atp6v1b2		ENSMUSG00000006273	771.748	-0.508816	0.59751	-0.851561	0.394458	0.764826	Atp6v1b2
ENSMUSG00000006276	1743.63	0.218049	0.310777	0.701625	0.482913	0.675677	Eps15l1		ENSMUSG00000006276	1743.63	-0.276008	0.509359	-0.541873	0.587906	0.816775	Eps15l1
ENSMUSG00000006281	74.8479	-0.559286	0.328549	-1.70229	0.0887007	0.632999	Tep1		ENSMUSG00000006281	74.8479	-0.426855	0.579022	-0.737199	0.461001	0.770893	Tep1
ENSMUSG00000006288	55.0186	-0.385503	0.341365	-1.1293	0.258772	0.632999	Ttc5		ENSMUSG00000006288	55.0186	-0.62439	0.602317	-1.03665	0.299901	0.764826	Ttc5
ENSMUSG00000006289	2.34978	-0.588375	0.951611	-0.618294	0.536382	0.700773	Osgep		ENSMUSG00000006289	2.34978	0	2.12581	0	1	1	Osgep
ENSMUSG00000006299	114.791	-0.471711	0.375489	-1.25626	0.209023	0.632999	Aamp		ENSMUSG00000006299	114.791	-0.538049	0.710638	-0.757135	0.448969	0.768751	Aamp
ENSMUSG00000006301	655.136	-0.0214133	0.349532	-0.0612627	0.95115	0.967828	Tmbim1		ENSMUSG00000006301	655.136	-0.576919	0.574382	-1.00442	0.315178	0.764826	Tmbim1
ENSMUSG00000006304	635.343	-0.00851589	0.319906	-0.02662	0.978763	0.986114	Arpc2		ENSMUSG00000006304	635.343	-0.242201	0.5236	-0.462568	0.643674	0.844909	Arpc2
ENSMUSG00000006307	1550.7	-0.130091	0.366216	-0.35523	0.722417	0.811251	Kmt2b		ENSMUSG00000006307	1550.7	-0.596279	0.599544	-0.994555	0.319953	0.764826	Kmt2b
ENSMUSG00000006310	72.3617	-0.634187	0.291265	-2.17735	0.0294544	0.632999	Zbtb32		ENSMUSG00000006310	72.3617	-0.370836	0.485296	-0.764144	0.444782	0.768751	Zbtb32
ENSMUSG00000006313	12.5743	-0.591305	0.514816	-1.14858	0.250731	0.632999	Upk1a		ENSMUSG00000006313	12.5743	-1.28123	0.898059	-1.42667	0.153675	0.764826	Upk1a
ENSMUSG00000006315	90.6322	-0.302969	0.270917	-1.11831	0.263435	0.632999	Tmem147		ENSMUSG00000006315	90.6322	-0.287738	0.46115	-0.623957	0.532656	0.793537	Tmem147
ENSMUSG00000006333	295.518	0.411997	0.223271	1.84528	0.0649969	0.632999	Rps9		ENSMUSG00000006333	295.518	-0.0311066	0.367085	-0.0847396	0.932468	1	Rps9
ENSMUSG00000006335	311.267	-0.0244074	0.337644	-0.0722875	0.942373	0.962007	Tfpt		ENSMUSG00000006335	311.267	-0.183599	0.568597	-0.322898	0.746772	0.903037	Tfpt
ENSMUSG00000006344	2.0368	-0.668718	1.27422	-0.524806	0.599718	NA	Ggt5		ENSMUSG00000006344	2.0368	-1.6059	2.28315	-0.703369	0.481826	0.775133	Ggt5
ENSMUSG00000006345	120.722	-0.488118	0.338524	-1.4419	0.14933	0.632999	Ggt1		ENSMUSG00000006345	120.722	-0.179859	0.574851	-0.312879	0.754372	0.908588	Ggt1
ENSMUSG00000006356	71.2088	-0.474266	0.396781	-1.19528	0.231976	0.632999	Crip2		ENSMUSG00000006356	71.2088	-0.661621	0.70246	-0.941863	0.346263	0.764826	Crip2
ENSMUSG00000006362	297.376	-0.448835	0.374013	-1.20005	0.23012	0.632999	Cbfa2t3		ENSMUSG00000006362	297.376	-0.71058	0.617026	-1.15162	0.249477	0.764826	Cbfa2t3
ENSMUSG00000006369	9.6856	-0.477116	0.787262	-0.606045	0.544485	0.704276	Fbln1		ENSMUSG00000006369	9.6856	-1.28549	1.42532	-0.901894	0.367113	0.764826	Fbln1
ENSMUSG00000006373	178.712	-0.312423	0.343377	-0.909856	0.362898	0.63514	Pgrmc1		ENSMUSG00000006373	178.712	-0.400267	0.568937	-0.703536	0.481722	0.775133	Pgrmc1
ENSMUSG00000006378	163.45	-0.151641	0.329751	-0.459867	0.645612	0.762021	Gcat		ENSMUSG00000006378	163.45	-0.80794	0.561441	-1.43905	0.150137	0.764826	Gcat
ENSMUSG00000006386	134.373	-0.458865	0.324934	-1.41218	0.157898	0.632999	Tek		ENSMUSG00000006386	134.373	-0.793977	0.542751	-1.46288	0.143502	0.764826	Tek
ENSMUSG00000006390	545.796	0.0754793	0.31543	0.23929	0.81088	0.869853	Elovl1		ENSMUSG00000006390	545.796	-0.377841	0.519005	-0.728011	0.466607	0.771388	Elovl1
ENSMUSG00000006392	328.074	-0.237338	0.243489	-0.97474	0.329689	0.632999	Med8		ENSMUSG00000006392	328.074	-0.867536	0.401063	-2.16309	0.0305343	0.617798	Med8
ENSMUSG00000006395	2.21846	-0.191936	1.3356	-0.143708	0.885731	NA	Hyi		ENSMUSG00000006395	2.21846	-4.22551	2.61592	-1.61531	0.106245	0.764826	Hyi
ENSMUSG00000006398	382.001	-0.127947	0.302363	-0.423158	0.67218	0.779187	Cdc20		ENSMUSG00000006398	382.001	-1.22754	0.544683	-2.25368	0.0242164	0.577562	Cdc20
ENSMUSG00000006403	49.0018	-0.439044	0.304378	-1.44243	0.149181	0.632999	Adamts4		ENSMUSG00000006403	49.0018	-0.784052	0.597566	-1.31208	0.189494	0.764826	Adamts4
ENSMUSG00000006412	157.464	-0.323923	0.251704	-1.28692	0.198121	0.632999	Pfdn2		ENSMUSG00000006412	157.464	-0.333089	0.414232	-0.804113	0.421332	0.764826	Pfdn2
ENSMUSG00000006418	2388.45	0.708947	0.293523	2.4153	0.0157222	0.453782	Rnf114		ENSMUSG00000006418	2388.45	-0.0627125	0.480213	-0.130593	0.896097	0.990252	Rnf114
ENSMUSG00000006423	104.615	-0.471401	0.303672	-1.55234	0.120582	0.632999	C330007P06Rik		ENSMUSG00000006423	104.615	-0.693584	0.498705	-1.39077	0.164295	0.764826	C330007P06Rik
ENSMUSG00000006435	6.95532	-0.54661	0.643052	-0.850024	0.395312	0.644056	Neurl1a		ENSMUSG00000006435	6.95532	-1.24601	1.11635	-1.11614	0.264361	0.764826	Neurl1a
ENSMUSG00000006442	315.101	-0.225735	0.32168	-0.701738	0.482843	0.675677	Srm		ENSMUSG00000006442	315.101	-0.465255	0.529571	-0.87855	0.379645	0.764826	Srm
ENSMUSG00000006445	6.26106	-0.10757	0.869987	-0.123646	0.901596	0.93242	Epha2		ENSMUSG00000006445	6.26106	0	2.13151	0	1	1	Epha2
ENSMUSG00000006456	321.398	-0.353551	0.315887	-1.11923	0.26304	0.632999	Rbm14		ENSMUSG00000006456	321.398	-0.697662	0.533838	-1.30688	0.191254	0.764826	Rbm14
ENSMUSG00000006457	399.304	-0.182866	0.30362	-0.602287	0.546983	0.70613	Actn3		ENSMUSG00000006457	399.304	-0.438971	0.503994	-0.870985	0.383762	0.764826	Actn3
ENSMUSG00000006463	576.996	-0.213555	0.315513	-0.676849	0.498502	0.681974	Zdhhc24		ENSMUSG00000006463	576.996	-0.446143	0.525076	-0.849674	0.395506	0.764826	Zdhhc24
ENSMUSG00000006464	3.07744	-0.957833	0.975023	-0.982369	0.325918	0.632999	Bbs1		ENSMUSG00000006464	3.07744	-3.4239	2.11172	-1.62137	0.104937	0.764826	Bbs1
ENSMUSG00000006471	114.278	-0.49786	0.312109	-1.59515	0.110679	0.632999	Ndor1		ENSMUSG00000006471	114.278	-0.323727	0.542084	-0.59719	0.550381	0.799207	Ndor1
ENSMUSG00000006476	2.57305	-0.774628	1.25613	-0.616679	0.537447	0.701157	Nsmf		ENSMUSG00000006476	2.57305	0	2.53391	0	1	1	Nsmf
ENSMUSG00000006494	179.053	-0.452062	0.341598	-1.32337	0.185712	0.632999	Pdk1		ENSMUSG00000006494	179.053	-0.639295	0.573661	-1.11441	0.265103	0.764826	Pdk1
ENSMUSG00000006498	2203.42	0.561765	0.292951	1.9176	0.0551611	0.632999	Ptbp1		ENSMUSG00000006498	2203.42	-0.207376	0.479314	-0.432651	0.665269	0.856922	Ptbp1
ENSMUSG00000006517	39.3673	-0.508301	0.491608	-1.03396	0.301157	0.632999	Mvd		ENSMUSG00000006517	39.3673	-0.595495	0.838357	-0.710312	0.47751	0.774571	Mvd
ENSMUSG00000006522	3.36254	-0.539372	1.05434	-0.511574	0.608949	0.738784	Itih3		ENSMUSG00000006522	3.36254	-0.404497	1.56977	-0.257679	0.796655	0.931763	Itih3
ENSMUSG00000006526	33.6369	-0.434575	0.380884	-1.14096	0.253885	0.632999	Stimate		ENSMUSG00000006526	33.6369	-0.786216	0.679868	-1.15642	0.247507	0.764826	Stimate
ENSMUSG00000006527	5818.18	0.470049	0.299712	1.56834	0.116803	0.632999	Sfmbt1		ENSMUSG00000006527	5818.18	-0.147689	0.489767	-0.301548	0.762996	0.91299	Sfmbt1
ENSMUSG00000006538	5.40323	-0.767669	0.840844	-0.912975	0.361256	0.63514	Ihh		ENSMUSG00000006538	5.40323	0	2.09262	0	1	1	Ihh
ENSMUSG00000006567	3.29575	-0.714532	1.15163	-0.620451	0.534961	0.700228	Atp7b		ENSMUSG00000006567	3.29575	-3.44853	2.35042	-1.4672	0.142323	0.764826	Atp7b
ENSMUSG00000006575	4.61926	-0.577844	1.10797	-0.521536	0.601993	0.735086	Rundc3a		ENSMUSG00000006575	4.61926	-0.869856	1.9979	-0.435386	0.663282	0.8558	Rundc3a
ENSMUSG00000006576	43.037	-0.734885	0.335598	-2.18978	0.0285402	0.632999	Slc4a3		ENSMUSG00000006576	43.037	-0.698806	0.617919	-1.1309	0.258096	0.764826	Slc4a3
ENSMUSG00000006585	860.529	0.161979	0.375833	0.430988	0.666477	0.775135	Cdt1		ENSMUSG00000006585	860.529	-0.364892	0.616792	-0.591597	0.554121	0.801157	Cdt1
ENSMUSG00000006586	1422.9	-0.236362	0.304994	-0.774974	0.438355	0.655278	Runx1t1		ENSMUSG00000006586	1422.9	-0.64311	0.498601	-1.28983	0.19711	0.764826	Runx1t1
ENSMUSG00000006587	228.135	-0.275187	0.3084	-0.892303	0.372231	0.636396	Snai3		ENSMUSG00000006587	228.135	-0.753883	0.517278	-1.4574	0.145005	0.764826	Snai3
ENSMUSG00000006589	19.2266	-0.595971	0.541192	-1.10122	0.270801	0.632999	Aprt		ENSMUSG00000006589	19.2266	-0.554572	0.903284	-0.613951	0.539248	0.796248	Aprt
ENSMUSG00000006599	625.046	-0.198174	0.307484	-0.644501	0.51925	0.692094	Gtf2h1		ENSMUSG00000006599	625.046	-0.580629	0.503126	-1.15404	0.248482	0.764826	Gtf2h1
ENSMUSG00000006611	1.03361	-0.041611	1.71063	-0.024325	0.980593	NA	Hfe		ENSMUSG00000006611	1.03361	0	3.00348	0	1	NA	Hfe
ENSMUSG00000006641	52.401	-0.371107	0.453304	-0.81867	0.412975	0.648889	Slc5a6		ENSMUSG00000006641	52.401	-0.522201	0.865019	-0.603687	0.546052	0.798848	Slc5a6
ENSMUSG00000006673	823.19	-0.0986462	0.339758	-0.290342	0.771554	0.842388	Qrich1		ENSMUSG00000006673	823.19	-0.450032	0.559375	-0.804527	0.421093	0.764826	Qrich1
ENSMUSG00000006676	4036	0.622931	0.352146	1.76896	0.0769013	0.632999	Usp19		ENSMUSG00000006676	4036	-0.623957	0.576731	-1.08189	0.279303	0.764826	Usp19
ENSMUSG00000006678	1132.1	-0.124412	0.266282	-0.467218	0.640344	0.7592	Pola1		ENSMUSG00000006678	1132.1	-0.457587	0.436932	-1.04727	0.294974	0.764826	Pola1
ENSMUSG00000006699	1083.69	0.215332	0.296942	0.725167	0.468349	0.6684	Cdc42		ENSMUSG00000006699	1083.69	-0.0684593	0.486136	-0.140823	0.88801	0.985844	Cdc42
ENSMUSG00000006705	55.1301	-0.513392	0.500714	-1.02532	0.305212	0.632999	Pknox1		ENSMUSG00000006705	55.1301	-0.409336	0.927497	-0.441334	0.658971	0.853574	Pknox1
ENSMUSG00000006711	4.29829	-0.426816	0.829422	-0.514594	0.606837	0.73746	D130043K22Rik		ENSMUSG00000006711	4.29829	-0.784855	1.59425	-0.492303	0.622505	0.8354	D130043K22Rik
ENSMUSG00000006715	255.111	-0.0796109	0.312491	-0.254762	0.798907	0.862294	Gmnn		ENSMUSG00000006715	255.111	-0.405815	0.537196	-0.755433	0.449989	0.768751	Gmnn
ENSMUSG00000006717	260.493	-0.0782675	0.257172	-0.304339	0.760869	0.835343	Acot13		ENSMUSG00000006717	260.493	-0.203107	0.421417	-0.481961	0.629833	0.838058	Acot13
ENSMUSG00000006720	265.189	-0.394134	0.324102	-1.21608	0.223955	0.632999	Zfp184		ENSMUSG00000006720	265.189	-0.505109	0.5469	-0.923586	0.355702	0.764826	Zfp184
ENSMUSG00000006728	45.7892	-0.459323	0.365487	-1.25674	0.208847	0.632999	Cdk4		ENSMUSG00000006728	45.7892	-0.396469	0.664013	-0.597081	0.550453	0.799207	Cdk4
ENSMUSG00000006732	40.0774	-0.528917	0.331425	-1.59589	0.110514	0.632999	Mettl1		ENSMUSG00000006732	40.0774	-0.253712	0.564983	-0.449061	0.653388	0.850989	Mettl1
ENSMUSG00000006736	109.022	-0.346166	0.331529	-1.04415	0.296417	0.632999	Tspan31		ENSMUSG00000006736	109.022	-0.953001	0.56192	-1.69597	0.0898908	0.764826	Tspan31
ENSMUSG00000006740	497.353	-0.38117	0.310277	-1.22848	0.219266	0.632999	Kif5b		ENSMUSG00000006740	497.353	-0.911425	0.518851	-1.75662	0.0789822	0.764826	Kif5b
ENSMUSG00000006763	20.2126	-0.586914	0.478191	-1.22736	0.219687	0.632999	Saal1		ENSMUSG00000006763	20.2126	-1.03418	1.05622	-0.979135	0.327513	0.764826	Saal1
ENSMUSG00000006764	84.2768	-0.618845	0.343268	-1.80281	0.0714188	0.632999	Tph2		ENSMUSG00000006764	84.2768	-0.728176	0.597246	-1.21922	0.22276	0.764826	Tph2
ENSMUSG00000006782	16.1465	-0.754299	0.619677	-1.21724	0.223511	0.632999	Cnp		ENSMUSG00000006782	16.1465	-1.34521	1.05458	-1.27558	0.202102	0.764826	Cnp
ENSMUSG00000006800	731.251	-0.219218	0.321733	-0.681366	0.49564	0.680808	Sulf2		ENSMUSG00000006800	731.251	-0.660108	0.529205	-1.24736	0.212267	0.764826	Sulf2
ENSMUSG00000006818	96.4434	-0.388076	0.335467	-1.15682	0.247344	0.632999	Sod2		ENSMUSG00000006818	96.4434	-1.0248	0.577415	-1.7748	0.0759309	0.764826	Sod2
ENSMUSG00000006850	173.641	-0.264284	0.332221	-0.795508	0.426318	0.652636	Tmco6		ENSMUSG00000006850	173.641	-0.429311	0.596389	-0.71985	0.471617	0.772854	Tmco6
ENSMUSG00000006906	240.019	-0.332968	0.349247	-0.953388	0.340394	0.632999	Stambp		ENSMUSG00000006906	240.019	-0.465357	0.574479	-0.810051	0.417911	0.764826	Stambp
ENSMUSG00000006920	566.034	-0.218077	0.356732	-0.611319	0.540988	0.702668	Ezh1		ENSMUSG00000006920	566.034	-0.490304	0.589238	-0.832098	0.405353	0.764826	Ezh1
ENSMUSG00000006930	7.02307	-0.306448	0.823896	-0.37195	0.70993	0.803347	Hap1		ENSMUSG00000006930	7.02307	-4.22552	2.08838	-2.02334	0.0430376	0.682528	Hap1
ENSMUSG00000006931	0.553983	-0.510027	2.20789	-0.231002	0.817313	NA	P3h4		ENSMUSG00000006931	0.553983	0	3.72122	0	1	NA	P3h4
ENSMUSG00000006932	2882.58	0.447747	0.307477	1.4562	0.145338	0.632999	Ctnnb1		ENSMUSG00000006932	2882.58	-0.569773	0.504249	-1.12994	0.2585	0.764826	Ctnnb1
ENSMUSG00000006941	988.228	0.502365	0.251184	1.99999	0.0455011	0.632999	Eif1b		ENSMUSG00000006941	988.228	0.373799	0.409713	0.912342	0.361589	0.764826	Eif1b
ENSMUSG00000006998	587.223	-0.0219189	0.344035	-0.0637113	0.9492	0.966625	Psmd2		ENSMUSG00000006998	587.223	-0.407675	0.56527	-0.721203	0.470785	0.772779	Psmd2
ENSMUSG00000007021	190.061	-0.232246	0.332267	-0.698972	0.484569	0.676222	Syngr3		ENSMUSG00000007021	190.061	-0.330058	0.556251	-0.593361	0.55294	0.800425	Syngr3
ENSMUSG00000007029	45.4174	-0.62431	0.418508	-1.49175	0.135765	0.632999	Vars		ENSMUSG00000007029	45.4174	-0.327597	0.735627	-0.44533	0.656081	0.852157	Vars
ENSMUSG00000007030	6.43996	-0.886797	0.923414	-0.960346	0.336881	0.632999	Vwa7		ENSMUSG00000007030	6.43996	1.78109	1.85411	0.960618	0.336744	0.764826	Vwa7
ENSMUSG00000007033	1.86496	-0.325035	1.48627	-0.218691	0.826891	NA	Hspa1l		ENSMUSG00000007033	1.86496	-2.01479	2.6875	-0.749692	0.45344	0.768751	Hspa1l
ENSMUSG00000007034	83.7627	-0.409334	0.424938	-0.96328	0.335407	0.632999	Slc44a4		ENSMUSG00000007034	83.7627	-0.554354	0.716588	-0.773602	0.439166	0.765482	Slc44a4
ENSMUSG00000007035	6.47969	-0.784465	0.932288	-0.841441	0.400101	0.645416	Msh5		ENSMUSG00000007035	6.47969	0.467077	1.67661	0.278584	0.780564	0.922888	Msh5
ENSMUSG00000007036	293.81	-0.345987	0.319421	-1.08317	0.278733	0.632999	Abhd16a		ENSMUSG00000007036	293.81	-0.39639	0.530168	-0.747668	0.45466	0.768751	Abhd16a
ENSMUSG00000007038	6.76961	-0.465896	0.792578	-0.587824	0.55665	0.710036	Neu1		ENSMUSG00000007038	6.76961	-1.00372	1.27338	-0.788231	0.430561	0.764826	Neu1
ENSMUSG00000007050	132.576	-0.25513	0.325536	-0.783723	0.433203	0.654571	Lsm2		ENSMUSG00000007050	132.576	-0.225785	0.533948	-0.422859	0.672398	0.861234	Lsm2
ENSMUSG00000007080	406.637	-0.45481	0.353703	-1.28585	0.198495	0.632999	Pole		ENSMUSG00000007080	406.637	-0.275755	0.588067	-0.468918	0.639128	0.842438	Pole
ENSMUSG00000007097	0.475669	-1.21673	2.31341	-0.525946	0.598926	NA	Atp1a2		ENSMUSG00000007097	0.475669	0	3.85055	0	1	NA	Atp1a2
ENSMUSG00000007207	16.0724	-0.434639	0.59812	-0.726675	0.467425	0.668188	Stx1a		ENSMUSG00000007207	16.0724	0	1.90529	0	1	1	Stx1a
ENSMUSG00000007216	15.3081	-0.450191	0.644284	-0.698746	0.484711	0.676222	Zfp775		ENSMUSG00000007216	15.3081	-3.51313	1.44264	-2.4352	0.0148835	0.489133	Zfp775
ENSMUSG00000007338	41.4272	-0.43125	0.401363	-1.07446	0.282615	0.632999	Mrpl49		ENSMUSG00000007338	41.4272	-0.975887	0.693067	-1.40807	0.15911	0.764826	Mrpl49
ENSMUSG00000007379	5.52151	-0.548609	0.608726	-0.901241	0.36746	0.636068	Dennd2c		ENSMUSG00000007379	5.52151	-0.627516	1.11803	-0.561267	0.574616	0.810703	Dennd2c
ENSMUSG00000007411	74.9546	-0.612182	0.4645	-1.31794	0.187525	0.632999	Mark3		ENSMUSG00000007411	74.9546	-0.487287	0.791394	-0.615733	0.538071	0.795635	Mark3
ENSMUSG00000007415	89.0902	-0.531435	0.358133	-1.4839	0.137835	0.632999	Gatad1		ENSMUSG00000007415	89.0902	-0.92129	0.612217	-1.50484	0.132365	0.764826	Gatad1
ENSMUSG00000007440	28.5934	-0.420208	0.650244	-0.646231	0.51813	0.691784	Pcdha11		ENSMUSG00000007440	28.5934	-1.18059	1.11523	-1.0586	0.289781	0.764826	Pcdha11
ENSMUSG00000007457	34.5563	-0.407135	0.417421	-0.975358	0.329383	0.632999	2310003L06Rik		ENSMUSG00000007457	34.5563	-0.446367	0.712455	-0.62652	0.530974	0.793075	2310003L06Rik
ENSMUSG00000007458	185.99	-0.350822	0.323047	-1.08598	0.277488	0.632999	M6pr		ENSMUSG00000007458	185.99	-0.345329	0.54043	-0.63899	0.52283	0.790264	M6pr
ENSMUSG00000007476	832.814	-0.202965	0.332	-0.611339	0.540975	0.702668	Lrrc8a		ENSMUSG00000007476	832.814	-0.63324	0.545097	-1.1617	0.245356	0.764826	Lrrc8a
ENSMUSG00000007564	577.105	-0.0765391	0.368293	-0.207821	0.835368	0.886678	Ppp2r1a		ENSMUSG00000007564	577.105	-0.674364	0.613077	-1.09997	0.271347	0.764826	Ppp2r1a
ENSMUSG00000007570	131.934	-0.436676	0.345313	-1.26458	0.206022	0.632999	Fance		ENSMUSG00000007570	131.934	-0.643177	0.593728	-1.08329	0.278682	0.764826	Fance
ENSMUSG00000007589	342.903	-0.268852	0.317354	-0.847167	0.396902	0.644258	Tinf2		ENSMUSG00000007589	342.903	-0.613483	0.5217	-1.17593	0.239622	0.764826	Tinf2
ENSMUSG00000007603	189.644	-0.422065	0.309972	-1.36162	0.173316	0.632999	Dus3l		ENSMUSG00000007603	189.644	-0.782385	0.527482	-1.48324	0.13801	0.764826	Dus3l
ENSMUSG00000007610	20.5842	-0.619111	0.483033	-1.28172	0.199942	0.632999	Gtpbp3		ENSMUSG00000007610	20.5842	-0.26495	1.04855	-0.252682	0.800514	0.933678	Gtpbp3
ENSMUSG00000007613	249.214	-0.307977	0.351416	-0.87639	0.380818	0.63797	Tgfbr1		ENSMUSG00000007613	249.214	-0.375855	0.588741	-0.638404	0.523211	0.790264	Tgfbr1
ENSMUSG00000007617	252.907	-0.461176	0.278466	-1.65613	0.0976956	0.632999	Homer1		ENSMUSG00000007617	252.907	-1.0951	0.473651	-2.31204	0.0207753	0.563967	Homer1
ENSMUSG00000007646	349.382	-0.419752	0.290056	-1.44714	0.147856	0.632999	Rad51c		ENSMUSG00000007646	349.382	-0.682108	0.478514	-1.42547	0.154021	0.764826	Rad51c
ENSMUSG00000007653	5.16847	-0.270813	0.963233	-0.28115	0.778595	0.847301	Gabrb2		ENSMUSG00000007653	5.16847	-1.3642	1.64859	-0.827496	0.407956	0.764826	Gabrb2
ENSMUSG00000007656	1122.29	-0.118299	0.285504	-0.414351	0.678617	0.783849	Arpp19		ENSMUSG00000007656	1122.29	-0.426466	0.468316	-0.910637	0.362487	0.764826	Arpp19
ENSMUSG00000007659	945.203	0.136636	0.334983	0.407889	0.683355	0.787044	Bcl2l1		ENSMUSG00000007659	945.203	-0.401048	0.550242	-0.728858	0.466089	0.771388	Bcl2l1
ENSMUSG00000007670	1310.12	0.0214059	0.325852	0.065692	0.947623	0.965453	Khsrp		ENSMUSG00000007670	1310.12	-0.537008	0.533599	-1.00639	0.314228	0.764826	Khsrp
ENSMUSG00000007682	4.71635	-0.326275	0.901067	-0.362099	0.717278	0.807697	Dio2		ENSMUSG00000007682	4.71635	-0.390004	1.59731	-0.244162	0.807105	0.937537	Dio2
ENSMUSG00000007721	346.453	0.188822	0.232606	0.811766	0.416926	0.64966	Ccdc124		ENSMUSG00000007721	346.453	-0.147858	0.383959	-0.385089	0.700172	0.877547	Ccdc124
ENSMUSG00000007739	397.388	-0.273192	0.376519	-0.725573	0.4681	0.668374	Cct4		ENSMUSG00000007739	397.388	-0.386127	0.622887	-0.619898	0.535325	0.794952	Cct4
ENSMUSG00000007777	340.442	0.0605007	0.256456	0.23591	0.813502	0.871724	0610009B22Rik		ENSMUSG00000007777	340.442	-0.201373	0.419301	-0.48026	0.631043	0.838606	0610009B22Rik
ENSMUSG00000007783	7.38887	-0.447154	0.648419	-0.689607	0.490442	0.678508	Cpt1c		ENSMUSG00000007783	7.38887	-1.91997	1.16985	-1.64122	0.100752	0.764826	Cpt1c
ENSMUSG00000007812	4148.9	0.475245	0.279281	1.70167	0.0888165	0.632999	Zfp655		ENSMUSG00000007812	4148.9	-0.309832	0.456841	-0.678204	0.497642	0.779167	Zfp655
ENSMUSG00000007815	475.415	0.0837311	0.285785	0.292986	0.769533	0.841355	Rhoa		ENSMUSG00000007815	475.415	-0.44129	0.473613	-0.931753	0.351464	0.764826	Rhoa
ENSMUSG00000007817	731.983	-0.299914	0.361931	-0.828649	0.407303	0.647106	Zmiz1		ENSMUSG00000007817	731.983	-0.439202	0.594492	-0.738785	0.460038	0.770212	Zmiz1
ENSMUSG00000007827	563.111	-0.413486	0.332552	-1.24337	0.213731	0.632999	Ankrd26		ENSMUSG00000007827	563.111	-0.579462	0.550301	-1.05299	0.292345	0.764826	Ankrd26
ENSMUSG00000007833	7.21742	-0.708831	0.625328	-1.13354	0.25699	0.632999	Aldh16a1		ENSMUSG00000007833	7.21742	-4.22552	1.89648	-2.22809	0.0258744	0.589247	Aldh16a1
ENSMUSG00000007836	218.26	-0.384224	0.351927	-1.09177	0.274933	0.632999	Hnrnpa0		ENSMUSG00000007836	218.26	-0.354802	0.588696	-0.602692	0.546714	0.798996	Hnrnpa0
ENSMUSG00000007837	17.5377	-0.430345	0.646208	-0.665955	0.50544	0.685219	Prrg2		ENSMUSG00000007837	17.5377	-0.844638	1.10138	-0.766892	0.443146	0.767406	Prrg2
ENSMUSG00000007850	366.057	-0.264357	0.339695	-0.778217	0.436441	0.655186	Hnrnph1		ENSMUSG00000007850	366.057	-0.483778	0.565783	-0.855059	0.392518	0.764826	Hnrnph1
ENSMUSG00000007867	363.858	0.0774671	0.25935	0.298697	0.765171	0.838603	Ift43		ENSMUSG00000007867	363.858	-0.283938	0.429857	-0.660541	0.508907	0.784418	Ift43
ENSMUSG00000007872	23.1724	-0.379936	0.645713	-0.588396	0.556266	0.709997	Id3		ENSMUSG00000007872	23.1724	-0.836942	1.19908	-0.697985	0.485187	0.776655	Id3
ENSMUSG00000007880	4751.92	0.354525	0.340205	1.04209	0.297368	0.632999	Arid1a		ENSMUSG00000007880	4751.92	-0.284779	0.556018	-0.512176	0.608528	0.825985	Arid1a
ENSMUSG00000007888	23.6428	-0.710448	0.402232	-1.76627	0.0773513	0.632999	Crlf1		ENSMUSG00000007888	23.6428	-1.56256	0.656561	-2.37991	0.0173167	0.530851	Crlf1
ENSMUSG00000007891	108.533	-0.308805	0.358751	-0.860776	0.389361	0.64236	Ctsd		ENSMUSG00000007891	108.533	-0.461485	0.597	-0.773007	0.439518	0.765549	Ctsd
ENSMUSG00000007892	80.3756	0.276703	0.349615	0.79145	0.428681	0.653438	Rplp1		ENSMUSG00000007892	80.3756	-0.695256	0.647416	-1.07389	0.28287	0.764826	Rplp1
ENSMUSG00000007908	610.274	-0.329576	0.308711	-1.06759	0.285707	0.632999	Hmgcll1		ENSMUSG00000007908	610.274	-0.629278	0.508991	-1.23632	0.216338	0.764826	Hmgcll1
ENSMUSG00000007944	5.17539	-0.893914	0.904369	-0.98844	0.322937	0.632999	Ttc9b		ENSMUSG00000007944	5.17539	-2.54017	1.6594	-1.53078	0.125825	0.764826	Ttc9b
ENSMUSG00000007987	173.857	-0.374659	0.318338	-1.17692	0.239227	0.632999	Ift22		ENSMUSG00000007987	173.857	-0.31715	0.532527	-0.595556	0.551472	0.799723	Ift22
ENSMUSG00000007989	637.632	-0.410712	0.333565	-1.23128	0.218218	0.632999	Fzd3		ENSMUSG00000007989	637.632	-0.494452	0.552179	-0.895457	0.370543	0.764826	Fzd3
ENSMUSG00000008035	11.751	-0.719244	0.565278	-1.27237	0.203241	0.632999	Mid1ip1		ENSMUSG00000008035	11.751	-0.507358	0.99534	-0.509733	0.610238	0.827343	Mid1ip1
ENSMUSG00000008036	179.845	-0.154889	0.287772	-0.538234	0.590415	0.729164	Ap2s1		ENSMUSG00000008036	179.845	-0.344247	0.471494	-0.730119	0.465317	0.771388	Ap2s1
ENSMUSG00000008090	8.72549	-0.567065	0.762135	-0.744048	0.456847	0.663322	Fgfrl1		ENSMUSG00000008090	8.72549	-2.30231	1.66212	-1.38517	0.166001	0.764826	Fgfrl1
ENSMUSG00000008129	405.252	-0.268453	0.316383	-0.848508	0.396155	0.644056	4930432K21Rik		ENSMUSG00000008129	405.252	-0.695512	0.527797	-1.31776	0.187583	0.764826	4930432K21Rik
ENSMUSG00000008140	49.4108	-0.468622	0.35627	-1.31536	0.188391	0.632999	Emc10		ENSMUSG00000008140	49.4108	-0.546576	0.601382	-0.908867	0.36342	0.764826	Emc10
ENSMUSG00000008167	25.722	-0.414026	0.48647	-0.851082	0.394724	0.643902	Fbxw9		ENSMUSG00000008167	25.722	-0.301621	0.829101	-0.363793	0.716013	0.885414	Fbxw9
ENSMUSG00000008200	774.681	0.0729906	0.251399	0.290337	0.771558	0.842388	Fnbp4		ENSMUSG00000008200	774.681	-0.491829	0.419958	-1.17114	0.241543	0.764826	Fnbp4
ENSMUSG00000008206	2.09215	-0.622411	1.35755	-0.458481	0.646607	NA	Cers4		ENSMUSG00000008206	2.09215	0	2.63977	0	1	1	Cers4
ENSMUSG00000008226	153.923	-0.41213	0.361519	-1.14	0.254288	0.632999	Scrn3		ENSMUSG00000008226	153.923	-0.312896	0.610026	-0.512922	0.608006	0.825955	Scrn3
ENSMUSG00000008301	203.927	-0.430255	0.310691	-1.38483	0.166104	0.632999	Phax		ENSMUSG00000008301	203.927	-0.227515	0.521741	-0.436069	0.662787	0.855785	Phax
ENSMUSG00000008305	112.422	-0.525096	0.382794	-1.37175	0.170142	0.632999	Tle1		ENSMUSG00000008305	112.422	-0.33983	0.638074	-0.532588	0.594319	0.819789	Tle1
ENSMUSG00000008307	9.44051	-0.328164	0.806938	-0.406677	0.684245	0.787589	1700109H08Rik		ENSMUSG00000008307	9.44051	-0.500712	1.32802	-0.377036	0.706147	0.880107	1700109H08Rik
ENSMUSG00000008318	15.5344	-0.644314	0.617782	-1.04295	0.296973	0.632999	Relt		ENSMUSG00000008318	15.5344	-3.05868	1.29445	-2.36292	0.0181316	0.536746	Relt
ENSMUSG00000008333	585.613	0.202815	0.26489	0.765657	0.443881	0.657445	Snrpb2		ENSMUSG00000008333	585.613	-0.27478	0.433821	-0.633396	0.526475	0.791327	Snrpb2
ENSMUSG00000008348	594.773	1.45536	0.372307	3.90905	9.26614e-05	0.00819678	Ubc		ENSMUSG00000008348	594.773	-0.614781	0.656396	-0.9366	0.348964	0.764826	Ubc
ENSMUSG00000008373	408.848	-0.203202	0.309033	-0.657543	0.510832	0.688409	Prpf31		ENSMUSG00000008373	408.848	-0.264818	0.507916	-0.521381	0.602102	0.823461	Prpf31
ENSMUSG00000008384	6.05032	-0.37106	0.910672	-0.407457	0.683672	0.787354	Sertad1		ENSMUSG00000008384	6.05032	-1.85234	1.80688	-1.02516	0.305289	0.764826	Sertad1
ENSMUSG00000008393	723.397	-0.00153094	0.331433	-0.00461915	0.996314	0.997412	Carhsp1		ENSMUSG00000008393	723.397	-0.37512	0.544981	-0.688317	0.491253	0.778038	Carhsp1
ENSMUSG00000008398	133.232	-0.412956	0.382753	-1.07891	0.280627	0.632999	Elk3		ENSMUSG00000008398	133.232	-0.79439	0.644254	-1.23304	0.217561	0.764826	Elk3
ENSMUSG00000008429	2567.38	0.502281	0.291509	1.72303	0.0848825	0.632999	Herpud2		ENSMUSG00000008429	2567.38	-0.262055	0.477507	-0.548799	0.583144	0.813933	Herpud2
ENSMUSG00000008435	7.07851	-0.368409	0.822169	-0.448094	0.654085	0.767189	Rdh13		ENSMUSG00000008435	7.07851	-2.16858	1.85247	-1.17064	0.241743	0.764826	Rdh13
ENSMUSG00000008450	5.99319	-0.811265	0.713438	-1.13712	0.255488	0.632999	Nutf2		ENSMUSG00000008450	5.99319	-1.51939	1.18459	-1.28263	0.199623	0.764826	Nutf2
ENSMUSG00000008475	65.3879	-0.526203	0.376118	-1.39904	0.161802	0.632999	Arpc5		ENSMUSG00000008475	65.3879	0.06153	0.635206	0.0968662	0.922833	1	Arpc5
ENSMUSG00000008489	3453.09	0.320043	0.258661	1.2373	0.215974	0.632999	Elavl2		ENSMUSG00000008489	3453.09	-0.0201901	0.422553	-0.0477811	0.961891	1	Elavl2
ENSMUSG00000008496	572.492	-0.520042	0.301083	-1.72724	0.0841242	0.632999	Pou2f2		ENSMUSG00000008496	572.492	-0.874339	0.493605	-1.77134	0.076505	0.764826	Pou2f2
ENSMUSG00000008540	8.10859	-0.550118	0.763134	-0.720867	0.470991	0.669781	Mgst1		ENSMUSG00000008540	8.10859	-0.167844	1.4634	-0.114695	0.908687	0.996787	Mgst1
ENSMUSG00000008575	49.8235	-0.54147	0.537948	-1.00655	0.314153	0.632999	Nfib		ENSMUSG00000008575	49.8235	-0.639091	0.926923	-0.689476	0.490524	0.778009	Nfib
ENSMUSG00000008590	1.09585	-0.46997	1.70193	-0.276139	0.782441	NA	Htr3b		ENSMUSG00000008590	1.09585	-3.46908	2.96355	-1.17058	0.241767	NA	Htr3b
ENSMUSG00000008601	31.8219	-0.599343	0.345809	-1.73316	0.083067	0.632999	Rab25		ENSMUSG00000008601	31.8219	-0.833509	0.607804	-1.37135	0.170267	0.764826	Rab25
ENSMUSG00000008604	124.444	-0.499379	0.348076	-1.43468	0.151377	0.632999	Ubqln4		ENSMUSG00000008604	124.444	-0.392881	0.593743	-0.661703	0.508162	0.784208	Ubqln4
ENSMUSG00000008658	21.0355	-0.65314	0.507023	-1.28819	0.197681	0.632999	Rbfox1		ENSMUSG00000008658	21.0355	-0.737187	0.931067	-0.791766	0.428497	0.764826	Rbfox1
ENSMUSG00000008668	15.7323	-0.394083	0.443702	-0.88817	0.37445	0.636966	Rps18		ENSMUSG00000008668	15.7323	-0.821358	0.891283	-0.921546	0.356765	0.764826	Rps18
ENSMUSG00000008682	32.7933	0.0870558	0.364629	0.238752	0.811298	0.870159	Rpl10		ENSMUSG00000008682	32.7933	0.0578683	0.57608	0.100452	0.919986	1	Rpl10
ENSMUSG00000008683	84.5986	0.413478	0.242229	1.70697	0.0878271	0.632999	Rps15a		ENSMUSG00000008683	84.5986	0.00449683	0.416724	0.0107909	0.99139	1	Rps15a
ENSMUSG00000008690	180.259	-0.274396	0.332888	-0.82429	0.409775	0.64817	Ncaph2		ENSMUSG00000008690	180.259	-0.573198	0.574806	-0.997202	0.318667	0.764826	Ncaph2
ENSMUSG00000008730	48.4923	-0.508443	0.390309	-1.30267	0.192688	0.632999	Hipk1		ENSMUSG00000008730	48.4923	-0.779058	0.674734	-1.15461	0.248248	0.764826	Hipk1
ENSMUSG00000008734	3.23244	-1.08625	0.888371	-1.22274	0.221428	0.632999	Gprc5b		ENSMUSG00000008734	3.23244	-1.54979	1.54191	-1.00512	0.314841	0.764826	Gprc5b
ENSMUSG00000008763	199.685	-0.470028	0.289278	-1.62483	0.104199	0.632999	Man1a2		ENSMUSG00000008763	199.685	-0.587258	0.480586	-1.22196	0.221722	0.764826	Man1a2
ENSMUSG00000008789	29.5474	-0.418991	0.60288	-0.694984	0.487066	0.676986	Ceacam5		ENSMUSG00000008789	29.5474	-1.92343	1.13989	-1.68738	0.0915303	0.764826	Ceacam5
ENSMUSG00000008822	16.9384	-0.676164	0.440807	-1.53392	0.125049	0.632999	Acyp1		ENSMUSG00000008822	16.9384	-0.95889	0.749012	-1.28021	0.200472	0.764826	Acyp1
ENSMUSG00000008845	3.77699	-0.541311	1.19616	-0.452541	0.650879	0.765094	Cd163		ENSMUSG00000008845	3.77699	-3.4389	2.42087	-1.42052	0.155456	0.764826	Cd163
ENSMUSG00000008859	368.296	-0.366454	0.307894	-1.19019	0.233971	0.632999	Rala		ENSMUSG00000008859	368.296	-0.558495	0.505804	-1.10417	0.269518	0.764826	Rala
ENSMUSG00000008892	195.797	0.296681	0.280408	1.05803	0.29004	0.632999	Vdac3		ENSMUSG00000008892	195.797	-0.0463045	0.462729	-0.100068	0.92029	1	Vdac3
ENSMUSG00000008958	363.641	-0.117107	0.266475	-0.439467	0.660323	0.771154	Vps72		ENSMUSG00000008958	363.641	-0.759423	0.450933	-1.68412	0.092159	0.764826	Vps72
ENSMUSG00000008976	12.7265	-0.296871	0.689669	-0.430454	0.666866	0.775521	Gabpa		ENSMUSG00000008976	12.7265	0	1.98046	0	1	1	Gabpa
ENSMUSG00000008999	58.8633	-0.666525	0.766748	-0.869287	0.38469	0.640045	Bmp7		ENSMUSG00000008999	58.8633	-2.19948	1.26345	-1.74085	0.0817098	0.764826	Bmp7
ENSMUSG00000009013	854.243	1.42272	0.233954	6.08121	1.19281e-09	2.82902e-07	Dynll1		ENSMUSG00000009013	854.243	1.32725	0.382347	3.47131	0.000517921	0.0618608	Dynll1
ENSMUSG00000009030	136.458	-0.45485	0.413844	-1.09908	0.271731	0.632999	Pdcl		ENSMUSG00000009030	136.458	-0.496581	0.711054	-0.698373	0.484944	0.776655	Pdcl
ENSMUSG00000009035	602.735	-0.166677	0.357116	-0.466732	0.640692	0.759502	Tmem184b		ENSMUSG00000009035	602.735	-0.456299	0.586198	-0.778404	0.436331	0.765059	Tmem184b
ENSMUSG00000009070	0.601845	-0.427394	2.69381	-0.158658	0.873938	NA	Rsph14		ENSMUSG00000009070	0.601845	0	4.49518	0	1	NA	Rsph14
ENSMUSG00000009073	775.498	-0.287064	0.349405	-0.821581	0.411315	0.648791	Nf2		ENSMUSG00000009073	775.498	-0.685162	0.574858	-1.19188	0.233308	0.764826	Nf2
ENSMUSG00000009075	10.6375	-0.406654	0.494967	-0.821577	0.411317	0.648791	Cabp7		ENSMUSG00000009075	10.6375	-0.934563	0.904339	-1.03342	0.301406	0.764826	Cabp7
ENSMUSG00000009076	135.229	-0.331934	0.290971	-1.14078	0.25396	0.632999	Zmat5		ENSMUSG00000009076	135.229	-0.294353	0.478767	-0.614815	0.538677	0.7959	Zmat5
ENSMUSG00000009079	376.252	-0.184148	0.303543	-0.606664	0.544074	0.703967	Ewsr1		ENSMUSG00000009079	376.252	-0.521058	0.518883	-1.00419	0.315286	0.764826	Ewsr1
ENSMUSG00000009090	1076.93	-0.110097	0.354271	-0.31077	0.755975	0.832483	Ap1b1		ENSMUSG00000009090	1076.93	-0.458377	0.580818	-0.789192	0.43	0.764826	Ap1b1
ENSMUSG00000009092	439.907	-0.0532867	0.355054	-0.150081	0.880701	0.918321	Derl3		ENSMUSG00000009092	439.907	-0.279396	0.582201	-0.479896	0.631301	0.838658	Derl3
ENSMUSG00000009093	3.77048	-0.975634	0.735591	-1.32633	0.184732	0.632999	Gstt4		ENSMUSG00000009093	3.77048	-1.55643	1.1004	-1.41442	0.157238	0.764826	Gstt4
ENSMUSG00000009108	55.3917	-0.543522	0.418107	-1.29996	0.193615	0.632999	Gnat2		ENSMUSG00000009108	55.3917	-0.66301	0.703385	-0.942598	0.345887	0.764826	Gnat2
ENSMUSG00000009112	1020.73	-0.264595	0.33766	-0.783612	0.433268	0.654571	Bcl2l13		ENSMUSG00000009112	1020.73	-0.614762	0.554197	-1.10928	0.267308	0.764826	Bcl2l13
ENSMUSG00000009115	0.891557	-0.353757	2.04853	-0.172688	0.862897	NA	Spatc1l		ENSMUSG00000009115	0.891557	0	3.50666	0	1	NA	Spatc1l
ENSMUSG00000009207	38.6149	-0.473768	0.422295	-1.12189	0.26191	0.632999	Lnpk		ENSMUSG00000009207	38.6149	-0.067888	0.725383	-0.0935891	0.925436	1	Lnpk
ENSMUSG00000009216	3.84745	-0.780852	0.829081	-0.941828	0.346281	0.632999	Fam163b		ENSMUSG00000009216	3.84745	-0.405837	1.3245	-0.306407	0.759295	0.911367	Fam163b
ENSMUSG00000009248	0.938801	-1.79173	2.2168	-0.808252	NA	NA	Ascl2		ENSMUSG00000009248	0.938801	-0.243593	3.36382	-0.0724157	NA	NA	Ascl2
ENSMUSG00000009291	522.243	-0.177449	0.325977	-0.544359	0.586195	0.726595	Pttg1ip		ENSMUSG00000009291	522.243	-0.673969	0.542795	-1.24166	0.21436	0.764826	Pttg1ip
ENSMUSG00000009293	357.623	-0.128494	0.371889	-0.345517	0.729706	0.815741	Ube2g2		ENSMUSG00000009293	357.623	-0.356172	0.614258	-0.579842	0.562021	0.804811	Ube2g2
ENSMUSG00000009350	27.8287	-0.551037	0.951591	-0.579069	0.562543	0.713589	Mpo		ENSMUSG00000009350	27.8287	-1.51059	2.01133	-0.751038	0.45263	0.768751	Mpo
ENSMUSG00000009376	0.714811	-0.635735	3.70212	-0.171722	0.863656	NA	Met		ENSMUSG00000009376	0.714811	0	6.12466	0	1	NA	Met
ENSMUSG00000009378	60.8043	-0.605293	0.383968	-1.57642	0.11493	0.632999	Slc16a12		ENSMUSG00000009378	60.8043	-0.920412	0.652207	-1.41123	0.158178	0.764826	Slc16a12
ENSMUSG00000009406	63.1059	-0.572234	0.445997	-1.28304	0.199477	0.632999	Elk1		ENSMUSG00000009406	63.1059	-0.607855	0.769996	-0.789426	0.429863	0.764826	Elk1
ENSMUSG00000009418	467.846	-0.464739	0.30453	-1.52609	0.126988	0.632999	Nav1		ENSMUSG00000009418	467.846	-0.626241	0.510745	-1.22613	0.220148	0.764826	Nav1
ENSMUSG00000009470	5084.59	0.342197	0.273472	1.2513	0.210824	0.632999	Tnpo1		ENSMUSG00000009470	5084.59	-0.362526	0.447282	-0.810508	0.417648	0.764826	Tnpo1
ENSMUSG00000009535	532.847	-0.176394	0.340448	-0.518124	0.604371	0.736706	Rnmt		ENSMUSG00000009535	532.847	-0.862246	0.567987	-1.51807	0.128996	0.764826	Rnmt
ENSMUSG00000009545	272.129	-0.334154	0.322472	-1.03623	0.300096	0.632999	Kcnq1		ENSMUSG00000009545	272.129	-0.408275	0.537691	-0.75931	0.447667	0.768751	Kcnq1
ENSMUSG00000009549	327.234	0.0591975	0.221738	0.266971	0.789492	0.855631	Srp14		ENSMUSG00000009549	327.234	-0.228147	0.364165	-0.626495	0.530991	0.793075	Srp14
ENSMUSG00000009555	46.147	-0.641868	0.446702	-1.4369	0.150745	0.632999	Cdk9		ENSMUSG00000009555	46.147	-0.944189	0.867083	-1.08893	0.276187	0.764826	Cdk9
ENSMUSG00000009563	58.4451	-0.510649	0.357739	-1.42743	0.153455	0.632999	Tor2a		ENSMUSG00000009563	58.4451	-0.365122	0.673149	-0.54241	0.587536	0.816594	Tor2a
ENSMUSG00000009566	959.256	-0.00505545	0.311364	-0.0162364	0.987046	0.99086	Fpgs		ENSMUSG00000009566	959.256	-0.91791	0.517169	-1.77487	0.0759186	0.764826	Fpgs
ENSMUSG00000009569	1674.05	-0.233752	0.345253	-0.677044	0.498378	0.681974	Mrtfb		ENSMUSG00000009569	1674.05	-0.431933	0.566139	-0.762944	0.445497	0.768751	Mrtfb
ENSMUSG00000009575	436.097	-0.383446	0.300703	-1.27516	0.202251	0.632999	Cbx5		ENSMUSG00000009575	436.097	-0.43265	0.494025	-0.875765	0.381158	0.764826	Cbx5
ENSMUSG00000009621	133.206	-0.431596	0.396362	-1.08889	0.276201	0.632999	Vav2		ENSMUSG00000009621	133.206	-0.524218	0.671106	-0.781125	0.434729	0.764915	Vav2
ENSMUSG00000009628	1593.09	-0.32784	0.38083	-0.860856	0.389317	0.64236	Tex15		ENSMUSG00000009628	1593.09	-0.592885	0.622641	-0.95221	0.34099	0.764826	Tex15
ENSMUSG00000009630	5.12301	-0.302118	0.920099	-0.328354	0.742644	0.824469	Ppp2cb		ENSMUSG00000009630	5.12301	-4.22552	2.17264	-1.94488	0.0517892	0.72209	Ppp2cb
ENSMUSG00000009640	479.254	0.0167023	0.318552	0.0524319	0.958185	0.972591	Dmap1		ENSMUSG00000009640	479.254	-0.212204	0.53199	-0.398887	0.689976	0.870433	Dmap1
ENSMUSG00000009646	10.3853	-0.660553	0.682827	-0.96738	0.333354	0.632999	Pla2g12b		ENSMUSG00000009646	10.3853	-1.04842	1.23747	-0.847231	0.396866	0.764826	Pla2g12b
ENSMUSG00000009647	1278.52	0.293422	0.298225	0.983895	0.325167	0.632999	Mcu		ENSMUSG00000009647	1278.52	-0.391976	0.490199	-0.799626	0.423928	0.764826	Mcu
ENSMUSG00000009670	65.6055	-0.458183	0.384789	-1.19074	0.233757	0.632999	Tex11		ENSMUSG00000009670	65.6055	-0.598513	0.64091	-0.933849	0.350382	0.764826	Tex11
ENSMUSG00000009681	654.295	-0.39405	0.333993	-1.17982	0.238073	0.632999	Bcr		ENSMUSG00000009681	654.295	-0.523201	0.5516	-0.948515	0.342867	0.764826	Bcr
ENSMUSG00000009733	125.063	-0.661915	0.397129	-1.66675	0.095564	0.632999	Tfcp2		ENSMUSG00000009733	125.063	-1.33481	0.663198	-2.01268	0.044148	0.686967	Tfcp2
ENSMUSG00000009734	21.3079	-0.577105	0.418345	-1.3795	0.167742	0.632999	Pou6f2		ENSMUSG00000009734	21.3079	-0.703932	0.818586	-0.859936	0.389824	0.764826	Pou6f2
ENSMUSG00000009739	2.31781	-0.87058	1.12571	-0.773358	0.439311	0.655749	Pou6f1		ENSMUSG00000009739	2.31781	0	2.34375	0	1	1	Pou6f1
ENSMUSG00000009741	2063.94	0.347759	0.315319	1.10288	0.270079	0.632999	Ubp1		ENSMUSG00000009741	2063.94	-0.390033	0.51685	-0.754634	0.450468	0.768751	Ubp1
ENSMUSG00000009828	287.267	-0.409934	0.294366	-1.3926	0.163741	0.632999	Ick		ENSMUSG00000009828	287.267	-0.581712	0.483851	-1.20225	0.229265	0.764826	Ick
ENSMUSG00000009863	122.843	-0.331959	0.301918	-1.0995	0.27155	0.632999	Sdhb		ENSMUSG00000009863	122.843	-0.486013	0.518573	-0.937211	0.34865	0.764826	Sdhb
ENSMUSG00000009876	7.59318	-0.62015	0.706136	-0.878231	0.379819	0.637552	Cox4i2		ENSMUSG00000009876	7.59318	-1.0809	1.10548	-0.97777	0.328188	0.764826	Cox4i2
ENSMUSG00000009894	522.133	-0.136336	0.253204	-0.538444	0.590271	0.729101	Snap47		ENSMUSG00000009894	522.133	-0.643271	0.42043	-1.53003	0.126009	0.764826	Snap47
ENSMUSG00000009905	223.395	-0.391308	0.351535	-1.11314	0.265648	0.632999	Kdsr		ENSMUSG00000009905	223.395	-0.490917	0.585409	-0.838588	0.401701	0.764826	Kdsr
ENSMUSG00000009907	215.987	-0.33591	0.341156	-0.984624	0.324809	0.632999	Vps4b		ENSMUSG00000009907	215.987	-0.591375	0.565627	-1.04552	0.295782	0.764826	Vps4b
ENSMUSG00000009927	82.2157	-0.0474912	0.235219	-0.201902	0.839993	0.890217	Rps25		ENSMUSG00000009927	82.2157	0.0157171	0.397472	0.0395427	0.968458	1	Rps25
ENSMUSG00000009995	275.402	-0.215357	0.327974	-0.65663	0.511419	0.688904	Taz		ENSMUSG00000009995	275.402	-0.794252	0.566657	-1.40165	0.161021	0.764826	Taz
ENSMUSG00000010021	0.723115	-0.534257	2.17646	-0.24547	0.806092	NA	Kif19a		ENSMUSG00000010021	0.723115	-3.46406	3.6311	-0.953996	0.340086	NA	Kif19a
ENSMUSG00000010025	269.847	-0.371875	0.30691	-1.21167	0.225638	0.632999	Aldh3a2		ENSMUSG00000010025	269.847	-0.555185	0.511931	-1.08449	0.278147	0.764826	Aldh3a2
ENSMUSG00000010044	19.1207	-0.437363	0.34321	-1.27433	0.202545	0.632999	Zmynd10		ENSMUSG00000010044	19.1207	-1.44905	0.610561	-2.37331	0.0176295	0.531973	Zmynd10
ENSMUSG00000010045	11.4985	-0.679921	0.755781	-0.899628	0.368318	0.636068	Tmem115		ENSMUSG00000010045	11.4985	-0.215956	1.3175	-0.163913	0.8698	0.976054	Tmem115
ENSMUSG00000010047	220.813	-0.243417	0.353128	-0.689315	0.490625	0.678648	Hyal2		ENSMUSG00000010047	220.813	-0.425156	0.589752	-0.720906	0.470967	0.772804	Hyal2
ENSMUSG00000010048	12.4748	-0.469967	0.655887	-0.716537	0.47366	0.670835	Ifrd2		ENSMUSG00000010048	12.4748	-0.131076	1.46328	-0.0895773	0.928623	1	Ifrd2
ENSMUSG00000010051	18.3294	-0.364318	0.54243	-0.67164	0.501813	0.683151	Hyal1		ENSMUSG00000010051	18.3294	0.335304	1.02093	0.328431	0.742586	0.90122	Hyal1
ENSMUSG00000010054	8.84517	-0.606009	0.53895	-1.12443	0.260832	0.632999	Tusc2		ENSMUSG00000010054	8.84517	-0.202123	0.94886	-0.213017	0.831314	0.953582	Tusc2
ENSMUSG00000010057	612.693	0.0636329	0.240487	0.2646	0.791318	0.85727	Nprl2		ENSMUSG00000010057	612.693	-0.174526	0.394718	-0.442153	0.658378	0.853151	Nprl2
ENSMUSG00000010066	5.29805	-1.14486	0.82207	-1.39266	0.163722	0.632999	Cacna2d2		ENSMUSG00000010066	5.29805	-0.495053	1.42223	-0.348083	0.727778	0.891199	Cacna2d2
ENSMUSG00000010067	312.33	-0.16773	0.334821	-0.500955	0.616403	0.743597	Rassf1		ENSMUSG00000010067	312.33	-0.547985	0.565321	-0.969333	0.332379	0.764826	Rassf1
ENSMUSG00000010095	721.806	-0.0616697	0.319698	-0.1929	0.847038	0.894712	Slc3a2		ENSMUSG00000010095	721.806	-0.640632	0.530326	-1.208	0.227049	0.764826	Slc3a2
ENSMUSG00000010097	1067.59	0.111309	0.286155	0.38898	0.697291	0.795428	Nxf1		ENSMUSG00000010097	1067.59	-0.284981	0.4692	-0.607376	0.543601	0.798067	Nxf1
ENSMUSG00000010110	2214.14	0.485289	0.264427	1.83524	0.0664697	0.632999	Stx5a		ENSMUSG00000010110	2214.14	-0.10594	0.432774	-0.244793	0.806616	0.937483	Stx5a
ENSMUSG00000010122	9.31693	-0.609779	0.616252	-0.989495	0.322421	0.632999	Slc47a1		ENSMUSG00000010122	9.31693	-1.24146	1.04339	-1.18984	0.234111	0.764826	Slc47a1
ENSMUSG00000010142	1.05939	-1.01084	1.69271	-0.597173	0.550392	NA	Tnfrsf13b		ENSMUSG00000010142	1.05939	0	3.00624	0	1	NA	Tnfrsf13b
ENSMUSG00000010154	113.49	-0.362263	0.334443	-1.08318	0.278727	0.632999	Spire2		ENSMUSG00000010154	113.49	-0.769219	0.576806	-1.33359	0.18234	0.764826	Spire2
ENSMUSG00000010175	19.6452	-0.549525	0.994252	-0.552702	0.580467	0.722871	Prox1		ENSMUSG00000010175	19.6452	0.745312	1.68439	0.442482	0.658141	0.853071	Prox1
ENSMUSG00000010205	1079.28	0.224249	0.311473	0.719964	0.471547	0.669781	Raver1		ENSMUSG00000010205	1079.28	-0.487984	0.514289	-0.948853	0.342695	0.764826	Raver1
ENSMUSG00000010277	612.727	-0.379504	0.367771	-1.0319	0.302119	0.632999	2610507B11Rik		ENSMUSG00000010277	612.727	-0.575184	0.605012	-0.950699	0.341757	0.764826	2610507B11Rik
ENSMUSG00000010290	254.743	-0.330509	0.309218	-1.06885	0.285136	0.632999	AI597479		ENSMUSG00000010290	254.743	-0.592682	0.514567	-1.15181	0.2494	0.764826	AI597479
ENSMUSG00000010307	6.44258	-0.699862	0.693407	-1.00931	0.312827	0.632999	Tmem86a		ENSMUSG00000010307	6.44258	-0.751993	1.26077	-0.596455	0.550871	0.799327	Tmem86a
ENSMUSG00000010342	156.379	-0.516572	0.298213	-1.73223	0.0832334	0.632999	Tex14		ENSMUSG00000010342	156.379	-0.700542	0.493672	-1.41904	0.155886	0.764826	Tex14
ENSMUSG00000010362	8.26859	-0.529311	0.675152	-0.783987	0.433048	0.654571	Rdm1		ENSMUSG00000010362	8.26859	-0.688264	1.32616	-0.51899	0.603768	0.823914	Rdm1
ENSMUSG00000010376	275.804	0.0295292	0.284633	0.103745	0.917372	0.943585	Nedd8		ENSMUSG00000010376	275.804	0.0759932	0.46273	0.164228	0.869552	0.976034	Nedd8
ENSMUSG00000010392	109.269	-0.499559	0.330663	-1.51078	0.130845	0.632999	Gosr1		ENSMUSG00000010392	109.269	-0.917425	0.581013	-1.57901	0.114334	0.764826	Gosr1
ENSMUSG00000010406	45.2754	-0.681743	0.314305	-2.16905	0.0300789	0.632999	Mrpl52		ENSMUSG00000010406	45.2754	-1.24763	0.568583	-2.19428	0.0282151	0.602415	Mrpl52
ENSMUSG00000010453	222.983	-0.499566	0.355064	-1.40697	0.159435	0.632999	Kansl3		ENSMUSG00000010453	222.983	-0.678338	0.590122	-1.14949	0.250355	0.764826	Kansl3
ENSMUSG00000010461	49.5421	-0.590136	0.356938	-1.65333	0.0982643	0.632999	Eya4		ENSMUSG00000010461	49.5421	-1.6032	0.660228	-2.42825	0.0151718	0.49453	Eya4
ENSMUSG00000010476	27.862	-0.708618	0.475021	-1.49176	0.135762	0.632999	Ebf3		ENSMUSG00000010476	27.862	-0.923427	0.833043	-1.1085	0.267646	0.764826	Ebf3
ENSMUSG00000010492	3.17421	-0.980532	1.04252	-0.940543	0.346939	0.632999	Uckl1os		ENSMUSG00000010492	3.17421	-0.53214	1.86601	-0.285175	0.77551	0.9205	Uckl1os
ENSMUSG00000010505	156.418	-0.411817	0.315418	-1.30562	0.191682	0.632999	Myt1		ENSMUSG00000010505	156.418	-0.703538	0.525828	-1.33796	0.180909	0.764826	Myt1
ENSMUSG00000010517	967.124	-0.0158231	0.328695	-0.0481392	0.961605	0.975071	Faf1		ENSMUSG00000010517	967.124	-0.257955	0.540199	-0.477519	0.632993	0.838852	Faf1
ENSMUSG00000010538	101.559	0.006739	0.239978	0.0280817	0.977597	0.985668	Tsacc		ENSMUSG00000010538	101.559	-0.0393342	0.395685	-0.0994079	0.920814	1	Tsacc
ENSMUSG00000010554	252.586	-0.446376	0.362901	-1.23002	0.218689	0.632999	Mettl16		ENSMUSG00000010554	252.586	-0.516082	0.607012	-0.850201	0.395213	0.764826	Mettl16
ENSMUSG00000010592	4358.84	0.725818	0.248457	2.9213	0.00348574	0.158898	Dazl		ENSMUSG00000010592	4358.84	0.161761	0.40597	0.398456	0.690294	0.870641	Dazl
ENSMUSG00000010607	185.122	-0.210272	0.256797	-0.818826	0.412886	0.648889	Pigyl		ENSMUSG00000010607	185.122	-0.252391	0.420927	-0.599607	0.548768	0.799207	Pigyl
ENSMUSG00000010608	2754.61	0.0880463	0.267966	0.328572	0.742479	0.824445	Rbm25		ENSMUSG00000010608	2754.61	-0.216615	0.437943	-0.494618	0.62087	0.834658	Rbm25
ENSMUSG00000010609	329.958	-0.291425	0.32223	-0.904401	0.365783	0.635466	Psen2		ENSMUSG00000010609	329.958	-0.626119	0.536477	-1.16709	0.243172	0.764826	Psen2
ENSMUSG00000010663	3.03727	-0.807378	0.964472	-0.837119	0.402525	0.646276	Fads1		ENSMUSG00000010663	3.03727	0.163303	1.85747	0.0879171	0.929943	1	Fads1
ENSMUSG00000010721	506.329	-0.298999	0.321495	-0.930024	0.352358	0.633964	Lmbr1		ENSMUSG00000010721	506.329	-0.356999	0.529019	-0.674832	0.499783	0.780328	Lmbr1
ENSMUSG00000010755	332.291	-0.263217	0.326834	-0.805353	0.420616	0.651102	Cars		ENSMUSG00000010755	332.291	-0.32935	0.540343	-0.609521	0.542179	0.797188	Cars
ENSMUSG00000010760	23.8468	-0.483627	0.606961	-0.7968	0.425567	0.652636	Phlda2		ENSMUSG00000010760	23.8468	-0.780724	1.20886	-0.645833	0.518388	0.78884	Phlda2
ENSMUSG00000010796	480.143	-0.245917	0.284423	-0.864616	0.38725	0.641525	Asz1		ENSMUSG00000010796	480.143	-0.381972	0.466676	-0.818495	0.413075	0.764826	Asz1
ENSMUSG00000010825	16.2373	-0.422049	0.607785	-0.694406	0.487428	0.677084	Grid2ip		ENSMUSG00000010825	16.2373	-3.31009	1.58166	-2.09279	0.0363677	0.636434	Grid2ip
ENSMUSG00000010830	1.32233	-0.45658	1.38049	-0.330738	0.740842	NA	Kdelr3		ENSMUSG00000010830	1.32233	-0.044277	2.25997	-0.0195918	0.984369	NA	Kdelr3
ENSMUSG00000010911	217.821	-0.123823	0.245881	-0.503588	0.614551	0.742544	Apip		ENSMUSG00000010911	217.821	-0.378705	0.40711	-0.930228	0.352253	0.764826	Apip
ENSMUSG00000010914	884.237	0.0808445	0.296695	0.272483	0.78525	0.852559	Pdhx		ENSMUSG00000010914	884.237	-0.292249	0.486703	-0.600467	0.548195	0.799207	Pdhx
ENSMUSG00000010936	770.447	-0.222609	0.349075	-0.637711	0.523662	0.693871	Vac14		ENSMUSG00000010936	770.447	-0.493475	0.57311	-0.861048	0.389212	0.764826	Vac14
ENSMUSG00000011096	355.082	-0.206356	0.301427	-0.684596	0.493599	0.680236	Akt1s1		ENSMUSG00000011096	355.082	-0.585314	0.498688	-1.17371	0.240512	0.764826	Akt1s1
ENSMUSG00000011114	293.551	-0.266794	0.300815	-0.886905	0.37513	0.636966	Tbrg1		ENSMUSG00000011114	293.551	-0.698727	0.500311	-1.39659	0.162538	0.764826	Tbrg1
ENSMUSG00000011148	21.9109	-0.558429	0.384957	-1.45063	0.146884	0.632999	Adssl1		ENSMUSG00000011148	21.9109	-0.67629	0.777076	-0.870301	0.384136	0.764826	Adssl1
ENSMUSG00000011158	130.518	-0.417147	0.336101	-1.24114	0.214556	0.632999	Brf1		ENSMUSG00000011158	130.518	-0.591354	0.577883	-1.02331	0.306161	0.764826	Brf1
ENSMUSG00000011171	2.87924	-0.582317	1.27049	-0.458339	0.646709	0.762932	Vipr2		ENSMUSG00000011171	2.87924	0	2.55184	0	1	1	Vipr2
ENSMUSG00000011179	200.02	-0.126184	0.386053	-0.326857	0.743776	0.825043	Odc1		ENSMUSG00000011179	200.02	-0.372231	0.640179	-0.581449	0.560938	0.804098	Odc1
ENSMUSG00000011254	208.781	-0.366763	0.295217	-1.24235	0.214108	0.632999	Thg1l		ENSMUSG00000011254	208.781	-0.413744	0.487376	-0.848923	0.395924	0.764826	Thg1l
ENSMUSG00000011256	5.85991	-0.47781	1.27162	-0.375749	0.707104	0.801368	Adam19		ENSMUSG00000011256	5.85991	-3.4572	2.55503	-1.3531	0.176024	0.764826	Adam19
ENSMUSG00000011257	234.866	0.0484098	0.340269	0.142269	0.886868	0.923019	Pabpc4		ENSMUSG00000011257	234.866	-0.260505	0.559924	-0.465251	0.641752	0.843877	Pabpc4
ENSMUSG00000011267	1832.43	0.799334	0.282878	2.82572	0.00471738	0.200519	Zfp296		ENSMUSG00000011267	1832.43	-0.288237	0.464448	-0.620601	0.534862	0.79494	Zfp296
ENSMUSG00000011306	193.286	-0.418591	0.317519	-1.31832	0.187397	0.632999	Sugp1		ENSMUSG00000011306	193.286	-0.892958	0.542232	-1.64682	0.099595	0.764826	Sugp1
ENSMUSG00000011382	10.0914	-0.62743	0.702855	-0.892688	0.372024	0.636396	Dhdh		ENSMUSG00000011382	10.0914	-1.39524	1.24169	-1.12366	0.261156	0.764826	Dhdh
ENSMUSG00000011427	102.536	-0.464543	0.353749	-1.3132	0.189115	0.632999	Zfp790		ENSMUSG00000011427	102.536	-0.547337	0.59414	-0.921225	0.356933	0.764826	Zfp790
ENSMUSG00000011463	51.3382	-0.571115	0.505716	-1.12932	0.258763	0.632999	Cpb1		ENSMUSG00000011463	51.3382	-0.674435	0.865949	-0.77884	0.436074	0.765059	Cpb1
ENSMUSG00000011589	272.044	-0.248882	0.299552	-0.830847	0.40606	0.646998	Fsd1		ENSMUSG00000011589	272.044	-0.1499	0.49739	-0.301373	0.76313	0.91301	Fsd1
ENSMUSG00000011632	160.827	-0.262393	0.314035	-0.835553	0.403406	0.64652	Pinlyp		ENSMUSG00000011632	160.827	-0.32974	0.509551	-0.647118	0.517556	0.78884	Pinlyp
ENSMUSG00000011658	8.99737	-0.812659	0.722139	-1.12535	0.260441	0.632999	Fuz		ENSMUSG00000011658	8.99737	-1.20751	1.53433	-0.786997	0.431284	0.764826	Fuz
ENSMUSG00000011751	0.710617	-0.24503	2.28714	-0.107134	0.914683	NA	Sptbn4		ENSMUSG00000011751	0.710617	-1.20065	3.60664	-0.3329	0.739209	NA	Sptbn4
ENSMUSG00000011752	1.99377	0.265613	1.39577	0.190299	0.849075	NA	Pgam1		ENSMUSG00000011752	1.99377	-4.22551	2.655	-1.59153	0.11149	0.764826	Pgam1
ENSMUSG00000011831	1800.78	-0.0423393	0.317509	-0.133348	0.893918	0.927486	Evi5		ENSMUSG00000011831	1800.78	-0.469607	0.519637	-0.903721	0.366143	0.764826	Evi5
ENSMUSG00000011832	34.7228	-0.545703	0.464173	-1.17564	0.239737	0.632999	Evi5l		ENSMUSG00000011832	34.7228	-1.07534	0.824538	-1.30418	0.192173	0.764826	Evi5l
ENSMUSG00000011837	14.7183	-0.627346	0.62128	-1.00976	0.312608	0.632999	Snapc2		ENSMUSG00000011837	14.7183	0.384163	1.54596	0.248494	0.803752	0.935538	Snapc2
ENSMUSG00000011877	611.329	-0.155588	0.376831	-0.412886	0.67969	0.784645	Git1		ENSMUSG00000011877	611.329	-0.660935	0.61876	-1.06816	0.285448	0.764826	Git1
ENSMUSG00000011884	230.087	-0.391555	0.336072	-1.16509	0.243981	0.632999	Gltp		ENSMUSG00000011884	230.087	-0.462694	0.55175	-0.838594	0.401697	0.764826	Gltp
ENSMUSG00000011958	177.25	-0.379692	0.293142	-1.29525	0.195234	0.632999	Bnip2		ENSMUSG00000011958	177.25	-0.182084	0.496499	-0.366737	0.713815	0.883881	Bnip2
ENSMUSG00000011960	469.906	-0.284917	0.314268	-0.906605	0.364616	0.635232	Ccnt1		ENSMUSG00000011960	469.906	-0.542569	0.522524	-1.03836	0.299101	0.764826	Ccnt1
ENSMUSG00000012076	152.951	-0.417001	0.317492	-1.31342	0.189041	0.632999	Brms1l		ENSMUSG00000012076	152.951	-0.556652	0.542688	-1.02573	0.305019	0.764826	Brms1l
ENSMUSG00000012114	1687.41	0.155368	0.307341	0.505524	0.613191	0.741584	Med15		ENSMUSG00000012114	1687.41	-0.556083	0.505024	-1.1011	0.270852	0.764826	Med15
ENSMUSG00000012117	279.606	-0.308903	0.327098	-0.944374	0.344978	0.632999	Dhdds		ENSMUSG00000012117	279.606	-0.999577	0.546787	-1.82809	0.0675356	0.764826	Dhdds
ENSMUSG00000012126	8.65526	-0.602266	0.570278	-1.05609	0.290926	0.632999	Ubxn11		ENSMUSG00000012126	8.65526	-0.532282	1.1147	-0.477512	0.632998	0.838852	Ubxn11
ENSMUSG00000012296	422.774	-0.349181	0.296467	-1.17781	0.238873	0.632999	Tjap1		ENSMUSG00000012296	422.774	-0.658551	0.495994	-1.32774	0.184264	0.764826	Tjap1
ENSMUSG00000012350	1947.39	0.204286	0.280163	0.729168	0.465899	0.667573	Ehf		ENSMUSG00000012350	1947.39	-0.0575791	0.457962	-0.125729	0.899946	0.992699	Ehf
ENSMUSG00000012405	151.097	-0.219344	0.259684	-0.844659	0.398301	0.644544	Rpl15		ENSMUSG00000012405	151.097	-0.455526	0.448417	-1.01585	0.309699	0.764826	Rpl15
ENSMUSG00000012422	74.2862	-0.344457	0.279659	-1.2317	0.21806	0.632999	Tmem167		ENSMUSG00000012422	74.2862	-0.310909	0.466174	-0.666939	0.504811	0.782552	Tmem167
ENSMUSG00000012428	267.631	-0.333163	0.390484	-0.853204	0.393546	0.643868	Steap4		ENSMUSG00000012428	267.631	-0.625193	0.666094	-0.938596	0.347938	0.764826	Steap4
ENSMUSG00000012429	13.6055	-0.804529	0.537981	-1.49546	0.134794	0.632999	Mplkip		ENSMUSG00000012429	13.6055	-1.03317	1.02301	-1.00993	0.312529	0.764826	Mplkip
ENSMUSG00000012443	205.98	-0.224597	0.311607	-0.72077	0.471051	0.669781	Kif11		ENSMUSG00000012443	205.98	-0.572864	0.5311	-1.07864	0.280749	0.764826	Kif11
ENSMUSG00000012483	186.027	0.179772	0.253439	0.709332	0.478119	0.672922	Rpa3		ENSMUSG00000012483	186.027	-0.280055	0.423789	-0.660835	0.508718	0.784386	Rpa3
ENSMUSG00000012519	7.61561	-0.958849	0.650105	-1.47491	0.140236	0.632999	Mlkl		ENSMUSG00000012519	7.61561	-1.4825	1.17462	-1.2621	0.206912	0.764826	Mlkl
ENSMUSG00000012535	60.0599	-0.554376	0.452122	-1.22616	0.220137	0.632999	Tnpo3		ENSMUSG00000012535	60.0599	-0.736405	0.776453	-0.948422	0.342914	0.764826	Tnpo3
ENSMUSG00000012609	764.644	-0.289121	0.281182	-1.02823	0.303841	0.632999	Ttll5		ENSMUSG00000012609	764.644	-0.40655	0.462039	-0.879905	0.378911	0.764826	Ttll5
ENSMUSG00000012640	96.548	-0.445808	0.426537	-1.04518	0.29594	0.632999	Zfp715		ENSMUSG00000012640	96.548	-0.799855	0.721115	-1.10919	0.267347	0.764826	Zfp715
ENSMUSG00000012777	4.18828	-0.4337	0.843812	-0.513977	0.607268	0.737564	Acp4		ENSMUSG00000012777	4.18828	-4.22552	2.06797	-2.04332	0.0410206	0.669141	Acp4
ENSMUSG00000012819	48.8951	-0.294028	0.443274	-0.66331	0.507132	0.686283	Cdh23		ENSMUSG00000012819	48.8951	-0.306568	0.820253	-0.373748	0.708592	0.881226	Cdh23
ENSMUSG00000012848	607.943	0.457269	0.214449	2.1323	0.0329822	0.632999	Rps5		ENSMUSG00000012848	607.943	-0.130349	0.355483	-0.366683	0.713856	0.883881	Rps5
ENSMUSG00000013033	42.5838	-0.466451	0.476471	-0.978971	0.327594	0.632999	Adgrl1		ENSMUSG00000013033	42.5838	-0.729031	0.835419	-0.872654	0.382852	0.764826	Adgrl1
ENSMUSG00000013076	169.192	-0.41903	0.367484	-1.14027	0.254175	0.632999	Amotl1		ENSMUSG00000013076	169.192	-0.252201	0.615449	-0.409783	0.681965	0.867125	Amotl1
ENSMUSG00000013089	39.1057	-0.438224	0.515285	-0.850449	0.395076	0.643902	Etv5		ENSMUSG00000013089	39.1057	-2.49296	0.972019	-2.56472	0.0103258	0.399017	Etv5
ENSMUSG00000013150	19.3861	-0.41191	0.598959	-0.687709	0.491636	0.678966	Gfod2		ENSMUSG00000013150	19.3861	-0.9907	1.12697	-0.879083	0.379356	0.764826	Gfod2
ENSMUSG00000013155	93.3795	-0.391497	0.325145	-1.20407	0.228563	0.632999	Enkd1		ENSMUSG00000013155	93.3795	-0.474264	0.57929	-0.818699	0.412958	0.764826	Enkd1
ENSMUSG00000013158	1.70891	-0.25883	1.5753	-0.164305	0.869491	NA	4933405L10Rik		ENSMUSG00000013158	1.70891	0.309349	2.41237	0.128235	0.897963	0.99117	4933405L10Rik
ENSMUSG00000013160	441.522	-0.0673468	0.319206	-0.210982	0.832901	0.88515	Atp6v0d1		ENSMUSG00000013160	441.522	-0.390967	0.526496	-0.742582	0.457735	0.769307	Atp6v0d1
ENSMUSG00000013236	458.641	-0.267818	0.299786	-0.893364	0.371663	0.636396	Ptprs		ENSMUSG00000013236	458.641	-0.34886	0.496868	-0.702118	0.482606	0.775438	Ptprs
ENSMUSG00000013275	135.731	-0.54892	0.357429	-1.53575	0.1246	0.632999	Slc41a1		ENSMUSG00000013275	135.731	-0.48233	0.606541	-0.795214	0.426489	0.764826	Slc41a1
ENSMUSG00000013415	5.02582	-0.539269	0.856265	-0.629792	0.528831	0.696502	Igf2bp1		ENSMUSG00000013415	5.02582	-1.38581	1.47477	-0.939679	0.347382	0.764826	Igf2bp1
ENSMUSG00000013418	28.7146	-0.502635	0.52896	-0.950232	0.341994	0.632999	B4galnt2		ENSMUSG00000013418	28.7146	-1.00658	0.916785	-1.09794	0.272229	0.764826	B4galnt2
ENSMUSG00000013419	9.49565	-0.762293	0.787574	-0.9679	0.333094	0.632999	Zfp651		ENSMUSG00000013419	9.49565	-1.34198	1.41142	-0.950797	0.341708	0.764826	Zfp651
ENSMUSG00000013465	43.1619	-0.514422	0.470088	-1.09431	0.273819	0.632999	Nelfb		ENSMUSG00000013465	43.1619	0.0800715	0.849833	0.0942203	0.924934	1	Nelfb
ENSMUSG00000013495	205.001	-0.360026	0.360448	-0.99883	0.317877	0.632999	Tmem175		ENSMUSG00000013495	205.001	-0.623964	0.606969	-1.028	0.30395	0.764826	Tmem175
ENSMUSG00000013523	154.152	-0.61211	0.310548	-1.97106	0.0487168	0.632999	Bcas1		ENSMUSG00000013523	154.152	-0.557309	0.515863	-1.08034	0.279989	0.764826	Bcas1
ENSMUSG00000013539	9.05971	-0.11609	0.631576	-0.183811	0.854162	0.89893	Tango2		ENSMUSG00000013539	9.05971	-2.79171	1.51338	-1.84468	0.0650839	0.764826	Tango2
ENSMUSG00000013584	355.261	-0.158671	0.286404	-0.554009	0.579573	0.722569	Aldh1a2		ENSMUSG00000013584	355.261	-0.357283	0.47042	-0.759497	0.447556	0.768751	Aldh1a2
ENSMUSG00000013593	462.387	-0.0308356	0.304014	-0.101428	0.919211	0.944905	Ndufs2		ENSMUSG00000013593	462.387	-0.135413	0.501694	-0.269911	0.787229	0.926152	Ndufs2
ENSMUSG00000013611	0.313831	0	4.18521	0	NA	NA	Snx31		ENSMUSG00000013611	0.313831	0.775331	6.73667	0.115091	NA	NA	Snx31
ENSMUSG00000013622	88.9388	-0.393618	0.289383	-1.3602	0.173767	0.632999	Atraid		ENSMUSG00000013622	88.9388	-0.318909	0.508843	-0.626733	0.530834	0.793075	Atraid
ENSMUSG00000013629	36.7667	-0.495029	0.497465	-0.995103	0.319686	0.632999	Cad		ENSMUSG00000013629	36.7667	-0.912792	0.887149	-1.02891	0.303524	0.764826	Cad
ENSMUSG00000013646	5.32247	-0.912154	0.717987	-1.27043	0.203931	0.632999	Sh3bp5l		ENSMUSG00000013646	5.32247	-3.40688	1.88008	-1.81209	0.0699716	0.764826	Sh3bp5l
ENSMUSG00000013662	3073.46	0.556398	0.277545	2.00472	0.0449935	0.632999	Atad1		ENSMUSG00000013662	3073.46	-0.0471824	0.453902	-0.103948	0.91721	1	Atad1
ENSMUSG00000013663	491.639	-0.315628	0.308944	-1.02163	0.306954	0.632999	Pten		ENSMUSG00000013663	491.639	-0.544428	0.508017	-1.07167	0.283867	0.764826	Pten
ENSMUSG00000013701	17.562	0.241718	0.463016	0.522052	0.601634	0.735079	Timm23		ENSMUSG00000013701	17.562	-1.19855	0.871541	-1.37521	0.169067	0.764826	Timm23
ENSMUSG00000013736	855.399	-0.0197679	0.297282	-0.0664954	0.946983	0.965028	Trnt1		ENSMUSG00000013736	855.399	-0.252226	0.486984	-0.517934	0.604504	0.824412	Trnt1
ENSMUSG00000013766	1.39417	-1.05913	1.40611	-0.753236	0.451308	NA	Ly6g6e		ENSMUSG00000013766	1.39417	-1.1424	2.28183	-0.500651	0.616617	NA	Ly6g6e
ENSMUSG00000013787	16.3049	-0.512156	0.520641	-0.983703	0.325261	0.632999	Ehmt2		ENSMUSG00000013787	16.3049	-0.557054	1.08677	-0.512577	0.608247	0.825955	Ehmt2
ENSMUSG00000013822	1315.88	0.964259	0.275145	3.50455	0.000457383	0.0315826	Elof1		ENSMUSG00000013822	1315.88	0.378461	0.450019	0.84099	0.400354	0.764826	Elof1
ENSMUSG00000013833	24.2774	-0.350041	0.583939	-0.599448	0.548874	0.706815	Med16		ENSMUSG00000013833	24.2774	-0.609683	1.06077	-0.574757	0.565456	0.80592	Med16
ENSMUSG00000013858	372.015	-0.213513	0.329728	-0.647543	0.51728	0.691784	Tmem259		ENSMUSG00000013858	372.015	-0.507184	0.543284	-0.933553	0.350535	0.764826	Tmem259
ENSMUSG00000013878	219.516	-0.351055	0.301888	-1.16286	0.244884	0.632999	Rnf170		ENSMUSG00000013878	219.516	-0.925459	0.505987	-1.82902	0.0673972	0.764826	Rnf170
ENSMUSG00000013921	17.5526	-0.725646	0.644144	-1.12653	0.259943	0.632999	Clip3		ENSMUSG00000013921	17.5526	-0.350564	1.13529	-0.308789	0.757482	0.909951	Clip3
ENSMUSG00000013928	2.82022	-0.493478	1.17933	-0.41844	0.675626	0.781828	Thap8		ENSMUSG00000013928	2.82022	0.716955	2.13652	0.335571	0.737194	0.89781	Thap8
ENSMUSG00000013973	2339.71	0.762244	0.266253	2.86285	0.00419846	0.184698	Dedd		ENSMUSG00000013973	2339.71	0.100857	0.43573	0.231467	0.816952	0.944083	Dedd
ENSMUSG00000013974	4.96315	-0.640898	0.820193	-0.781399	0.434568	0.654571	Mcemp1		ENSMUSG00000013974	4.96315	-0.521258	1.295	-0.402517	0.687304	0.869514	Mcemp1
ENSMUSG00000013997	630.488	-0.266454	0.317403	-0.839481	0.401199	0.64573	Nit1		ENSMUSG00000013997	630.488	-0.463704	0.52171	-0.888816	0.374102	0.764826	Nit1
ENSMUSG00000014030	190.96	-0.447303	0.372052	-1.20226	0.229263	0.632999	Pax5		ENSMUSG00000014030	190.96	-0.99713	0.620453	-1.6071	0.108032	0.764826	Pax5
ENSMUSG00000014039	9.75715	-0.529498	0.719518	-0.735907	0.461787	0.665066	Prdm15		ENSMUSG00000014039	9.75715	-0.138597	1.39253	-0.0995294	0.920718	1	Prdm15
ENSMUSG00000014074	1672.7	0.0364095	0.293732	0.123955	0.901351	0.932226	Rnf168		ENSMUSG00000014074	1672.7	-0.380315	0.481118	-0.790483	0.429246	0.764826	Rnf168
ENSMUSG00000014075	46.3674	-0.539884	0.327815	-1.64692	0.0995754	0.632999	Tctex1d2		ENSMUSG00000014075	46.3674	-0.955524	0.555955	-1.71871	0.0856677	0.764826	Tctex1d2
ENSMUSG00000014077	333.675	-0.195033	0.35519	-0.549095	0.58294	0.724368	Chp1		ENSMUSG00000014077	333.675	-0.414981	0.589316	-0.704174	0.481324	0.774854	Chp1
ENSMUSG00000014158	25.8514	-0.57043	0.556574	-1.0249	0.305413	0.632999	Trpv4		ENSMUSG00000014158	25.8514	-0.560663	0.973538	-0.575903	0.564681	0.80592	Trpv4
ENSMUSG00000014164	40.9118	-0.51893	0.497692	-1.04267	0.2971	0.632999	Klhl3		ENSMUSG00000014164	40.9118	-0.648548	0.840137	-0.771955	0.440141	0.765575	Klhl3
ENSMUSG00000014177	490.381	-0.0775496	0.316674	-0.244887	0.806544	0.866707	Tvp23b		ENSMUSG00000014177	490.381	-0.429123	0.5216	-0.822705	0.410676	0.764826	Tvp23b
ENSMUSG00000014195	834.261	0.0704322	0.312931	0.225072	0.821923	0.877644	Dnajc7		ENSMUSG00000014195	834.261	-0.262537	0.512518	-0.51225	0.608476	0.825985	Dnajc7
ENSMUSG00000014226	21.0752	-0.710462	0.520169	-1.36583	0.171992	0.632999	Cacybp		ENSMUSG00000014226	21.0752	-0.880882	0.902425	-0.976128	0.329001	0.764826	Cacybp
ENSMUSG00000014232	200.869	-0.40851	0.361566	-1.12984	0.258545	0.632999	Cluap1		ENSMUSG00000014232	200.869	-0.221043	0.598226	-0.369497	0.711757	0.88304	Cluap1
ENSMUSG00000014243	40.2255	-0.306066	0.296584	-1.03197	0.302085	0.632999	Zswim7		ENSMUSG00000014243	40.2255	-0.499593	0.48126	-1.03809	0.299227	0.764826	Zswim7
ENSMUSG00000014245	26.5183	-0.552234	0.292069	-1.89077	0.0586556	0.632999	Pigl		ENSMUSG00000014245	26.5183	-1.31279	0.560236	-2.34328	0.0191149	0.54779	Pigl
ENSMUSG00000014294	147.208	0.2094	0.217411	0.963153	0.335471	0.632999	Ndufa2		ENSMUSG00000014294	147.208	-0.185735	0.37482	-0.495531	0.620225	0.834431	Ndufa2
ENSMUSG00000014301	28.5935	-0.108507	0.365789	-0.296639	0.766742	0.839276	Pam16		ENSMUSG00000014301	28.5935	-0.291561	0.642742	-0.453621	0.650102	0.848909	Pam16
ENSMUSG00000014303	3.51162	-0.703936	0.860739	-0.817827	0.413456	0.648889	Glis2		ENSMUSG00000014303	3.51162	0	2.07888	0	1	1	Glis2
ENSMUSG00000014313	116.109	-0.119403	0.419183	-0.284847	0.775761	0.845285	Cox6c		ENSMUSG00000014313	116.109	-0.043239	0.679823	-0.0636034	0.949286	1	Cox6c
ENSMUSG00000014329	60.8878	-0.397039	0.390089	-1.01782	0.308765	0.632999	Bicc1		ENSMUSG00000014329	60.8878	-0.735823	0.654984	-1.12342	0.261258	0.764826	Bicc1
ENSMUSG00000014349	177.095	-0.396804	0.359666	-1.10326	0.269916	0.632999	Ube2z		ENSMUSG00000014349	177.095	-0.507948	0.613912	-0.827394	0.408014	0.764826	Ube2z
ENSMUSG00000014353	893.609	-0.215577	0.317463	-0.67906	0.4971	0.681612	Tmem87b		ENSMUSG00000014353	893.609	-0.38098	0.522067	-0.729753	0.465541	0.771388	Tmem87b
ENSMUSG00000014355	1499.95	-0.168956	0.359659	-0.469767	0.638522	0.758163	Anapc1		ENSMUSG00000014355	1499.95	-0.525743	0.590136	-0.890885	0.372991	0.764826	Anapc1
ENSMUSG00000014361	117.048	-0.554154	0.419808	-1.32002	0.186829	0.632999	Mertk		ENSMUSG00000014361	117.048	-0.645145	0.711169	-0.907161	0.364322	0.764826	Mertk
ENSMUSG00000014402	416.983	0.223988	0.314792	0.711543	0.476748	0.672365	Tsg101		ENSMUSG00000014402	416.983	-0.309895	0.516863	-0.59957	0.548793	0.799207	Tsg101
ENSMUSG00000014418	246.848	-0.39344	0.333032	-1.18139	0.237449	0.632999	Hps5		ENSMUSG00000014418	246.848	-0.535106	0.559808	-0.955874	0.339136	0.764826	Hps5
ENSMUSG00000014426	823.328	-0.251547	0.329363	-0.763738	0.445023	0.658303	Map3k4		ENSMUSG00000014426	823.328	-0.451925	0.541835	-0.834064	0.404245	0.764826	Map3k4
ENSMUSG00000014444	85.1716	-0.477492	0.378972	-1.25997	0.207682	0.632999	Piezo1		ENSMUSG00000014444	85.1716	-0.714897	0.647963	-1.1033	0.269897	0.764826	Piezo1
ENSMUSG00000014470	234.35	-0.382332	0.343955	-1.11158	0.266321	0.632999	Rnf166		ENSMUSG00000014470	234.35	-0.522099	0.571138	-0.914139	0.360644	0.764826	Rnf166
ENSMUSG00000014496	1233.69	-0.206884	0.31448	-0.657862	0.510627	0.688391	Ankrd28		ENSMUSG00000014496	1233.69	-0.469814	0.517341	-0.908132	0.363809	0.764826	Ankrd28
ENSMUSG00000014498	363.358	-0.433484	0.41183	-1.05258	0.292533	0.632999	Ankrd52		ENSMUSG00000014498	363.358	-0.49581	0.685677	-0.723096	0.469621	0.772376	Ankrd52
ENSMUSG00000014503	9283.89	1.9131	0.259238	7.3797	1.58648e-13	6.33237e-11	Pkd2l2		ENSMUSG00000014503	9283.89	0.972688	0.423507	2.29675	0.0216331	0.564936	Pkd2l2
ENSMUSG00000014504	106.823	-0.42652	0.295856	-1.44165	0.149402	0.632999	Srp19		ENSMUSG00000014504	106.823	-0.356158	0.482779	-0.737724	0.460682	0.77065	Srp19
ENSMUSG00000014547	137.21	-0.483299	0.38376	-1.25938	0.207894	0.632999	Wdfy2		ENSMUSG00000014547	137.21	-0.323276	0.641587	-0.503869	0.614353	0.830286	Wdfy2
ENSMUSG00000014550	271.765	-0.363563	0.383764	-0.94736	0.343455	0.632999	Rbsn		ENSMUSG00000014550	271.765	-0.643307	0.647566	-0.993423	0.320504	0.764826	Rbsn
ENSMUSG00000014551	397.381	-0.13107	0.284316	-0.461001	0.644798	0.761798	Mrps25		ENSMUSG00000014551	397.381	-0.27399	0.466835	-0.586909	0.557265	0.802845	Mrps25
ENSMUSG00000014554	182.275	-0.260158	0.291329	-0.893005	0.371855	0.636396	Dguok		ENSMUSG00000014554	182.275	-0.65115	0.507132	-1.28399	0.199147	0.764826	Dguok
ENSMUSG00000014592	2059.82	-0.0511604	0.270508	-0.189127	0.849993	0.896561	Camta1		ENSMUSG00000014592	2059.82	-0.35547	0.442278	-0.803725	0.421556	0.764826	Camta1
ENSMUSG00000014599	575.863	-0.278354	0.340638	-0.817156	0.413839	0.648889	Csf1		ENSMUSG00000014599	575.863	-0.480913	0.562452	-0.855029	0.392535	0.764826	Csf1
ENSMUSG00000014601	541.332	-0.199264	0.341138	-0.584116	0.559142	0.711426	Strip1		ENSMUSG00000014601	541.332	-0.452989	0.564794	-0.802044	0.422528	0.764826	Strip1
ENSMUSG00000014606	57.9931	-0.49928	0.380164	-1.31333	0.189072	0.632999	Slc25a11		ENSMUSG00000014606	57.9931	-0.550318	0.663988	-0.828807	0.407214	0.764826	Slc25a11
ENSMUSG00000014633	219.15	-0.177729	0.271142	-0.655483	0.512157	0.689511	Cmc2		ENSMUSG00000014633	219.15	-0.471256	0.449438	-1.04854	0.294388	0.764826	Cmc2
ENSMUSG00000014668	415.352	-0.238161	0.315264	-0.755431	0.44999	0.661331	Chfr		ENSMUSG00000014668	415.352	-0.705768	0.521413	-1.35357	0.175874	0.764826	Chfr
ENSMUSG00000014725	10.0288	-0.541779	0.643097	-0.842453	0.399534	0.645327	Adam28		ENSMUSG00000014725	10.0288	-0.680901	1.06279	-0.640671	0.521736	0.790117	Adam28
ENSMUSG00000014748	88.3537	-0.55174	0.33056	-1.66911	0.095096	0.632999	Tex261		ENSMUSG00000014748	88.3537	-0.7132	0.55035	-1.2959	0.195009	0.764826	Tex261
ENSMUSG00000014763	204.956	-0.361901	0.350402	-1.03282	0.30169	0.632999	Fam120b		ENSMUSG00000014763	204.956	-0.497041	0.592329	-0.839129	0.401397	0.764826	Fam120b
ENSMUSG00000014767	931.015	-0.0334499	0.281776	-0.118711	0.905504	0.934808	Tbp		ENSMUSG00000014767	931.015	-0.284825	0.462408	-0.615959	0.537921	0.795635	Tbp
ENSMUSG00000014769	534.93	0.338451	0.246829	1.3712	0.170313	0.632999	Psmb1		ENSMUSG00000014769	534.93	-0.161529	0.414869	-0.389348	0.697019	0.87518	Psmb1
ENSMUSG00000014771	180.237	-0.216217	0.317989	-0.679951	0.496535	0.681352	Pdcd2		ENSMUSG00000014771	180.237	-0.507328	0.53311	-0.951638	0.34128	0.764826	Pdcd2
ENSMUSG00000014773	2.51325	-0.663751	1.90051	-0.34925	0.726902	0.814164	Dll1		ENSMUSG00000014773	2.51325	0	3.43693	0	1	1	Dll1
ENSMUSG00000014776	4.15462	-0.623447	0.693679	-0.898755	0.368783	0.636068	Nol3		ENSMUSG00000014776	4.15462	-4.22552	1.92129	-2.19931	0.0278557	0.600903	Nol3
ENSMUSG00000014778	35.6149	-0.411473	0.418165	-0.983997	0.325117	0.632999	Fhod1		ENSMUSG00000014778	35.6149	-0.180801	0.799477	-0.22615	0.821085	0.947078	Fhod1
ENSMUSG00000014782	11.7498	-0.500978	0.564827	-0.886958	0.375102	0.636966	Plekhg4		ENSMUSG00000014782	11.7498	0.198497	1.34967	0.147071	0.883076	0.982602	Plekhg4
ENSMUSG00000014786	6.7581	-0.609519	0.870594	-0.700118	0.483854	0.675999	Slc9a5		ENSMUSG00000014786	6.7581	0.907532	1.68714	0.537913	0.590637	0.818192	Slc9a5
ENSMUSG00000014791	1.47043	-0.444576	1.28109	-0.34703	0.728569	NA	Elmo3		ENSMUSG00000014791	1.47043	0	2.48192	0	1	NA	Elmo3
ENSMUSG00000014837	15.7122	-0.564223	0.400833	-1.40762	0.159242	0.632999	4931428F04Rik		ENSMUSG00000014837	15.7122	-0.130865	0.796606	-0.164278	0.869512	0.976034	4931428F04Rik
ENSMUSG00000014846	6.86441	-0.4843	0.641077	-0.755448	0.44998	0.661331	Tppp3		ENSMUSG00000014846	6.86441	-3.35527	1.56763	-2.14035	0.0323267	0.622554	Tppp3
ENSMUSG00000014850	985.065	-0.161281	0.291208	-0.553833	0.579693	0.722569	Msh3		ENSMUSG00000014850	985.065	-0.442964	0.477261	-0.928138	0.353336	0.764826	Msh3
ENSMUSG00000014856	20.3407	-0.460531	0.596128	-0.772538	0.439796	0.65596	Tmem208		ENSMUSG00000014856	20.3407	0.365875	1.25202	0.292227	0.770113	0.917263	Tmem208
ENSMUSG00000014859	972.828	0.144959	0.324658	0.446497	0.655239	0.768122	E2f4		ENSMUSG00000014859	972.828	-0.254981	0.532824	-0.478547	0.632261	0.838814	E2f4
ENSMUSG00000014867	3356.87	0.78552	0.315231	2.49188	0.0127068	0.391139	Surf4		ENSMUSG00000014867	3356.87	-0.0507651	0.515853	-0.09841	0.921607	1	Surf4
ENSMUSG00000014873	34.2647	-0.553679	0.396864	-1.39514	0.162975	0.632999	Surf2		ENSMUSG00000014873	34.2647	-0.735333	0.666358	-1.10351	0.269805	0.764826	Surf2
ENSMUSG00000014905	86.7119	-0.431538	0.340779	-1.26633	0.205396	0.632999	Dnajb9		ENSMUSG00000014905	86.7119	-0.474331	0.577545	-0.821287	0.411483	0.764826	Dnajb9
ENSMUSG00000014907	76.2272	-0.563653	0.311596	-1.80892	0.0704632	0.632999	Naf1		ENSMUSG00000014907	76.2272	-0.936107	0.550208	-1.70137	0.0888736	0.764826	Naf1
ENSMUSG00000014932	843.419	-0.232038	0.298514	-0.777308	0.436977	0.655186	Yes1		ENSMUSG00000014932	843.419	-0.572799	0.491248	-1.16601	0.243611	0.764826	Yes1
ENSMUSG00000014956	869.455	-0.0872564	0.302521	-0.288431	0.773017	0.843578	Ppp1cb		ENSMUSG00000014956	869.455	-0.392647	0.497676	-0.788962	0.430134	0.764826	Ppp1cb
ENSMUSG00000014959	1828.35	0.453287	0.299936	1.51128	0.130717	0.632999	Gorasp2		ENSMUSG00000014959	1828.35	-0.244532	0.491379	-0.497644	0.618735	0.833277	Gorasp2
ENSMUSG00000015002	285.788	-0.434316	0.335776	-1.29347	0.195849	0.632999	Efr3a		ENSMUSG00000015002	285.788	-0.553282	0.557527	-0.992388	0.321008	0.764826	Efr3a
ENSMUSG00000015013	46.2961	-0.545186	0.404949	-1.34631	0.178204	0.632999	Trappc2l		ENSMUSG00000015013	46.2961	-0.571542	0.672385	-0.850022	0.395313	0.764826	Trappc2l
ENSMUSG00000015016	41.2651	-0.428538	0.437148	-0.980304	0.326936	0.632999	Acsf3		ENSMUSG00000015016	41.2651	-0.535278	0.754646	-0.70931	0.478132	0.774665	Acsf3
ENSMUSG00000015023	1526.07	0.58109	0.324182	1.79248	0.0730555	0.632999	Ddx19a		ENSMUSG00000015023	1526.07	-0.0719038	0.530304	-0.13559	0.892146	0.98838	Ddx19a
ENSMUSG00000015027	49.6805	-0.521404	0.327992	-1.58968	0.111906	0.632999	Galns		ENSMUSG00000015027	49.6805	-0.301672	0.627393	-0.480834	0.630635	0.838369	Galns
ENSMUSG00000015053	3.67827	-0.512248	1.02474	-0.49988	0.617159	0.744001	Gata2		ENSMUSG00000015053	3.67827	-2.88507	2.12878	-1.35527	0.175332	0.764826	Gata2
ENSMUSG00000015083	11.7653	-0.689101	0.527242	-1.30699	0.191215	0.632999	C8g		ENSMUSG00000015083	11.7653	-3.2446	1.72262	-1.88353	0.0596284	0.751626	C8g
ENSMUSG00000015085	17.9656	-0.681756	0.585781	-1.16384	0.244488	0.632999	Entpd2		ENSMUSG00000015085	17.9656	-0.391248	1.09794	-0.356347	0.721581	0.888452	Entpd2
ENSMUSG00000015087	198.518	-0.467963	0.377495	-1.23965	0.215103	0.632999	Rabl6		ENSMUSG00000015087	198.518	-0.776504	0.631783	-1.22907	0.219046	0.764826	Rabl6
ENSMUSG00000015090	4.18128	-0.946546	1.19674	-0.790938	0.42898	0.653446	Ptgds		ENSMUSG00000015090	4.18128	-0.448662	1.84351	-0.243373	0.807716	0.937867	Ptgds
ENSMUSG00000015092	72.387	-0.354862	0.276598	-1.28295	0.199508	0.632999	Edf1		ENSMUSG00000015092	72.387	-0.350805	0.459703	-0.763112	0.445396	0.768751	Edf1
ENSMUSG00000015093	2.49955	-0.153037	1.16387	-0.13149	0.895388	0.928053	Clic3		ENSMUSG00000015093	2.49955	0.718932	1.96084	0.366645	0.713884	0.883881	Clic3
ENSMUSG00000015094	24.5933	-0.445917	0.388936	-1.1465	0.251587	0.632999	Npdc1		ENSMUSG00000015094	24.5933	-0.331721	0.674968	-0.491462	0.6231	0.835605	Npdc1
ENSMUSG00000015095	71.4764	-0.696431	0.36634	-1.90105	0.057295	0.632999	Fbxw5		ENSMUSG00000015095	71.4764	-0.654818	0.630448	-1.03866	0.298965	0.764826	Fbxw5
ENSMUSG00000015112	101.726	-0.440626	0.388144	-1.13521	0.256287	0.632999	Slc25a13		ENSMUSG00000015112	101.726	-0.241603	0.661817	-0.36506	0.715067	0.884723	Slc25a13
ENSMUSG00000015120	98.4189	-0.551102	0.280043	-1.96792	0.0490771	0.632999	Ube2i		ENSMUSG00000015120	98.4189	-0.890944	0.46814	-1.90316	0.0570202	0.745295	Ube2i
ENSMUSG00000015126	85.24	-0.233973	0.320836	-0.729261	0.465842	0.667573	Tsr3		ENSMUSG00000015126	85.24	-0.170024	0.56503	-0.300911	0.763482	0.913249	Tsr3
ENSMUSG00000015127	13.1351	-0.594124	0.559618	-1.06166	0.28839	0.632999	Unkl		ENSMUSG00000015127	13.1351	-1.00926	1.12994	-0.893196	0.371752	0.764826	Unkl
ENSMUSG00000015133	3.64071	-0.504579	0.899379	-0.561031	0.574776	0.719405	Lrrk1		ENSMUSG00000015133	3.64071	-2.10217	1.52448	-1.37894	0.167914	0.764826	Lrrk1
ENSMUSG00000015143	775.598	-0.243092	0.329527	-0.737701	0.460696	0.664841	Actn1		ENSMUSG00000015143	775.598	-0.521171	0.542121	-0.961356	0.336373	0.764826	Actn1
ENSMUSG00000015149	90.9864	-0.511915	0.334529	-1.53025	0.125954	0.632999	Sirt2		ENSMUSG00000015149	90.9864	-0.388652	0.546967	-0.710558	0.477358	0.774571	Sirt2
ENSMUSG00000015165	278.169	-0.335409	0.337971	-0.992418	0.320994	0.632999	Hnrnpl		ENSMUSG00000015165	278.169	-0.403185	0.567051	-0.711022	0.477071	0.774571	Hnrnpl
ENSMUSG00000015176	1248.81	-0.0439282	0.317922	-0.138173	0.890104	0.924919	Nolc1		ENSMUSG00000015176	1248.81	-0.53721	0.520123	-1.03285	0.301674	0.764826	Nolc1
ENSMUSG00000015189	4.86022	-0.760782	0.856864	-0.887867	0.374612	0.636966	Casd1		ENSMUSG00000015189	4.86022	-0.737278	1.66551	-0.442674	0.658001	0.853071	Casd1
ENSMUSG00000015202	173.654	-0.522025	0.338632	-1.54157	0.123179	0.632999	Cnksr3		ENSMUSG00000015202	173.654	-1.14962	0.573647	-2.00405	0.0450648	0.688307	Cnksr3
ENSMUSG00000015214	2.71828	-0.572208	1.18673	-0.482173	0.629683	0.752666	Mtmr1		ENSMUSG00000015214	2.71828	-0.945957	2.18116	-0.433694	0.664511	0.856407	Mtmr1
ENSMUSG00000015217	40.8211	0.44815	0.327943	1.36655	0.171766	0.632999	Hmgb3		ENSMUSG00000015217	40.8211	-1.01417	0.607657	-1.66899	0.0951198	0.764826	Hmgb3
ENSMUSG00000015222	296.332	-0.516738	0.295289	-1.74994	0.0801284	0.632999	Map2		ENSMUSG00000015222	296.332	-0.605184	0.489143	-1.23724	0.216	0.764826	Map2
ENSMUSG00000015243	5.86155	-0.137815	0.845252	-0.163047	0.870482	0.910642	Abca1		ENSMUSG00000015243	5.86155	0.396597	1.5193	0.261039	0.794063	0.930602	Abca1
ENSMUSG00000015289	32.0581	-0.71103	0.378282	-1.87963	0.0601584	0.632999	Lage3		ENSMUSG00000015289	32.0581	-0.767994	0.588559	-1.30487	0.191937	0.764826	Lage3
ENSMUSG00000015290	54.3554	-0.435411	0.321854	-1.35282	0.176113	0.632999	Ubl4a		ENSMUSG00000015290	54.3554	-0.669724	0.521654	-1.28385	0.199195	0.764826	Ubl4a
ENSMUSG00000015291	128.019	-0.563788	0.388358	-1.45172	0.146578	0.632999	Gdi1		ENSMUSG00000015291	128.019	-0.32659	0.647407	-0.504459	0.613939	0.829936	Gdi1
ENSMUSG00000015305	1062.84	-0.240424	0.313693	-0.766432	0.443419	0.657164	Sash1		ENSMUSG00000015305	1062.84	-0.477766	0.514401	-0.928782	0.353002	0.764826	Sash1
ENSMUSG00000015312	7.69909	-0.665495	0.677873	-0.98174	0.326228	0.632999	Gadd45b		ENSMUSG00000015312	7.69909	-4.09374	1.51135	-2.70867	0.00675541	0.316984	Gadd45b
ENSMUSG00000015316	99.0594	-0.554377	0.349612	-1.58569	0.112809	0.632999	Slamf1		ENSMUSG00000015316	99.0594	-0.500242	0.59072	-0.846834	0.397088	0.764826	Slamf1
ENSMUSG00000015335	74.3702	-0.399257	0.298178	-1.33899	0.180574	0.632999	Zdhhc12		ENSMUSG00000015335	74.3702	-0.89886	0.505853	-1.77692	0.0755819	0.764826	Zdhhc12
ENSMUSG00000015337	24.1933	-0.567915	0.522047	-1.08786	0.276656	0.632999	Endog		ENSMUSG00000015337	24.1933	0.241774	0.959542	0.251968	0.801065	0.933931	Endog
ENSMUSG00000015340	7.23883	-0.973085	0.947614	-1.02688	0.304477	0.632999	Cybb		ENSMUSG00000015340	7.23883	-0.836105	1.54074	-0.542664	0.587361	0.816569	Cybb
ENSMUSG00000015341	442.886	0.330506	0.266247	1.24135	0.214476	0.632999	Golga7		ENSMUSG00000015341	442.886	-0.280901	0.444257	-0.632294	0.527195	0.791416	Golga7
ENSMUSG00000015342	81.6295	-0.420365	0.36247	-1.15972	0.246162	0.632999	Xk		ENSMUSG00000015342	81.6295	-0.567128	0.62059	-0.913854	0.360793	0.764826	Xk
ENSMUSG00000015354	22.1195	-0.505494	0.54036	-0.935476	0.349543	0.632999	Pcolce2		ENSMUSG00000015354	22.1195	-0.547591	1.03598	-0.528574	0.597101	0.821002	Pcolce2
ENSMUSG00000015355	4.36542	-0.508209	1.1354	-0.447605	0.654438	0.767459	Cd48		ENSMUSG00000015355	4.36542	-4.22552	2.42022	-1.74592	0.0808243	0.764826	Cd48
ENSMUSG00000015357	422.539	-0.271465	0.302029	-0.898804	0.368757	0.636068	Clpx		ENSMUSG00000015357	422.539	-0.405757	0.497565	-0.815486	0.414794	0.764826	Clpx
ENSMUSG00000015363	1.44925	-0.599163	1.82989	-0.327432	0.743342	NA	Trabd		ENSMUSG00000015363	1.44925	0.0459216	3.02171	0.0151972	0.987875	NA	Trabd
ENSMUSG00000015365	56.605	-0.576189	0.453603	-1.27025	0.203996	0.632999	Mov10l1		ENSMUSG00000015365	56.605	-1.39204	0.792644	-1.75619	0.0790556	0.764826	Mov10l1
ENSMUSG00000015377	2.56198	-0.268757	1.22984	-0.218531	0.827016	0.881316	Dennd6b		ENSMUSG00000015377	2.56198	0	2.48504	0	1	1	Dennd6b
ENSMUSG00000015401	20.8501	-0.479391	0.467788	-1.0248	0.305456	0.632999	Cltrn		ENSMUSG00000015401	20.8501	0.0405765	0.783428	0.0517936	0.958693	1	Cltrn
ENSMUSG00000015405	11.5577	-0.836472	0.800208	-1.04532	0.295876	0.632999	Ace2		ENSMUSG00000015405	11.5577	-0.399184	1.34956	-0.295789	0.767391	0.91568	Ace2
ENSMUSG00000015461	214.707	-0.454322	0.407822	-1.11402	0.265271	0.632999	Atf6b		ENSMUSG00000015461	214.707	-0.352215	0.686031	-0.51341	0.607665	0.825955	Atf6b
ENSMUSG00000015467	1.89471	-1.33792	1.16934	-1.14416	0.252555	NA	Egfl8		ENSMUSG00000015467	1.89471	0	2.36489	0	1	1	Egfl8
ENSMUSG00000015468	1.22865	-0.276549	1.99072	-0.138919	0.889514	NA	Notch4		ENSMUSG00000015468	1.22865	0	3.46663	0	1	NA	Notch4
ENSMUSG00000015474	459.136	-0.074018	0.284134	-0.260503	0.794475	0.859098	Ppt2		ENSMUSG00000015474	459.136	-0.673179	0.480483	-1.40105	0.1612	0.764826	Ppt2
ENSMUSG00000015478	87.7002	-0.397284	0.326236	-1.21778	0.223308	0.632999	Rnf5		ENSMUSG00000015478	87.7002	-0.711327	0.539423	-1.31868	0.187276	0.764826	Rnf5
ENSMUSG00000015488	142.754	-0.866763	0.388808	-2.22928	0.0257952	0.624502	Cacfd1		ENSMUSG00000015488	142.754	-1.32124	0.640909	-2.06152	0.0392538	0.660547	Cacfd1
ENSMUSG00000015501	266.165	-0.530153	0.38852	-1.36455	0.172396	0.632999	Hivep2		ENSMUSG00000015501	266.165	-0.497381	0.656208	-0.757963	0.448473	0.768751	Hivep2
ENSMUSG00000015522	897.523	-0.116944	0.318554	-0.367108	0.713538	0.805648	Arnt		ENSMUSG00000015522	897.523	-0.493914	0.524985	-0.940815	0.3468	0.764826	Arnt
ENSMUSG00000015536	175.026	-0.365451	0.300179	-1.21744	0.223436	0.632999	Mocs2		ENSMUSG00000015536	175.026	-0.354275	0.49266	-0.719105	0.472076	0.772916	Mocs2
ENSMUSG00000015542	85.5593	-0.482871	0.383044	-1.26062	0.207448	0.632999	Nat9		ENSMUSG00000015542	85.5593	-1.10859	0.68697	-1.61375	0.106583	0.764826	Nat9
ENSMUSG00000015568	477.204	-0.405244	0.249388	-1.62496	0.104172	0.632999	Lpl		ENSMUSG00000015568	477.204	-0.738424	0.411643	-1.79384	0.0728381	0.764826	Lpl
ENSMUSG00000015575	265.962	0.153401	0.254987	0.601603	0.547439	0.706161	Atp6v0e		ENSMUSG00000015575	265.962	-0.320301	0.424081	-0.755283	0.450079	0.768751	Atp6v0e
ENSMUSG00000015597	709.301	-0.416838	0.339845	-1.22655	0.219991	0.632999	Zfp318		ENSMUSG00000015597	709.301	-0.712371	0.558143	-1.27632	0.201841	0.764826	Zfp318
ENSMUSG00000015599	45.9741	-0.574981	0.469481	-1.22471	0.220683	0.632999	Ttbk1		ENSMUSG00000015599	45.9741	-0.35719	0.786836	-0.453958	0.649859	0.848723	Ttbk1
ENSMUSG00000015605	706.944	0.0863367	0.343095	0.25164	0.801319	0.863418	Srf		ENSMUSG00000015605	706.944	-0.425239	0.565161	-0.752421	0.451798	0.768751	Srf
ENSMUSG00000015619	116.533	-0.6926	0.286309	-2.41907	0.0155604	0.449905	Gata3		ENSMUSG00000015619	116.533	-1.16829	0.471716	-2.47669	0.0132607	0.45572	Gata3
ENSMUSG00000015647	764.762	-0.423451	0.372005	-1.13829	0.254997	0.632999	Lama5		ENSMUSG00000015647	764.762	-0.545115	0.611345	-0.891666	0.372572	0.764826	Lama5
ENSMUSG00000015652	1.43808	-1.80843	1.50248	-1.20362	0.228735	NA	Steap1		ENSMUSG00000015652	1.43808	-2.05221	2.12625	-0.965175	0.334457	NA	Steap1
ENSMUSG00000015653	1552.86	0.0542822	0.291215	0.186399	0.852132	0.897486	Steap2		ENSMUSG00000015653	1552.86	-0.574034	0.478216	-1.20037	0.229997	0.764826	Steap2
ENSMUSG00000015656	445.389	0.873867	0.296879	2.94351	0.00324511	0.150442	Hspa8		ENSMUSG00000015656	445.389	-0.750872	0.502795	-1.4934	0.135334	0.764826	Hspa8
ENSMUSG00000015659	182.846	-0.482503	0.31753	-1.51955	0.128624	0.632999	Serac1		ENSMUSG00000015659	182.846	-0.306966	0.532458	-0.576507	0.564272	0.80587	Serac1
ENSMUSG00000015668	536.453	-0.0746552	0.274185	-0.27228	0.785407	0.852616	Pdzd11		ENSMUSG00000015668	536.453	-0.400339	0.450983	-0.887704	0.3747	0.764826	Pdzd11
ENSMUSG00000015671	753.79	0.673124	0.2396	2.80937	0.00496388	0.208827	Psma2		ENSMUSG00000015671	753.79	0.157508	0.393687	0.400085	0.689094	0.870027	Psma2
ENSMUSG00000015672	710.005	0.307801	0.219654	1.4013	0.161125	0.632999	Mrpl32		ENSMUSG00000015672	710.005	0.202931	0.358624	0.565862	0.571488	0.808931	Mrpl32
ENSMUSG00000015697	2455.84	0.31152	0.308481	1.00985	0.312567	0.632999	Setdb1		ENSMUSG00000015697	2455.84	-0.260644	0.504678	-0.516457	0.605536	0.824674	Setdb1
ENSMUSG00000015702	0.901151	-2.1082	1.65462	-1.27413	0.202617	NA	Anxa9		ENSMUSG00000015702	0.901151	1.09021	2.40683	0.452965	0.650574	NA	Anxa9
ENSMUSG00000015711	1075.16	0.141292	0.347451	0.406655	0.684262	0.787589	Prune1		ENSMUSG00000015711	1075.16	-0.381916	0.570879	-0.668995	0.503498	0.782105	Prune1
ENSMUSG00000015714	415.402	-0.113687	0.327971	-0.346637	0.728864	0.815136	Cers2		ENSMUSG00000015714	415.402	-0.191301	0.550709	-0.347372	0.728312	0.891597	Cers2
ENSMUSG00000015721	3670.6	0.5322	0.342893	1.55209	0.120641	0.632999	Nlrp5		ENSMUSG00000015721	3670.6	0.156335	0.560188	0.279076	0.780187	0.922726	Nlrp5
ENSMUSG00000015733	438.456	-0.265568	0.336384	-0.78948	0.429832	0.653518	Capza2		ENSMUSG00000015733	438.456	-0.637536	0.556532	-1.14555	0.251981	0.764826	Capza2
ENSMUSG00000015745	178.46	-0.30263	0.273343	-1.10715	0.268231	0.632999	Plekho1		ENSMUSG00000015745	178.46	-0.484087	0.464069	-1.04313	0.296886	0.764826	Plekho1
ENSMUSG00000015747	128.915	-0.56558	0.314281	-1.7996	0.071924	0.632999	Vps45		ENSMUSG00000015747	128.915	-0.436109	0.525342	-0.830144	0.406457	0.764826	Vps45
ENSMUSG00000015748	539.369	-0.277477	0.287822	-0.964057	0.335017	0.632999	Prpf3		ENSMUSG00000015748	539.369	-0.412088	0.472651	-0.871865	0.383282	0.764826	Prpf3
ENSMUSG00000015749	206.432	-0.375292	0.295047	-1.27197	0.203383	0.632999	Anp32e		ENSMUSG00000015749	206.432	-0.617593	0.507996	-1.21574	0.224082	0.764826	Anp32e
ENSMUSG00000015750	12.4602	-0.766684	0.613073	-1.25056	0.211096	0.632999	Aph1a		ENSMUSG00000015750	12.4602	-0.495672	1.40763	-0.352132	0.724739	0.890273	Aph1a
ENSMUSG00000015755	1241.7	-0.0660963	0.337971	-0.195568	0.844948	0.893288	Tab2		ENSMUSG00000015755	1241.7	-0.600289	0.55551	-1.08061	0.279871	0.764826	Tab2
ENSMUSG00000015757	796.93	-0.197892	0.29749	-0.665206	0.505919	0.685434	Ppil4		ENSMUSG00000015757	796.93	-0.33735	0.48683	-0.692952	0.48834	0.777061	Ppil4
ENSMUSG00000015759	1042.95	0.508509	0.27508	1.84859	0.0645176	0.632999	Cnih1		ENSMUSG00000015759	1042.95	-0.0288278	0.451051	-0.0639124	0.94904	1	Cnih1
ENSMUSG00000015766	2397.86	0.206951	0.320609	0.645494	0.518607	0.691915	Eps8		ENSMUSG00000015766	2397.86	-0.379177	0.524659	-0.722711	0.469857	0.772521	Eps8
ENSMUSG00000015776	548.291	0.0479253	0.317477	0.150957	0.88001	0.917869	Med22		ENSMUSG00000015776	548.291	-0.23295	0.522785	-0.445593	0.655891	0.852157	Med22
ENSMUSG00000015787	0.289953	0	4.26751	0	1	NA	Abo		ENSMUSG00000015787	0.289953	-0.614754	6.86186	-0.08959	0.928613	NA	Abo
ENSMUSG00000015790	228.346	-0.355025	0.305342	-1.16271	0.244946	0.632999	Surf1		ENSMUSG00000015790	228.346	-0.441343	0.505841	-0.872493	0.382939	0.764826	Surf1
ENSMUSG00000015804	1226.17	0.336307	0.323286	1.04028	0.298211	0.632999	Med28		ENSMUSG00000015804	1226.17	0.274049	0.528036	0.518996	0.603763	0.823914	Med28
ENSMUSG00000015806	90.866	-0.335092	0.3697	-0.906388	0.36473	0.635232	Qdpr		ENSMUSG00000015806	90.866	-0.50484	0.637683	-0.791679	0.428548	0.764826	Qdpr
ENSMUSG00000015812	201.988	-0.148313	0.241641	-0.613776	0.539363	0.701763	Gnrh1		ENSMUSG00000015812	201.988	0.0119133	0.390201	0.0305313	0.975643	1	Gnrh1
ENSMUSG00000015837	154.443	-0.553073	0.308124	-1.79497	0.0726589	0.632999	Sqstm1		ENSMUSG00000015837	154.443	-0.956684	0.515478	-1.85592	0.0634656	0.764826	Sqstm1
ENSMUSG00000015839	166.639	-0.314037	0.397398	-0.790232	0.429392	0.653461	Nfe2l2		ENSMUSG00000015839	166.639	-0.830814	0.66663	-1.24629	0.212658	0.764826	Nfe2l2
ENSMUSG00000015846	196.075	-0.421042	0.353802	-1.19005	0.234027	0.632999	Rxra		ENSMUSG00000015846	196.075	-0.383947	0.589964	-0.650797	0.515177	0.787396	Rxra
ENSMUSG00000015850	0.596368	-0.0210872	4.2292	-0.0049861	0.996022	NA	Adamtsl4		ENSMUSG00000015850	0.596368	0	6.96871	0	1	NA	Adamtsl4
ENSMUSG00000015869	413.688	-0.201392	0.321201	-0.626997	0.530661	0.697801	Prpsap1		ENSMUSG00000015869	413.688	-0.309093	0.529982	-0.583214	0.559749	0.803351	Prpsap1
ENSMUSG00000015879	2.74164	-0.77845	1.11617	-0.697431	0.485533	0.676308	Fam184b		ENSMUSG00000015879	2.74164	0.500734	1.96439	0.254905	0.798797	0.932503	Fam184b
ENSMUSG00000015880	4051.96	0.522828	0.276751	1.88916	0.05887	0.632999	Ncapg		ENSMUSG00000015880	4051.96	0.0237017	0.45226	0.0524072	0.958204	1	Ncapg
ENSMUSG00000015882	103.029	-0.442542	0.315384	-1.40319	0.160561	0.632999	Lcorl		ENSMUSG00000015882	103.029	-0.529538	0.545835	-0.970143	0.331975	0.764826	Lcorl
ENSMUSG00000015890	0.725804	-1.35358	2.28167	-0.593241	0.55302	NA	Amdhd1		ENSMUSG00000015890	0.725804	-0.0303077	3.62288	-0.00836564	0.993325	NA	Amdhd1
ENSMUSG00000015932	560.18	0.0709898	0.27555	0.25763	0.796693	0.860688	Dstn		ENSMUSG00000015932	560.18	-0.0769198	0.451365	-0.170416	0.864683	0.973189	Dstn
ENSMUSG00000015937	73.7343	-0.638087	0.264521	-2.41223	0.0158552	0.456806	Macroh2a1		ENSMUSG00000015937	73.7343	-0.662183	0.452137	-1.46456	0.14304	0.764826	Macroh2a1
ENSMUSG00000015942	6.171	-0.459215	0.63317	-0.725263	0.46829	0.668374	Gtf2ird2		ENSMUSG00000015942	6.171	-2.29958	1.4577	-1.57755	0.11467	0.764826	Gtf2ird2
ENSMUSG00000015943	87.6437	-0.285266	0.263502	-1.08259	0.278988	0.632999	Bola1		ENSMUSG00000015943	87.6437	-0.822397	0.469584	-1.75133	0.0798888	0.764826	Bola1
ENSMUSG00000015944	310.113	-0.33885	0.343762	-0.985712	0.324274	0.632999	Castor2		ENSMUSG00000015944	310.113	-0.283412	0.572469	-0.49507	0.620551	0.834436	Castor2
ENSMUSG00000015961	3592.32	0.737435	0.302149	2.44063	0.0146615	0.433097	Adss		ENSMUSG00000015961	3592.32	0.235309	0.493599	0.47672	0.633561	0.839295	Adss
ENSMUSG00000015966	248.238	-0.300169	0.339388	-0.884441	0.376458	0.636966	Il17rb		ENSMUSG00000015966	248.238	-0.647593	0.564913	-1.14636	0.251647	0.764826	Il17rb
ENSMUSG00000015968	155.213	-0.538373	0.294306	-1.82929	0.0673557	0.632999	Cacna1d		ENSMUSG00000015968	155.213	-0.674182	0.503623	-1.33866	0.18068	0.764826	Cacna1d
ENSMUSG00000015970	1045.65	-0.205403	0.376338	-0.545794	0.585207	0.725909	Chdh		ENSMUSG00000015970	1045.65	-0.425892	0.617446	-0.689764	0.490342	0.778009	Chdh
ENSMUSG00000015971	742.207	-0.0716623	0.289586	-0.247465	0.804548	0.86553	Actr8		ENSMUSG00000015971	742.207	-0.44696	0.476017	-0.938958	0.347752	0.764826	Actr8
ENSMUSG00000015980	7.76613	-0.715428	0.728015	-0.98271	0.32575	0.632999	Lrrc27		ENSMUSG00000015980	7.76613	-1.44911	1.28781	-1.12526	0.26048	0.764826	Lrrc27
ENSMUSG00000015981	80.3684	-0.224833	0.372547	-0.603503	0.546174	0.705512	Stk32c		ENSMUSG00000015981	80.3684	-1.59136	0.641477	-2.48078	0.0131094	0.451816	Stk32c
ENSMUSG00000015994	534.746	-0.051782	0.284146	-0.182238	0.855396	0.899882	Fnta		ENSMUSG00000015994	534.746	-0.40262	0.468694	-0.859024	0.390327	0.764826	Fnta
ENSMUSG00000016018	747.609	-0.279741	0.307015	-0.911162	0.36221	0.63514	Mtrex		ENSMUSG00000016018	747.609	-0.604023	0.505379	-1.19519	0.232014	0.764826	Mtrex
ENSMUSG00000016024	34.409	-0.372668	0.375428	-0.992649	0.320881	0.632999	Lbp		ENSMUSG00000016024	34.409	-0.408761	0.651891	-0.627039	0.530634	0.793075	Lbp
ENSMUSG00000016028	844.239	-0.294298	0.363863	-0.808816	0.418621	0.650296	Celsr1		ENSMUSG00000016028	844.239	-0.598587	0.598282	-1.00051	0.317063	0.764826	Celsr1
ENSMUSG00000016128	3302.26	0.250789	0.303406	0.826579	0.408476	0.64768	Stard13		ENSMUSG00000016128	3302.26	-0.506376	0.496986	-1.01889	0.308253	0.764826	Stard13
ENSMUSG00000016150	5.96661	-0.782186	0.862348	-0.907042	0.364384	0.635232	Tenm1		ENSMUSG00000016150	5.96661	-0.834543	1.43257	-0.582548	0.560198	0.803576	Tenm1
ENSMUSG00000016179	6.85727	-0.653492	0.779832	-0.837991	0.402036	0.646273	Camk1g		ENSMUSG00000016179	6.85727	-1.23442	1.41265	-0.873833	0.382209	0.764826	Camk1g
ENSMUSG00000016181	656.62	-0.1984	0.326687	-0.60731	0.543645	0.703594	Utp25		ENSMUSG00000016181	656.62	-0.591219	0.538414	-1.09807	0.272172	0.764826	Utp25
ENSMUSG00000016200	26.5503	-0.515921	0.34513	-1.49486	0.13495	0.632999	Syt14		ENSMUSG00000016200	26.5503	-0.9104	0.589464	-1.54445	0.122478	0.764826	Syt14
ENSMUSG00000016239	183.943	-0.42368	0.361012	-1.17359	0.24056	0.632999	Lonrf3		ENSMUSG00000016239	183.943	-0.444055	0.594738	-0.74664	0.455281	0.768751	Lonrf3
ENSMUSG00000016252	170.478	-0.162402	0.23872	-0.680305	0.496312	0.681296	Atp5e		ENSMUSG00000016252	170.478	-0.344888	0.384723	-0.896459	0.370007	0.764826	Atp5e
ENSMUSG00000016253	162.364	-0.480968	0.333489	-1.44223	0.149238	0.632999	Nelfcd		ENSMUSG00000016253	162.364	-1.24931	0.576993	-2.1652	0.0303724	0.617571	Nelfcd
ENSMUSG00000016257	153.901	-0.502584	0.289473	-1.7362	0.0825283	0.632999	Prelid3b		ENSMUSG00000016257	153.901	-0.629669	0.481774	-1.30698	0.191219	0.764826	Prelid3b
ENSMUSG00000016262	0.63977	-1.44955	2.61086	-0.555199	0.578758	NA	Sertad4		ENSMUSG00000016262	0.63977	0	4.36137	0	1	NA	Sertad4
ENSMUSG00000016308	791.698	0.0871489	0.26889	0.324105	0.745858	0.826575	Ube2a		ENSMUSG00000016308	791.698	-0.166972	0.441032	-0.378592	0.704991	0.879739	Ube2a
ENSMUSG00000016319	164.001	0.295567	0.325489	0.908071	0.363841	0.635232	Slc25a5		ENSMUSG00000016319	164.001	0.111949	0.541711	0.206659	0.836276	0.956685	Slc25a5
ENSMUSG00000016327	1.80555	-0.437432	1.34653	-0.32486	0.745287	NA	Atp1b4		ENSMUSG00000016327	1.80555	0	2.57971	0	1	1	Atp1b4
ENSMUSG00000016344	11.8652	-0.645138	0.71029	-0.908274	0.363733	0.635232	Ppdpf		ENSMUSG00000016344	11.8652	-0.179469	1.12236	-0.159904	0.872957	0.977857	Ppdpf
ENSMUSG00000016346	1.13517	-0.892137	1.5826	-0.563717	0.572946	NA	Kcnq2		ENSMUSG00000016346	1.13517	-2.35586	2.422	-0.97269	0.330707	NA	Kcnq2
ENSMUSG00000016356	1.73133	-0.762411	1.48825	-0.512285	0.608452	NA	Col20a1		ENSMUSG00000016356	1.73133	-2.35593	2.61611	-0.900547	0.367829	0.764826	Col20a1
ENSMUSG00000016382	15.6507	-0.506093	0.644248	-0.785556	0.432128	0.65443	Pls3		ENSMUSG00000016382	15.6507	0.967459	1.44715	0.668525	0.503798	0.782147	Pls3
ENSMUSG00000016386	10.866	-0.315036	0.862982	-0.365055	0.71507	0.806765	Mpped2		ENSMUSG00000016386	10.866	-0.416805	1.51174	-0.275712	0.782769	0.923906	Mpped2
ENSMUSG00000016409	141.581	-0.442547	0.263129	-1.68187	0.092595	0.632999	Nkap		ENSMUSG00000016409	141.581	-0.469635	0.444356	-1.05689	0.290562	0.764826	Nkap
ENSMUSG00000016427	19.9019	-0.524081	0.492916	-1.06323	0.287679	0.632999	Ndufa1		ENSMUSG00000016427	19.9019	-0.932152	0.807923	-1.15376	0.248597	0.764826	Ndufa1
ENSMUSG00000016458	2.47462	-0.331144	2.14059	-0.154698	0.87706	0.915375	Wt1		ENSMUSG00000016458	2.47462	1.25198	3.59515	0.348241	0.727659	0.891152	Wt1
ENSMUSG00000016477	5.62289	-0.336764	0.995874	-0.338159	0.735243	0.819524	E2f3		ENSMUSG00000016477	5.62289	-1.73118	1.67137	-1.03578	0.300303	0.764826	E2f3
ENSMUSG00000016481	213.109	-0.218306	0.284191	-0.768167	0.442388	0.656898	Cr1l		ENSMUSG00000016481	213.109	-0.383205	0.47519	-0.806425	0.419998	0.764826	Cr1l
ENSMUSG00000016487	234.326	-0.481578	0.365034	-1.31927	0.187079	0.632999	Ppfibp1		ENSMUSG00000016487	234.326	-0.724537	0.615193	-1.17774	0.2389	0.764826	Ppfibp1
ENSMUSG00000016495	2.36752	-0.785231	1.04313	-0.752764	0.451592	0.662212	Plgrkt		ENSMUSG00000016495	2.36752	0	2.24408	0	1	1	Plgrkt
ENSMUSG00000016496	7.83159	-0.841383	0.874806	-0.961794	0.336153	0.632999	Cd274		ENSMUSG00000016496	7.83159	0	2.15047	0	1	1	Cd274
ENSMUSG00000016503	189.008	-0.442514	0.252718	-1.75102	0.0799422	0.632999	Gtf3a		ENSMUSG00000016503	189.008	-0.947651	0.42524	-2.22851	0.0258465	0.589247	Gtf3a
ENSMUSG00000016510	537.158	-0.0738	0.274321	-0.269028	0.787908	0.854826	Mtif3		ENSMUSG00000016510	537.158	-0.340029	0.452375	-0.751652	0.45226	0.768751	Mtif3
ENSMUSG00000016520	3159.87	0.382152	0.289685	1.3192	0.187103	0.632999	Lnx2		ENSMUSG00000016520	3159.87	-0.280418	0.474098	-0.591478	0.5542	0.801157	Lnx2
ENSMUSG00000016524	0.975076	-0.130813	1.99467	-0.065581	0.947711	NA	Il19		ENSMUSG00000016524	0.975076	0	3.43264	0	1	NA	Il19
ENSMUSG00000016526	30.9882	-0.521993	0.441222	-1.18306	0.236785	0.632999	Dyrk3		ENSMUSG00000016526	30.9882	-0.883303	0.786995	-1.12238	0.261703	0.764826	Dyrk3
ENSMUSG00000016528	74.9685	-0.318335	0.601158	-0.529537	0.596433	0.732988	Mapkapk2		ENSMUSG00000016528	74.9685	-0.345095	0.984565	-0.350505	0.725959	0.890575	Mapkapk2
ENSMUSG00000016534	123.326	-0.492274	0.357063	-1.37868	0.167994	0.632999	Lamp2		ENSMUSG00000016534	123.326	-0.678123	0.613476	-1.10538	0.268996	0.764826	Lamp2
ENSMUSG00000016541	15.7549	-0.699847	0.524465	-1.3344	0.182073	0.632999	Atxn10		ENSMUSG00000016541	15.7549	-0.587677	0.999561	-0.587935	0.556576	0.802762	Atxn10
ENSMUSG00000016552	798.847	-0.204432	0.357537	-0.571777	0.567473	0.716148	Foxred2		ENSMUSG00000016552	798.847	-0.719416	0.591633	-1.21598	0.223991	0.764826	Foxred2
ENSMUSG00000016554	580.703	-0.0174604	0.307782	-0.0567299	0.95476	0.970415	Eif3d		ENSMUSG00000016554	580.703	-0.330103	0.508289	-0.649441	0.516054	0.787896	Eif3d
ENSMUSG00000016559	878.611	0.810917	0.280368	2.89233	0.00382392	0.171448	H3f3b		ENSMUSG00000016559	878.611	-0.13528	0.461173	-0.29334	0.769262	0.916703	H3f3b
ENSMUSG00000016619	1444.27	0.0590805	0.296875	0.199008	0.842257	0.891907	Nup50		ENSMUSG00000016619	1444.27	-0.246883	0.48642	-0.507551	0.611769	0.828718	Nup50
ENSMUSG00000016624	7.44839	-0.773512	0.751337	-1.02951	0.303238	0.632999	Phf21b		ENSMUSG00000016624	7.44839	-0.130309	1.30692	-0.0997071	0.920577	1	Phf21b
ENSMUSG00000016626	9353.22	1.39201	0.327088	4.25578	2.08323e-05	0.00221377	Nlrp14		ENSMUSG00000016626	9353.22	0.221989	0.534389	0.415406	0.677844	0.864773	Nlrp14
ENSMUSG00000016637	11.2412	-0.356596	0.677567	-0.52629	0.598687	0.733728	Ift27		ENSMUSG00000016637	11.2412	0.015575	1.27296	0.0122353	0.990238	1	Ift27
ENSMUSG00000016664	2410.36	0.522281	0.323041	1.61676	0.105929	0.632999	Pacsin2		ENSMUSG00000016664	2410.36	-0.490122	0.529625	-0.925414	0.354751	0.764826	Pacsin2
ENSMUSG00000016756	15.6555	-0.583937	0.704515	-0.82885	0.407189	0.647106	Cmah		ENSMUSG00000016756	15.6555	-1.48556	1.30882	-1.13503	0.256361	0.764826	Cmah
ENSMUSG00000016757	32.9641	-0.598223	0.499467	-1.19772	0.231026	0.632999	Ttll12		ENSMUSG00000016757	32.9641	-0.0980596	0.835082	-0.117425	0.906523	0.995974	Ttll12
ENSMUSG00000016758	41.34	-0.402098	0.416359	-0.965749	0.33417	0.632999	Bik		ENSMUSG00000016758	41.34	-0.647362	0.669913	-0.966337	0.333876	0.764826	Bik
ENSMUSG00000016763	8.26526	-0.730274	0.606148	-1.20478	0.228289	0.632999	Scube1		ENSMUSG00000016763	8.26526	-0.947394	1.03007	-0.919735	0.357711	0.764826	Scube1
ENSMUSG00000016831	82.8539	-0.524383	0.355438	-1.47531	0.140128	0.632999	Tox4		ENSMUSG00000016831	82.8539	-0.431009	0.616083	-0.699595	0.48418	0.776312	Tox4
ENSMUSG00000016833	178.52	0.096181	0.228525	0.420878	0.673844	0.780318	Mrps18c		ENSMUSG00000016833	178.52	-0.244832	0.390749	-0.62657	0.530941	0.793075	Mrps18c
ENSMUSG00000016918	6.01885	-0.165152	0.699719	-0.236026	0.813412	0.871724	Sulf1		ENSMUSG00000016918	6.01885	-0.924747	1.21373	-0.761903	0.446118	0.768751	Sulf1
ENSMUSG00000016921	112.002	-0.409868	0.345482	-1.18636	0.235478	0.632999	Srsf6		ENSMUSG00000016921	112.002	-0.482937	0.59881	-0.806494	0.419958	0.764826	Srsf6
ENSMUSG00000016933	218.019	-0.35426	0.369025	-0.959987	0.337062	0.632999	Plcg1		ENSMUSG00000016933	218.019	-0.712576	0.619606	-1.15005	0.250125	0.764826	Plcg1
ENSMUSG00000016940	39.9053	-0.570643	0.500419	-1.14033	0.254148	0.632999	Kctd2		ENSMUSG00000016940	39.9053	-0.526826	0.885168	-0.595171	0.551729	0.799784	Kctd2
ENSMUSG00000016946	213.968	-0.264752	0.329097	-0.80448	0.42112	0.651217	Kctd5		ENSMUSG00000016946	213.968	-0.578554	0.563975	-1.02585	0.304962	0.764826	Kctd5
ENSMUSG00000016984	969.981	-0.114057	0.318885	-0.357676	0.720586	0.810195	Etaa1		ENSMUSG00000016984	969.981	-0.405162	0.523309	-0.774232	0.438794	0.765413	Etaa1
ENSMUSG00000017009	5.2914	-0.495736	0.791893	-0.626014	0.531306	0.69812	Sdc4		ENSMUSG00000017009	5.2914	0	2.03833	0	1	1	Sdc4
ENSMUSG00000017119	1367.61	-0.0560731	0.311944	-0.179754	0.857346	0.901295	Nbr1		ENSMUSG00000017119	1367.61	-0.625136	0.513363	-1.21773	0.223328	0.764826	Nbr1
ENSMUSG00000017132	59.119	-0.693192	0.270825	-2.55956	0.0104804	0.346489	Cyth1		ENSMUSG00000017132	59.119	-0.681952	0.466349	-1.46232	0.143654	0.764826	Cyth1
ENSMUSG00000017144	28.1724	-0.374256	0.412436	-0.907428	0.364181	0.635232	Rnd3		ENSMUSG00000017144	28.1724	-0.626361	0.701649	-0.892698	0.372019	0.764826	Rnd3
ENSMUSG00000017146	1387.58	-0.231474	0.328457	-0.704732	0.480977	0.674654	Brca1		ENSMUSG00000017146	1387.58	-0.614765	0.539202	-1.14014	0.254229	0.764826	Brca1
ENSMUSG00000017167	879.328	-0.212367	0.387362	-0.54824	0.583527	0.724825	Cntnap1		ENSMUSG00000017167	879.328	-0.547536	0.635271	-0.861894	0.388746	0.764826	Cntnap1
ENSMUSG00000017176	5.24186	-0.626647	0.674724	-0.928746	0.353021	0.633964	Nt5c3b		ENSMUSG00000017176	5.24186	0	1.92173	0	1	1	Nt5c3b
ENSMUSG00000017188	8.12828	-0.833273	0.585725	-1.42264	0.154842	0.632999	Coa3		ENSMUSG00000017188	8.12828	0	1.87131	0	1	1	Coa3
ENSMUSG00000017195	14.0339	-0.640755	0.715869	-0.895073	0.370748	0.636068	Zpbp2		ENSMUSG00000017195	14.0339	-0.833562	1.22434	-0.680827	0.495981	0.779167	Zpbp2
ENSMUSG00000017210	342.829	-0.357424	0.378777	-0.943625	0.345361	0.632999	Med24		ENSMUSG00000017210	342.829	-0.501367	0.627011	-0.799614	0.423934	0.764826	Med24
ENSMUSG00000017221	660.946	0.00412291	0.312747	0.0131829	0.989482	0.992453	Psmd3		ENSMUSG00000017221	660.946	-0.535942	0.523281	-1.0242	0.305743	0.764826	Psmd3
ENSMUSG00000017264	822.215	-0.0716943	0.296935	-0.241448	0.809208	0.868926	Exosc10		ENSMUSG00000017264	822.215	-0.549677	0.48949	-1.12296	0.261455	0.764826	Exosc10
ENSMUSG00000017286	50.8396	-0.490339	0.263399	-1.86158	0.0626617	0.632999	Glod4		ENSMUSG00000017286	50.8396	-1.54056	0.528599	-2.91442	0.00356347	0.212157	Glod4
ENSMUSG00000017288	281.482	-0.299078	0.367444	-0.813943	0.415678	0.649286	Vps53		ENSMUSG00000017288	281.482	-0.336647	0.614748	-0.547618	0.583954	0.814426	Vps53
ENSMUSG00000017291	3451.63	-0.0190777	0.291551	-0.0654351	0.947828	0.965475	Taok1		ENSMUSG00000017291	3451.63	-0.319962	0.476753	-0.671127	0.502139	0.781155	Taok1
ENSMUSG00000017299	43.3284	-0.625598	0.39404	-1.58765	0.112365	0.632999	Dnttip1		ENSMUSG00000017299	43.3284	-0.755978	0.675599	-1.11897	0.263151	0.764826	Dnttip1
ENSMUSG00000017307	59.2993	-0.318136	0.352086	-0.903573	0.366222	0.635885	Acot8		ENSMUSG00000017307	59.2993	-0.0634761	0.625902	-0.101415	0.919221	1	Acot8
ENSMUSG00000017309	1.00686	-1.56649	2.18077	-0.718321	NA	NA	Cd300lg		ENSMUSG00000017309	1.00686	-0.196727	3.26087	-0.0603297	NA	NA	Cd300lg
ENSMUSG00000017314	3.47225	-0.413859	1.08367	-0.381905	0.702532	0.798343	Mpp2		ENSMUSG00000017314	3.47225	-4.22552	2.32875	-1.8145	0.0696002	0.764826	Mpp2
ENSMUSG00000017344	8.03396	-0.430951	0.552133	-0.780521	0.435084	0.654571	Vtn		ENSMUSG00000017344	8.03396	-1.59974	0.885591	-1.8064	0.0708552	0.764826	Vtn
ENSMUSG00000017376	518.526	-0.277882	0.299202	-0.928743	0.353022	0.633964	Nlk		ENSMUSG00000017376	518.526	-0.794375	0.492782	-1.61202	0.106958	0.764826	Nlk
ENSMUSG00000017386	613.864	-0.0197469	0.286494	-0.0689259	0.945049	0.964137	Traf4		ENSMUSG00000017386	613.864	-0.630298	0.47296	-1.33267	0.182641	0.764826	Traf4
ENSMUSG00000017404	50.8558	1.99029	0.331689	6.00046	1.96761e-09	4.44784e-07	Rpl19		ENSMUSG00000017404	50.8558	1.00765	0.580951	1.73448	0.0828321	0.764826	Rpl19
ENSMUSG00000017405	26.8037	-0.659099	0.585168	-1.12634	0.260021	0.632999	Nek8		ENSMUSG00000017405	26.8037	0.0264961	1.01955	0.025988	0.979267	1	Nek8
ENSMUSG00000017412	22.3975	-0.63518	0.373341	-1.70134	0.088879	0.632999	Cacnb4		ENSMUSG00000017412	22.3975	-0.871761	0.687384	-1.26823	0.204716	0.764826	Cacnb4
ENSMUSG00000017418	92.6972	-0.492179	0.309856	-1.58841	0.112194	0.632999	Arl5b		ENSMUSG00000017418	92.6972	-0.522598	0.537822	-0.971692	0.331204	0.764826	Arl5b
ENSMUSG00000017421	1313.91	0.23912	0.291716	0.819702	0.412386	0.648889	Zfp207		ENSMUSG00000017421	1313.91	-0.427555	0.479234	-0.892163	0.372305	0.764826	Zfp207
ENSMUSG00000017428	866.664	0.0702976	0.324101	0.2169	0.828286	0.882021	Psmd11		ENSMUSG00000017428	866.664	-0.446113	0.532178	-0.838276	0.401875	0.764826	Psmd11
ENSMUSG00000017446	1.35604	-0.233556	1.91805	-0.121767	0.903083	NA	C1qtnf1		ENSMUSG00000017446	1.35604	0	3.38249	0	1	NA	C1qtnf1
ENSMUSG00000017466	5.73789	-0.402585	0.749848	-0.536888	0.591345	0.729651	Timp2		ENSMUSG00000017466	5.73789	0	1.99984	0	1	1	Timp2
ENSMUSG00000017478	816.333	-0.105044	0.324541	-0.323671	0.746187	0.826711	Zc3h18		ENSMUSG00000017478	816.333	-0.698094	0.539132	-1.29485	0.195373	0.764826	Zc3h18
ENSMUSG00000017485	262.019	-0.468798	0.281953	-1.66268	0.0963767	0.632999	Top2b		ENSMUSG00000017485	262.019	-0.61934	0.468835	-1.32102	0.186495	0.764826	Top2b
ENSMUSG00000017491	30.6603	-0.365076	0.479302	-0.761684	0.446249	0.658865	Rarb		ENSMUSG00000017491	30.6603	0.0918859	0.896915	0.102447	0.918402	1	Rarb
ENSMUSG00000017499	662.623	-0.00451263	0.320225	-0.0140921	0.988757	0.991969	Cdc6		ENSMUSG00000017499	662.623	-0.461673	0.527107	-0.875862	0.381105	0.764826	Cdc6
ENSMUSG00000017548	4786.57	0.681801	0.291575	2.33834	0.0193696	0.522472	Suz12		ENSMUSG00000017548	4786.57	-0.087303	0.476483	-0.183224	0.854623	0.967372	Suz12
ENSMUSG00000017550	858.644	-0.333295	0.309298	-1.07759	0.281218	0.632999	Atad5		ENSMUSG00000017550	858.644	-0.484478	0.510756	-0.948552	0.342849	0.764826	Atad5
ENSMUSG00000017561	262.099	-0.342718	0.30808	-1.11243	0.265952	0.632999	Crlf3		ENSMUSG00000017561	262.099	-0.551162	0.506602	-1.08796	0.276614	0.764826	Crlf3
ENSMUSG00000017615	254.375	-0.431489	0.349602	-1.23423	0.217117	0.632999	Tnfaip1		ENSMUSG00000017615	254.375	-0.851535	0.581336	-1.46479	0.142979	0.764826	Tnfaip1
ENSMUSG00000017631	829.24	-0.277163	0.312217	-0.887726	0.374688	0.636966	Abr		ENSMUSG00000017631	829.24	-0.442426	0.512161	-0.863841	0.387675	0.764826	Abr
ENSMUSG00000017639	324.654	-0.449779	0.387169	-1.16171	0.245352	0.632999	Rab11fip4		ENSMUSG00000017639	324.654	-0.492536	0.639345	-0.770376	0.441077	0.766035	Rab11fip4
ENSMUSG00000017664	191.869	-0.352533	0.428788	-0.822161	0.410985	0.64876	Slc35c2		ENSMUSG00000017664	191.869	-0.475793	0.713735	-0.666624	0.505012	0.782552	Slc35c2
ENSMUSG00000017667	880.838	-0.245871	0.322591	-0.762175	0.445955	0.658788	Zfp334		ENSMUSG00000017667	880.838	-0.442133	0.532381	-0.830482	0.406266	0.764826	Zfp334
ENSMUSG00000017670	20.6378	-0.532463	0.402399	-1.32322	0.185762	0.632999	Elmo2		ENSMUSG00000017670	20.6378	-0.948842	0.827309	-1.1469	0.251422	0.764826	Elmo2
ENSMUSG00000017677	116.259	-0.350119	0.442914	-0.79049	0.429242	0.653446	Wsb1		ENSMUSG00000017677	116.259	-0.315238	0.752063	-0.419165	0.675096	0.862813	Wsb1
ENSMUSG00000017679	256.443	-0.502262	0.369463	-1.35944	0.174007	0.632999	Ttpal		ENSMUSG00000017679	256.443	-0.759235	0.616748	-1.23103	0.218312	0.764826	Ttpal
ENSMUSG00000017686	2555.6	0.390388	0.293011	1.33233	0.182751	0.632999	Rhot1		ENSMUSG00000017686	2555.6	-0.553673	0.480797	-1.15157	0.249496	0.764826	Rhot1
ENSMUSG00000017697	265.545	-0.291779	0.282665	-1.03224	0.301959	0.632999	Ada		ENSMUSG00000017697	265.545	-0.148474	0.462244	-0.321203	0.748056	0.903849	Ada
ENSMUSG00000017707	393.212	-0.301022	0.335968	-0.895983	0.370262	0.636068	Serinc3		ENSMUSG00000017707	393.212	-0.514706	0.553052	-0.930665	0.352027	0.764826	Serinc3
ENSMUSG00000017715	903.263	0.0433257	0.341296	0.126945	0.898984	0.930429	Pgs1		ENSMUSG00000017715	903.263	-0.313203	0.559482	-0.559809	0.57561	0.811039	Pgs1
ENSMUSG00000017716	1392.66	0.772873	0.348553	2.21737	0.0265976	0.632999	Birc5		ENSMUSG00000017716	1392.66	0.775334	0.56898	1.36267	0.172986	0.764826	Birc5
ENSMUSG00000017718	47.957	-0.605674	0.357682	-1.69333	0.0903924	0.632999	Afmid		ENSMUSG00000017718	47.957	-0.751074	0.610877	-1.2295	0.218884	0.764826	Afmid
ENSMUSG00000017721	30.6841	-0.668475	0.390919	-1.71001	0.0872639	0.632999	Pigt		ENSMUSG00000017721	30.6841	-1.12571	0.655163	-1.71821	0.0857577	0.764826	Pigt
ENSMUSG00000017724	4.59371	-0.429157	0.846512	-0.506971	0.612175	0.740721	Etv4		ENSMUSG00000017724	4.59371	-2.26275	1.68892	-1.33976	0.180324	0.764826	Etv4
ENSMUSG00000017734	2.4728	-0.603121	0.986044	-0.611657	0.540764	0.702659	Dbndd2		ENSMUSG00000017734	2.4728	0.105163	1.72982	0.0607944	0.951523	1	Dbndd2
ENSMUSG00000017737	2.37367	-0.428342	1.05212	-0.407123	0.683918	0.787415	Mmp9		ENSMUSG00000017737	2.37367	0	2.26011	0	1	1	Mmp9
ENSMUSG00000017740	340.174	-0.434288	0.3396	-1.27882	0.200961	0.632999	Slc12a5		ENSMUSG00000017740	340.174	-0.615378	0.567536	-1.0843	0.278233	0.764826	Slc12a5
ENSMUSG00000017747	62.2763	-0.574571	0.470498	-1.2212	0.222012	0.632999	Ghdc		ENSMUSG00000017747	62.2763	-1.11304	0.783449	-1.4207	0.155405	0.764826	Ghdc
ENSMUSG00000017756	517.78	-0.298867	0.384672	-0.776941	0.437194	0.655186	Slc12a7		ENSMUSG00000017756	517.78	-0.539428	0.63504	-0.849438	0.395638	0.764826	Slc12a7
ENSMUSG00000017760	12.5217	-0.658553	0.491098	-1.34098	0.179927	0.632999	Ctsa		ENSMUSG00000017760	12.5217	0.115665	0.933965	0.123843	0.901439	0.99352	Ctsa
ENSMUSG00000017764	329.019	-0.406685	0.329512	-1.2342	0.217127	0.632999	Zswim1		ENSMUSG00000017764	329.019	-0.588659	0.550523	-1.06927	0.284947	0.764826	Zswim1
ENSMUSG00000017765	11.1496	-0.309519	0.661798	-0.467695	0.640003	0.759015	Slc12a4		ENSMUSG00000017765	11.1496	-0.0847287	1.25848	-0.0673263	0.946322	1	Slc12a4
ENSMUSG00000017767	2.21359	-0.81396	1.05003	-0.775175	0.438236	NA	Spata25		ENSMUSG00000017767	2.21359	0	2.24426	0	1	1	Spata25
ENSMUSG00000017774	938.076	-0.110669	0.329861	-0.335502	0.737246	0.820918	Myo1c		ENSMUSG00000017774	938.076	-0.740963	0.543949	-1.36219	0.173137	0.764826	Myo1c
ENSMUSG00000017776	1248.1	-0.0234276	0.371397	-0.0630797	0.949703	0.966877	Crk		ENSMUSG00000017776	1248.1	-0.323475	0.608202	-0.531854	0.594827	0.819789	Crk
ENSMUSG00000017778	16.6422	-0.358021	0.482073	-0.742669	0.457682	0.663866	Cox7c		ENSMUSG00000017778	16.6422	-0.710163	0.783645	-0.90623	0.364814	0.764826	Cox7c
ENSMUSG00000017781	359.56	-0.236719	0.311684	-0.759486	0.447562	0.659739	Pitpna		ENSMUSG00000017781	359.56	-0.513035	0.514083	-0.997962	0.318298	0.764826	Pitpna
ENSMUSG00000017801	305.838	-0.304831	0.348303	-0.875191	0.38147	0.638053	Mlx		ENSMUSG00000017801	305.838	-0.479246	0.579767	-0.826619	0.408453	0.764826	Mlx
ENSMUSG00000017802	650.844	-0.0584609	0.377461	-0.15488	0.876916	0.915284	Retreg3		ENSMUSG00000017802	650.844	-0.444182	0.623681	-0.712194	0.476345	0.774507	Retreg3
ENSMUSG00000017831	108.553	-0.422048	0.350793	-1.20313	0.228928	0.632999	Rab5a		ENSMUSG00000017831	108.553	-0.892193	0.600507	-1.48573	0.13735	0.764826	Rab5a
ENSMUSG00000017837	39.9876	-0.393721	0.412283	-0.954976	0.33959	0.632999	Nkiras2		ENSMUSG00000017837	39.9876	-2.58673	0.834126	-3.10112	0.00192788	0.144344	Nkiras2
ENSMUSG00000017843	2349.3	0.219639	0.285818	0.768459	0.442215	0.656761	Ppp2r5c		ENSMUSG00000017843	2349.3	-0.241445	0.467575	-0.516377	0.605591	0.824674	Ppp2r5c
ENSMUSG00000017858	221.145	-0.35996	0.341933	-1.05272	0.292469	0.632999	Ift52		ENSMUSG00000017858	221.145	-0.724809	0.56528	-1.28221	0.199768	0.764826	Ift52
ENSMUSG00000017861	925.388	0.184674	0.367266	0.502834	0.615081	0.742864	Mybl2		ENSMUSG00000017861	925.388	-0.521727	0.603595	-0.864366	0.387387	0.764826	Mybl2
ENSMUSG00000017897	2.14587	-0.708687	1.26901	-0.558456	0.576533	NA	Eya2		ENSMUSG00000017897	2.14587	-3.44032	2.45848	-1.39937	0.161704	0.764826	Eya2
ENSMUSG00000017929	628.578	-0.170058	0.357302	-0.47595	0.63411	0.755181	B4galt5		ENSMUSG00000017929	628.578	-0.371683	0.587424	-0.632734	0.526908	0.791327	B4galt5
ENSMUSG00000017943	1.47274	-0.608191	1.07676	-0.564834	0.572186	NA	Gdap1l1		ENSMUSG00000017943	1.47274	-4.22552	2.18036	-1.938	0.0526238	NA	Gdap1l1
ENSMUSG00000017950	6.30988	-0.359809	0.738936	-0.486929	0.626309	0.750387	Hnf4a		ENSMUSG00000017950	6.30988	-0.549339	1.51062	-0.36365	0.716119	0.885414	Hnf4a
ENSMUSG00000017969	182.7	-0.345209	0.34327	-1.00565	0.314584	0.632999	Ptgis		ENSMUSG00000017969	182.7	-0.920202	0.577491	-1.59345	0.11106	0.764826	Ptgis
ENSMUSG00000017978	104.921	-0.517555	0.300633	-1.72155	0.0851507	0.632999	Cadps2		ENSMUSG00000017978	104.921	-0.784354	0.52774	-1.48625	0.137213	0.764826	Cadps2
ENSMUSG00000017999	277.317	-0.404227	0.344571	-1.17313	0.240743	0.632999	Ddx27		ENSMUSG00000017999	277.317	-0.794825	0.57153	-1.3907	0.164317	0.764826	Ddx27
ENSMUSG00000018001	473.115	-0.195571	0.345703	-0.565721	0.571584	0.717426	Cyth3		ENSMUSG00000018001	473.115	-0.508604	0.573049	-0.88754	0.374788	0.764826	Cyth3
ENSMUSG00000018012	146.515	-0.217078	0.348934	-0.622117	0.533865	0.699663	Rac3		ENSMUSG00000018012	146.515	-0.354904	0.604652	-0.586956	0.557233	0.802845	Rac3
ENSMUSG00000018040	117.372	-0.301557	0.336524	-0.896094	0.370202	0.636068	Rrp7a		ENSMUSG00000018040	117.372	-0.761261	0.572608	-1.32946	0.183695	0.764826	Rrp7a
ENSMUSG00000018042	267.365	-0.553676	0.254878	-2.17232	0.0298314	0.632999	Cyb5r3		ENSMUSG00000018042	267.365	-0.816384	0.424074	-1.9251	0.0542171	0.728297	Cyb5r3
ENSMUSG00000018068	155.889	-0.549303	0.384239	-1.42958	0.152836	0.632999	Ints2		ENSMUSG00000018068	155.889	-0.774846	0.649879	-1.19229	0.233147	0.764826	Ints2
ENSMUSG00000018076	1111.97	-0.371059	0.32758	-1.13273	0.257329	0.632999	Med13l		ENSMUSG00000018076	1111.97	-0.484306	0.537724	-0.900658	0.36777	0.764826	Med13l
ENSMUSG00000018102	210.986	0.217256	0.257397	0.84405	0.398641	0.644885	H2bc4		ENSMUSG00000018102	210.986	-0.221033	0.424666	-0.520485	0.602725	0.823762	H2bc4
ENSMUSG00000018126	43.8781	-0.386686	0.413216	-0.935797	0.349378	0.632999	Baiap2l2		ENSMUSG00000018126	43.8781	-1.07313	0.742766	-1.44478	0.148521	0.764826	Baiap2l2
ENSMUSG00000018143	26.5057	-0.684611	0.561592	-1.21905	0.222824	0.632999	Mafk		ENSMUSG00000018143	26.5057	-0.535113	1.03079	-0.519129	0.603671	0.823914	Mafk
ENSMUSG00000018160	731.772	-0.310409	0.32868	-0.94441	0.34496	0.632999	Med1		ENSMUSG00000018160	731.772	-0.574214	0.539159	-1.06502	0.286868	0.764826	Med1
ENSMUSG00000018166	20.6031	-0.559853	0.325258	-1.72126	0.0852043	0.632999	Erbb3		ENSMUSG00000018166	20.6031	-2.26517	0.854236	-2.65169	0.00800893	0.348073	Erbb3
ENSMUSG00000018167	14.2422	-0.535778	0.622907	-0.860125	0.38972	0.64236	Stard3		ENSMUSG00000018167	14.2422	-1.90349	1.25316	-1.51895	0.128774	0.764826	Stard3
ENSMUSG00000018168	3.82857	-0.746509	0.846494	-0.881883	0.37784	0.637552	Ikzf3		ENSMUSG00000018168	3.82857	-4.22552	2.06521	-2.04605	0.0407519	0.667986	Ikzf3
ENSMUSG00000018169	89.5095	-0.335709	0.35901	-0.935097	0.349738	0.632999	Mfng		ENSMUSG00000018169	89.5095	-0.0839825	0.607518	-0.138239	0.890052	0.986914	Mfng
ENSMUSG00000018171	284.815	-0.283196	0.295315	-0.95896	0.337579	0.632999	Vmp1		ENSMUSG00000018171	284.815	-0.578474	0.494686	-1.16938	0.242252	0.764826	Vmp1
ENSMUSG00000018189	207.744	-0.429847	0.317653	-1.35319	0.175994	0.632999	Uchl5		ENSMUSG00000018189	207.744	-0.545547	0.520953	-1.04721	0.295003	0.764826	Uchl5
ENSMUSG00000018196	6.24264	-0.805284	0.610639	-1.31876	0.187251	0.632999	Glrx2		ENSMUSG00000018196	6.24264	-1.17905	0.972211	-1.21275	0.225224	0.764826	Glrx2
ENSMUSG00000018199	91.0384	-0.606041	0.338729	-1.78916	0.0735886	0.632999	Ro60		ENSMUSG00000018199	91.0384	-0.708518	0.589646	-1.2016	0.229519	0.764826	Ro60
ENSMUSG00000018209	140.565	-0.430408	0.384525	-1.11932	0.263003	0.632999	Stk4		ENSMUSG00000018209	140.565	-0.846359	0.649356	-1.30338	0.192445	0.764826	Stk4
ENSMUSG00000018211	0.685541	-1.81886	2.26591	-0.802707	0.422144	NA	Wfdc15b		ENSMUSG00000018211	0.685541	-1.42331	3.50807	-0.405726	0.684944	NA	Wfdc15b
ENSMUSG00000018238	9827.9	2.30632	0.402403	5.73139	9.96121e-09	1.98799e-06	Gdf9		ENSMUSG00000018238	9827.9	0.599753	0.657378	0.912341	0.361589	0.764826	Gdf9
ENSMUSG00000018239	1697.48	0.6515	0.244236	2.6675	0.00764178	0.282137	Zcchc10		ENSMUSG00000018239	1697.48	0.392067	0.398798	0.983122	0.325547	0.764826	Zcchc10
ENSMUSG00000018259	13.6595	-0.644884	0.581406	-1.10918	0.267353	0.632999	Prl8a2		ENSMUSG00000018259	13.6595	-0.970428	0.937308	-1.03534	0.300512	0.764826	Prl8a2
ENSMUSG00000018263	9.44606	-0.864121	0.492765	-1.75362	0.0794963	0.632999	Tbx5		ENSMUSG00000018263	9.44606	-1.35151	0.860243	-1.57108	0.116163	0.764826	Tbx5
ENSMUSG00000018286	377.972	0.396375	0.263015	1.50705	0.131799	0.632999	Psmb6		ENSMUSG00000018286	377.972	-0.442674	0.45627	-0.970202	0.331946	0.764826	Psmb6
ENSMUSG00000018287	525.225	0.148516	0.25205	0.589233	0.555705	0.709646	Spag7		ENSMUSG00000018287	525.225	-0.357681	0.412694	-0.866697	0.386108	0.764826	Spag7
ENSMUSG00000018293	830.266	0.638292	0.279503	2.28367	0.0223911	0.572715	Pfn1		ENSMUSG00000018293	830.266	0.177213	0.45781	0.387089	0.698691	0.876635	Pfn1
ENSMUSG00000018322	430.961	-0.144591	0.353401	-0.409142	0.682435	0.786587	Tomm34		ENSMUSG00000018322	430.961	-0.797292	0.592061	-1.34664	0.178097	0.764826	Tomm34
ENSMUSG00000018326	1607.3	0.170388	0.291079	0.585367	0.558301	0.710867	Ywhab		ENSMUSG00000018326	1607.3	-0.217975	0.475816	-0.458108	0.646875	0.846645	Ywhab
ENSMUSG00000018334	412.513	-0.32817	0.355024	-0.924361	0.355298	0.634152	Ksr1		ENSMUSG00000018334	412.513	-0.378719	0.588375	-0.64367	0.51979	0.789358	Ksr1
ENSMUSG00000018339	89.7567	-0.334839	0.402416	-0.832071	0.405369	0.646954	Gpx3		ENSMUSG00000018339	89.7567	-0.695811	0.671102	-1.03682	0.29982	0.764826	Gpx3
ENSMUSG00000018340	634.976	-0.0772609	0.31137	-0.248132	0.804032	0.865145	Anxa6		ENSMUSG00000018340	634.976	-0.291737	0.513569	-0.568058	0.569996	0.808523	Anxa6
ENSMUSG00000018341	157.664	-0.478292	0.30144	-1.58669	0.112583	0.632999	Il12rb2		ENSMUSG00000018341	157.664	-0.763881	0.499042	-1.53069	0.125845	0.764826	Il12rb2
ENSMUSG00000018347	475.001	-0.174093	0.330599	-0.526597	0.598474	0.733675	Zkscan6		ENSMUSG00000018347	475.001	-0.344748	0.545903	-0.63152	0.527701	0.791546	Zkscan6
ENSMUSG00000018362	381.994	1.77742	0.2661	6.67951	2.39734e-11	7.26528e-09	Kpna2		ENSMUSG00000018362	381.994	1.61218	0.457705	3.52232	0.000427783	0.0533324	Kpna2
ENSMUSG00000018363	2059.39	0.114971	0.335881	0.342296	0.732128	0.817333	Smurf2		ENSMUSG00000018363	2059.39	-0.442596	0.550816	-0.803528	0.421669	0.764826	Smurf2
ENSMUSG00000018372	1073.35	-0.0269801	0.262088	-0.102943	0.918008	0.944024	Cep95		ENSMUSG00000018372	1073.35	-0.405518	0.430311	-0.942383	0.345996	0.764826	Cep95
ENSMUSG00000018377	94.9193	-0.0498067	0.24671	-0.201884	0.840008	0.890217	Vezf1		ENSMUSG00000018377	94.9193	-0.59297	0.424323	-1.39745	0.162278	0.764826	Vezf1
ENSMUSG00000018378	2.97221	-1.00679	0.899948	-1.11872	0.263259	0.632999	Cuedc1		ENSMUSG00000018378	2.97221	-2.30169	1.7378	-1.32449	0.185341	0.764826	Cuedc1
ENSMUSG00000018379	31.6046	-0.242352	0.457562	-0.529659	0.596349	0.732988	Srsf1		ENSMUSG00000018379	31.6046	-0.287647	0.842611	-0.341376	0.732821	0.895145	Srsf1
ENSMUSG00000018381	6.61996	-0.883364	0.846282	-1.04382	0.29657	0.632999	Abi3		ENSMUSG00000018381	6.61996	0.616111	1.66057	0.371025	0.710619	0.882158	Abi3
ENSMUSG00000018395	408.649	-0.362118	0.337014	-1.07449	0.282603	0.632999	Kif3a		ENSMUSG00000018395	408.649	-0.648789	0.553177	-1.17284	0.240859	0.764826	Kif3a
ENSMUSG00000018398	2.31866	-0.91952	1.07326	-0.856752	0.391582	0.642789	44082		ENSMUSG00000018398	2.31866	-2.19598	1.69112	-1.29854	0.194103	0.764826	44082
ENSMUSG00000018401	998.348	-0.173333	0.364214	-0.475909	0.63414	0.755181	Mtmr4		ENSMUSG00000018401	998.348	-0.363145	0.598167	-0.607096	0.543787	0.798095	Mtmr4
ENSMUSG00000018411	4.90827	-0.641901	1.05008	-0.611287	0.541009	0.702668	Mapt		ENSMUSG00000018411	4.90827	-1.0664	1.92537	-0.553868	0.579669	0.812176	Mapt
ENSMUSG00000018412	1191.72	-0.131715	0.333883	-0.394496	0.693215	0.793185	Kansl1		ENSMUSG00000018412	1191.72	-0.589861	0.549143	-1.07415	0.282757	0.764826	Kansl1
ENSMUSG00000018415	950.177	-0.240836	0.297074	-0.810694	0.417542	0.64966	Gid4		ENSMUSG00000018415	950.177	-0.534732	0.486605	-1.0989	0.27181	0.764826	Gid4
ENSMUSG00000018417	582.964	-0.366153	0.305537	-1.19839	0.230764	0.632999	Myo1b		ENSMUSG00000018417	582.964	-0.523135	0.503142	-1.03974	0.298462	0.764826	Myo1b
ENSMUSG00000018425	468.295	-0.341735	0.281453	-1.21418	0.224678	0.632999	Dhx40		ENSMUSG00000018425	468.295	-0.376102	0.466632	-0.805992	0.420247	0.764826	Dhx40
ENSMUSG00000018427	1401.68	-0.0220481	0.275248	-0.0801025	0.936156	0.957332	Ypel2		ENSMUSG00000018427	1401.68	-0.325794	0.451113	-0.7222	0.470171	0.772521	Ypel2
ENSMUSG00000018428	2013.22	0.25119	0.352755	0.712082	0.476414	0.672229	Akap1		ENSMUSG00000018428	2013.22	-0.369024	0.577536	-0.638963	0.522847	0.790264	Akap1
ENSMUSG00000018433	28.9985	-0.265155	0.787526	-0.336694	0.736348	0.820308	Nol11		ENSMUSG00000018433	28.9985	-1.38075	1.53123	-0.901726	0.367203	0.764826	Nol11
ENSMUSG00000018442	372.835	-0.282292	0.35348	-0.798607	0.424518	0.652368	Derl2		ENSMUSG00000018442	372.835	-0.348978	0.584305	-0.597253	0.550338	0.799207	Derl2
ENSMUSG00000018446	226.192	-0.414029	0.244332	-1.69453	0.0901645	0.632999	C1qbp		ENSMUSG00000018446	226.192	-0.622456	0.403377	-1.54311	0.122804	0.764826	C1qbp
ENSMUSG00000018449	31.6419	-0.566474	0.384019	-1.47512	0.14018	0.632999	Rpain		ENSMUSG00000018449	31.6419	-0.64303	0.707025	-0.909487	0.363093	0.764826	Rpain
ENSMUSG00000018451	0.713522	-0.352613	2.2884	-0.154087	0.877541	NA	6330403K07Rik		ENSMUSG00000018451	0.713522	-0.382871	3.66885	-0.104357	0.916886	NA	6330403K07Rik
ENSMUSG00000018474	96.5025	-0.464428	0.418161	-1.11064	0.266722	0.632999	Chd3		ENSMUSG00000018474	96.5025	-0.633177	0.708749	-0.893373	0.371657	0.764826	Chd3
ENSMUSG00000018476	3114.02	0.293153	0.340543	0.860839	0.389327	0.64236	Kdm6b		ENSMUSG00000018476	3114.02	-0.319578	0.556865	-0.573889	0.566043	0.80592	Kdm6b
ENSMUSG00000018481	719.737	-0.254847	0.424603	-0.600199	0.548374	0.70668	Appbp2		ENSMUSG00000018481	719.737	-0.660053	0.696872	-0.947166	0.343554	0.764826	Appbp2
ENSMUSG00000018500	35.4488	-0.484264	0.40884	-1.18448	0.236222	0.632999	Adora2b		ENSMUSG00000018500	35.4488	-0.434821	0.791175	-0.549589	0.582601	0.813751	Adora2b
ENSMUSG00000018501	1051.95	-0.381644	0.33184	-1.15008	0.250109	0.632999	Ncor1		ENSMUSG00000018501	1051.95	-0.641712	0.543148	-1.18147	0.237417	0.764826	Ncor1
ENSMUSG00000018507	33.463	-0.266584	0.309316	-0.861849	0.38877	0.64236	Trpv2		ENSMUSG00000018507	33.463	-0.207415	0.569562	-0.364165	0.715735	0.885274	Trpv2
ENSMUSG00000018509	128.834	-0.233798	0.331914	-0.704394	0.481187	0.674833	Cenpv		ENSMUSG00000018509	128.834	-0.313097	0.564209	-0.554931	0.578942	0.811812	Cenpv
ENSMUSG00000018537	1.23918	-0.672523	1.86354	-0.360885	0.718186	NA	Pcgf2		ENSMUSG00000018537	1.23918	0	3.28877	0	1	NA	Pcgf2
ENSMUSG00000018541	182.523	-0.444232	0.310609	-1.4302	0.15266	0.632999	Cwc25		ENSMUSG00000018541	182.523	-0.565845	0.513548	-1.10183	0.270533	0.764826	Cwc25
ENSMUSG00000018547	59.5968	-0.62221	0.517873	-1.20147	0.229569	0.632999	Pip4k2b		ENSMUSG00000018547	59.5968	-0.225323	0.880582	-0.25588	0.798044	0.93225	Pip4k2b
ENSMUSG00000018548	355.763	-0.414527	0.35129	-1.18001	0.237995	0.632999	Trim37		ENSMUSG00000018548	355.763	-0.284024	0.57836	-0.491084	0.623367	0.835734	Trim37
ENSMUSG00000018554	1005.32	0.558967	0.336887	1.65921	0.0970734	0.632999	Ybx2		ENSMUSG00000018554	1005.32	0.0268319	0.551062	0.0486912	0.961165	1	Ybx2
ENSMUSG00000018559	142.851	-0.219435	0.359594	-0.61023	0.541709	0.703019	Ctdnep1		ENSMUSG00000018559	142.851	-0.645038	0.606182	-1.0641	0.287284	0.764826	Ctdnep1
ENSMUSG00000018565	343.003	-0.259544	0.255434	-1.01609	0.309588	0.632999	Elp5		ENSMUSG00000018565	343.003	-0.219008	0.419923	-0.521544	0.601988	0.823413	Elp5
ENSMUSG00000018566	1.36831	-0.536434	1.21238	-0.442465	0.658153	NA	Slc2a4		ENSMUSG00000018566	1.36831	0	2.36395	0	1	NA	Slc2a4
ENSMUSG00000018567	98.4962	-0.160581	0.30668	-0.523613	0.600548	0.734705	Gabarap		ENSMUSG00000018567	98.4962	-0.498082	0.507725	-0.981007	0.326589	0.764826	Gabarap
ENSMUSG00000018569	3.86418	-0.343909	0.992327	-0.346568	0.728916	0.815136	Cldn7		ENSMUSG00000018569	3.86418	-3.07868	2.11603	-1.45494	0.145687	0.764826	Cldn7
ENSMUSG00000018572	508.267	-0.156964	0.294209	-0.533512	0.593679	0.731291	Phf23		ENSMUSG00000018572	508.267	-0.593647	0.485816	-1.22196	0.221723	0.764826	Phf23
ENSMUSG00000018574	16.624	-0.569043	0.558741	-1.01844	0.30847	0.632999	Acadvl		ENSMUSG00000018574	16.624	-0.0533083	1.0782	-0.0494419	0.960567	1	Acadvl
ENSMUSG00000018581	742.884	-0.367597	0.32788	-1.12113	0.262231	0.632999	Dnah11		ENSMUSG00000018581	742.884	-0.637976	0.540839	-1.17961	0.238157	0.764826	Dnah11
ENSMUSG00000018583	187.36	-0.414192	0.309966	-1.33625	0.181468	0.632999	G3bp1		ENSMUSG00000018583	187.36	-0.659816	0.520121	-1.26858	0.20459	0.764826	G3bp1
ENSMUSG00000018585	50.4648	-0.10074	0.399731	-0.252019	0.801026	0.863368	Atox1		ENSMUSG00000018585	50.4648	-0.0156598	0.662051	-0.0236535	0.981129	1	Atox1
ENSMUSG00000018593	5.71904	-0.859924	0.707008	-1.21629	0.223876	0.632999	Sparc		ENSMUSG00000018593	5.71904	0	1.96122	0	1	1	Sparc
ENSMUSG00000018595	22.9702	-0.631941	0.55697	-1.1346	0.256541	0.632999	Glra4		ENSMUSG00000018595	22.9702	0.0462906	1.01096	0.0457888	0.963479	1	Glra4
ENSMUSG00000018599	0.259944	-1.18805	4.25202	-0.279408	0.779932	NA	Mief2		ENSMUSG00000018599	0.259944	0	6.96871	0	1	NA	Mief2
ENSMUSG00000018604	80.2826	-0.540243	0.298799	-1.80805	0.0705987	0.632999	Tbx3		ENSMUSG00000018604	80.2826	-0.789658	0.522308	-1.51186	0.130569	0.764826	Tbx3
ENSMUSG00000018648	792.949	0.222697	0.289277	0.76984	0.441395	0.656555	Dusp14		ENSMUSG00000018648	792.949	-0.333695	0.478855	-0.69686	0.48589	0.776849	Dusp14
ENSMUSG00000018651	369.737	-0.285848	0.3177	-0.899741	0.368258	0.636068	Tada2a		ENSMUSG00000018651	369.737	-0.44184	0.531549	-0.831231	0.405843	0.764826	Tada2a
ENSMUSG00000018654	4.89553	-0.614258	1.10802	-0.554374	0.579323	0.722388	Ikzf1		ENSMUSG00000018654	4.89553	-0.397786	1.92792	-0.206329	0.836534	0.956871	Ikzf1
ENSMUSG00000018659	177.453	-0.317947	0.385224	-0.825357	0.409169	0.647826	Pnpo		ENSMUSG00000018659	177.453	-0.567566	0.641583	-0.884633	0.376355	0.764826	Pnpo
ENSMUSG00000018661	221.566	-0.467439	0.311954	-1.49842	0.134024	0.632999	Cog1		ENSMUSG00000018661	221.566	-0.709089	0.522217	-1.35784	0.174513	0.764826	Cog1
ENSMUSG00000018666	569.641	-0.161987	0.2957	-0.54781	0.583822	0.72496	Cbx1		ENSMUSG00000018666	569.641	-0.229291	0.484712	-0.473046	0.63618	0.841056	Cbx1
ENSMUSG00000018669	60.7188	-0.705842	0.336988	-2.09456	0.0362102	0.632999	Cdk5rap3		ENSMUSG00000018669	60.7188	-0.666667	0.607675	-1.09708	0.272608	0.764826	Cdk5rap3
ENSMUSG00000018672	33.6246	-0.459719	0.350583	-1.3113	0.189757	0.632999	Copz2		ENSMUSG00000018672	33.6246	-0.861504	0.583827	-1.47562	0.140047	0.764826	Copz2
ENSMUSG00000018677	99.1636	-0.466613	0.444111	-1.05067	0.293412	0.632999	Slc25a39		ENSMUSG00000018677	99.1636	-0.387371	0.736173	-0.526195	0.598752	0.821666	Slc25a39
ENSMUSG00000018678	86.8077	-0.521773	0.342153	-1.52497	0.127267	0.632999	Sp2		ENSMUSG00000018678	86.8077	-0.46654	0.599415	-0.778325	0.436377	0.765059	Sp2
ENSMUSG00000018697	397.689	-0.243505	0.351327	-0.693099	0.488247	0.677535	Aatf		ENSMUSG00000018697	397.689	-0.930623	0.595349	-1.56315	0.118016	0.764826	Aatf
ENSMUSG00000018707	363.632	-0.479707	0.367575	-1.30506	0.191872	0.632999	Dync1h1		ENSMUSG00000018707	363.632	-0.709358	0.609917	-1.16304	0.244814	0.764826	Dync1h1
ENSMUSG00000018727	2899.66	1.17552	0.248494	4.73055	2.23907e-06	0.000305353	Cpsf4l		ENSMUSG00000018727	2899.66	0.24895	0.406792	0.611984	0.540548	0.796919	Cpsf4l
ENSMUSG00000018733	48.1855	-0.45829	0.358144	-1.27963	0.200676	0.632999	Pex12		ENSMUSG00000018733	48.1855	-0.474042	0.610945	-0.775916	0.437799	0.765059	Pex12
ENSMUSG00000018736	1207.18	0.170371	0.304783	0.558992	0.576167	0.720065	Ndel1		ENSMUSG00000018736	1207.18	-0.368036	0.499507	-0.736798	0.461245	0.770979	Ndel1
ENSMUSG00000018740	277.71	-0.169743	0.285834	-0.593853	0.552611	0.708347	Slc25a35		ENSMUSG00000018740	277.71	-0.424361	0.481723	-0.880923	0.378359	0.764826	Slc25a35
ENSMUSG00000018752	5.66906	-0.881491	0.547474	-1.61011	0.107374	0.632999	Tnfsfm13		ENSMUSG00000018752	5.66906	-0.577067	1.28834	-0.447914	0.654215	0.851334	Tnfsfm13
ENSMUSG00000018761	2.34479	-0.0599345	1.10067	-0.0544527	0.956574	0.971856	Mpdu1		ENSMUSG00000018761	2.34479	0	2.28856	0	1	1	Mpdu1
ENSMUSG00000018765	986.71	0.113982	0.403684	0.282355	0.777671	0.846495	Fxr2		ENSMUSG00000018765	986.71	-0.475426	0.66095	-0.719308	0.471951	0.77286	Fxr2
ENSMUSG00000018770	68.5702	-0.48355	0.304184	-1.58966	0.111911	0.632999	Atp5g3		ENSMUSG00000018770	68.5702	-0.242144	0.500248	-0.484048	0.628352	0.837835	Atp5g3
ENSMUSG00000018774	10.5661	-0.937146	0.544838	-1.72004	0.0854244	0.632999	Cd68		ENSMUSG00000018774	10.5661	-0.513762	0.917331	-0.560062	0.575437	0.811032	Cd68
ENSMUSG00000018796	552.384	-0.282271	0.342571	-0.823977	0.409953	0.648271	Acsl1		ENSMUSG00000018796	552.384	-0.677457	0.563791	-1.20161	0.229514	0.764826	Acsl1
ENSMUSG00000018800	32.1429	-0.664312	0.37968	-1.74966	0.0801767	0.632999	Abca5		ENSMUSG00000018800	32.1429	-1.10032	0.683966	-1.60874	0.107673	0.764826	Abca5
ENSMUSG00000018809	99.3168	-0.628021	0.363192	-1.72917	0.0837784	0.632999	Smyd4		ENSMUSG00000018809	99.3168	-0.894565	0.619217	-1.44467	0.14855	0.764826	Smyd4
ENSMUSG00000018819	239.912	-0.333803	0.305931	-1.09111	0.275226	0.632999	Lsp1		ENSMUSG00000018819	239.912	-0.543209	0.502681	-1.08063	0.279864	0.764826	Lsp1
ENSMUSG00000018820	14.2203	-0.644338	0.549625	-1.17232	0.241068	0.632999	Zfyve27		ENSMUSG00000018820	14.2203	-1.86078	1.56936	-1.18569	0.235744	0.764826	Zfyve27
ENSMUSG00000018821	72.4672	-0.20545	0.350718	-0.585798	0.558011	0.710706	Avpi1		ENSMUSG00000018821	72.4672	0.0371736	0.587348	0.0632906	0.949535	1	Avpi1
ENSMUSG00000018830	1385.9	-0.223904	0.357096	-0.627013	0.530651	0.697801	Myh11		ENSMUSG00000018830	1385.9	-0.457992	0.584764	-0.783209	0.433504	0.764826	Myh11
ENSMUSG00000018841	146.377	-0.405337	0.391669	-1.0349	0.300717	0.632999	Rad51d		ENSMUSG00000018841	146.377	-1.65852	0.707986	-2.34259	0.0191503	0.547885	Rad51d
ENSMUSG00000018846	334.781	-0.369235	0.351696	-1.04987	0.293778	0.632999	Pank3		ENSMUSG00000018846	334.781	-0.543665	0.581061	-0.935643	0.349457	0.764826	Pank3
ENSMUSG00000018848	1287.75	0.249354	0.273187	0.912759	0.361369	0.63514	Rars		ENSMUSG00000018848	1287.75	-0.214249	0.447781	-0.478468	0.632317	0.838814	Rars
ENSMUSG00000018849	241.755	-0.474109	0.382604	-1.23916	0.215285	0.632999	Wwc1		ENSMUSG00000018849	241.755	-0.423482	0.64013	-0.661556	0.508256	0.784208	Wwc1
ENSMUSG00000018858	186.974	-0.410796	0.214177	-1.91802	0.055108	0.632999	Mrpl58		ENSMUSG00000018858	186.974	-0.336185	0.35467	-0.947881	0.34319	0.764826	Mrpl58
ENSMUSG00000018861	20.1122	-0.461739	0.565083	-0.817117	0.413862	0.648889	Fdxr		ENSMUSG00000018861	20.1122	0.0674026	1.13844	0.0592059	0.952788	1	Fdxr
ENSMUSG00000018865	73.7349	-0.341482	0.374681	-0.911395	0.362087	0.63514	Sult4a1		ENSMUSG00000018865	73.7349	-0.396718	0.63518	-0.624576	0.53225	0.793394	Sult4a1
ENSMUSG00000018868	22.4637	-0.511375	0.469617	-1.08892	0.276189	0.632999	Pnpla5		ENSMUSG00000018868	22.4637	0.53109	1.11163	0.47776	0.632821	0.838852	Pnpla5
ENSMUSG00000018882	225.308	-0.335357	0.312117	-1.07446	0.282617	0.632999	Mrpl45		ENSMUSG00000018882	225.308	-0.563183	0.51149	-1.10106	0.270869	0.764826	Mrpl45
ENSMUSG00000018893	17.9123	-0.721838	0.425837	-1.6951	0.0900561	0.632999	Mb		ENSMUSG00000018893	17.9123	-1.17429	0.741712	-1.58321	0.113373	0.764826	Mb
ENSMUSG00000018899	1178.96	0.259856	0.262176	0.99115	0.321612	0.632999	Irf1		ENSMUSG00000018899	1178.96	-0.299635	0.430978	-0.695244	0.486903	0.776849	Irf1
ENSMUSG00000018900	78.0144	-0.413691	0.37214	-1.11165	0.266287	0.632999	Slc22a5		ENSMUSG00000018900	78.0144	-0.85165	0.644765	-1.32087	0.186545	0.764826	Slc22a5
ENSMUSG00000018906	4.09768	-0.602888	0.606059	-0.994768	0.319849	0.632999	P4ha2		ENSMUSG00000018906	4.09768	-3.3938	1.74965	-1.9397	0.0524157	0.723789	P4ha2
ENSMUSG00000018907	0.663782	-0.206046	3.58859	-0.0574169	0.954213	NA	Alox12e		ENSMUSG00000018907	0.663782	0	5.94042	0	1	NA	Alox12e
ENSMUSG00000018909	1.27115	-0.795789	1.55479	-0.51183	0.60877	NA	Arrb1		ENSMUSG00000018909	1.27115	0	2.8378	0	1	NA	Arrb1
ENSMUSG00000018914	0.788291	-0.438484	1.90466	-0.230216	0.817924	NA	Il3		ENSMUSG00000018914	0.788291	-1.37245	3.0778	-0.445919	0.655656	NA	Il3
ENSMUSG00000018921	533.917	-0.30282	0.362401	-0.835593	0.403384	0.64652	Pelp1		ENSMUSG00000018921	533.917	-0.740034	0.603488	-1.22626	0.2201	0.764826	Pelp1
ENSMUSG00000018923	132.383	-0.207006	0.302699	-0.683867	0.494059	0.680236	Med11		ENSMUSG00000018923	132.383	-0.988365	0.538848	-1.83422	0.0666217	0.764826	Med11
ENSMUSG00000018924	0.881867	-2.20162	1.88823	-1.16597	0.243627	NA	Alox15		ENSMUSG00000018924	0.881867	-0.675288	2.78041	-0.242873	0.808103	NA	Alox15
ENSMUSG00000018927	3.01968	-1.4452	0.960312	-1.50493	0.132342	0.632999	Ccl6		ENSMUSG00000018927	3.01968	-1.40467	1.55164	-0.905285	0.365315	0.764826	Ccl6
ENSMUSG00000018930	2.55901	-0.502295	1.38011	-0.363954	0.715893	0.807136	Ccl4		ENSMUSG00000018930	2.55901	0	2.68801	0	1	1	Ccl4
ENSMUSG00000018931	2342.73	0.438504	0.367608	1.19286	0.232925	0.632999	Natd1		ENSMUSG00000018931	2342.73	-0.278493	0.601851	-0.462727	0.64356	0.844909	Natd1
ENSMUSG00000018932	14.7018	-0.645646	0.600344	-1.07546	0.282168	0.632999	Map2k3		ENSMUSG00000018932	14.7018	-2.37391	1.17376	-2.02249	0.0431259	0.682918	Map2k3
ENSMUSG00000018965	175.587	-0.0170325	0.336765	-0.0505769	0.959663	0.973762	Ywhah		ENSMUSG00000018965	175.587	-0.342203	0.560988	-0.610001	0.541861	0.797157	Ywhah
ENSMUSG00000018974	2480.45	0.407237	0.34513	1.17995	0.23802	0.632999	Sart3		ENSMUSG00000018974	2480.45	-0.33026	0.564951	-0.584582	0.558829	0.803041	Sart3
ENSMUSG00000018983	345.45	-0.306896	0.38689	-0.793238	0.427639	0.653119	E2f2		ENSMUSG00000018983	345.45	-0.472609	0.636041	-0.743048	0.457453	0.769307	E2f2
ENSMUSG00000018995	7.09732	-0.656206	0.669484	-0.980167	0.327004	0.632999	Nars2		ENSMUSG00000018995	7.09732	-0.407081	1.05608	-0.385465	0.699893	0.877528	Nars2
ENSMUSG00000018999	952.412	-0.103243	0.358914	-0.287654	0.773612	0.843761	Slc35b4		ENSMUSG00000018999	952.412	-0.23523	0.589278	-0.399183	0.689758	0.870351	Slc35b4
ENSMUSG00000019039	83.8057	-0.450605	0.436596	-1.03209	0.302031	0.632999	Dalrd3		ENSMUSG00000019039	83.8057	-0.267327	0.748648	-0.357079	0.721032	0.88816	Dalrd3
ENSMUSG00000019054	43.7178	-0.458666	0.315733	-1.4527	0.146306	0.632999	Fis1		ENSMUSG00000019054	43.7178	-0.53729	0.50062	-1.07325	0.28316	0.764826	Fis1
ENSMUSG00000019055	63.7271	-0.481288	0.463145	-1.03917	0.298724	0.632999	Plod1		ENSMUSG00000019055	63.7271	-0.702693	0.782938	-0.897508	0.369448	0.764826	Plod1
ENSMUSG00000019066	1066.95	0.0147508	0.339926	0.0433942	0.965387	0.977392	Rab3d		ENSMUSG00000019066	1066.95	-0.408152	0.558523	-0.73077	0.46492	0.771388	Rab3d
ENSMUSG00000019080	2.97138	-0.791835	1.18446	-0.66852	0.503802	0.68422	Mfsd3		ENSMUSG00000019080	2.97138	0.274364	2.05037	0.133812	0.893551	0.989311	Mfsd3
ENSMUSG00000019082	82.6174	-0.467866	0.46653	-1.00286	0.315926	0.632999	Slc25a22		ENSMUSG00000019082	82.6174	-1.16653	0.815564	-1.43033	0.152622	0.764826	Slc25a22
ENSMUSG00000019087	116.422	-0.332197	0.35659	-0.931593	0.351547	0.633812	Atp6ap1		ENSMUSG00000019087	116.422	-0.450896	0.593291	-0.759991	0.44726	0.768751	Atp6ap1
ENSMUSG00000019088	0.545253	-1.31967	3.9582	-0.333402	NA	NA	Dnase1l1		ENSMUSG00000019088	0.545253	0.00230958	6.34272	0.00036413	NA	NA	Dnase1l1
ENSMUSG00000019102	2.28691	-0.234737	1.08278	-0.216791	0.828371	0.882054	Aldh3a1		ENSMUSG00000019102	2.28691	-1.69046	1.89458	-0.892261	0.372253	0.764826	Aldh3a1
ENSMUSG00000019124	3.22742	-0.343767	1.06456	-0.32292	0.746756	0.82711	Scrn1		ENSMUSG00000019124	3.22742	-3.44226	2.23212	-1.54215	0.123038	0.764826	Scrn1
ENSMUSG00000019132	179.07	-0.581459	0.389916	-1.49124	0.135898	0.632999	BC005537		ENSMUSG00000019132	179.07	-0.511526	0.648057	-0.789322	0.429924	0.764826	BC005537
ENSMUSG00000019139	45.7664	-0.595377	0.415476	-1.433	0.151858	0.632999	Isyna1		ENSMUSG00000019139	45.7664	-0.130333	0.707772	-0.184145	0.8539	0.967012	Isyna1
ENSMUSG00000019143	1.26854	-0.423062	2.68531	-0.157546	NA	NA	Hars2		ENSMUSG00000019143	1.26854	2.10528	4.33357	0.485808	NA	NA	Hars2
ENSMUSG00000019173	782.441	-0.0344014	0.264619	-0.130003	0.896564	0.928736	Rab5c		ENSMUSG00000019173	782.441	-0.428267	0.433613	-0.987671	0.323314	0.764826	Rab5c
ENSMUSG00000019178	7.70248	-0.735214	0.642484	-1.14433	0.252486	0.632999	Styxl1		ENSMUSG00000019178	7.70248	-0.625551	1.04043	-0.601241	0.54768	0.799207	Styxl1
ENSMUSG00000019179	541.739	0.0336469	0.326012	0.103207	0.917798	0.943868	Mdh2		ENSMUSG00000019179	541.739	-0.301863	0.538991	-0.560051	0.575445	0.811032	Mdh2
ENSMUSG00000019188	1115.93	0.21571	0.299833	0.719435	0.471873	0.669781	H13		ENSMUSG00000019188	1115.93	-0.185754	0.491149	-0.378203	0.70528	0.879853	H13
ENSMUSG00000019189	189.188	-0.424118	0.356009	-1.19131	0.233531	0.632999	Rnf145		ENSMUSG00000019189	189.188	-0.257799	0.59938	-0.43011	0.667116	0.857685	Rnf145
ENSMUSG00000019210	866.951	0.288293	0.296882	0.971067	0.331515	0.632999	Atp6v1e1		ENSMUSG00000019210	866.951	0.0270836	0.485532	0.0557814	0.955516	1	Atp6v1e1
ENSMUSG00000019214	133.281	-0.539854	0.385862	-1.39909	0.161787	0.632999	Chtf18		ENSMUSG00000019214	133.281	-0.714039	0.663667	-1.0759	0.281972	0.764826	Chtf18
ENSMUSG00000019256	623.876	-0.385246	0.335514	-1.14823	0.250875	0.632999	Ahr		ENSMUSG00000019256	623.876	-0.76914	0.552425	-1.3923	0.163832	0.764826	Ahr
ENSMUSG00000019261	142.619	-0.440006	0.426726	-1.03112	0.302485	0.632999	Map1s		ENSMUSG00000019261	142.619	-0.684577	0.726812	-0.94189	0.346249	0.764826	Map1s
ENSMUSG00000019295	19.9372	-0.408305	0.639707	-0.638268	0.523299	0.693692	Tmem129		ENSMUSG00000019295	19.9372	0.203923	1.44546	0.141078	0.887808	0.985684	Tmem129
ENSMUSG00000019297	181.846	-0.318194	0.359894	-0.884133	0.376625	0.637116	Nop9		ENSMUSG00000019297	181.846	-0.480927	0.619414	-0.776422	0.4375	0.765059	Nop9
ENSMUSG00000019301	4.72989	-0.207803	0.877236	-0.236884	0.812747	0.871257	Hsd17b1		ENSMUSG00000019301	4.72989	0	2.11731	0	1	1	Hsd17b1
ENSMUSG00000019302	139.189	-0.47271	0.397773	-1.18839	0.234679	0.632999	Atp6v0a1		ENSMUSG00000019302	139.189	-0.449746	0.675106	-0.666185	0.505293	0.78259	Atp6v0a1
ENSMUSG00000019303	256.456	-0.384329	0.273864	-1.40336	0.16051	0.632999	Psmc3ip		ENSMUSG00000019303	256.456	-0.832415	0.453005	-1.83754	0.0661299	0.764826	Psmc3ip
ENSMUSG00000019312	21.0054	-0.517374	0.863348	-0.599265	0.548996	0.706815	Grb7		ENSMUSG00000019312	21.0054	-1.84814	1.59406	-1.15939	0.246298	0.764826	Grb7
ENSMUSG00000019320	121.978	-0.414432	0.330306	-1.25469	0.209591	0.632999	Noxo1		ENSMUSG00000019320	121.978	-1.0004	0.580003	-1.72482	0.0845596	0.764826	Noxo1
ENSMUSG00000019338	558.782	-0.225105	0.375435	-0.599584	0.548783	0.706815	Zfp687		ENSMUSG00000019338	558.782	-0.612043	0.618837	-0.989021	0.322653	0.764826	Zfp687
ENSMUSG00000019362	311.834	0.122382	0.227621	0.537656	0.590815	0.729439	D8Ertd738e		ENSMUSG00000019362	311.834	-0.0270711	0.371128	-0.0729427	0.941852	1	D8Ertd738e
ENSMUSG00000019368	2.15517	-0.479187	1.41058	-0.339709	0.734075	NA	Sec14l4		ENSMUSG00000019368	2.15517	-2.93273	2.41735	-1.2132	0.225053	0.764826	Sec14l4
ENSMUSG00000019370	106.643	-0.490048	0.435324	-1.12571	0.26029	0.632999	Calm3		ENSMUSG00000019370	106.643	-0.387778	0.725075	-0.53481	0.592781	0.819191	Calm3
ENSMUSG00000019373	807.798	0.0702841	0.281351	0.249809	0.802735	0.864431	Cops3		ENSMUSG00000019373	807.798	-0.214303	0.463239	-0.462617	0.643639	0.844909	Cops3
ENSMUSG00000019428	204.918	-0.208714	0.299079	-0.697858	0.485266	0.676308	Fkbp8		ENSMUSG00000019428	204.918	-0.70455	0.496783	-1.41823	0.156125	0.764826	Fkbp8
ENSMUSG00000019432	549.677	-0.00565432	0.326624	-0.0173114	0.986188	0.990546	Ddx39b		ENSMUSG00000019432	549.677	-0.482829	0.550508	-0.87706	0.380454	0.764826	Ddx39b
ENSMUSG00000019433	4.06151	-0.250321	0.985191	-0.254084	0.799431	0.862633	Gipc1		ENSMUSG00000019433	4.06151	0.949089	1.78111	0.532864	0.594128	0.819789	Gipc1
ENSMUSG00000019437	162.144	-0.37751	0.300623	-1.25576	0.209203	0.632999	Tlcd1		ENSMUSG00000019437	162.144	-0.46315	0.500596	-0.925198	0.354863	0.764826	Tlcd1
ENSMUSG00000019461	3.80064	-0.651591	0.712866	-0.914044	0.360694	0.63514	Plscr3		ENSMUSG00000019461	3.80064	0	1.9326	0	1	1	Plscr3
ENSMUSG00000019470	344.162	-0.270208	0.381796	-0.70773	0.479113	0.673714	Xab2		ENSMUSG00000019470	344.162	-0.426578	0.663819	-0.642611	0.520476	0.789567	Xab2
ENSMUSG00000019471	285.108	-0.253538	0.298372	-0.849736	0.395472	0.644056	Cdc37		ENSMUSG00000019471	285.108	-0.736565	0.496802	-1.48261	0.138178	0.764826	Cdc37
ENSMUSG00000019478	302.781	-0.142514	0.325687	-0.437579	0.661691	0.772108	Rab4a		ENSMUSG00000019478	302.781	-0.397638	0.536042	-0.741804	0.458206	0.769307	Rab4a
ENSMUSG00000019487	93.0634	-0.538675	0.330417	-1.63029	0.10304	0.632999	Trip10		ENSMUSG00000019487	93.0634	-0.691964	0.576252	-1.2008	0.229828	0.764826	Trip10
ENSMUSG00000019494	346.625	-0.0115193	0.235548	-0.0489042	0.960996	0.974634	Cops6		ENSMUSG00000019494	346.625	-0.256022	0.389553	-0.65722	0.51104	0.785636	Cops6
ENSMUSG00000019505	691.908	1.7559	0.247394	7.09757	1.26967e-12	4.51698e-10	Ubb		ENSMUSG00000019505	691.908	1.62343	0.404956	4.00891	6.10006e-05	0.0128628	Ubb
ENSMUSG00000019518	18.9632	-0.791594	0.549821	-1.43973	0.149944	0.632999	Ap4m1		ENSMUSG00000019518	18.9632	0.676523	1.12094	0.603534	0.546154	0.798848	Ap4m1
ENSMUSG00000019528	6241.18	1.77439	0.273149	6.49605	8.24547e-11	2.40959e-08	Gyg		ENSMUSG00000019528	6241.18	1.0985	0.446218	2.46181	0.0138238	0.47222	Gyg
ENSMUSG00000019564	82.5797	-0.578624	0.431362	-1.34139	0.179794	0.632999	Arid3a		ENSMUSG00000019564	82.5797	-0.597345	0.728348	-0.820137	0.412138	0.764826	Arid3a
ENSMUSG00000019577	0.85318	-0.382688	2.21744	-0.172581	0.862981	NA	Pdk4		ENSMUSG00000019577	0.85318	-0.400589	3.56967	-0.11222	0.910649	NA	Pdk4
ENSMUSG00000019578	237.838	-0.451137	0.403864	-1.11705	0.263972	0.632999	Ubxn6		ENSMUSG00000019578	237.838	-0.539339	0.670748	-0.804086	0.421347	0.764826	Ubxn6
ENSMUSG00000019579	41.7597	-0.489481	0.329613	-1.48502	0.137539	0.632999	Mydgf		ENSMUSG00000019579	41.7597	-0.374851	0.550154	-0.681357	0.495646	0.779167	Mydgf
ENSMUSG00000019590	20.4104	-0.591159	0.519899	-1.13706	0.255512	0.632999	Cyb561		ENSMUSG00000019590	20.4104	-2.66019	1.00277	-2.65284	0.00798183	0.34778	Cyb561
ENSMUSG00000019647	135.592	-0.416811	0.341907	-1.21908	0.222815	0.632999	Sema6a		ENSMUSG00000019647	135.592	-0.727914	0.580312	-1.25435	0.209715	0.764826	Sema6a
ENSMUSG00000019659	67.8361	-0.165751	0.392903	-0.421861	0.673126	0.779653	Ccdc12		ENSMUSG00000019659	67.8361	-0.592426	0.647567	-0.91485	0.360271	0.764826	Ccdc12
ENSMUSG00000019689	63.1985	-0.338838	0.286274	-1.18361	0.236566	0.632999	Fmc1		ENSMUSG00000019689	63.1985	-0.451186	0.476208	-0.947457	0.343406	0.764826	Fmc1
ENSMUSG00000019699	962.623	-0.185341	0.302806	-0.612079	0.540485	0.702489	Akt3		ENSMUSG00000019699	962.623	-0.248988	0.496692	-0.501292	0.616165	0.831485	Akt3
ENSMUSG00000019710	480.948	0.0060133	0.26116	0.0230254	0.98163	0.987787	Mrpl24		ENSMUSG00000019710	480.948	-0.504098	0.43482	-1.15932	0.246324	0.764826	Mrpl24
ENSMUSG00000019715	1133.62	0.0878132	0.310341	0.282957	0.77721	0.846231	Gle1		ENSMUSG00000019715	1133.62	-0.70097	0.512776	-1.36701	0.171622	0.764826	Gle1
ENSMUSG00000019718	5.28334	-0.398475	0.569514	-0.699676	0.48413	0.676095	L3hypdh		ENSMUSG00000019718	5.28334	0	1.83517	0	1	1	L3hypdh
ENSMUSG00000019726	1420.95	-0.306167	0.318762	-0.960488	0.33681	0.632999	Lyst		ENSMUSG00000019726	1420.95	-0.457612	0.522922	-0.875105	0.381517	0.764826	Lyst
ENSMUSG00000019731	10.024	-0.321118	0.813792	-0.394594	0.693142	0.79318	Slc35e1		ENSMUSG00000019731	10.024	-1.67946	1.82307	-0.921226	0.356932	0.764826	Slc35e1
ENSMUSG00000019732	277.352	-0.260244	0.332634	-0.782374	0.433995	0.654571	Calr3		ENSMUSG00000019732	277.352	-0.402445	0.54919	-0.732797	0.463682	0.771388	Calr3
ENSMUSG00000019734	236.128	-0.251198	0.316929	-0.7926	0.428011	0.653214	Tmc4		ENSMUSG00000019734	236.128	-0.363908	0.528356	-0.688754	0.490978	0.778009	Tmc4
ENSMUSG00000019738	294.338	-0.00338266	0.254334	-0.0133001	0.989388	0.992421	Polr2i		ENSMUSG00000019738	294.338	-0.212695	0.425084	-0.500361	0.616821	0.831923	Polr2i
ENSMUSG00000019761	9.87669	-0.804918	0.573037	-1.40465	0.160124	0.632999	Krt10		ENSMUSG00000019761	9.87669	-1.80235	1.16402	-1.54839	0.121528	0.764826	Krt10
ENSMUSG00000019762	1.36084	-0.503945	1.47568	-0.341499	0.732728	NA	Iyd		ENSMUSG00000019762	1.36084	-4.22551	2.72382	-1.55132	0.120826	NA	Iyd
ENSMUSG00000019763	52.1449	-0.632969	0.310585	-2.03799	0.0415506	0.632999	Rmnd1		ENSMUSG00000019763	52.1449	-0.446052	0.542703	-0.821909	0.411129	0.764826	Rmnd1
ENSMUSG00000019767	71.2571	-0.484858	0.367733	-1.3185	0.187335	0.632999	Ccdc170		ENSMUSG00000019767	71.2571	-1.2441	0.65841	-1.88955	0.0588186	0.748946	Ccdc170
ENSMUSG00000019768	704	-0.268555	0.339102	-0.791958	0.428385	0.653373	Esr1		ENSMUSG00000019768	704	-0.647038	0.556531	-1.16263	0.244981	0.764826	Esr1
ENSMUSG00000019773	1099.44	0.211595	0.253506	0.834676	0.4039	0.64652	Fbxo5		ENSMUSG00000019773	1099.44	-0.13614	0.414737	-0.328257	0.742718	0.90122	Fbxo5
ENSMUSG00000019774	34.7739	-0.632738	0.385437	-1.64161	0.10067	0.632999	Mtrf1l		ENSMUSG00000019774	34.7739	-1.08475	0.663248	-1.63552	0.101941	0.764826	Mtrf1l
ENSMUSG00000019775	1681.01	0.152095	0.249495	0.609614	0.542117	0.703157	Rgs17		ENSMUSG00000019775	1681.01	-0.21986	0.407669	-0.53931	0.589673	0.817651	Rgs17
ENSMUSG00000019777	762.404	-0.0715168	0.292527	-0.244479	0.80686	0.86699	Hdac2		ENSMUSG00000019777	762.404	-0.419491	0.480412	-0.87319	0.382559	0.764826	Hdac2
ENSMUSG00000019779	74.0522	-0.512722	0.325946	-1.57302	0.115713	0.632999	Frk		ENSMUSG00000019779	74.0522	-0.635915	0.542836	-1.17147	0.241411	0.764826	Frk
ENSMUSG00000019782	192.292	-0.0804574	0.295228	-0.272526	0.785218	0.852559	Rwdd1		ENSMUSG00000019782	192.292	-0.178448	0.483485	-0.369088	0.712062	0.883162	Rwdd1
ENSMUSG00000019785	736.726	-0.217751	0.273553	-0.796011	0.426025	0.652636	Clvs2		ENSMUSG00000019785	736.726	-0.455881	0.448732	-1.01593	0.309662	0.764826	Clvs2
ENSMUSG00000019787	0.215446	-0.827377	4.25202	-0.194585	0.845718	NA	Trdn		ENSMUSG00000019787	0.215446	0	6.96871	0	1	NA	Trdn
ENSMUSG00000019789	43.7801	-0.590848	0.498068	-1.18628	0.235512	0.632999	Hey2		ENSMUSG00000019789	43.7801	-0.444303	0.85859	-0.51748	0.604821	0.824591	Hey2
ENSMUSG00000019790	1358.07	-0.224724	0.301168	-0.746175	0.455562	0.663149	Stxbp5		ENSMUSG00000019790	1358.07	-0.642889	0.493988	-1.30143	0.193113	0.764826	Stxbp5
ENSMUSG00000019791	49.5549	-0.425935	0.388973	-1.09502	0.273506	0.632999	Hint3		ENSMUSG00000019791	49.5549	-2.26779	0.836842	-2.70994	0.00672957	0.316789	Hint3
ENSMUSG00000019792	328.144	-0.264836	0.291241	-0.909338	0.363172	0.635232	Trmt11		ENSMUSG00000019792	328.144	-0.53564	0.492968	-1.08656	0.277231	0.764826	Trmt11
ENSMUSG00000019794	125.302	-0.138671	0.325665	-0.425808	0.670248	0.777712	Katna1		ENSMUSG00000019794	125.302	-0.628142	0.546096	-1.15024	0.250044	0.764826	Katna1
ENSMUSG00000019795	62.2002	-0.206279	0.361751	-0.570224	0.568526	0.716512	Pcmt1		ENSMUSG00000019795	62.2002	-0.61009	0.59727	-1.02146	0.307034	0.764826	Pcmt1
ENSMUSG00000019796	31.984	-0.305851	0.488148	-0.626553	0.530952	0.697878	Lrp11		ENSMUSG00000019796	31.984	0.11101	0.853528	0.13006	0.896519	0.990462	Lrp11
ENSMUSG00000019797	70.621	-0.770329	0.248495	-3.09998	0.00193537	0.102169	1700021F05Rik		ENSMUSG00000019797	70.621	-1.00149	0.415217	-2.41197	0.0158665	0.506541	1700021F05Rik
ENSMUSG00000019802	489.319	-0.405619	0.3201	-1.26716	0.205097	0.632999	Sec63		ENSMUSG00000019802	489.319	-0.399762	0.527554	-0.757764	0.448592	0.768751	Sec63
ENSMUSG00000019803	1016.58	-0.010116	0.290581	-0.0348128	0.972229	0.982192	Nr2e1		ENSMUSG00000019803	1016.58	-0.178353	0.474793	-0.375644	0.707182	0.880433	Nr2e1
ENSMUSG00000019804	477.409	0.132552	0.309875	0.427758	0.668828	0.776818	Snx3		ENSMUSG00000019804	477.409	-0.146768	0.506263	-0.289906	0.771888	0.918317	Snx3
ENSMUSG00000019806	368.835	-0.203449	0.223153	-0.911704	0.361925	0.63514	Aig1		ENSMUSG00000019806	368.835	-0.397016	0.365571	-1.08602	0.277472	0.764826	Aig1
ENSMUSG00000019808	2.95446	-1.0248	1.1128	-0.920914	0.357095	0.634307	Adat2		ENSMUSG00000019808	2.95446	-4.22552	2.35268	-1.79605	0.0724873	0.764826	Adat2
ENSMUSG00000019809	354.115	-0.255462	0.282096	-0.905586	0.365155	0.635232	Pex3		ENSMUSG00000019809	354.115	-0.231792	0.470636	-0.492508	0.622361	0.8354	Pex3
ENSMUSG00000019813	917.362	0.0109799	0.273919	0.0400845	0.968026	0.978973	Cep57l1		ENSMUSG00000019813	917.362	-0.537212	0.452328	-1.18766	0.234968	0.764826	Cep57l1
ENSMUSG00000019814	797.248	-0.0520415	0.306182	-0.16997	0.865034	0.906815	Ltv1		ENSMUSG00000019814	797.248	-0.202668	0.500318	-0.405079	0.685419	0.868633	Ltv1
ENSMUSG00000019817	193.478	-0.326222	0.273711	-1.19185	0.233322	0.632999	Plagl1		ENSMUSG00000019817	193.478	-0.514288	0.45546	-1.12916	0.258829	0.764826	Plagl1
ENSMUSG00000019818	2096.46	0.302947	0.294198	1.02974	0.303133	0.632999	Cd164		ENSMUSG00000019818	2096.46	-0.257583	0.481635	-0.53481	0.592781	0.819191	Cd164
ENSMUSG00000019820	360.35	-0.470088	0.313491	-1.49953	0.133737	0.632999	Utrn		ENSMUSG00000019820	360.35	-0.60919	0.523187	-1.16438	0.244269	0.764826	Utrn
ENSMUSG00000019822	16.867	-0.441138	0.587106	-0.751378	0.452425	0.662492	Smpd2		ENSMUSG00000019822	16.867	-2.38256	1.30582	-1.82458	0.0680645	0.764826	Smpd2
ENSMUSG00000019826	168.277	-0.438598	0.305194	-1.43711	0.150686	0.632999	Zbtb24		ENSMUSG00000019826	168.277	-0.640782	0.52362	-1.22375	0.221046	0.764826	Zbtb24
ENSMUSG00000019828	56.4664	-0.459378	0.365271	-1.25764	0.208524	0.632999	Grm1		ENSMUSG00000019828	56.4664	-0.185627	0.653967	-0.283848	0.776527	0.920843	Grm1
ENSMUSG00000019831	237.29	-0.351105	0.381452	-0.920445	0.35734	0.634348	Wasf1		ENSMUSG00000019831	237.29	-0.702478	0.644188	-1.09049	0.275499	0.764826	Wasf1
ENSMUSG00000019832	370.506	-0.258173	0.307329	-0.840054	0.400878	0.645673	Rab32		ENSMUSG00000019832	370.506	-0.609626	0.509064	-1.19754	0.231096	0.764826	Rab32
ENSMUSG00000019834	1.58735	-0.17941	1.75598	-0.102171	0.918621	NA	Slc22a16		ENSMUSG00000019834	1.58735	-1.56882	2.9292	-0.535578	0.59225	NA	Slc22a16
ENSMUSG00000019837	88.7458	-0.466882	0.376248	-1.24089	0.214647	0.632999	Gtf3c6		ENSMUSG00000019837	88.7458	-0.520653	0.623301	-0.835316	0.40354	0.764826	Gtf3c6
ENSMUSG00000019838	1362.3	-0.102925	0.35253	-0.291961	0.770316	0.841804	Slc16a10		ENSMUSG00000019838	1362.3	-0.603529	0.578412	-1.04342	0.296752	0.764826	Slc16a10
ENSMUSG00000019841	1835.62	-0.272509	0.346465	-0.78654	0.431551	0.65438	Rev3l		ENSMUSG00000019841	1835.62	-0.567928	0.567809	-1.00021	0.317209	0.764826	Rev3l
ENSMUSG00000019842	10.5249	-0.634855	1.06595	-0.595576	0.551458	0.708037	Traf3ip2		ENSMUSG00000019842	10.5249	-0.368831	1.79959	-0.204953	0.837609	0.95743	Traf3ip2
ENSMUSG00000019843	1452.64	0.149273	0.320966	0.465076	0.641877	0.760411	Fyn		ENSMUSG00000019843	1452.64	-0.33009	0.525574	-0.628056	0.529967	0.792951	Fyn
ENSMUSG00000019845	180.33	-0.229971	0.358686	-0.641147	0.521427	0.692773	Tube1		ENSMUSG00000019845	180.33	-0.929082	0.617921	-1.50356	0.132695	0.764826	Tube1
ENSMUSG00000019846	255.397	-0.466643	0.286694	-1.62767	0.103595	0.632999	Lama4		ENSMUSG00000019846	255.397	-0.49256	0.475051	-1.03686	0.299802	0.764826	Lama4
ENSMUSG00000019848	16.9505	-0.529309	0.644619	-0.821119	0.411578	0.648889	Popdc3		ENSMUSG00000019848	16.9505	-1.53358	1.22227	-1.2547	0.209588	0.764826	Popdc3
ENSMUSG00000019849	1085.63	0.104191	0.314691	0.331091	0.740576	0.822946	Prep		ENSMUSG00000019849	1085.63	-0.254056	0.516931	-0.49147	0.623094	0.835605	Prep
ENSMUSG00000019850	2.05809	-1.14384	1.16184	-0.984507	0.324866	NA	Tnfaip3		ENSMUSG00000019850	2.05809	0.449425	1.81598	0.247484	0.804534	0.936149	Tnfaip3
ENSMUSG00000019851	25.9457	-0.494014	0.43093	-1.14639	0.251633	0.632999	Perp		ENSMUSG00000019851	25.9457	-1.33209	0.793546	-1.67866	0.0932191	0.764826	Perp
ENSMUSG00000019852	864.906	-0.364052	0.370371	-0.982937	0.325638	0.632999	Arfgef3		ENSMUSG00000019852	864.906	-0.775493	0.611873	-1.26741	0.20501	0.764826	Arfgef3
ENSMUSG00000019854	1160.98	0.0783655	0.291325	0.268997	0.787932	0.854826	Reps1		ENSMUSG00000019854	1160.98	-0.653088	0.481242	-1.35709	0.174753	0.764826	Reps1
ENSMUSG00000019856	579.006	-0.349323	0.301802	-1.15746	0.247085	0.632999	Fam184a		ENSMUSG00000019856	579.006	-0.610313	0.502206	-1.21526	0.224266	0.764826	Fam184a
ENSMUSG00000019857	1033.78	0.304453	0.271086	1.12309	0.261401	0.632999	Asf1a		ENSMUSG00000019857	1033.78	-0.137873	0.443536	-0.310849	0.755915	0.909198	Asf1a
ENSMUSG00000019861	99.7058	-0.545474	0.376455	-1.44897	0.147345	0.632999	Gopc		ENSMUSG00000019861	99.7058	-0.643964	0.65999	-0.975717	0.329204	0.764826	Gopc
ENSMUSG00000019863	11.281	-0.699109	1.07228	-0.651986	0.51441	0.690545	Qrsl1		ENSMUSG00000019863	11.281	1.72654	2.08467	0.828208	0.407553	0.764826	Qrsl1
ENSMUSG00000019864	98.3431	-0.495364	0.416459	-1.18947	0.234256	0.632999	Rtn4ip1		ENSMUSG00000019864	98.3431	-0.274478	0.71766	-0.382462	0.702119	0.878133	Rtn4ip1
ENSMUSG00000019865	3.13217	-0.620658	1.0895	-0.569673	0.568899	0.716598	Nmbr		ENSMUSG00000019865	3.13217	-1.97076	2.10974	-0.934127	0.350238	0.764826	Nmbr
ENSMUSG00000019866	1059.23	-0.272338	0.332643	-0.818708	0.412953	0.648889	Crybg1		ENSMUSG00000019866	1059.23	-0.630447	0.546173	-1.1543	0.248377	0.764826	Crybg1
ENSMUSG00000019868	690.176	0.0328406	0.236902	0.138625	0.889746	0.924841	Vta1		ENSMUSG00000019868	690.176	-0.696308	0.390617	-1.78259	0.0746536	0.764826	Vta1
ENSMUSG00000019872	1.4665	-1.36733	1.5947	-0.857417	0.391214	NA	Smpdl3a		ENSMUSG00000019872	1.4665	0	2.91595	0	1	NA	Smpdl3a
ENSMUSG00000019873	48.7832	-0.464902	0.338754	-1.37239	0.169943	0.632999	Reep3		ENSMUSG00000019873	48.7832	-0.673851	0.598478	-1.12594	0.260191	0.764826	Reep3
ENSMUSG00000019874	12.6569	-0.46373	0.539142	-0.860125	0.38972	0.64236	Fabp7		ENSMUSG00000019874	12.6569	-2.02414	1.37661	-1.47037	0.14146	0.764826	Fabp7
ENSMUSG00000019876	53.9425	-0.622887	0.348327	-1.78822	0.0737398	0.632999	Pkib		ENSMUSG00000019876	53.9425	-0.843587	0.628587	-1.34204	0.179584	0.764826	Pkib
ENSMUSG00000019877	527.968	-0.214006	0.285039	-0.750796	0.452776	0.662492	Serinc1		ENSMUSG00000019877	527.968	-0.462732	0.470464	-0.983566	0.325329	0.764826	Serinc1
ENSMUSG00000019878	73.0562	-0.443708	0.455735	-0.973609	0.330251	0.632999	Hsf2		ENSMUSG00000019878	73.0562	-0.80647	0.793963	-1.01575	0.309747	0.764826	Hsf2
ENSMUSG00000019883	241.378	-0.487395	0.296629	-1.64311	0.10036	0.632999	Echdc1		ENSMUSG00000019883	241.378	-0.587989	0.492224	-1.19456	0.232261	0.764826	Echdc1
ENSMUSG00000019888	199.499	-0.350363	0.374257	-0.936157	0.349192	0.632999	Mgat4c		ENSMUSG00000019888	199.499	-0.460582	0.620664	-0.742079	0.458039	0.769307	Mgat4c
ENSMUSG00000019889	19.6136	-0.596478	0.49741	-1.19917	0.230462	0.632999	Ptprk		ENSMUSG00000019889	19.6136	-0.557665	0.915442	-0.609175	0.542408	0.79725	Ptprk
ENSMUSG00000019891	186.155	-0.324267	0.339953	-0.953856	0.340157	0.632999	Dcbld1		ENSMUSG00000019891	186.155	-0.621258	0.567348	-1.09502	0.273508	0.764826	Dcbld1
ENSMUSG00000019892	79.0715	-0.591471	0.385285	-1.53515	0.124746	0.632999	Lrriq1		ENSMUSG00000019892	79.0715	-0.542374	0.673242	-0.805615	0.420465	0.764826	Lrriq1
ENSMUSG00000019893	6.40647	-0.670124	0.772117	-0.867905	0.385446	0.640562	Ros1		ENSMUSG00000019893	6.40647	-0.500009	1.20562	-0.41473	0.67834	0.865146	Ros1
ENSMUSG00000019894	516.341	-0.31969	0.339277	-0.942268	0.346056	0.632999	Slc6a15		ENSMUSG00000019894	516.341	-0.474431	0.564224	-0.840856	0.400428	0.764826	Slc6a15
ENSMUSG00000019897	238.371	-0.388418	0.254404	-1.52677	0.126817	0.632999	Ccdc59		ENSMUSG00000019897	238.371	-0.546508	0.414091	-1.31978	0.186909	0.764826	Ccdc59
ENSMUSG00000019899	1214.46	-0.31521	0.324126	-0.972494	0.330805	0.632999	Lama2		ENSMUSG00000019899	1214.46	-0.605727	0.532949	-1.13656	0.255724	0.764826	Lama2
ENSMUSG00000019900	3.31632	-0.768252	1.18273	-0.649556	0.515979	0.691207	Rfx6		ENSMUSG00000019900	3.31632	0.173626	2.0627	0.0841741	0.932918	1	Rfx6
ENSMUSG00000019907	4177.64	0.33374	0.293409	1.13746	0.255347	0.632999	Ppp1r12a		ENSMUSG00000019907	4177.64	-0.320043	0.479635	-0.667264	0.504604	0.782552	Ppp1r12a
ENSMUSG00000019909	30.9128	-0.626052	0.404551	-1.54752	0.121737	0.632999	Fam162b		ENSMUSG00000019909	30.9128	-0.453693	0.714928	-0.6346	0.525689	0.791327	Fam162b
ENSMUSG00000019913	19.9272	-0.668164	0.989217	-0.675447	0.499392	0.681974	Sim1		ENSMUSG00000019913	19.9272	-1.08912	1.70297	-0.639542	0.522471	0.79021	Sim1
ENSMUSG00000019916	825.406	-0.104184	0.308527	-0.337682	0.735603	0.819701	P4ha1		ENSMUSG00000019916	825.406	-0.545999	0.506448	-1.0781	0.280991	0.764826	P4ha1
ENSMUSG00000019917	7.06189	-0.669052	0.661522	-1.01138	0.311833	0.632999	44084		ENSMUSG00000019917	7.06189	0.239734	1.55527	0.154143	0.877497	0.979841	44084
ENSMUSG00000019920	269.128	-0.448712	0.314065	-1.42872	0.153084	0.632999	Lims1		ENSMUSG00000019920	269.128	-0.6537	0.523074	-1.24973	0.2114	0.764826	Lims1
ENSMUSG00000019923	398.595	-0.226251	0.309069	-0.73204	0.464144	0.666489	Zwint		ENSMUSG00000019923	398.595	-0.561517	0.508719	-1.10379	0.269686	0.764826	Zwint
ENSMUSG00000019927	109.897	-0.430883	0.306845	-1.40424	0.160248	0.632999	Ube2d1		ENSMUSG00000019927	109.897	-0.866172	0.534521	-1.62046	0.105133	0.764826	Ube2d1
ENSMUSG00000019929	2.84439	-0.137112	1.26097	-0.108736	0.913412	0.940717	Dcn		ENSMUSG00000019929	2.84439	0.326954	2.14105	0.152707	0.878629	0.9804	Dcn
ENSMUSG00000019932	11.3786	-0.327047	0.633074	-0.516601	0.605435	0.737153	Kera		ENSMUSG00000019932	11.3786	-2.13231	1.20404	-1.77096	0.0765673	0.764826	Kera
ENSMUSG00000019935	25.6714	-0.249662	0.672941	-0.371002	0.710636	0.803547	Slc17a8		ENSMUSG00000019935	25.6714	-2.64916	1.24493	-2.12796	0.0333406	0.624907	Slc17a8
ENSMUSG00000019942	387.537	-0.106101	0.288845	-0.36733	0.713373	0.805572	Cdk1		ENSMUSG00000019942	387.537	-0.0733139	0.471568	-0.155468	0.876452	0.979315	Cdk1
ENSMUSG00000019943	1266.4	-0.322112	0.304197	-1.05889	0.28965	0.632999	Atp2b1		ENSMUSG00000019943	1266.4	-0.666702	0.499142	-1.3357	0.181648	0.764826	Atp2b1
ENSMUSG00000019944	424.575	-0.275595	0.331551	-0.831228	0.405845	0.646998	Rhobtb1		ENSMUSG00000019944	424.575	-0.895956	0.550827	-1.62657	0.103829	0.764826	Rhobtb1
ENSMUSG00000019945	0.396825	-2.02064	3.11628	-0.648414	0.516717	NA	Cabcoco1		ENSMUSG00000019945	0.396825	-1.12567	4.92845	-0.228402	0.819334	NA	Cabcoco1
ENSMUSG00000019947	3636.31	0.131483	0.294773	0.446048	0.655563	0.768274	Arid5b		ENSMUSG00000019947	3636.31	-0.431958	0.481837	-0.896481	0.369996	0.764826	Arid5b
ENSMUSG00000019948	35.0022	-0.584359	0.422441	-1.38329	0.166576	0.632999	Actr6		ENSMUSG00000019948	35.0022	-0.432167	0.784349	-0.550989	0.581641	0.813298	Actr6
ENSMUSG00000019951	320.159	-0.506567	0.34386	-1.47318	0.140703	0.632999	Uhrf1bp1l		ENSMUSG00000019951	320.159	-0.51595	0.572375	-0.90142	0.367365	0.764826	Uhrf1bp1l
ENSMUSG00000019952	362.581	-0.321794	0.296708	-1.08455	0.278122	0.632999	Poc1b		ENSMUSG00000019952	362.581	-0.300712	0.4882	-0.61596	0.537921	0.795635	Poc1b
ENSMUSG00000019960	6.02916	-0.599878	0.935598	-0.641171	0.521412	0.692773	Dusp6		ENSMUSG00000019960	6.02916	-0.189014	1.66772	-0.113337	0.909764	0.997311	Dusp6
ENSMUSG00000019961	750.997	-0.235643	0.302361	-0.779344	0.435777	0.654987	Tmpo		ENSMUSG00000019961	750.997	-0.376005	0.499697	-0.752466	0.451771	0.768751	Tmpo
ENSMUSG00000019966	93.9119	-0.429156	0.386792	-1.10953	0.267203	0.632999	Kitl		ENSMUSG00000019966	93.9119	-0.601595	0.672503	-0.894561	0.371022	0.764826	Kitl
ENSMUSG00000019969	2427.76	0.469297	0.315068	1.48951	0.136353	0.632999	Psen1		ENSMUSG00000019969	2427.76	-0.240676	0.515381	-0.466987	0.640509	0.843059	Psen1
ENSMUSG00000019970	98.2835	-0.392765	0.391604	-1.00296	0.315878	0.632999	Sgk1		ENSMUSG00000019970	98.2835	-0.283663	0.657505	-0.431424	0.66616	0.85725	Sgk1
ENSMUSG00000019971	262.142	-0.527595	0.309587	-1.70419	0.0883459	0.632999	Cep290		ENSMUSG00000019971	262.142	-0.541342	0.515132	-1.05088	0.293313	0.764826	Cep290
ENSMUSG00000019975	5.93169	-1.14775	0.648152	-1.7708	0.076594	0.632999	Ikbip		ENSMUSG00000019975	5.93169	-0.879166	1.09907	-0.799915	0.42376	0.764826	Ikbip
ENSMUSG00000019977	401.966	-0.201549	0.316918	-0.635966	0.524799	0.694199	Hbs1l		ENSMUSG00000019977	401.966	-0.895848	0.52897	-1.69357	0.0903473	0.764826	Hbs1l
ENSMUSG00000019978	1792.13	0.0672011	0.322546	0.208346	0.834959	0.88641	Epb41l2		ENSMUSG00000019978	1792.13	-0.379507	0.528938	-0.717489	0.473072	0.773361	Epb41l2
ENSMUSG00000019979	114.21	-0.437286	0.304675	-1.43525	0.151215	0.632999	Apaf1		ENSMUSG00000019979	114.21	-0.221764	0.548356	-0.404416	0.685907	0.8687	Apaf1
ENSMUSG00000019984	1490.39	-0.0812295	0.321594	-0.252584	0.80059	0.863173	Med23		ENSMUSG00000019984	1490.39	-0.42747	0.526945	-0.811224	0.417237	0.764826	Med23
ENSMUSG00000019986	8.83068	-0.362652	0.614724	-0.589942	0.55523	0.709424	Ahi1		ENSMUSG00000019986	8.83068	-1.64803	1.19575	-1.37823	0.168131	0.764826	Ahi1
ENSMUSG00000019988	1364.54	-0.0135561	0.278878	-0.0486096	0.96123	0.974812	Nedd1		ENSMUSG00000019988	1364.54	-0.431683	0.457422	-0.94373	0.345308	0.764826	Nedd1
ENSMUSG00000019989	18.3717	-0.495718	0.686739	-0.721844	0.470391	0.669613	Enpp3		ENSMUSG00000019989	18.3717	-1.0087	1.41227	-0.71424	0.475079	0.774196	Enpp3
ENSMUSG00000019990	25.8798	-0.59414	0.572977	-1.03693	0.299767	0.632999	Pde7b		ENSMUSG00000019990	25.8798	-1.42813	1.26863	-1.12573	0.260281	0.764826	Pde7b
ENSMUSG00000019992	564.922	-0.0763755	0.304774	-0.250597	0.802126	0.864059	Mtfr2		ENSMUSG00000019992	564.922	-0.410508	0.505759	-0.811667	0.416982	0.764826	Mtfr2
ENSMUSG00000019996	989.573	-0.200179	0.255349	-0.783945	0.433073	0.654571	Map7		ENSMUSG00000019996	989.573	-0.483957	0.41901	-1.155	0.24809	0.764826	Map7
ENSMUSG00000019998	134.84	-0.33392	0.317965	-1.05018	0.293636	0.632999	Stx7		ENSMUSG00000019998	134.84	-0.612103	0.546968	-1.11908	0.263104	0.764826	Stx7
ENSMUSG00000020000	2.5491	0.0139774	1.30343	0.0107236	0.991444	0.993995	Moxd1		ENSMUSG00000020000	2.5491	-0.967649	2.20232	-0.439377	0.660388	0.854503	Moxd1
ENSMUSG00000020003	324.877	-0.248574	0.294147	-0.845069	0.398072	0.644485	Pex7		ENSMUSG00000020003	324.877	-0.508909	0.489192	-1.04031	0.298198	0.764826	Pex7
ENSMUSG00000020014	3.04977	-1.31857	1.15797	-1.13869	0.254833	0.632999	Cfap54		ENSMUSG00000020014	3.04977	-1.17667	2.03389	-0.578529	0.562907	0.805326	Cfap54
ENSMUSG00000020015	877.89	-0.130714	0.312788	-0.417899	0.676021	0.782231	Cdk17		ENSMUSG00000020015	877.89	-0.330353	0.513249	-0.64365	0.519803	0.789358	Cdk17
ENSMUSG00000020018	31.1783	-0.310919	0.446877	-0.69576	0.486579	0.676778	Snrpf		ENSMUSG00000020018	31.1783	-0.774953	0.766083	-1.01158	0.311739	0.764826	Snrpf
ENSMUSG00000020019	5.48006	-0.289011	0.811859	-0.355986	0.721851	0.810952	Ntn4		ENSMUSG00000020019	5.48006	-1.0152	1.62223	-0.625806	0.531442	0.793159	Ntn4
ENSMUSG00000020020	9.67791	-0.561882	0.663577	-0.846747	0.397136	0.644361	Usp44		ENSMUSG00000020020	9.67791	0.179345	1.23444	0.145284	0.884486	0.983622	Usp44
ENSMUSG00000020021	2759.11	0.101163	0.303264	0.333582	0.738695	0.821917	Fgd6		ENSMUSG00000020021	2759.11	-0.270233	0.49576	-0.545089	0.585693	0.815438	Fgd6
ENSMUSG00000020022	65.0446	0.25416	0.277488	0.915934	0.359702	0.63514	Ndufa12		ENSMUSG00000020022	65.0446	-0.0763283	0.494575	-0.154331	0.877349	0.979803	Ndufa12
ENSMUSG00000020023	3178.06	0.231464	0.309029	0.749004	0.453855	0.662859	Tmcc3		ENSMUSG00000020023	3178.06	-0.263938	0.505336	-0.522302	0.60146	0.822986	Tmcc3
ENSMUSG00000020024	849.126	-0.242184	0.316212	-0.76589	0.443742	0.657299	Cep83		ENSMUSG00000020024	849.126	-0.480954	0.518567	-0.927468	0.353683	0.764826	Cep83
ENSMUSG00000020027	5.30178	-0.908653	0.817066	-1.11209	0.266098	0.632999	Socs2		ENSMUSG00000020027	5.30178	-4.22552	2.06315	-2.0481	0.0405506	0.667027	Socs2
ENSMUSG00000020029	196.775	-0.422751	0.334236	-1.26483	0.205933	0.632999	Nudt4		ENSMUSG00000020029	196.775	-0.763733	0.566647	-1.34781	0.177719	0.764826	Nudt4
ENSMUSG00000020032	5.77689	-0.577759	0.899298	-0.642456	0.520577	0.692644	Nuak1		ENSMUSG00000020032	5.77689	0.825285	1.59915	0.516076	0.605801	0.824863	Nuak1
ENSMUSG00000020034	8.58864	-0.510925	0.642942	-0.794668	0.426807	0.653013	Tcp11l2		ENSMUSG00000020034	8.58864	-1.5897	1.31368	-1.21011	0.226235	0.764826	Tcp11l2
ENSMUSG00000020037	82.7157	-0.444031	0.356035	-1.24716	0.21234	0.632999	Rfx4		ENSMUSG00000020037	82.7157	-0.329531	0.609319	-0.540819	0.588632	0.817053	Rfx4
ENSMUSG00000020038	1443.81	0.126037	0.321911	0.391529	0.695406	0.794272	Cry1		ENSMUSG00000020038	1443.81	-0.366023	0.528266	-0.692876	0.488387	0.777061	Cry1
ENSMUSG00000020042	10.194	-0.468699	0.479866	-0.976729	0.328703	0.632999	Btbd11		ENSMUSG00000020042	10.194	-0.341841	0.828867	-0.41242	0.680032	0.865753	Btbd11
ENSMUSG00000020048	1563.06	0.0453284	0.274247	0.165283	0.868721	0.909398	Hsp90b1		ENSMUSG00000020048	1563.06	-0.0410304	0.447764	-0.091634	0.926989	1	Hsp90b1
ENSMUSG00000020051	5.63415	-0.890489	0.68264	-1.30448	0.192071	0.632999	Pah		ENSMUSG00000020051	5.63415	-1.04388	0.989192	-1.05528	0.291296	0.764826	Pah
ENSMUSG00000020052	2.89615	-0.670749	1.30669	-0.513319	0.607728	0.737959	Ascl1		ENSMUSG00000020052	2.89615	0	2.60755	0	1	1	Ascl1
ENSMUSG00000020053	15.2406	-0.392848	0.758717	-0.51778	0.604612	0.736706	Igf1		ENSMUSG00000020053	15.2406	-0.762562	1.27758	-0.596878	0.550589	0.799207	Igf1
ENSMUSG00000020056	10.6001	-0.430878	0.882915	-0.488017	0.625538	0.749793	Washc3		ENSMUSG00000020056	10.6001	0.0172752	1.47004	0.0117516	0.990624	1	Washc3
ENSMUSG00000020059	73.2104	-0.52693	0.373276	-1.41164	0.158056	0.632999	Sycp3		ENSMUSG00000020059	73.2104	-1.05649	0.602057	-1.7548	0.0792934	0.764826	Sycp3
ENSMUSG00000020062	27.953	-0.418496	0.447251	-0.935708	0.349424	0.632999	Slc5a8		ENSMUSG00000020062	27.953	-1.62826	0.909869	-1.78955	0.0735256	0.764826	Slc5a8
ENSMUSG00000020063	556.513	-0.257793	0.392783	-0.656324	0.511616	0.689102	Sirt1		ENSMUSG00000020063	556.513	-0.459473	0.65009	-0.706784	0.4797	0.774679	Sirt1
ENSMUSG00000020064	45.6138	-0.368123	0.521679	-0.705651	0.480405	0.674085	Herc4		ENSMUSG00000020064	45.6138	0.265332	0.940094	0.282239	0.77776	0.921422	Herc4
ENSMUSG00000020067	13.6376	-0.497224	0.662449	-0.750586	0.452902	0.662492	Mypn		ENSMUSG00000020067	13.6376	-1.44182	1.23453	-1.16791	0.242843	0.764826	Mypn
ENSMUSG00000020069	222.962	-0.395306	0.315676	-1.25225	0.210477	0.632999	Hnrnph3		ENSMUSG00000020069	222.962	-0.619047	0.533002	-1.16143	0.245465	0.764826	Hnrnph3
ENSMUSG00000020070	93.7237	-0.487742	0.332358	-1.46752	0.142234	0.632999	Rufy2		ENSMUSG00000020070	93.7237	-0.492892	0.564577	-0.87303	0.382647	0.764826	Rufy2
ENSMUSG00000020072	17.6336	-0.465664	0.463222	-1.00527	0.314766	0.632999	Pbld2		ENSMUSG00000020072	17.6336	-0.567421	1.02217	-0.555114	0.578817	0.811812	Pbld2
ENSMUSG00000020074	1179.07	-0.165268	0.31258	-0.528722	0.596998	0.733217	Ccar1		ENSMUSG00000020074	1179.07	-0.484353	0.512737	-0.944643	0.344841	0.764826	Ccar1
ENSMUSG00000020075	336.924	-0.406837	0.269594	-1.50907	0.131281	0.632999	Ddx21		ENSMUSG00000020075	336.924	-0.587769	0.445091	-1.32056	0.186648	0.764826	Ddx21
ENSMUSG00000020076	263.651	-0.329513	0.317756	-1.037	0.299735	0.632999	Ddx50		ENSMUSG00000020076	263.651	-0.660788	0.529401	-1.24818	0.211965	0.764826	Ddx50
ENSMUSG00000020077	354.988	-0.0428383	0.3213	-0.133328	0.893934	0.927486	Srgn		ENSMUSG00000020077	354.988	-0.365803	0.530568	-0.689456	0.490536	0.778009	Srgn
ENSMUSG00000020078	2180.43	0.419969	0.287483	1.46085	0.144057	0.632999	Vps26a		ENSMUSG00000020078	2180.43	-0.156213	0.470629	-0.331924	0.739947	0.899319	Vps26a
ENSMUSG00000020079	662.351	-0.017721	0.291214	-0.0608521	0.951477	0.967992	Supv3l1		ENSMUSG00000020079	662.351	-0.328744	0.483257	-0.680268	0.496335	0.779167	Supv3l1
ENSMUSG00000020083	1803.83	0.664789	0.278813	2.38435	0.0171092	0.482745	Fam241b		ENSMUSG00000020083	1803.83	-0.219838	0.456744	-0.481315	0.630293	0.838273	Fam241b
ENSMUSG00000020085	4.44417	-0.735576	0.938346	-0.783907	0.433095	0.654571	Aifm2		ENSMUSG00000020085	4.44417	0.025409	1.57268	0.0161565	0.98711	1	Aifm2
ENSMUSG00000020086	27.908	-0.696165	0.415037	-1.67736	0.0934729	0.632999	Macroh2a2		ENSMUSG00000020086	27.908	-0.352511	0.88016	-0.400508	0.688782	0.86989	Macroh2a2
ENSMUSG00000020087	95.3861	-0.563188	0.441237	-1.27638	0.20182	0.632999	Tysnd1		ENSMUSG00000020087	95.3861	-0.691288	0.765116	-0.903507	0.366257	0.764826	Tysnd1
ENSMUSG00000020088	185.309	-0.310659	0.283336	-1.09643	0.272889	0.632999	Sar1a		ENSMUSG00000020088	185.309	-0.681673	0.470303	-1.44943	0.147217	0.764826	Sar1a
ENSMUSG00000020089	736.671	0.198958	0.294254	0.676144	0.498949	0.681974	Ppa1		ENSMUSG00000020089	736.671	-0.446349	0.484964	-0.920375	0.357377	0.764826	Ppa1
ENSMUSG00000020091	181.476	-0.416602	0.386803	-1.07704	0.281462	0.632999	Eif4ebp2		ENSMUSG00000020091	181.476	-0.71011	0.652755	-1.08786	0.276655	0.764826	Eif4ebp2
ENSMUSG00000020092	0.625426	-0.498747	2.17053	-0.229781	0.818262	NA	Pald1		ENSMUSG00000020092	0.625426	0	3.66287	0	1	NA	Pald1
ENSMUSG00000020097	3.048	-0.864607	1.06769	-0.809791	0.41806	0.650029	Sgpl1		ENSMUSG00000020097	3.048	0	2.30925	0	1	1	Sgpl1
ENSMUSG00000020098	75.8003	-0.518836	0.32406	-1.60105	0.109366	0.632999	Pcbd1		ENSMUSG00000020098	75.8003	-0.748237	0.540797	-1.38358	0.166486	0.764826	Pcbd1
ENSMUSG00000020099	9.39136	-0.813098	0.735023	-1.10622	0.268631	0.632999	Unc5b		ENSMUSG00000020099	9.39136	-1.33908	1.71129	-0.782495	0.433924	0.764826	Unc5b
ENSMUSG00000020100	72.159	-0.420913	0.353097	-1.19206	0.233237	0.632999	Slc29a3		ENSMUSG00000020100	72.159	-0.538527	0.623323	-0.863962	0.387609	0.764826	Slc29a3
ENSMUSG00000020102	16.5458	-0.502314	0.495433	-1.01389	0.310636	0.632999	Slc16a7		ENSMUSG00000020102	16.5458	-0.661332	0.935286	-0.70709	0.47951	0.774679	Slc16a7
ENSMUSG00000020105	89.8437	-0.468497	0.328252	-1.42725	0.153509	0.632999	Lrig3		ENSMUSG00000020105	89.8437	-0.282055	0.588926	-0.478931	0.631987	0.838814	Lrig3
ENSMUSG00000020107	500.213	-0.0863552	0.315338	-0.27385	0.7842	0.851814	Anapc16		ENSMUSG00000020107	500.213	-0.489633	0.520799	-0.940159	0.347136	0.764826	Anapc16
ENSMUSG00000020108	598.723	-0.0501175	0.355165	-0.14111	0.887783	0.9237	Ddit4		ENSMUSG00000020108	598.723	-1.00756	0.586261	-1.71863	0.0856823	0.764826	Ddit4
ENSMUSG00000020109	162.361	-0.380483	0.354797	-1.0724	0.283541	0.632999	Dnajb12		ENSMUSG00000020109	162.361	-0.500254	0.599655	-0.834236	0.404148	0.764826	Dnajb12
ENSMUSG00000020111	211.1	-0.424865	0.317855	-1.33666	0.181333	0.632999	Micu1		ENSMUSG00000020111	211.1	-0.518273	0.525115	-0.98697	0.323657	0.764826	Micu1
ENSMUSG00000020114	2805.33	0.149706	0.312234	0.479467	0.631606	0.75436	Cand1		ENSMUSG00000020114	2805.33	-0.332897	0.510927	-0.651554	0.514689	0.787163	Cand1
ENSMUSG00000020115	153.064	-0.525598	0.336071	-1.56395	0.11783	0.632999	Tbk1		ENSMUSG00000020115	153.064	-0.624909	0.566709	-1.1027	0.270158	0.764826	Tbk1
ENSMUSG00000020116	401.013	-0.24636	0.26198	-0.940377	0.347024	0.632999	Pno1		ENSMUSG00000020116	401.013	-0.571056	0.430429	-1.32671	0.184604	0.764826	Pno1
ENSMUSG00000020120	247.517	-0.445672	0.295912	-1.5061	0.132042	0.632999	Plek		ENSMUSG00000020120	247.517	-0.384796	0.493849	-0.779178	0.435875	0.765055	Plek
ENSMUSG00000020121	499.224	-0.296264	0.328898	-0.900776	0.367708	0.636068	Srgap1		ENSMUSG00000020121	499.224	-0.552981	0.542045	-1.02017	0.307646	0.764826	Srgap1
ENSMUSG00000020122	1198.68	-0.0194487	0.294172	-0.0661132	0.947288	0.965278	Egfr		ENSMUSG00000020122	1198.68	-0.310037	0.481474	-0.643933	0.519619	0.789297	Egfr
ENSMUSG00000020123	0.785545	0.883233	3.76603	0.234527	0.814576	NA	Avpr1a		ENSMUSG00000020123	0.785545	0	6.23938	0	1	NA	Avpr1a
ENSMUSG00000020124	3852.84	0.383209	0.310917	1.23251	0.217758	0.632999	Usp15		ENSMUSG00000020124	3852.84	-0.292176	0.508415	-0.574679	0.565508	0.80592	Usp15
ENSMUSG00000020128	289.705	-0.375566	0.348642	-1.07723	0.281379	0.632999	Vps54		ENSMUSG00000020128	289.705	-0.53107	0.582204	-0.912173	0.361678	0.764826	Vps54
ENSMUSG00000020130	7023.4	1.20641	0.243091	4.9628	6.94828e-07	0.000109139	Tbc1d15		ENSMUSG00000020130	7023.4	-0.126669	0.397694	-0.318508	0.7501	0.905485	Tbc1d15
ENSMUSG00000020132	1663.31	0.333318	0.288646	1.15476	0.248188	0.632999	Rab21		ENSMUSG00000020132	1663.31	-0.129179	0.472124	-0.273612	0.784383	0.924714	Rab21
ENSMUSG00000020133	65.195	-0.478232	0.400155	-1.19512	0.232041	0.632999	2310011J03Rik		ENSMUSG00000020133	65.195	-1.10253	0.70894	-1.55519	0.119901	0.764826	2310011J03Rik
ENSMUSG00000020134	935.946	-0.121945	0.322753	-0.377827	0.705559	0.800475	Peli1		ENSMUSG00000020134	935.946	-0.64628	0.533084	-1.21234	0.225382	0.764826	Peli1
ENSMUSG00000020135	12.7619	-0.527257	0.730243	-0.722029	0.470277	0.669597	Apc2		ENSMUSG00000020135	12.7619	-1.09546	1.45089	-0.755028	0.450232	0.768751	Apc2
ENSMUSG00000020137	51.5383	-0.629705	0.394648	-1.59561	0.110576	0.632999	Thap2		ENSMUSG00000020137	51.5383	-0.111044	0.681254	-0.163	0.870518	0.976389	Thap2
ENSMUSG00000020140	5.51632	-0.579453	0.834796	-0.694125	0.487604	0.677084	Lgr5		ENSMUSG00000020140	5.51632	-0.434121	1.75876	-0.246833	0.805037	0.936498	Lgr5
ENSMUSG00000020142	5.68149	-0.531052	0.921952	-0.576009	0.564609	0.71467	Slc1a4		ENSMUSG00000020142	5.68149	-1.3799	1.77519	-0.777322	0.436969	0.765059	Slc1a4
ENSMUSG00000020143	40.7849	-0.43736	0.410225	-1.06615	0.286356	0.632999	Dock2		ENSMUSG00000020143	40.7849	-0.973998	0.748179	-1.30182	0.192977	0.764826	Dock2
ENSMUSG00000020149	245.427	-0.270627	0.369153	-0.733103	0.463496	0.666318	Rab1a		ENSMUSG00000020149	245.427	-0.420001	0.608876	-0.689797	0.490322	0.778009	Rab1a
ENSMUSG00000020150	11.1776	-0.825419	0.626049	-1.31846	0.18735	0.632999	Gamt		ENSMUSG00000020150	11.1776	-0.553307	1.08067	-0.512003	0.608649	0.825985	Gamt
ENSMUSG00000020151	470.32	-0.277335	0.286621	-0.967601	0.333244	0.632999	Ptprr		ENSMUSG00000020151	470.32	-0.59455	0.47438	-1.25332	0.210089	0.764826	Ptprr
ENSMUSG00000020152	1329.43	0.113406	0.310558	0.36517	0.714984	0.806723	Actr2		ENSMUSG00000020152	1329.43	-0.581494	0.510304	-1.1395	0.254493	0.764826	Actr2
ENSMUSG00000020153	164.267	-0.200116	0.314065	-0.637182	0.524006	0.694024	Ndufs7		ENSMUSG00000020153	164.267	-0.317574	0.539366	-0.588791	0.556001	0.802408	Ndufs7
ENSMUSG00000020154	124.102	-0.457147	0.296653	-1.54101	0.123313	0.632999	Ptprb		ENSMUSG00000020154	124.102	-0.49452	0.49816	-0.992692	0.32086	0.764826	Ptprb
ENSMUSG00000020155	2.34585	-0.0578391	1.39853	-0.0413569	0.967011	0.978491	Kcnmb1		ENSMUSG00000020155	2.34585	-4.22551	2.68784	-1.57209	0.115931	0.764826	Kcnmb1
ENSMUSG00000020156	396.701	-0.303166	0.338872	-0.894631	0.370984	0.636068	Pwwp3a		ENSMUSG00000020156	396.701	-0.36991	0.558256	-0.662616	0.507576	0.784045	Pwwp3a
ENSMUSG00000020159	48.6611	-0.402099	0.449013	-0.895516	0.370511	0.636068	Gabrp		ENSMUSG00000020159	48.6611	-0.300648	0.782353	-0.384287	0.700766	0.877773	Gabrp
ENSMUSG00000020160	10.3728	-0.607734	0.563382	-1.07872	0.280711	0.632999	Meis1		ENSMUSG00000020160	10.3728	-0.449949	0.848702	-0.530161	0.596	0.820545	Meis1
ENSMUSG00000020163	14.3965	-0.915889	0.434757	-2.10667	0.0351463	0.632999	Uqcr11		ENSMUSG00000020163	14.3965	-0.834607	0.760118	-1.098	0.272206	0.764826	Uqcr11
ENSMUSG00000020166	862.956	-0.137517	0.305371	-0.450328	0.652474	0.766253	Cnot2		ENSMUSG00000020166	862.956	-0.429119	0.501503	-0.855666	0.392183	0.764826	Cnot2
ENSMUSG00000020167	284.549	-0.358485	0.366096	-0.97921	0.327476	0.632999	Tcf3		ENSMUSG00000020167	284.549	-0.871169	0.611184	-1.42538	0.154048	0.764826	Tcf3
ENSMUSG00000020170	216.49	-0.47692	0.334886	-1.42413	0.15441	0.632999	Frs2		ENSMUSG00000020170	216.49	-0.668891	0.559567	-1.19537	0.231942	0.764826	Frs2
ENSMUSG00000020171	530.45	-0.0801994	0.27943	-0.287011	0.774104	0.843985	Yeats4		ENSMUSG00000020171	530.45	-0.444396	0.458133	-0.970014	0.33204	0.764826	Yeats4
ENSMUSG00000020173	505.579	-0.373582	0.345032	-1.08275	0.278921	0.632999	Cobl		ENSMUSG00000020173	505.579	-0.584797	0.569753	-1.0264	0.304701	0.764826	Cobl
ENSMUSG00000020175	23.16	-0.388596	0.583605	-0.665854	0.505505	0.685219	Rab36		ENSMUSG00000020175	23.16	0.119599	1.02783	0.116361	0.907366	0.996187	Rab36
ENSMUSG00000020176	532.601	-0.358049	0.305488	-1.17206	0.241175	0.632999	Grb10		ENSMUSG00000020176	532.601	-0.375986	0.506768	-0.741928	0.458131	0.769307	Grb10
ENSMUSG00000020180	204.505	-0.056946	0.252188	-0.225808	0.821351	0.877376	Snrpd3		ENSMUSG00000020180	204.505	-0.878135	0.422043	-2.08068	0.0374636	0.646387	Snrpd3
ENSMUSG00000020181	1453.9	-0.324997	0.342283	-0.949497	0.342368	0.632999	Nav3		ENSMUSG00000020181	1453.9	-0.466522	0.560946	-0.831671	0.405595	0.764826	Nav3
ENSMUSG00000020183	152.097	-0.429474	0.323662	-1.32692	0.184535	0.632999	Cpm		ENSMUSG00000020183	152.097	-0.366768	0.545366	-0.672517	0.501255	0.780853	Cpm
ENSMUSG00000020184	1674.61	0.16199	0.281432	0.575592	0.564891	0.714809	Mdm2		ENSMUSG00000020184	1674.61	-0.548033	0.462523	-1.18488	0.236065	0.764826	Mdm2
ENSMUSG00000020185	10.9832	-0.565439	0.59264	-0.954101	0.340032	0.632999	E2f7		ENSMUSG00000020185	10.9832	-0.406787	1.07461	-0.378543	0.705027	0.879739	E2f7
ENSMUSG00000020186	13.0804	-0.427219	0.569622	-0.750003	0.453253	0.662629	Csrp2		ENSMUSG00000020186	13.0804	0.11489	0.978171	0.117454	0.9065	0.995974	Csrp2
ENSMUSG00000020189	4069.69	0.185855	0.287531	0.646382	0.518032	0.691784	Osbpl8		ENSMUSG00000020189	4069.69	-0.483529	0.470352	-1.02801	0.303943	0.764826	Osbpl8
ENSMUSG00000020190	71.9547	-0.604841	0.426267	-1.41893	0.155921	0.632999	Mknk2		ENSMUSG00000020190	71.9547	-0.739599	0.742736	-0.995776	0.319359	0.764826	Mknk2
ENSMUSG00000020193	2.53814	-0.310445	1.12157	-0.276795	0.781938	0.850034	Zpbp		ENSMUSG00000020193	2.53814	-1.93886	2.11282	-0.917663	0.358795	0.764826	Zpbp
ENSMUSG00000020196	1495.5	-0.148399	0.372239	-0.398667	0.690138	0.791015	Cabin1		ENSMUSG00000020196	1495.5	-0.646789	0.61164	-1.05747	0.290299	0.764826	Cabin1
ENSMUSG00000020198	774.351	-0.273103	0.346292	-0.78865	0.430316	0.653815	Ap3d1		ENSMUSG00000020198	774.351	-0.412909	0.568991	-0.725686	0.468031	0.771903	Ap3d1
ENSMUSG00000020205	56.7043	-0.707407	0.312605	-2.26294	0.0236393	0.597905	Phlda1		ENSMUSG00000020205	56.7043	-0.392568	0.551602	-0.711686	0.476659	0.774521	Phlda1
ENSMUSG00000020211	338.862	-0.131949	0.30766	-0.428878	0.668012	0.7763	Sf3a2		ENSMUSG00000020211	338.862	-0.842848	0.510436	-1.65123	0.0986916	0.764826	Sf3a2
ENSMUSG00000020212	94.8007	-0.554933	0.358656	-1.54726	0.121801	0.632999	Mdm1		ENSMUSG00000020212	94.8007	-0.860838	0.633964	-1.35786	0.174507	0.764826	Mdm1
ENSMUSG00000020218	2.12151	-0.497426	1.05439	-0.471766	0.637094	NA	Wif1		ENSMUSG00000020218	2.12151	-2.84897	1.89684	-1.50195	0.133109	0.764826	Wif1
ENSMUSG00000020219	41.931	-0.611884	0.284134	-2.1535	0.0312793	0.632999	Timm13		ENSMUSG00000020219	41.931	-0.454373	0.481939	-0.942803	0.345782	0.764826	Timm13
ENSMUSG00000020220	1732.51	-0.311795	0.329114	-0.947376	0.343447	0.632999	Vps13d		ENSMUSG00000020220	1732.51	-0.492739	0.539178	-0.91387	0.360785	0.764826	Vps13d
ENSMUSG00000020224	112.238	-0.471407	0.32186	-1.46463	0.143021	0.632999	Llph		ENSMUSG00000020224	112.238	-0.490522	0.530857	-0.92402	0.355476	0.764826	Llph
ENSMUSG00000020225	36.3538	-0.249199	0.366765	-0.679452	0.496851	0.681476	Tmbim4		ENSMUSG00000020225	36.3538	-0.451367	0.607955	-0.742435	0.457824	0.769307	Tmbim4
ENSMUSG00000020226	11.1842	-0.628419	0.633202	-0.992446	0.32098	0.632999	Slc5a4b		ENSMUSG00000020226	11.1842	-1.01022	1.5897	-0.635477	0.525117	0.791194	Slc5a4b
ENSMUSG00000020228	107.348	-0.56463	0.342634	-1.64791	0.0993705	0.632999	Helb		ENSMUSG00000020228	107.348	-0.778973	0.599767	-1.29879	0.194016	0.764826	Helb
ENSMUSG00000020229	2.44407	-0.0132543	0.853427	-0.0155307	0.987609	0.991067	Slc5a4a		ENSMUSG00000020229	2.44407	-3.72419	1.75409	-2.12314	0.0337418	0.625354	Slc5a4a
ENSMUSG00000020230	348.516	-0.316318	0.329118	-0.961109	0.336497	0.632999	Prmt2		ENSMUSG00000020230	348.516	-0.463132	0.548647	-0.844135	0.398594	0.764826	Prmt2
ENSMUSG00000020231	136.579	-0.485748	0.397638	-1.22158	0.221865	0.632999	Dip2a		ENSMUSG00000020231	136.579	-1.10125	0.710307	-1.55038	0.121049	0.764826	Dip2a
ENSMUSG00000020232	171.402	-0.181253	0.325833	-0.556274	0.578024	0.721428	Hmg20b		ENSMUSG00000020232	171.402	-0.692894	0.542613	-1.27696	0.201617	0.764826	Hmg20b
ENSMUSG00000020234	2.40766	-0.247926	1.2557	-0.197441	0.843482	0.892281	4930404N11Rik		ENSMUSG00000020234	2.40766	-0.0524417	2.10304	-0.0249362	0.980106	1	4930404N11Rik
ENSMUSG00000020235	758.784	0.0166629	0.370135	0.0450184	0.964093	0.97643	Fzr1		ENSMUSG00000020235	758.784	-0.472689	0.609137	-0.775997	0.437751	0.765059	Fzr1
ENSMUSG00000020238	119.018	-0.436797	0.393185	-1.11092	0.266603	0.632999	Ncln		ENSMUSG00000020238	119.018	-0.414667	0.668293	-0.620486	0.534938	0.794952	Ncln
ENSMUSG00000020241	0.240319	0	4.26751	0	1	NA	Col6a2		ENSMUSG00000020241	0.240319	-1.17063	6.8653	-0.170514	0.864606	NA	Col6a2
ENSMUSG00000020246	86.7807	-0.400673	0.417038	-0.960759	0.336673	0.632999	Hcfc2		ENSMUSG00000020246	86.7807	-0.883911	0.728422	-1.21346	0.224954	0.764826	Hcfc2
ENSMUSG00000020248	125.012	-0.492514	0.28265	-1.74249	0.0814232	0.632999	Nfyb		ENSMUSG00000020248	125.012	-0.634491	0.477819	-1.32789	0.184215	0.764826	Nfyb
ENSMUSG00000020250	692.743	-0.193446	0.363533	-0.532127	0.594638	0.731783	Txnrd1		ENSMUSG00000020250	692.743	-0.895178	0.597502	-1.4982	0.134081	0.764826	Txnrd1
ENSMUSG00000020253	28.3044	-0.640217	0.452173	-1.41587	0.156814	0.632999	Ppm1m		ENSMUSG00000020253	28.3044	-0.454994	0.84038	-0.541415	0.588222	0.816815	Ppm1m
ENSMUSG00000020255	8445.36	1.04161	0.301466	3.45515	0.000549982	0.0368871	D10Wsu102e		ENSMUSG00000020255	8445.36	0.281692	0.492627	0.571815	0.567447	0.806457	D10Wsu102e
ENSMUSG00000020257	1892.79	0.195073	0.32598	0.598421	0.549559	0.707193	Wdr82		ENSMUSG00000020257	1892.79	-0.356952	0.534035	-0.668405	0.503875	0.782167	Wdr82
ENSMUSG00000020260	569.889	-0.037121	0.290969	-0.127577	0.898484	0.930083	Pofut2		ENSMUSG00000020260	569.889	-0.266071	0.477533	-0.557179	0.577405	0.811513	Pofut2
ENSMUSG00000020261	292.084	-0.459266	0.43018	-1.06761	0.285695	0.632999	Slc36a1		ENSMUSG00000020261	292.084	-0.561458	0.712867	-0.787605	0.430928	0.764826	Slc36a1
ENSMUSG00000020262	56.5576	-0.57654	0.381813	-1.51001	0.131042	0.632999	Adarb1		ENSMUSG00000020262	56.5576	-1.23456	0.661914	-1.86513	0.0621631	0.763681	Adarb1
ENSMUSG00000020263	18.2965	-0.885847	0.479606	-1.84703	0.0647426	0.632999	Appl2		ENSMUSG00000020263	18.2965	0.100005	0.812212	0.123126	0.902007	0.99389	Appl2
ENSMUSG00000020265	687.611	0.107695	0.32504	0.331328	0.740397	0.822803	Sumo3		ENSMUSG00000020265	687.611	-0.319129	0.532832	-0.598929	0.54922	0.799207	Sumo3
ENSMUSG00000020267	113.842	-0.641445	0.271054	-2.36648	0.017958	0.498444	Hint1		ENSMUSG00000020267	113.842	-0.608829	0.439504	-1.38526	0.165972	0.764826	Hint1
ENSMUSG00000020268	48.2052	-0.4098	0.303495	-1.35027	0.176931	0.632999	Lyrm7		ENSMUSG00000020268	48.2052	-0.596774	0.516153	-1.1562	0.247601	0.764826	Lyrm7
ENSMUSG00000020271	310.369	-0.331987	0.373258	-0.889429	0.373772	0.636808	Fbxw11		ENSMUSG00000020271	310.369	-0.4336	0.621611	-0.697542	0.485464	0.776655	Fbxw11
ENSMUSG00000020272	130.426	-0.445553	0.340071	-1.31017	0.190137	0.632999	Stk10		ENSMUSG00000020272	130.426	-0.472649	0.559279	-0.845105	0.398052	0.764826	Stk10
ENSMUSG00000020273	1412.04	-0.106014	0.28491	-0.372097	0.709821	0.803279	Papolg		ENSMUSG00000020273	1412.04	-0.507476	0.466577	-1.08766	0.276746	0.764826	Papolg
ENSMUSG00000020275	304.115	-0.455253	0.314127	-1.44926	0.147264	0.632999	Rel		ENSMUSG00000020275	304.115	-0.47966	0.523037	-0.917067	0.359108	0.764826	Rel
ENSMUSG00000020277	59.7659	-0.578377	0.392753	-1.47262	0.140853	0.632999	Pfkl		ENSMUSG00000020277	59.7659	-0.674387	0.72404	-0.931423	0.351635	0.764826	Pfkl
ENSMUSG00000020279	2.06263	-0.122846	2.56866	-0.0478248	0.961856	NA	Il9r		ENSMUSG00000020279	2.06263	0	4.42274	0	1	1	Il9r
ENSMUSG00000020280	47.0273	-0.51848	0.460847	-1.12506	0.260564	0.632999	Pus10		ENSMUSG00000020280	47.0273	-0.110748	0.806773	-0.137273	0.890815	0.987457	Pus10
ENSMUSG00000020282	2.68545	-1.0603	1.23053	-0.861656	0.388877	0.64236	Rhbdf1		ENSMUSG00000020282	2.68545	-0.150457	2.22381	-0.0676576	0.946058	1	Rhbdf1
ENSMUSG00000020283	1070.86	0.185346	0.258223	0.717777	0.472895	0.670327	Pex13		ENSMUSG00000020283	1070.86	-0.596771	0.42763	-1.39553	0.162856	0.764826	Pex13
ENSMUSG00000020284	169.872	-0.353342	0.3016	-1.17156	0.241375	0.632999	Cfap410		ENSMUSG00000020284	169.872	-0.196003	0.507606	-0.386132	0.699399	0.877256	Cfap410
ENSMUSG00000020286	40.7747	-0.605007	0.373627	-1.61928	0.105387	0.632999	1700093K21Rik		ENSMUSG00000020286	40.7747	-1.10216	0.604285	-1.82391	0.068166	0.764826	1700093K21Rik
ENSMUSG00000020287	29.0551	-0.474171	0.413683	-1.14622	0.251705	0.632999	Mpg		ENSMUSG00000020287	29.0551	-1.62659	0.864321	-1.88193	0.0598456	0.752824	Mpg
ENSMUSG00000020288	350.533	-0.246101	0.323866	-0.759885	0.447323	0.659618	Ahsa2		ENSMUSG00000020288	350.533	-0.600667	0.537301	-1.11793	0.263596	0.764826	Ahsa2
ENSMUSG00000020289	85.962	-0.551695	0.36161	-1.52566	0.127094	0.632999	Nprl3		ENSMUSG00000020289	85.962	-0.363892	0.62969	-0.577891	0.563338	0.805564	Nprl3
ENSMUSG00000020290	1549.16	-0.084468	0.293156	-0.288133	0.773245	0.843623	Xpo1		ENSMUSG00000020290	1549.16	-0.614759	0.481083	-1.27786	0.201298	0.764826	Xpo1
ENSMUSG00000020295	1.35358	0.927496	4.21811	0.219884	0.825961	NA	Hbq1a		ENSMUSG00000020295	1.35358	-0.19735	6.84015	-0.0288518	0.976983	NA	Hbq1a
ENSMUSG00000020297	7.48231	-0.62078	0.750828	-0.826794	0.408354	0.647613	Nsg2		ENSMUSG00000020297	7.48231	-0.858996	1.20444	-0.713194	0.475726	0.774278	Nsg2
ENSMUSG00000020300	1274.01	-0.163386	0.321649	-0.507963	0.61148	0.740531	Cpeb4		ENSMUSG00000020300	1274.01	-0.476158	0.52769	-0.902345	0.366874	0.764826	Cpeb4
ENSMUSG00000020303	31.5327	-0.538863	0.607549	-0.886947	0.375107	0.636966	Stc2		ENSMUSG00000020303	31.5327	-1.00322	1.08847	-0.921682	0.356695	0.764826	Stc2
ENSMUSG00000020305	53.6128	-0.494665	0.373378	-1.32484	0.185225	0.632999	Asb3		ENSMUSG00000020305	53.6128	-1.08569	0.698189	-1.555	0.119945	0.764826	Asb3
ENSMUSG00000020307	223.296	-0.0198492	0.313055	-0.0634048	0.949444	0.966753	Cdc34		ENSMUSG00000020307	223.296	-0.252387	0.518252	-0.486997	0.626261	0.83674	Cdc34
ENSMUSG00000020308	35.3309	-0.659767	0.432109	-1.52685	0.126798	0.632999	Tpgs1		ENSMUSG00000020308	35.3309	-1.7527	0.827766	-2.11739	0.034227	0.626577	Tpgs1
ENSMUSG00000020309	151.643	-0.492241	0.245778	-2.00279	0.0452	0.632999	Chac2		ENSMUSG00000020309	151.643	-0.591894	0.414125	-1.42926	0.152929	0.764826	Chac2
ENSMUSG00000020310	12.0773	-0.794849	0.474409	-1.67545	0.0938458	0.632999	Madcam1		ENSMUSG00000020310	12.0773	-1.04927	0.783132	-1.33984	0.180297	0.764826	Madcam1
ENSMUSG00000020311	58.1421	-0.461467	0.380426	-1.21302	0.22512	0.632999	Erlec1		ENSMUSG00000020311	58.1421	-0.21768	0.623888	-0.348908	0.727158	0.891074	Erlec1
ENSMUSG00000020315	2709.13	-0.0442147	0.316422	-0.139733	0.888871	0.924401	Sptbn1		ENSMUSG00000020315	2709.13	-0.544142	0.518499	-1.04946	0.293968	0.764826	Sptbn1
ENSMUSG00000020319	24.308	-0.521609	0.373672	-1.3959	0.162745	0.632999	Wdpcp		ENSMUSG00000020319	24.308	-1.20336	0.717956	-1.67609	0.0937203	0.764826	Wdpcp
ENSMUSG00000020321	316.015	-0.247643	0.293865	-0.842712	0.39939	0.645327	Mdh1		ENSMUSG00000020321	316.015	-0.510688	0.488714	-1.04496	0.29604	0.764826	Mdh1
ENSMUSG00000020323	5.11979	-0.471841	0.761518	-0.619605	0.535518	0.700399	Prss57		ENSMUSG00000020323	5.11979	-1.03912	1.68764	-0.615721	0.538078	0.795635	Prss57
ENSMUSG00000020325	41.9261	-0.568318	0.307302	-1.84938	0.0644035	0.632999	Fstl3		ENSMUSG00000020325	41.9261	-1.26286	0.570459	-2.21376	0.0268453	0.592399	Fstl3
ENSMUSG00000020326	59.7013	-0.307946	0.371582	-0.828744	0.40725	0.647106	Ccng1		ENSMUSG00000020326	59.7013	-0.745127	0.659254	-1.13026	0.258367	0.764826	Ccng1
ENSMUSG00000020327	2.48365	-0.252922	1.29291	-0.195622	0.844906	0.893288	Fgf22		ENSMUSG00000020327	2.48365	0.658275	2.28286	0.288355	0.773075	0.918685	Fgf22
ENSMUSG00000020328	40.8838	-0.675556	0.389218	-1.73567	0.0826216	0.632999	Nudcd2		ENSMUSG00000020328	40.8838	-0.51196	0.693129	-0.738623	0.460136	0.770276	Nudcd2
ENSMUSG00000020329	252.029	-0.452902	0.307927	-1.47081	0.141343	0.632999	Polrmt		ENSMUSG00000020329	252.029	-0.38585	0.518921	-0.743561	0.457142	0.76926	Polrmt
ENSMUSG00000020330	145.195	-0.508505	0.320438	-1.5869	0.112534	0.632999	Hmmr		ENSMUSG00000020330	145.195	-0.241282	0.53307	-0.452626	0.650818	0.849225	Hmmr
ENSMUSG00000020331	10.5847	-0.762889	0.540452	-1.41157	0.158075	0.632999	Hcn2		ENSMUSG00000020331	10.5847	-0.472309	0.879864	-0.536798	0.591407	0.818776	Hcn2
ENSMUSG00000020332	211.561	-0.344726	0.271235	-1.27095	0.203746	0.632999	Meikin		ENSMUSG00000020332	211.561	-0.252731	0.446113	-0.566517	0.571042	0.808827	Meikin
ENSMUSG00000020333	15.2034	-0.346253	0.664367	-0.521177	0.602244	0.735172	Acsl6		ENSMUSG00000020333	15.2034	0.129471	1.21692	0.106392	0.915271	1	Acsl6
ENSMUSG00000020335	22.1817	-0.628873	0.439098	-1.43219	0.152089	0.632999	Zfp354b		ENSMUSG00000020335	22.1817	-0.229249	0.763219	-0.300371	0.763894	0.913592	Zfp354b
ENSMUSG00000020340	786.372	-0.323007	0.310141	-1.04148	0.297651	0.632999	Cyfip2		ENSMUSG00000020340	786.372	-0.496872	0.508853	-0.976455	0.328839	0.764826	Cyfip2
ENSMUSG00000020346	172.112	-0.563304	0.367835	-1.5314	0.12567	0.632999	Mgat1		ENSMUSG00000020346	172.112	-0.434375	0.614225	-0.707192	0.479447	0.774679	Mgat1
ENSMUSG00000020349	993.848	0.0624711	0.284426	0.219639	0.826152	0.880723	Ppp2ca		ENSMUSG00000020349	993.848	-0.349226	0.46722	-0.747456	0.454789	0.768751	Ppp2ca
ENSMUSG00000020354	198.23	-0.381744	0.316433	-1.2064	0.227664	0.632999	Sgcd		ENSMUSG00000020354	198.23	-0.521528	0.523581	-0.996079	0.319212	0.764826	Sgcd
ENSMUSG00000020358	407.545	-0.132402	0.321813	-0.411425	0.680761	0.785493	Hnrnpab		ENSMUSG00000020358	407.545	-0.920975	0.537707	-1.71278	0.0867523	0.764826	Hnrnpab
ENSMUSG00000020359	58.5716	-0.602615	0.376099	-1.60228	0.109094	0.632999	Phykpl		ENSMUSG00000020359	58.5716	-1.19878	0.656441	-1.82619	0.0678221	0.764826	Phykpl
ENSMUSG00000020361	1983.09	0.237932	0.305413	0.779051	0.43595	0.655185	Hspa4		ENSMUSG00000020361	1983.09	-0.409517	0.500894	-0.817571	0.413602	0.764826	Hspa4
ENSMUSG00000020362	488.969	-0.272947	0.295801	-0.922739	0.356143	0.634152	Cnot6		ENSMUSG00000020362	488.969	-0.429487	0.489401	-0.877578	0.380173	0.764826	Cnot6
ENSMUSG00000020363	10.3725	-0.515141	0.630187	-0.817441	0.413676	0.648889	Gfpt2		ENSMUSG00000020363	10.3725	0.36464	1.41579	0.257553	0.796752	0.931763	Gfpt2
ENSMUSG00000020366	732.508	-0.32646	0.300709	-1.08564	0.27764	0.632999	Mapk9		ENSMUSG00000020366	732.508	-0.595778	0.49388	-1.20632	0.227693	0.764826	Mapk9
ENSMUSG00000020368	3508.06	0.512189	0.276632	1.85151	0.0640957	0.632999	Canx		ENSMUSG00000020368	3508.06	-0.0981641	0.452242	-0.217061	0.828161	0.951975	Canx
ENSMUSG00000020372	487.063	0.165231	0.24003	0.688377	0.491215	0.678757	Rack1		ENSMUSG00000020372	487.063	-0.445825	0.39716	-1.12253	0.261636	0.764826	Rack1
ENSMUSG00000020375	1876.44	0.420707	0.339128	1.24056	0.21477	0.632999	Rufy1		ENSMUSG00000020375	1876.44	-0.27323	0.556307	-0.49115	0.62332	0.835734	Rufy1
ENSMUSG00000020376	213.993	-0.406779	0.319037	-1.27502	0.202301	0.632999	Rnf130		ENSMUSG00000020376	213.993	-0.463297	0.540931	-0.856481	0.391732	0.764826	Rnf130
ENSMUSG00000020377	186.54	-0.0263819	0.231165	-0.114126	0.909138	0.93779	Ltc4s		ENSMUSG00000020377	186.54	-0.493844	0.389003	-1.26951	0.204258	0.764826	Ltc4s
ENSMUSG00000020380	2022.38	-0.068076	0.305101	-0.223126	0.823438	0.878745	Rad50		ENSMUSG00000020380	2022.38	-0.411459	0.499192	-0.82425	0.409797	0.764826	Rad50
ENSMUSG00000020381	535.658	0.0882467	0.239465	0.368517	0.712488	0.805035	Mrnip		ENSMUSG00000020381	535.658	-0.274725	0.395176	-0.695197	0.486932	0.776849	Mrnip
ENSMUSG00000020383	1.14099	-0.469165	1.28656	-0.364666	0.715361	NA	Il13		ENSMUSG00000020383	1.14099	-3.83721	2.21322	-1.73377	0.0829587	NA	Il13
ENSMUSG00000020385	60.439	-0.536961	0.409111	-1.31251	0.189348	0.632999	Clk4		ENSMUSG00000020385	60.439	-0.750562	0.702361	-1.06863	0.285238	0.764826	Clk4
ENSMUSG00000020386	697.779	0.0728983	0.256856	0.28381	0.776556	0.845759	Sar1b		ENSMUSG00000020386	697.779	-0.0926336	0.421698	-0.219668	0.82613	0.950572	Sar1b
ENSMUSG00000020387	2405.92	0.119182	0.339617	0.350929	0.725642	0.813253	Jade2		ENSMUSG00000020387	2405.92	-0.31382	0.555398	-0.565037	0.572048	0.809344	Jade2
ENSMUSG00000020389	9.63705	-0.375986	0.685517	-0.548471	0.583369	0.724735	Cdkl3		ENSMUSG00000020389	9.63705	-0.953268	1.20196	-0.793096	0.427722	0.764826	Cdkl3
ENSMUSG00000020390	765.612	0.0799086	0.271425	0.294404	0.768449	0.840539	Ube2b		ENSMUSG00000020390	765.612	-0.230486	0.443852	-0.519285	0.603562	0.823914	Ube2b
ENSMUSG00000020392	578.138	-0.0102167	0.30067	-0.0339797	0.972893	0.982697	Cdkn2aipnl		ENSMUSG00000020392	578.138	-0.53565	0.496365	-1.07915	0.280523	0.764826	Cdkn2aipnl
ENSMUSG00000020393	845.482	-0.248203	0.308941	-0.803402	0.421743	0.651238	Kremen1		ENSMUSG00000020393	845.482	-0.655693	0.508281	-1.29002	0.197043	0.764826	Kremen1
ENSMUSG00000020396	294.545	-0.46862	0.349563	-1.34059	0.180053	0.632999	Nefh		ENSMUSG00000020396	294.545	-0.630394	0.574394	-1.09749	0.272426	0.764826	Nefh
ENSMUSG00000020397	911.333	0.196863	0.239643	0.821487	0.411369	0.648799	Med7		ENSMUSG00000020397	911.333	-0.236482	0.393406	-0.601114	0.547764	0.799207	Med7
ENSMUSG00000020400	382.725	-0.322033	0.310349	-1.03765	0.299433	0.632999	Tnip1		ENSMUSG00000020400	382.725	-0.545564	0.515323	-1.05868	0.289743	0.764826	Tnip1
ENSMUSG00000020402	296.589	-0.224902	0.31126	-0.722554	0.469954	0.669522	Vdac1		ENSMUSG00000020402	296.589	-0.598581	0.515489	-1.16119	0.245565	0.764826	Vdac1
ENSMUSG00000020407	912.645	0.476479	0.242093	1.96817	0.0490487	0.632999	Upp1		ENSMUSG00000020407	912.645	-0.423216	0.410452	-1.0311	0.302495	0.764826	Upp1
ENSMUSG00000020409	915.1	-0.06083	0.30269	-0.200965	0.840726	0.890773	Slu7		ENSMUSG00000020409	915.1	-0.351034	0.495942	-0.707813	0.479061	0.774679	Slu7
ENSMUSG00000020412	222.696	-0.379933	0.424608	-0.894787	0.370901	0.636068	Ascc2		ENSMUSG00000020412	222.696	-0.45507	0.70721	-0.643472	0.519918	0.789358	Ascc2
ENSMUSG00000020413	1796.83	0.0172641	0.331808	0.0520304	0.958504	0.972771	Hus1		ENSMUSG00000020413	1796.83	-0.286006	0.543586	-0.526146	0.598787	0.821666	Hus1
ENSMUSG00000020415	727.431	0.58295	0.377599	1.54383	0.122628	0.632999	Pttg1		ENSMUSG00000020415	727.431	0.500143	0.616255	0.811585	0.41703	0.764826	Pttg1
ENSMUSG00000020419	10.2545	-0.515165	0.593523	-0.867978	0.385406	0.640562	Hormad2		ENSMUSG00000020419	10.2545	-0.61788	1.06978	-0.577579	0.563549	0.805617	Hormad2
ENSMUSG00000020420	3.14845	-1.18916	1.21269	-0.980599	0.326791	0.632999	Zfp607a		ENSMUSG00000020420	3.14845	-0.998021	2.02684	-0.492403	0.622434	0.8354	Zfp607a
ENSMUSG00000020422	54.57	-0.509984	0.415967	-1.22602	0.220191	0.632999	Tns3		ENSMUSG00000020422	54.57	-0.444761	0.757853	-0.58687	0.557291	0.802845	Tns3
ENSMUSG00000020423	111.735	-0.476513	0.428804	-1.11126	0.266456	0.632999	Btg2		ENSMUSG00000020423	111.735	-0.775484	0.713933	-1.08622	0.277384	0.764826	Btg2
ENSMUSG00000020424	37.8063	-0.525547	0.346812	-1.51537	0.129679	0.632999	Castor1		ENSMUSG00000020424	37.8063	-0.0961387	0.632705	-0.151949	0.879227	0.98053	Castor1
ENSMUSG00000020427	3.55867	-1.05207	1.59214	-0.660793	0.508745	0.687137	Igfbp3		ENSMUSG00000020427	3.55867	0	3.02031	0	1	1	Igfbp3
ENSMUSG00000020430	703.264	0.215854	0.292697	0.737467	0.460838	0.66495	Pes1		ENSMUSG00000020430	703.264	-0.218191	0.482118	-0.452569	0.650859	0.849225	Pes1
ENSMUSG00000020431	181.244	-0.50764	0.433806	-1.1702	0.241921	0.632999	Adcy1		ENSMUSG00000020431	181.244	-0.403478	0.742888	-0.543121	0.587046	0.816311	Adcy1
ENSMUSG00000020432	180.944	-0.36782	0.313925	-1.17168	0.241326	0.632999	Tcn2		ENSMUSG00000020432	180.944	-0.413051	0.520957	-0.792869	0.427854	0.764826	Tcn2
ENSMUSG00000020434	187.114	-0.396382	0.264672	-1.49763	0.134229	0.632999	4921536K21Rik		ENSMUSG00000020434	187.114	-0.549303	0.44788	-1.22645	0.220029	0.764826	4921536K21Rik
ENSMUSG00000020435	816.381	-0.176607	0.310147	-0.56943	0.569064	0.71664	Osbp2		ENSMUSG00000020435	816.381	-0.562574	0.509962	-1.10317	0.269954	0.764826	Osbp2
ENSMUSG00000020440	67.0746	-0.423678	0.428376	-0.989034	0.322647	0.632999	Arf5		ENSMUSG00000020440	67.0746	-0.317276	0.701215	-0.452465	0.650934	0.849225	Arf5
ENSMUSG00000020441	396.251	-0.0310311	0.342784	-0.0905266	0.927869	0.950878	2310033P09Rik		ENSMUSG00000020441	396.251	-0.440529	0.563378	-0.781942	0.434248	0.764841	2310033P09Rik
ENSMUSG00000020444	10.7309	-0.545285	0.5681	-0.959841	0.337135	0.632999	Guk1		ENSMUSG00000020444	10.7309	-0.902811	0.921446	-0.979776	0.327197	0.764826	Guk1
ENSMUSG00000020448	2854.57	0.637973	0.287518	2.2189	0.0264939	0.632999	Rnf185		ENSMUSG00000020448	2854.57	-0.0907125	0.470728	-0.192707	0.847188	0.963252	Rnf185
ENSMUSG00000020451	691.947	-0.175202	0.304477	-0.575419	0.565008	0.714809	Limk2		ENSMUSG00000020451	691.947	-0.577185	0.501325	-1.15132	0.249601	0.764826	Limk2
ENSMUSG00000020453	723.195	-0.16023	0.336401	-0.476306	0.633856	0.755138	Patz1		ENSMUSG00000020453	723.195	-0.344238	0.55468	-0.620607	0.534858	0.79494	Patz1
ENSMUSG00000020454	5082.02	0.824306	0.323902	2.54493	0.0109301	0.357741	Eif4enif1		ENSMUSG00000020454	5082.02	0.115288	0.529219	0.217846	0.827549	0.951749	Eif4enif1
ENSMUSG00000020455	269.337	-0.374563	0.3255	-1.15073	0.249843	0.632999	Trim11		ENSMUSG00000020455	269.337	-0.569944	0.557773	-1.02182	0.306866	0.764826	Trim11
ENSMUSG00000020456	681.021	-0.268173	0.363252	-0.738255	0.460359	0.664706	Ogdh		ENSMUSG00000020456	681.021	-0.483259	0.596072	-0.810739	0.417516	0.764826	Ogdh
ENSMUSG00000020457	231.669	-0.323166	0.287825	-1.12278	0.261529	0.632999	Drg1		ENSMUSG00000020457	231.669	-0.681977	0.475372	-1.43462	0.151396	0.764826	Drg1
ENSMUSG00000020458	396.86	-0.342799	0.374546	-0.915239	0.360066	0.63514	Rtn4		ENSMUSG00000020458	396.86	-0.555915	0.616596	-0.901587	0.367276	0.764826	Rtn4
ENSMUSG00000020459	69.8114	-0.477705	0.35166	-1.35843	0.174328	0.632999	Mtif2		ENSMUSG00000020459	69.8114	-0.538286	0.586881	-0.917198	0.359039	0.764826	Mtif2
ENSMUSG00000020460	40.2399	-0.207742	0.325907	-0.637427	0.523847	0.693951	Rps27a		ENSMUSG00000020460	40.2399	-0.386607	0.682467	-0.566484	0.571065	0.808827	Rps27a
ENSMUSG00000020462	341.278	-0.309763	0.297353	-1.04173	0.297535	0.632999	Cfap36		ENSMUSG00000020462	341.278	-0.469532	0.488295	-0.961574	0.336263	0.764826	Cfap36
ENSMUSG00000020463	673.171	-0.372536	0.294761	-1.26386	0.206281	0.632999	Ppp4r3b		ENSMUSG00000020463	673.171	-0.557222	0.483965	-1.15137	0.24958	0.764826	Ppp4r3b
ENSMUSG00000020464	93.2247	-0.512583	0.348122	-1.47242	0.140906	0.632999	Pnpt1		ENSMUSG00000020464	93.2247	-0.642788	0.613057	-1.0485	0.29441	0.764826	Pnpt1
ENSMUSG00000020471	240.853	-0.327328	0.308555	-1.06084	0.288762	0.632999	Pold2		ENSMUSG00000020471	240.853	-0.648288	0.516451	-1.25528	0.209379	0.764826	Pold2
ENSMUSG00000020472	630.531	-0.202272	0.344468	-0.587202	0.557068	0.710105	Zkscan17		ENSMUSG00000020472	630.531	-0.768079	0.570086	-1.3473	0.177883	0.764826	Zkscan17
ENSMUSG00000020474	494.224	-0.313676	0.353466	-0.887427	0.374849	0.636966	Polm		ENSMUSG00000020474	494.224	-0.82202	0.586698	-1.4011	0.161185	0.764826	Polm
ENSMUSG00000020476	56.5726	-0.451587	0.431469	-1.04663	0.295272	0.632999	Dbnl		ENSMUSG00000020476	56.5726	-1.23541	0.73881	-1.67216	0.0944936	0.764826	Dbnl
ENSMUSG00000020477	83.5293	-0.825894	0.242363	-3.40768	0.000655175	0.0432336	Mrps24		ENSMUSG00000020477	83.5293	-0.705526	0.402356	-1.75349	0.0795187	0.764826	Mrps24
ENSMUSG00000020481	24.8031	-0.680218	0.509117	-1.33608	0.181525	0.632999	Ankrd36		ENSMUSG00000020481	24.8031	-1.09886	0.912926	-1.20367	0.228719	0.764826	Ankrd36
ENSMUSG00000020482	2990.19	0.585417	0.332231	1.76208	0.0780562	0.632999	Ccdc117		ENSMUSG00000020482	2990.19	-0.413698	0.543896	-0.76062	0.446884	0.768751	Ccdc117
[truncated: 16,474 more rows]
