# Supplementary material for: Mouse Oocytes, A Complex Single Cell Transcriptome
Source: Front Cell Dev Biol. 2022 Mar 7;10:827937. doi: 10.3389/fcell.2022.827937 (PMC8935041; doi:10.3389/fcell.2022.827937)
Supplement: Supplementary file 11 [file Table1.XLSX]

## Sheet: Sheet1
Table S1. Calculation of the read coverage in coding, UTR, intronic, intergenic regions and unaligned reads in all datasets.
Sample	Coding	UTR	Intronic	Intergenic	PF not aligned
GV_s_rM_GSE141190_SRR10560238	489780854	227166258	56363267	231370696	17464927
GV_s_rM_GSE141190_SRR10560237	469543388	221324812	55327842	183126324	15098701
GV_s_rM_GSE141190_SRR10560236	503212268	236360257	52354785	174942893	16419921
GV_s_rM_GSE141190_SRR10560235	521293972	254163651	67605120	220819030	16704571
GV_s_rM_GSE141190_SRR10560234	512460924	239123230	43960597	132967151	14671354
GV_s_rM_GSE141190_SRR10560233	563878742	256886192	55323618	178057990	14865837
GV_s_rM_GSE141190_SRR10560232	577026552	265106325	61163119	179910787	16246022
GV_s_rM_GSE141190_SRR10560231	414863332	193843371	47100146	170344628	13701798
GV_s_pA_GSE96638_SRR5345583	1089906193	502709131	105363923	230678898	78671678
GV_s_pA_GSE96638_SRR5345582	737669507	360751378	70974676	157467894	48102880
GV_s_pA_GSE96638_SRR5345581	836129336	436540102	89214342	223388975	57648627
GV_s_pA_GSE96638_SRR5345580	616399754	313776816	64011446	150736891	40465259
GV_s_pA_GSE96638_SRR5345579	889348531	446354883	92557217	219808616	60147830
GV_s_pA_GSE96638_SRR5345578	376423336	204846630	35191360	87972513	24799195
GV_s_pA_GSE96638_SRR5345577	895224514	477782639	81946386	245850871	75796630
GV_s_pA_GSE96638_SRR5345575	1172171033	563840971	130653840	287659815	97810384
GV_s_pA_GSE96638_SRR5345574	1034631061	532597551	125998922	263066837	85710165
GV_s_pA_GSE96638_SRR5345573	1797132190	925299783	166430622	381599385	99121557
GV_s_pA_GSE96638_SRR5345572	2697853909	1434706689	274423653	662784022	174081787
GV_s_pA_GSE96638_SRR5345571	2319983101	1210391332	238961371	533015574	148927724
GV_s_pA_GSE96638_SRR5345570	1763824439	951824125	172094633	409418479	113581921
GV_s_pA_GSE96638_SRR5345569	2596095251	1323455634	275037491	600217427	170482628
GV_s_pA_GSE96638_SRR5345567	1029350169	456692505	95574627	241340033	151250384
GV_s_pA_GSE96638_SRR5345566	524871544	231434378	47904903	121236972	86556263
GV_s_pA_GSE96638_SRR5345565	1742626266	872531799	160909998	369659633	138235733
GV_s_pA_GSE96638_SRR5345564	480945059	259857306	45354479	109316126	74551650
GV_s_pA_GSE96638_SRR5345563	1041208172	542533331	106245894	236612455	137155036
GV_s_pA_GSE96638_SRR5345562	1356534934	701531492	130006946	319572911	134257519
GV_s_pA_GSE96638_SRR5345561	1721577392	850236386	154937919	366979624	133557037
GV_s_pA_GSE96638_SRR5345560	1206342417	667052945	117693289	264972569	97800626
GV_s_pA_GSE96638_SRR5345559	940451741	539666283	94172961	212615212	82701843
GV_s_pA_GSE96638_SRR5345558	1072713018	603775639	109596353	254279610	90527291
GV_s_pA_GSE96638_SRR5345557	1181470823	686512430	125137814	309365766	124837639
GV_s_pA_GSE96638_SRR5345556	810784975	373807180	75447312	170576068	79476785
GV_s_pA_GSE154370_SRR12212490	226145964	121011564	22712114	56046403	3063138
GV_s_pA_GSE154370_SRR12212489	232349258	112888948	22423928	55435732	2899978
GV_s_pA_GSE154370_SRR12212488	206314649	105431505	21465784	46176477	2795295
GV_s_pA_GSE154370_SRR12212487	188305487	88954756	19367160	46514329	2487760
GV_s_pA_GSE154370_SRR12212486	213286226	110249997	20235413	45655128	2981853
GV_s_pA_GSE154370_SRR12212485	211608483	90272321	18738622	42782487	2667839
GV_s_pA_GSE154370_SRR12212484	278894456	142516800	29488012	64662279	3992771
GV_s_pA_GSE154370_SRR12212483	224115033	99733448	19977625	44890997	3001123
GV_s_pA_GSE154370_SRR12212482	262529788	131435299	29346092	65527458	4183894
GV_s_pA_GSE154370_SRR12212481	196415903	89560328	18300545	40535835	2736631
GV_s_pA_GSE154370_SRR12212480	174737584	95963843	17476164	41826872	2258475
GV_s_pA_GSE154370_SRR12212479	221980599	105993755	23190083	53422096	2930039
GV_s_pA_GSE154370_SRR12212477	233759726	119602201	29277410	66739193	3614306
GV_s_pA_GSE154370_SRR12212476	237937968	121775964	26582435	59549918	3237060
GV_s_pA_GSE154370_SRR12212475	193844441	100083413	22969859	52491261	3059929
GV_s_pA_GSE154370_SRR12212474	201339617	102498346	25401054	55939715	3169476
GV_s_pA_GSE154370_SRR12212473	206850285	105279656	23685564	51664013	2878216
GV_s_pA_GSE154370_SRR12212472	144545706	74005243	18124675	41145529	2477582
GV_s_pA_GSE154370_SRR12212471	245402245	134203025	29998927	68501518	4058337
GV_s_pA_GSE154370_SRR12212470	109692270	61908581	15780778	38695431	1993310
GV_s_pA_GSE154370_SRR12212469	203150233	109871046	28519176	61033614	3409610
GV_s_pA_GSE154370_SRR12212468	140256972	73338554	22427569	44754410	2459723
GV_s_pA_GSE154370_SRR12212467	317818496	166553424	36880221	85059965	5549877
GV_s_pA_GSE154370_SRR12212466	181074805	84570452	18834664	44485022	2544413
GV_s_pA_GSE154370_SRR12212465	163266374	83452127	18604957	40998384	2390411
GV_s_pA_GSE154370_SRR12212464	586511047	279385953	57377571	125681130	7164634
GV_s_pA_GSE154370_SRR12212463	117986157	63036079	11797161	25879931	1661102
GV_s_pA_GSE154370_SRR12212462	176158097	93355053	21548310	50381770	2402322
GV_s_pA_GSE154370_SRR12212461	356807306	178360467	40713148	85571068	5228759
GV_s_pA_GSE154370_SRR12212460	216283683	113503096	28634236	61303785	3016231
GV_s_pA_GSE154370_SRR12212459	234323297	118880095	27341084	60035430	3463724
GV_s_pA_GSE154370_SRR12212458	226697329	116696206	27155189	63824969	3571780
GV_s_pA_GSE154370_SRR12212457	243432193	121630595	27673763	61769661	3762659
GV_s_pA_GSE154370_SRR12212456	278669767	149233092	35862073	81892269	5209005
GV_s_pA_GSE154370_SRR12212455	117460129	51545916	13396753	27862236	1756713
GV_s_pA_GSE154370_SRR12212454	190323088	95953356	22369209	51754775	2922586
GV_s_pA_GSE154370_SRR12212453	223768474	106029340	25628944	56548394	3439590
GV_s_pA_GSE154370_SRR12212452	260124027	151745817	30869592	77216921	4558025
GV_s_pA_GSE154370_SRR12212451	261405552	140061305	32721931	77429537	4354794
GV_s_pA_GSE154370_SRR12212450	183381781	99113488	24670908	59353935	3474336
GV_s_pA_GSE126688_SRR8587576	414819447	208742712	35879952	101607288	6055972
GV_s_pA_GSE126688_SRR8587575	468672186	211397578	49471811	125468152	8132087
GV_s_pA_GSE126688_SRR8587574	454350221	224868287	39811599	104357923	6610907
GV_s_pA_GSE126688_SRR8587573	319732368	209667726	36834172	100124920	6703180
GV_s_pA_GSE126688_SRR8587572	330054690	236454866	39683498	109392116	8144269
GV_s_pA_GSE126688_SRR8587571	436852221	237707262	38335896	103789845	6914399
GV_s_pA_GSE126688_SRR8587570	327525284	273260811	47092182	128561058	11007139
GV_s_pA_GSE141190_SRR10560181	224579193	116658462	27291180	64214673	5328455
GV_s_pA_GSE141190_SRR10560180	215948549	115814126	29990705	68460478	5299857
GV_s_pA_GSE141190_SRR10560179	227012117	119476739	27065018	65559063	5396201
GV_s_pA_GSE141190_SRR10560178	198963695	98212647	24761489	58070693	4751181
GV_s_pA_GSE141190_SRR10560177	222952603	109986577	29637226	66878405	5001751
GV_s_pA_GSE141190_SRR10560176	187424197	94122810	25850215	58438870	4420799
GV_s_pA_GSE141190_SRR10560175	194281747	101277118	26679984	59330063	5119459
GV_p_rM_GSE116771_SRR7497963	1920839195	1186882789	199290926	576328264	133686341
GV_p_rM_GSE116771_SRR7497961	1848401202	1147610541	233141066	611557093	133800248
GV_p_rM_GGSE70116_SRR2072745	4584128150	1974548106	564116047	1307691741	12044347
GV_p_rM_GSE73803_SRR2570628	933570716	862896502	233289158	875238582	163171626
GV_p_rM_GSE73803_SRR2570626	755134910	766251560	171201135	923250545	66903444
GV_p_rM_GSE74344_SRR2811586	430153965	192151265	26030842	56046536	3339060
GV_p_rM_GSE74344_SRR2811585	994695254	458202530	126037682	270752549	11000486
GV_p_rM_GSE118263_SRR10036005	1565766599	912789590	161734697	392480131	12511348
GV_p_rM_GSE118263_SRR10036004	1628627277	949808375	165151746	397939339	13432449
GV_p_pA_GSE114126_SRR7127890	421097389	260232086	71848606	153477885	52392226
GV_p_pA_GSE114126_SRR7127889	383136151	261305716	69119635	151902204	52835302
GV_p_pA_GSE114126_SRR7127888	484434881	320697033	75707015	181949397	63291241
GV_p_pA_GSE109196_SRR6495567	2843714621	1583345583	253560062	535340380	291682952
GV_p_pA_GSE109196_SRR6495565	1963128280	1066928098	170559719	357097617	185084330
GV_p_pA_GSE118562_SRR7695400	2066900109	1077391030	190829267	450315611	98355511
GV_p_pA_GSE71257_SRR2124983	327933691	178544944	128153696	387363677	6370000
GV_p_pA_GSE71257_SRR2124982	448934512	230167000	167068153	508538809	8085962
GV_p_pA_GSE112832_SRR6956488	1988596142	1032808145	214210877	400404179	205417122
GV_p_pA_GSE112832_SRR6956487	4507399581	2197998707	492699547	935640917	427863160
GV_p_pA_GSE127790_SRR8663859	131150457	158703294	20602377	56112455	4996195
GV_p_pA_GSE127790_SRR8663858	360816439	400758483	54174585	153287087	14776542
GV_p_pA_GSE127790_SRR8663856	323959414	360220243	46433252	133995691	12035903
