# Supplementary material for: Mouse Oocytes, A Complex Single Cell Transcriptome
Source: Front Cell Dev Biol. 2022 Mar 7;10:827937. doi: 10.3389/fcell.2022.827937 (PMC8935041; doi:10.3389/fcell.2022.827937)
Supplement: Supplementary file 12 [file Table10.XLSX]

## Sheet: Sheet1
Table S10. Differential analysis results of MII vs GV from RiboMinus RNA-seq, normalized by constGenes or ERCC.
constGenes normalization of RiboMinus RNA-seq										ERCC normalization of RiboMinus RNA-seq
	baseMean	log2FoldChange	lfcSE	stat	pvalue	padj	Symbol				baseMean	log2FoldChange	lfcSE	stat	pvalue	padj	Symbol
ENSMUSG00000000001	1630.24	-1.73336	0.184007	-9.42005	4.50853e-21	3.46587e-20	Gnai3			ENSMUSG00000000001	1986.01	-2.49055	0.434445	-5.73271	9.88405e-09	7.34979e-08	Gnai3
ENSMUSG00000000028	886.653	-2.81577	0.177778	-15.8387	1.68335e-56	1.7086e-54	Cdc45			ENSMUSG00000000028	1104.6	-3.48131	0.453983	-7.66837	1.74192e-14	1.24768e-12	Cdc45
ENSMUSG00000000037	2937.48	-1.87585	0.143049	-13.1134	2.76042e-39	8.23786e-38	Scml2			ENSMUSG00000000037	3540.77	-2.58493	0.408732	-6.32426	2.54456e-10	3.59547e-09	Scml2
ENSMUSG00000000056	277.953	-1.466	0.308023	-4.75937	1.94195e-06	4.75292e-06	Narf			ENSMUSG00000000056	357.736	-2.39273	0.536816	-4.45727	8.30097e-06	2.29646e-05	Narf
ENSMUSG00000000078	20.9398	-2.74232	0.855541	-3.20537	0.0013489	0.00243401	Klf6			ENSMUSG00000000078	26.6399	-3.27269	0.942223	-3.47337	0.000513972	0.000937622	Klf6
ENSMUSG00000000085	1837.27	-1.7051	0.185695	-9.18226	4.22152e-20	2.98862e-19	Scmh1			ENSMUSG00000000085	2313.6	-2.49379	0.472717	-5.27542	1.3245e-07	6.5119e-07	Scmh1
ENSMUSG00000000088	1091.53	-0.136263	0.158195	-0.861361	0.389039	0.452217	Cox5a			ENSMUSG00000000088	1186	-0.753381	0.360046	-2.09246	0.0363977	0.0472335	Cox5a
ENSMUSG00000000093	2.25116	-5.376	2.9585	-1.81714	0.0691962	0.0940685	Tbx2			ENSMUSG00000000093	3.01096	-6.1571	2.81201	-2.18957	0.0285554	0.0377578	Tbx2
ENSMUSG00000000094	3387.83	-1.45279	0.175876	-8.26027	1.45341e-16	7.76429e-16	Tbx4			ENSMUSG00000000094	4226.57	-2.18651	0.476513	-4.58856	4.46322e-06	1.32624e-05	Tbx4
ENSMUSG00000000126	8.21749	-0.0493886	1.49261	-0.0330886	0.973604	0.978931	Wnt9a			ENSMUSG00000000126	9.12321	-1.03402	1.52043	-0.680083	0.496452	0.531404	Wnt9a
ENSMUSG00000000127	471.659	-0.578888	0.19273	-3.00362	0.00266792	0.00461565	Fer			ENSMUSG00000000127	535.985	-1.24033	0.411205	-3.01634	0.00255849	0.00409312	Fer
ENSMUSG00000000131	848.01	-2.27815	0.22468	-10.1396	3.68742e-24	3.58835e-23	Xpo6			ENSMUSG00000000131	1121.87	-3.0387	0.529891	-5.73458	9.77545e-09	7.27723e-08	Xpo6
ENSMUSG00000000134	3134.28	-1.54446	0.137255	-11.2525	2.25099e-29	3.22642e-28	Tfe3			ENSMUSG00000000134	3864.47	-2.28835	0.44541	-5.13761	2.78248e-07	1.20869e-06	Tfe3
ENSMUSG00000000142	3777.26	-2.04777	0.134457	-15.2299	2.23905e-52	1.71445e-50	Axin2			ENSMUSG00000000142	4712.51	-2.79658	0.442175	-6.3246	2.53894e-10	3.59041e-09	Axin2
ENSMUSG00000000148	42.4412	-1.9262	0.695402	-2.76992	0.00560709	0.00923913	Brat1			ENSMUSG00000000148	57.6418	-2.59684	0.838265	-3.09788	0.00194912	0.00318539	Brat1
ENSMUSG00000000149	1052.84	-1.85173	0.223975	-8.26759	1.36693e-16	7.31794e-16	Gna12			ENSMUSG00000000149	1389.79	-2.68518	0.526166	-5.1033	3.33784e-07	1.41741e-06	Gna12
ENSMUSG00000000154	7.35253	-3.82605	1.4903	-2.5673	0.0102494	0.0162519	Slc22a18			ENSMUSG00000000154	9.98694	-4.62859	1.50645	-3.07252	0.00212261	0.0034459	Slc22a18
ENSMUSG00000000157	1.2623	-3.5493	2.9813	-1.19052	0.233841	0.286464	Itgb2l			ENSMUSG00000000157	1.79699	-4.44545	2.84208	-1.56415	0.117782	0.140179	Itgb2l
ENSMUSG00000000159	2.2648	-5.38913	2.96174	-1.81958	0.068823	0.0936413	Igsf5			ENSMUSG00000000159	2.35396	-5.84034	2.98118	-1.95907	0.0501049	0.0633817	Igsf5
ENSMUSG00000000167	40.3506	-2.08707	0.615633	-3.39013	0.000698607	0.00131326	Pih1d2			ENSMUSG00000000167	47.1427	-2.75679	0.691617	-3.98601	6.71944e-05	0.00014849	Pih1d2
ENSMUSG00000000168	617.722	-0.897108	0.208511	-4.30245	1.68918e-05	3.77588e-05	Dlat			ENSMUSG00000000168	723.648	-1.60251	0.437904	-3.65951	0.000252698	0.000490735	Dlat
ENSMUSG00000000171	1135.91	-0.98829	0.160111	-6.17251	6.72133e-10	2.18593e-09	Sdhd			ENSMUSG00000000171	1328.46	-1.63813	0.420396	-3.89663	9.75388e-05	0.000207425	Sdhd
ENSMUSG00000000184	465.52	-6.61715	1.37068	-4.82765	1.38152e-06	3.42788e-06	Ccnd2			ENSMUSG00000000184	505.804	-7.57571	1.26059	-6.00965	1.8592e-09	1.84828e-08	Ccnd2
ENSMUSG00000000194	446.296	-1.48769	0.202373	-7.35122	1.964e-13	8.36892e-13	Gpr107			ENSMUSG00000000194	552.805	-2.18977	0.481548	-4.54735	5.4325e-06	1.57916e-05	Gpr107
ENSMUSG00000000197	25.654	-0.476953	0.884553	-0.539202	0.589747	0.6488	Nalcn			ENSMUSG00000000197	31.1923	-1.17168	0.976678	-1.19966	0.230273	0.261122	Nalcn
ENSMUSG00000000202	18.6495	-7.4645	1.36031	-5.48735	4.08015e-08	1.14263e-07	Btbd17			ENSMUSG00000000202	24.3419	-8.22126	1.41575	-5.80699	6.36043e-09	5.08777e-08	Btbd17
ENSMUSG00000000214	661.797	-1.77999	0.199122	-8.9392	3.91987e-19	2.57267e-18	Th			ENSMUSG00000000214	830.067	-2.60591	0.463398	-5.62348	1.87151e-08	1.24857e-07	Th
ENSMUSG00000000215	3.13118	0.499487	2.50047	0.199757	NA	NA	Ins2			ENSMUSG00000000215	4.55142	-0.240153	3.2623	-0.0736145	NA	NA	Ins2
ENSMUSG00000000223	1.77731	-5.04081	2.91708	-1.72803	0.0839823	0.112289	Drp2			ENSMUSG00000000223	1.62982	-5.33951	3.05769	-1.74626	0.0807664	0.0987687	Drp2
ENSMUSG00000000247	135.396	-0.311026	0.287421	-1.08213	0.279196	0.336496	Lhx2			ENSMUSG00000000247	155.911	-1.05943	0.486696	-2.17677	0.0294978	0.0388777	Lhx2
ENSMUSG00000000248	4.82422	1.95697	1.95732	0.999818	0.317399	0.377488	Clec2g			ENSMUSG00000000248	4.64672	1.54718	2.05005	0.754703	0.450427	0.48604	Clec2g
ENSMUSG00000000253	464.822	-1.98093	0.232584	-8.51706	1.63661e-17	9.36782e-17	Gmpr			ENSMUSG00000000253	565.665	-2.72148	0.448513	-6.06778	1.29693e-09	1.37387e-08	Gmpr
ENSMUSG00000000276	423.796	-2.34113	0.233079	-10.0444	9.72782e-24	9.1453e-23	Dgke			ENSMUSG00000000276	524.996	-3.07433	0.46453	-6.61814	3.63742e-11	7.19555e-10	Dgke
ENSMUSG00000000278	730.419	0.173168	0.196602	0.880804	0.378424	0.44117	Scpep1			ENSMUSG00000000278	827.13	-0.552109	0.460635	-1.19858	0.23069	0.261528	Scpep1
ENSMUSG00000000282	211.737	-1.82055	0.275021	-6.61967	3.59992e-11	1.28759e-10	Mnt			ENSMUSG00000000282	259.164	-2.55759	0.48193	-5.30696	1.11468e-07	5.62806e-07	Mnt
ENSMUSG00000000290	16.7846	-1.69594	1.06873	-1.58688	0.112541	0.147227	Itgb2			ENSMUSG00000000290	21.6005	-2.70364	1.1157	-2.42328	0.0153812	0.0212944	Itgb2
ENSMUSG00000000295	88.6386	-0.179028	0.41323	-0.43324	0.66484	0.718375	Hddc2			ENSMUSG00000000295	96.2782	-0.931617	0.505186	-1.84411	0.0651678	0.0808615	Hddc2
ENSMUSG00000000296	20.3679	-1.21762	1.22252	-0.995988	0.319256	0.379439	Tpd52l1			ENSMUSG00000000296	24.301	-1.57111	1.67358	-0.938775	0.347846	0.383336	Tpd52l1
ENSMUSG00000000301	27.3142	-1.12374	0.725559	-1.5488	0.12143	0.158003	Pemt			ENSMUSG00000000301	33.0521	-1.73007	0.824825	-2.0975	0.0359498	0.046697	Pemt
ENSMUSG00000000303	6573.81	-2.39522	0.137136	-17.4661	2.59789e-68	5.89012e-66	Cdh1			ENSMUSG00000000303	8354.89	-3.15318	0.455873	-6.9168	4.61963e-12	1.28489e-10	Cdh1
ENSMUSG00000000305	537.116	-1.1645	0.23762	-4.9007	9.54964e-07	2.39916e-06	Cdh4			ENSMUSG00000000305	674.066	-1.86354	0.520677	-3.57908	0.000344812	0.000650881	Cdh4
ENSMUSG00000000318	98.8643	-1.44365	0.320061	-4.51055	6.46612e-06	1.50434e-05	Clec10a			ENSMUSG00000000318	111.797	-2.04679	0.440185	-4.64985	3.32181e-06	1.02209e-05	Clec10a
ENSMUSG00000000320	169.162	-0.323406	0.298486	-1.08349	0.278592	0.335818	Alox12			ENSMUSG00000000320	197.373	-1.14393	0.497237	-2.30057	0.0214157	0.0288504	Alox12
ENSMUSG00000000325	36.4127	-2.49052	0.590822	-4.21535	2.49386e-05	5.49443e-05	Arvcf			ENSMUSG00000000325	48.6745	-3.20466	0.751386	-4.26499	1.9991e-05	5.00231e-05	Arvcf
ENSMUSG00000000326	1.06561	-0.85961	3.34586	-0.256918	0.797242	0.834478	Comt			ENSMUSG00000000326	0.774365	-0.89783	3.36092	-0.267138	0.789363	0.810493	Comt
ENSMUSG00000000339	163.828	-1.16863	0.26707	-4.37573	1.21026e-05	2.74221e-05	Rtca			ENSMUSG00000000339	190.28	-1.78328	0.456821	-3.90368	9.47419e-05	0.000202038	Rtca
ENSMUSG00000000340	137.55	-2.37539	0.297124	-7.9946	1.29998e-15	6.47137e-15	Dbt			ENSMUSG00000000340	169.358	-3.02552	0.506113	-5.97796	2.25945e-09	2.15843e-08	Dbt
ENSMUSG00000000346	1640.54	-1.29733	0.142621	-9.09633	9.34318e-20	6.43953e-19	Dazap2			ENSMUSG00000000346	1962.72	-2.03401	0.416586	-4.88258	1.04709e-06	3.76532e-06	Dazap2
ENSMUSG00000000355	42.9389	-1.34119	0.722081	-1.8574	0.0632544	0.086727	Mcts1			ENSMUSG00000000355	50.0674	-1.95919	0.798143	-2.45469	0.0141007	0.0196592	Mcts1
ENSMUSG00000000365	2566.12	-0.827378	0.121278	-6.82214	8.96934e-12	3.35591e-11	Rnf17			ENSMUSG00000000365	3026.65	-1.5541	0.418498	-3.71351	0.000204404	0.000404306	Rnf17
ENSMUSG00000000374	1387.28	-1.8951	0.241743	-7.83933	4.52943e-15	2.18017e-14	Trappc10			ENSMUSG00000000374	1845.4	-2.77772	0.53308	-5.2107	1.88125e-07	8.71612e-07	Trappc10
ENSMUSG00000000378	151.417	-0.470357	0.345149	-1.36277	0.172956	0.21806	Ccm2			ENSMUSG00000000378	192.381	-1.23947	0.60191	-2.05923	0.0394721	0.0509342	Ccm2
ENSMUSG00000000384	157.488	-2.60008	0.351938	-7.38789	1.49181e-13	6.41955e-13	Tbrg4			ENSMUSG00000000384	202.487	-3.31756	0.564776	-5.87411	4.2511e-09	3.62443e-08	Tbrg4
ENSMUSG00000000386	18.316	-3.192	0.978591	-3.26183	0.00110694	0.00202186	Mx1			ENSMUSG00000000386	21.4987	-3.69513	1.02489	-3.60538	0.000311695	0.000593915	Mx1
ENSMUSG00000000392	2.86301	-4.74631	2.2696	-2.09125	0.0365052	0.0524295	Fap			ENSMUSG00000000392	3.53599	-5.45841	2.25389	-2.42177	0.015445	0.0213744	Fap
ENSMUSG00000000399	515.413	-1.8324	0.204179	-8.97449	2.84664e-19	1.88674e-18	Ndufa9			ENSMUSG00000000399	613.005	-2.50101	0.422861	-5.91451	3.32873e-09	2.97038e-08	Ndufa9
ENSMUSG00000000402	446.086	-1.18364	0.246336	-4.80497	1.54771e-06	3.82664e-06	Egfl6			ENSMUSG00000000402	525.847	-1.91844	0.444735	-4.31368	1.6056e-05	4.10458e-05	Egfl6
ENSMUSG00000000416	73.0732	-0.676097	0.620616	-1.0894	0.275979	0.332967	Cttnbp2			ENSMUSG00000000416	88.8542	-1.37093	0.752321	-1.82226	0.068415	0.0846521	Cttnbp2
ENSMUSG00000000420	795.721	-1.58754	0.202856	-7.82591	5.04004e-15	2.41794e-14	Galnt1			ENSMUSG00000000420	985.135	-2.29431	0.476662	-4.81329	1.48467e-06	5.06865e-06	Galnt1
ENSMUSG00000000439	1829.98	-1.15812	0.13912	-8.32461	8.46094e-17	4.58446e-16	Mkrn2			ENSMUSG00000000439	2186.58	-1.86467	0.426597	-4.37103	1.23662e-05	3.25877e-05	Mkrn2
ENSMUSG00000000440	613.399	-1.17279	0.224614	-5.22136	1.77613e-07	4.72821e-07	Pparg			ENSMUSG00000000440	742.64	-1.85894	0.477618	-3.89211	9.93772e-05	0.000210926	Pparg
ENSMUSG00000000441	4157.3	-2.50906	0.160886	-15.5952	7.84496e-55	7.28496e-53	Raf1			ENSMUSG00000000441	5227.23	-3.28462	0.442338	-7.4256	1.12271e-13	5.86542e-12	Raf1
ENSMUSG00000000486	15.7628	0.148486	0.910459	0.16309	0.870448	0.8968	44075			ENSMUSG00000000486	18.6123	-0.699514	0.994674	-0.703259	0.481894	0.516827	44075
ENSMUSG00000000489	150.932	-2.30541	0.405929	-5.67934	1.35213e-08	3.95867e-08	Pdgfb			ENSMUSG00000000489	198.322	-3.06255	0.613224	-4.99417	5.9088e-07	2.29952e-06	Pdgfb
ENSMUSG00000000531	73.8518	-2.1062	0.389168	-5.41205	6.23066e-08	1.71759e-07	Grasp			ENSMUSG00000000531	94.6455	-2.88541	0.582277	-4.9554	7.21824e-07	2.72596e-06	Grasp
ENSMUSG00000000532	1373.07	-2.0161	0.174485	-11.5546	7.00047e-31	1.11306e-29	Acvr1b			ENSMUSG00000000532	1745.38	-2.72731	0.484512	-5.62898	1.81276e-08	1.21858e-07	Acvr1b
ENSMUSG00000000538	1702.3	-1.43691	0.1718	-8.36382	6.07194e-17	3.33556e-16	Tom1l2			ENSMUSG00000000538	2152.11	-2.21527	0.484003	-4.57697	4.71769e-06	1.39362e-05	Tom1l2
ENSMUSG00000000544	90.6431	-1.70599	0.331054	-5.1532	2.56084e-07	6.73504e-07	Gpa33			ENSMUSG00000000544	108.302	-2.41366	0.491056	-4.91524	8.86744e-07	3.26475e-06	Gpa33
ENSMUSG00000000552	410.79	-1.62469	0.21759	-7.46675	8.21998e-14	3.61017e-13	Zfp385a			ENSMUSG00000000552	522.331	-2.44634	0.492758	-4.96459	6.88464e-07	2.61795e-06	Zfp385a
ENSMUSG00000000555	7.16375	-2.687	1.21854	-2.2051	0.0274473	0.040406	Itga5			ENSMUSG00000000555	7.87505	-3.41907	1.24339	-2.74981	0.00596304	0.00890386	Itga5
ENSMUSG00000000561	3.52397	-6.03147	2.28552	-2.63899	0.00831533	0.0133427	Wdr77			ENSMUSG00000000561	4.51058	-6.76999	2.24561	-3.01476	0.00257183	0.00411296	Wdr77
ENSMUSG00000000563	328.414	-0.43987	0.231859	-1.89715	0.0578087	0.0797742	Atp5pb			ENSMUSG00000000563	384.048	-1.19089	0.468062	-2.54431	0.0109494	0.0155577	Atp5pb
ENSMUSG00000000568	1727.29	-1.07235	0.165249	-6.48929	8.62443e-11	2.99573e-10	Hnrnpd			ENSMUSG00000000568	2104.97	-1.81613	0.458893	-3.95762	7.56991e-05	0.000164966	Hnrnpd
ENSMUSG00000000581	39.8297	-2.12371	0.705042	-3.01218	0.00259383	0.00449415	C1d			ENSMUSG00000000581	44.1375	-2.51158	0.766875	-3.27509	0.0010563	0.00181242	C1d
ENSMUSG00000000594	8.0493	-0.722867	1.48456	-0.486923	0.626313	0.683257	Gm2a			ENSMUSG00000000594	9.61413	-1.21831	1.51793	-0.802616	0.422197	0.457963	Gm2a
ENSMUSG00000000600	231.154	-1.1675	0.297387	-3.92588	8.64138e-05	0.000180111	Krit1			ENSMUSG00000000600	274.685	-1.99132	0.468669	-4.24889	2.14835e-05	5.33345e-05	Krit1
ENSMUSG00000000605	27.0236	-1.24623	0.68161	-1.82837	0.0674945	0.0919843	Clcn4			ENSMUSG00000000605	36.2965	-1.89761	0.837495	-2.26582	0.0234626	0.0314411	Clcn4
ENSMUSG00000000628	47.7737	-1.95825	0.59544	-3.28874	0.00100637	0.00184861	Hk2			ENSMUSG00000000628	59.0341	-2.79284	0.692154	-4.035	5.4603e-05	0.000123138	Hk2
ENSMUSG00000000631	1387.19	-1.36922	0.227715	-6.01287	1.82269e-09	5.72827e-09	Myo18a			ENSMUSG00000000631	1784.87	-2.14742	0.525125	-4.08935	4.32587e-05	9.98444e-05	Myo18a
ENSMUSG00000000632	11.6293	-1.26235	1.09875	-1.1489	0.250598	0.305086	Sez6			ENSMUSG00000000632	14.6477	-1.88739	1.16239	-1.62372	0.104436	0.125388	Sez6
ENSMUSG00000000686	14.5874	-0.976213	1.03795	-0.940521	0.34695	0.408571	Abhd15			ENSMUSG00000000686	16.5374	-1.47959	1.09373	-1.35279	0.176122	0.203746	Abhd15
ENSMUSG00000000693	6.59728	-1.53729	1.32287	-1.16209	0.2452	0.29912	Loxl3			ENSMUSG00000000693	8.27623	-2.74637	1.33496	-2.05726	0.0396609	0.0511516	Loxl3
ENSMUSG00000000701	459.176	-2.55651	0.225359	-11.3442	7.92926e-30	1.17912e-28	Tcl1b5			ENSMUSG00000000701	572.156	-3.35409	0.449383	-7.46377	8.40843e-14	4.62621e-12	Tcl1b5
ENSMUSG00000000708	2.22692	-2.04535	2.27309	-0.899812	0.36822	0.430865	Kat2b			ENSMUSG00000000708	3.17453	-2.62605	2.19112	-1.19849	0.230725	0.26155	Kat2b
ENSMUSG00000000711	113.112	-1.94057	0.435966	-4.4512	8.53923e-06	1.96104e-05	Rab5b			ENSMUSG00000000711	147.799	-2.7887	0.619739	-4.49979	6.80202e-06	1.92679e-05	Rab5b
ENSMUSG00000000730	1150.19	-0.886135	0.181464	-4.88325	1.0435e-06	2.6152e-06	Dnmt3l			ENSMUSG00000000730	1421.24	-1.65054	0.486761	-3.39086	0.000696726	0.00123942	Dnmt3l
ENSMUSG00000000731	102.383	-0.725239	0.428926	-1.69082	0.0908705	0.120824	Aire			ENSMUSG00000000731	125.561	-1.3147	0.625351	-2.10234	0.0355232	0.0461736	Aire
ENSMUSG00000000732	1892.02	-1.50173	0.149164	-10.0676	7.68143e-24	7.31202e-23	Icosl			ENSMUSG00000000732	2344.44	-2.21293	0.462449	-4.78524	1.70786e-06	5.72518e-06	Icosl
ENSMUSG00000000738	21.8343	-1.26921	0.952358	-1.33271	0.182629	0.229034	Spg7			ENSMUSG00000000738	30.2196	-2.12134	1.05161	-2.01723	0.043671	0.055873	Spg7
ENSMUSG00000000739	98.3566	-0.843143	0.319575	-2.63832	0.00833171	0.0133653	Sult5a1			ENSMUSG00000000739	116.239	-1.57909	0.504366	-3.13084	0.00174305	0.00286858	Sult5a1
ENSMUSG00000000740	193.84	-0.349298	0.281285	-1.2418	0.214312	0.264732	Rpl13			ENSMUSG00000000740	220.597	-1.11665	0.462062	-2.41667	0.0156633	0.0216458	Rpl13
ENSMUSG00000000743	264.537	-1.50576	0.33057	-4.55503	5.23793e-06	1.23206e-05	Chmp1a			ENSMUSG00000000743	339.173	-2.19618	0.575376	-3.81695	0.000135112	0.000278123	Chmp1a
ENSMUSG00000000751	2692.17	-1.7523	0.181321	-9.66411	4.28313e-22	3.5641e-21	Rpa1			ENSMUSG00000000751	3421.69	-2.53252	0.482186	-5.25217	1.50314e-07	7.23659e-07	Rpa1
ENSMUSG00000000759	73.1026	-0.886054	0.440018	-2.01368	0.0440435	0.0623458	Tubgcp3			ENSMUSG00000000759	93.0723	-1.75993	0.62853	-2.80007	0.0051092	0.00771529	Tubgcp3
ENSMUSG00000000766	14.0492	-1.27561	1.20126	-1.0619	0.288283	0.346496	Oprm1			ENSMUSG00000000766	18.0586	-1.68698	1.26848	-1.32992	0.183546	0.211708	Oprm1
ENSMUSG00000000776	189.353	-1.52584	0.289558	-5.26955	1.36756e-07	3.67248e-07	Polr3d			ENSMUSG00000000776	234.659	-2.15719	0.529964	-4.07045	4.69229e-05	0.000107345	Polr3d
ENSMUSG00000000782	1067.65	-1.84219	0.208195	-8.84838	8.87964e-19	5.65976e-18	Tcf7			ENSMUSG00000000782	1335.01	-2.60492	0.47325	-5.50433	3.70576e-08	2.20567e-07	Tcf7
ENSMUSG00000000787	13015.1	-2.36966	0.140734	-16.8379	1.28675e-63	1.98797e-61	Ddx3x			ENSMUSG00000000787	16087.3	-3.09287	0.427444	-7.23573	4.63048e-13	1.88714e-11	Ddx3x
ENSMUSG00000000792	12.0191	-6.83099	1.49641	-4.5649	4.99723e-06	1.17703e-05	Slc5a5			ENSMUSG00000000792	17.5424	-7.75112	1.55357	-4.98924	6.06173e-07	2.34917e-06	Slc5a5
ENSMUSG00000000794	16.1088	-1.99148	1.1844	-1.68142	0.0926821	0.123026	Kcnn3			ENSMUSG00000000794	21.169	-3.27975	1.20726	-2.71669	0.0065939	0.00977323	Kcnn3
ENSMUSG00000000804	1315.82	-1.4867	0.19668	-7.55895	4.06347e-14	1.826e-13	Usp32			ENSMUSG00000000804	1628.28	-2.23461	0.470547	-4.74896	2.04462e-06	6.69472e-06	Usp32
ENSMUSG00000000805	3.47061	-6.00516	2.23052	-2.69227	0.00709664	0.0115132	Car4			ENSMUSG00000000805	4.13035	-6.65552	2.21865	-2.99981	0.00270147	0.00430387	Car4
ENSMUSG00000000811	800.865	-1.32644	0.193324	-6.86121	6.82792e-12	2.5818e-11	Txnrd3			ENSMUSG00000000811	986.018	-2.11586	0.462376	-4.57606	4.7381e-06	1.39894e-05	Txnrd3
ENSMUSG00000000823	891.253	-1.84324	0.239694	-7.68997	1.47166e-14	6.81673e-14	Zfp512b			ENSMUSG00000000823	1125.23	-2.72528	0.477708	-5.70491	1.16402e-08	8.39907e-08	Zfp512b
ENSMUSG00000000826	716.002	-1.7801	0.217534	-8.18311	2.76615e-16	1.44585e-15	Dnajc5			ENSMUSG00000000826	919.815	-2.55103	0.50736	-5.02804	4.95523e-07	1.97424e-06	Dnajc5
ENSMUSG00000000827	1769.45	-1.64221	0.154969	-10.597	3.07543e-26	3.50692e-25	Tpd52l2			ENSMUSG00000000827	2118.86	-2.38985	0.402661	-5.93513	2.93606e-09	2.67697e-08	Tpd52l2
ENSMUSG00000000838	522.806	-2.36705	0.28704	-8.2464	1.63231e-16	8.69339e-16	Fmr1			ENSMUSG00000000838	623.224	-3.07859	0.45099	-6.82629	8.71403e-12	2.16694e-10	Fmr1
ENSMUSG00000000861	2.64003	-5.61401	2.61441	-2.14733	0.031767	0.0461618	Bcl11a			ENSMUSG00000000861	3.91419	-6.56795	2.48028	-2.64807	0.00809533	0.0117927	Bcl11a
ENSMUSG00000000876	118.672	-0.501771	0.281955	-1.77962	0.075139	0.101484	Pxmp4			ENSMUSG00000000876	141.627	-1.21405	0.519694	-2.33609	0.0194864	0.0264435	Pxmp4
ENSMUSG00000000881	7.44146	-7.10498	1.64274	-4.32507	1.52485e-05	3.42478e-05	Dlg3			ENSMUSG00000000881	9.15836	-7.79063	1.66407	-4.68167	2.84547e-06	8.91215e-06	Dlg3
ENSMUSG00000000884	211.163	-0.621264	0.242579	-2.56108	0.0104348	0.0165219	Gnb1l			ENSMUSG00000000884	247.228	-1.23321	0.481055	-2.56356	0.0103605	0.014807	Gnb1l
ENSMUSG00000000889	86.8506	-0.789026	0.412093	-1.91468	0.0555334	0.0769385	Dbh			ENSMUSG00000000889	97.8888	-1.38665	0.531576	-2.60856	0.00909231	0.0131342	Dbh
ENSMUSG00000000902	1723.47	-1.04286	0.136923	-7.61635	2.60946e-14	1.19132e-13	Smarcb1			ENSMUSG00000000902	1992.08	-1.6936	0.390474	-4.3373	1.44246e-05	3.73142e-05	Smarcb1
ENSMUSG00000000915	1481.11	-1.77418	0.174623	-10.16	2.98968e-24	2.92566e-23	Hip1r			ENSMUSG00000000915	1867.65	-2.59042	0.463226	-5.59214	2.24282e-08	1.44641e-07	Hip1r
ENSMUSG00000000916	47.0917	-2.60091	0.600123	-4.33396	NA	NA	Nsun5			ENSMUSG00000000916	58.0456	-3.29867	0.707774	-4.66063	3.15246e-06	9.75264e-06	Nsun5
ENSMUSG00000000934	7.54281	0.691285	1.56163	0.442669	0.658005	0.712097	Top1mt			ENSMUSG00000000934	9.39677	0.211061	1.60667	0.131365	0.895486	0.907637	Top1mt
ENSMUSG00000000938	6.49168	0.762945	1.37811	0.553618	0.57984	0.639432	Hoxa10			ENSMUSG00000000938	7.40964	0.0958672	1.44624	0.0662872	0.947149	0.953598	Hoxa10
ENSMUSG00000000942	4.54582	0.192006	1.71776	0.111777	0.911	0.930018	Hoxa4			ENSMUSG00000000942	4.90361	-0.773955	1.75781	-0.440294	0.659724	0.688736	Hoxa4
ENSMUSG00000000948	34.8966	-1.53527	0.783739	-1.95891	0.0501237	0.0700608	Gm38393			ENSMUSG00000000948	42.7317	-2.09894	0.880486	-2.38384	0.017133	0.0234925	Gm38393
ENSMUSG00000000958	39.045	-1.25699	0.637599	-1.97144	0.0486739	0.0682694	Slc7a7			ENSMUSG00000000958	41.185	-1.90115	0.654436	-2.90502	0.00367232	0.00570601	Slc7a7
ENSMUSG00000000959	852.893	-1.60238	0.174862	-9.16368	5.01582e-20	3.5309e-19	Oxa1l			ENSMUSG00000000959	1032.85	-2.24291	0.450384	-4.97998	6.35894e-07	2.44338e-06	Oxa1l
ENSMUSG00000000976	1429.3	-2.46224	0.20247	-12.161	5.01306e-34	9.95654e-33	Heatr6			ENSMUSG00000000976	1825.97	-3.31728	0.462984	-7.165	7.77872e-13	2.96158e-11	Heatr6
ENSMUSG00000000982	5.30327	-0.906676	1.56168	-0.580577	0.561526	0.62242	Ccl3			ENSMUSG00000000982	5.0451	-1.79409	1.5881	-1.12971	0.258599	0.290696	Ccl3
ENSMUSG00000001014	4.03389	0.561995	2.1865	0.257029	NA	NA	Icam4			ENSMUSG00000001014	3.63906	-0.400877	2.26763	-0.176782	0.859679	0.874913	Icam4
ENSMUSG00000001016	762.046	-1.84809	0.166087	-11.1272	9.25068e-29	1.27566e-27	Ilf2			ENSMUSG00000001016	938.008	-2.496	0.460096	-5.42495	5.79699e-08	3.21065e-07	Ilf2
ENSMUSG00000001017	705.976	-1.80781	0.189968	-9.51638	1.79314e-21	1.4223e-20	Chtop			ENSMUSG00000001017	862.417	-2.57296	0.435509	-5.90795	3.46397e-09	3.06466e-08	Chtop
ENSMUSG00000001018	292.078	-2.04915	0.357018	-5.73963	9.4883e-09	2.82385e-08	Snapin			ENSMUSG00000001018	351.422	-2.80091	0.510802	-5.48336	4.1732e-08	2.43048e-07	Snapin
ENSMUSG00000001025	4.40449	-4.0832	1.97342	-2.0691	0.0385369	0.0551095	S100a6			ENSMUSG00000001025	3.62145	-4.19591	2.05291	-2.04388	0.0409649	0.0527175	S100a6
ENSMUSG00000001034	131.616	-2.18631	0.379381	-5.76283	8.2717e-09	2.47442e-08	Mapk7			ENSMUSG00000001034	168.514	-2.93167	0.578396	-5.06863	4.007e-07	1.64945e-06	Mapk7
ENSMUSG00000001036	10000.3	-1.50733	0.138644	-10.8719	1.56909e-27	1.98358e-26	Epn2			ENSMUSG00000001036	12474.5	-2.24476	0.462926	-4.84907	1.24045e-06	4.35046e-06	Epn2
ENSMUSG00000001039	187.963	-1.59445	0.299027	-5.33215	9.70556e-08	2.6335e-07	B9d1			ENSMUSG00000001039	225.503	-2.32032	0.47921	-4.84197	1.28559e-06	4.48557e-06	B9d1
ENSMUSG00000001052	1884.47	-1.41898	0.184009	-7.7115	1.24351e-14	5.78604e-14	Sec24b			ENSMUSG00000001052	2327.54	-2.1641	0.466602	-4.638	3.51796e-06	1.07541e-05	Sec24b
ENSMUSG00000001054	117.572	-2.06142	0.401013	-5.14053	2.73971e-07	7.18273e-07	Rmnd5b			ENSMUSG00000001054	149.293	-2.67745	0.606134	-4.41726	9.99606e-06	2.70422e-05	Rmnd5b
ENSMUSG00000001056	425.235	0.144508	0.234084	0.617336	0.537013	0.598976	Nhp2			ENSMUSG00000001056	453.347	-0.554788	0.385615	-1.43871	0.150233	0.175818	Nhp2
ENSMUSG00000001062	640.744	-2.29159	0.23713	-9.66387	4.29329e-22	3.57085e-21	Vps9d1			ENSMUSG00000001062	845.002	-3.126	0.519601	-6.01616	1.78604e-09	1.79045e-08	Vps9d1
ENSMUSG00000001065	388.012	-1.83311	0.289622	-6.32934	2.46209e-10	8.26607e-10	Zfp276			ENSMUSG00000001065	509.774	-2.77415	0.533948	-5.19555	2.04121e-07	9.34686e-07	Zfp276
ENSMUSG00000001082	185.649	-3.59311	0.435741	-8.24598	1.63817e-16	8.71928e-16	Mfsd10			ENSMUSG00000001082	245.674	-4.44864	0.620414	-7.17044	7.4758e-13	2.85508e-11	Mfsd10
ENSMUSG00000001089	3325.09	-1.71552	0.170884	-10.0391	1.0261e-23	9.6155e-23	Luzp1			ENSMUSG00000001089	4139.74	-2.43553	0.465758	-5.22917	1.70274e-07	8.02635e-07	Luzp1
ENSMUSG00000001098	1636.25	-2.10684	0.146333	-14.3976	5.35861e-47	2.75149e-45	Kctd10			ENSMUSG00000001098	2041.82	-2.86299	0.442742	-6.4665	1.00297e-10	1.66274e-09	Kctd10
ENSMUSG00000001100	215.023	-1.03382	0.241868	-4.27433	1.9171e-05	4.26136e-05	Poldip2			ENSMUSG00000001100	252.81	-1.7766	0.444933	-3.99296	6.52532e-05	0.000144655	Poldip2
ENSMUSG00000001103	1057.36	-0.361774	0.164241	-2.20271	0.0276155	0.0406193	Sebox			ENSMUSG00000001103	1194.9	-0.984344	0.412576	-2.38585	0.0170397	0.0233828	Sebox
ENSMUSG00000001105	185.809	-0.424195	0.232851	-1.82175	0.0684936	0.0932586	Ift20			ENSMUSG00000001105	216.934	-1.16568	0.47047	-2.47769	0.0132237	0.018523	Ift20
ENSMUSG00000001120	620.448	-1.0268	0.21519	-4.77157	1.82796e-06	4.49031e-06	Pcbp3			ENSMUSG00000001120	766.493	-1.7233	0.501114	-3.43893	0.000584016	0.00105393	Pcbp3
ENSMUSG00000001123	7.48441	-0.759373	1.09532	-0.693288	0.488129	0.551748	Lgals9			ENSMUSG00000001123	8.59853	-1.33306	1.15864	-1.15054	0.249921	0.281718	Lgals9
ENSMUSG00000001127	178.422	-1.15839	0.302908	-3.82422	0.000131189	0.000267746	Araf			ENSMUSG00000001127	211.195	-1.94725	0.473096	-4.11596	3.85564e-05	8.997e-05	Araf
ENSMUSG00000001134	41.6451	-1.41283	0.557316	-2.53505	0.0112431	0.0177114	Uxt			ENSMUSG00000001134	50.239	-2.04031	0.681812	-2.99248	0.00276719	0.00439783	Uxt
ENSMUSG00000001138	38.4812	-0.839296	0.806326	-1.04089	0.297927	0.356701	Cnnm3			ENSMUSG00000001138	51.1579	-1.93536	0.911461	-2.12336	0.0337239	0.0440462	Cnnm3
ENSMUSG00000001143	376.779	-1.54303	0.265015	-5.82241	5.80049e-09	1.7526e-08	Lman2l			ENSMUSG00000001143	483.503	-2.43737	0.5141	-4.74103	2.12629e-06	6.92737e-06	Lman2l
ENSMUSG00000001150	3426.6	-3.1163	0.191419	-16.28	1.36899e-59	1.62584e-57	Mcm3ap			ENSMUSG00000001150	4523.34	-3.93188	0.493105	-7.9737	1.5399e-15	1.83186e-13	Mcm3ap
ENSMUSG00000001151	9119.32	-2.3713	0.179728	-13.1939	9.51648e-40	2.91471e-38	Pcnt			ENSMUSG00000001151	11698.5	-3.16419	0.473893	-6.67701	2.43867e-11	5.0811e-10	Pcnt
ENSMUSG00000001156	4976.16	-2.05044	0.151836	-13.5043	1.47466e-41	5.1696e-40	Mxd1			ENSMUSG00000001156	6353.53	-2.81213	0.473061	-5.94454	2.77238e-09	2.55915e-08	Mxd1
ENSMUSG00000001157	1571.6	-2.30248	0.192856	-11.9389	7.42259e-33	1.35265e-31	Gmcl1			ENSMUSG00000001157	1986.16	-3.09103	0.462996	-6.67614	2.45322e-11	5.10536e-10	Gmcl1
ENSMUSG00000001158	1682.32	-0.873136	0.141484	-6.17127	6.77451e-10	2.20282e-09	Snrnp27			ENSMUSG00000001158	1951.21	-1.51984	0.408567	-3.71992	0.000199282	0.000395109	Snrnp27
ENSMUSG00000001166	9077.08	-0.863074	0.156253	-5.52357	3.32185e-08	9.38091e-08	Oas1c			ENSMUSG00000001166	10872.9	-1.57168	0.449925	-3.49319	0.000477287	0.000876055	Oas1c
ENSMUSG00000001168	5329.43	-0.509415	0.154725	-3.29239	0.000993392	0.00182573	Oas1h			ENSMUSG00000001168	6083.61	-1.20467	0.404363	-2.97919	0.00289012	0.00457503	Oas1h
ENSMUSG00000001173	536.269	-1.44712	0.251486	-5.75428	8.70128e-09	2.59759e-08	Ocrl			ENSMUSG00000001173	649.341	-2.23537	0.46227	-4.83564	1.32718e-06	4.606e-06	Ocrl
ENSMUSG00000001175	8097.29	-1.33669	0.111133	-12.0279	2.53515e-33	4.74369e-32	Calm1			ENSMUSG00000001175	9553.89	-2.01297	0.396741	-5.07377	3.90011e-07	1.61565e-06	Calm1
ENSMUSG00000001211	291.03	-1.39357	0.210141	-6.63159	3.32086e-11	1.18973e-10	Agpat3			ENSMUSG00000001211	360.683	-2.17508	0.47641	-4.56556	4.98159e-06	1.46128e-05	Agpat3
ENSMUSG00000001227	9.16451	-0.805596	1.21517	-0.66295	NA	NA	Sema6b			ENSMUSG00000001227	9.92344	-1.34837	1.25287	-1.07622	NA	NA	Sema6b
ENSMUSG00000001228	5668.96	-1.39004	0.172188	-8.0728	6.87044e-16	3.48878e-15	Uhrf1			ENSMUSG00000001228	7161.44	-2.17221	0.484449	-4.48387	7.33014e-06	2.05861e-05	Uhrf1
ENSMUSG00000001229	206.2	-1.66523	0.310632	-5.36078	8.28615e-08	2.26031e-07	Dpp9			ENSMUSG00000001229	268.069	-2.45853	0.559992	-4.39029	1.13201e-05	3.01698e-05	Dpp9
ENSMUSG00000001240	632.731	-0.86729	0.176774	-4.90621	9.28552e-07	2.33516e-06	Ramp2			ENSMUSG00000001240	736.196	-1.50838	0.426952	-3.5329	0.000411024	0.000765847	Ramp2
ENSMUSG00000001247	664.258	-2.39147	0.198022	-12.0768	1.40073e-33	2.69019e-32	Lsr			ENSMUSG00000001247	852.15	-3.12013	0.491478	-6.34847	2.17468e-10	3.14089e-09	Lsr
ENSMUSG00000001270	2146.51	-1.47903	0.147986	-9.99434	1.61363e-23	1.48737e-22	Ckb			ENSMUSG00000001270	2556.92	-2.18294	0.409419	-5.33181	9.72409e-08	5.00885e-07	Ckb
ENSMUSG00000001280	1496.95	-1.08587	0.237835	-4.56562	4.98021e-06	1.17318e-05	Sp1			ENSMUSG00000001280	1844.43	-1.86272	0.496216	-3.75385	0.000174137	0.000349903	Sp1
ENSMUSG00000001285	135.66	-2.87274	0.52256	-5.49743	3.85372e-08	1.08095e-07	Myg1			ENSMUSG00000001285	172.967	-3.41434	0.696169	-4.90447	9.368e-07	3.42335e-06	Myg1
ENSMUSG00000001288	10.2405	-3.4308	1.16365	-2.9483	0.00319527	0.00546357	Rarg			ENSMUSG00000001288	13.1962	-3.84848	1.21878	-3.15766	0.00159041	0.00263412	Rarg
ENSMUSG00000001289	340.969	0.716206	0.203141	3.52566	0.000422431	0.000815255	Pfdn5			ENSMUSG00000001289	374.187	-0.07312	0.472895	-0.154622	0.877119	0.891089	Pfdn5
ENSMUSG00000001300	2293.17	-1.80963	0.191101	-9.4695	2.81199e-21	2.19062e-20	Efnb2			ENSMUSG00000001300	2891.87	-2.56196	0.479649	-5.34132	9.22741e-08	4.77676e-07	Efnb2
ENSMUSG00000001305	248.4	-0.69199	0.266882	-2.59287	0.00951784	0.0151484	Rrp15			ENSMUSG00000001305	288.693	-1.42373	0.464752	-3.06342	0.00218824	0.00354238	Rrp15
ENSMUSG00000001313	5.21574	-6.59327	1.99596	-3.3033	0.000955536	0.00176172	Rnd2			ENSMUSG00000001313	7.37676	-7.47913	1.97686	-3.78333	0.000154742	0.000314341	Rnd2
ENSMUSG00000001323	85.424	-1.24653	0.377096	-3.30561	0.000947716	0.00174878	Srr			ENSMUSG00000001323	107.662	-2.03033	0.581855	-3.48941	0.000484095	0.000887903	Srr
ENSMUSG00000001334	5.08955	0.36795	1.52009	0.242058	0.808735	0.843725	Fndc5			ENSMUSG00000001334	5.53599	-0.322951	1.57469	-0.205088	0.837503	0.854738	Fndc5
ENSMUSG00000001348	70.4069	-1.12342	0.417353	-2.69177	0.00710739	0.0115285	Acp5			ENSMUSG00000001348	78.5703	-1.84812	0.487328	-3.79235	0.000149229	0.000304442	Acp5
ENSMUSG00000001349	211.769	0.467128	0.338465	1.38014	0.167544	0.211878	Cnn1			ENSMUSG00000001349	230.908	-0.131622	0.518467	-0.253869	0.799597	0.82014	Cnn1
ENSMUSG00000001366	204.122	-3.02101	0.299741	-10.0787	6.86021e-24	6.54814e-23	Fbxo9			ENSMUSG00000001366	261.519	-3.78813	0.518702	-7.3031	2.81218e-13	1.244e-11	Fbxo9
ENSMUSG00000001376	2066.19	-1.97956	0.145425	-13.6122	3.38875e-42	1.25076e-40	Vps50			ENSMUSG00000001376	2518.12	-2.68538	0.42363	-6.33897	2.31307e-10	3.31899e-09	Vps50
ENSMUSG00000001380	150.449	-1.56565	0.385937	-4.05675	4.97593e-05	0.000106589	Hars			ENSMUSG00000001380	188.294	-2.37395	0.567362	-4.18419	2.86181e-05	6.88696e-05	Hars
ENSMUSG00000001383	1178.84	-0.30795	0.14078	-2.18746	0.0287086	0.0420784	Zmat2			ENSMUSG00000001383	1384.13	-1.04473	0.451293	-2.31496	0.0206149	0.0278589	Zmat2
ENSMUSG00000001403	1443.17	-0.593051	0.161028	-3.68291	0.000230584	0.000458385	Ube2c			ENSMUSG00000001403	1634.93	-1.28169	0.388045	-3.30294	0.000956756	0.00165696	Ube2c
ENSMUSG00000001415	127.055	-1.93697	0.357342	-5.4205	5.94317e-08	1.64145e-07	Smg5			ENSMUSG00000001415	162.338	-2.66027	0.571506	-4.65484	3.24236e-06	9.99736e-06	Smg5
ENSMUSG00000001416	1624.79	-1.56807	0.17862	-8.77885	1.65161e-18	1.03162e-17	Cct3			ENSMUSG00000001416	2037.45	-2.26405	0.485404	-4.66427	3.0972e-06	9.60531e-06	Cct3
ENSMUSG00000001418	44.04	-2.14388	0.661496	-3.24096	0.00119127	0.0021657	Glmp			ENSMUSG00000001418	53.9127	-3.09027	0.736062	-4.19838	2.6883e-05	6.51035e-05	Glmp
ENSMUSG00000001419	659.398	-1.18389	0.206416	-5.73546	9.7249e-09	2.89179e-08	Mef2d			ENSMUSG00000001419	829.136	-1.94965	0.501304	-3.88915	0.000100596	0.000213231	Mef2d
ENSMUSG00000001420	15.5558	-3.73992	0.843829	-4.43209	9.33261e-06	2.13593e-05	Tmem79			ENSMUSG00000001420	18.4878	-4.58565	0.890539	-5.14929	2.61475e-07	1.15088e-06	Tmem79
ENSMUSG00000001424	829.628	-1.47311	0.161589	-9.11644	7.76319e-20	5.38671e-19	Snd1			ENSMUSG00000001424	1030.52	-2.21602	0.465209	-4.76349	1.90277e-06	6.29703e-06	Snd1
ENSMUSG00000001436	157.971	-2.73457	0.467035	-5.85517	4.76511e-09	1.45207e-08	Slc19a1			ENSMUSG00000001436	204.888	-3.79354	0.604875	-6.27161	3.57326e-10	4.69834e-09	Slc19a1
ENSMUSG00000001440	5065.68	-1.96188	0.155084	-12.6504	1.1124e-36	2.69352e-35	Kpnb1			ENSMUSG00000001440	6443.69	-2.69234	0.477512	-5.63827	1.71764e-08	1.16311e-07	Kpnb1
ENSMUSG00000001441	128.266	-2.57993	0.571405	-4.51506	6.32988e-06	1.47555e-05	Npepps			ENSMUSG00000001441	163.354	-3.24245	0.719848	-4.50436	6.65744e-06	1.8908e-05	Npepps
ENSMUSG00000001445	781.577	-1.46171	0.137209	-10.6531	1.68582e-26	1.95945e-25	Mrpl10			ENSMUSG00000001445	948.917	-2.18931	0.432191	-5.06561	4.07085e-07	1.67144e-06	Mrpl10
ENSMUSG00000001467	125.353	-1.74435	0.453713	-3.84462	0.00012074	0.000247346	Cyp51			ENSMUSG00000001467	146.991	-2.6785	0.530865	-5.04554	4.52248e-07	1.82495e-06	Cyp51
ENSMUSG00000001472	3189.5	-1.13786	0.121026	-9.40171	5.36816e-21	4.10501e-20	Tcf25			ENSMUSG00000001472	3801.37	-1.78793	0.429543	-4.1624	3.14914e-05	7.49849e-05	Tcf25
ENSMUSG00000001473	4737.7	-1.43448	0.138433	-10.3623	3.6814e-25	3.83472e-24	Tubb6			ENSMUSG00000001473	5634.57	-2.04983	0.423965	-4.8349	1.33211e-06	4.62041e-06	Tubb6
ENSMUSG00000001482	109.329	-1.33383	0.350277	-3.80792	0.00014014	0.000285313	Def8			ENSMUSG00000001482	134.269	-2.15972	0.528975	-4.08284	4.44895e-05	0.000102363	Def8
ENSMUSG00000001493	4.04285	-0.461709	1.6256	-0.284025	0.776392	0.817308	Meox1			ENSMUSG00000001493	4.9368	-1.65358	1.64327	-1.00627	0.314284	0.348663	Meox1
ENSMUSG00000001494	104.749	-1.72984	0.382746	-4.51955	6.197e-06	1.4452e-05	Sost			ENSMUSG00000001494	125.002	-2.3119	0.54647	-4.23061	2.33054e-05	5.73507e-05	Sost
ENSMUSG00000001497	4.70869	-0.823669	1.5651	-0.526271	0.5987	0.657158	Pax9			ENSMUSG00000001497	5.47184	-1.68336	1.58486	-1.06215	0.288168	0.321595	Pax9
ENSMUSG00000001504	6.08548	-2.05592	1.69603	-1.2122	0.225437	0.277024	Irx2			ENSMUSG00000001504	7.331	-2.74624	1.6969	-1.61839	0.105579	0.126649	Irx2
ENSMUSG00000001507	5.60895	-1.17652	1.51494	-0.776613	0.437387	0.501834	Itga3			ENSMUSG00000001507	6.35139	-2.27453	1.5203	-1.49611	0.134625	0.158796	Itga3
ENSMUSG00000001508	16.5416	-1.57038	0.858804	-1.82857	0.0674644	0.0919525	Sgca			ENSMUSG00000001508	20.4549	-2.51172	0.921534	-2.72558	0.00641884	0.00953108	Sgca
ENSMUSG00000001517	3290.44	-1.95399	0.166946	-11.7043	1.21198e-31	2.03841e-30	Foxm1			ENSMUSG00000001517	4175.43	-2.7436	0.467697	-5.86619	4.45913e-09	3.7744e-08	Foxm1
ENSMUSG00000001518	77.159	-1.49172	0.419111	-3.55925	0.00037192	0.00072305	Itfg2			ENSMUSG00000001518	96.4537	-2.34268	0.581924	-4.02575	5.67941e-05	0.000127703	Itfg2
ENSMUSG00000001521	1508.37	-2.14436	0.196048	-10.938	7.58793e-28	9.83445e-27	Tulp3			ENSMUSG00000001521	1944.38	-2.90246	0.496215	-5.84919	4.93986e-09	4.1113e-08	Tulp3
ENSMUSG00000001524	41.701	-3.12442	0.815281	-3.83232	0.000126941	0.000259591	Gtf2h4			ENSMUSG00000001524	56.8323	-3.59718	1.20154	-2.99381	0.00275518	0.00438231	Gtf2h4
ENSMUSG00000001525	2446.84	-2.20838	0.136565	-16.171	8.08417e-59	8.98939e-57	Tubb5			ENSMUSG00000001525	3034.58	-2.91251	0.439772	-6.62277	3.5252e-11	6.99766e-10	Tubb5
ENSMUSG00000001542	463.518	-1.1734	0.279779	-4.19401	2.74071e-05	6.01778e-05	Ell2			ENSMUSG00000001542	559.398	-1.79118	0.510645	-3.50767	0.000452044	0.000834768	Ell2
ENSMUSG00000001552	594.4	-2.48789	0.193695	-12.8444	9.25179e-38	2.4325e-36	Jup			ENSMUSG00000001552	747.477	-3.26751	0.45406	-7.19621	6.19105e-13	2.46605e-11	Jup
ENSMUSG00000001569	291.282	-1.94757	0.224921	-8.65892	4.76247e-18	2.87494e-17	Nom1			ENSMUSG00000001569	352.67	-2.60747	0.45514	-5.72894	1.01061e-08	7.48224e-08	Nom1
ENSMUSG00000001576	504.112	-0.884006	0.196387	-4.50134	6.75265e-06	1.56662e-05	Ergic1			ENSMUSG00000001576	601.085	-1.56636	0.46084	-3.39893	0.000676494	0.0012055	Ergic1
ENSMUSG00000001604	1121.99	-0.898848	0.184629	-4.8684	1.12507e-06	2.81073e-06	Tcea3			ENSMUSG00000001604	1277.46	-1.49069	0.403094	-3.6981	0.000217216	0.000427201	Tcea3
ENSMUSG00000001627	1673.72	-2.35096	0.188938	-12.443	1.52636e-35	3.41192e-34	Ifrd1			ENSMUSG00000001627	2087.61	-3.1768	0.434561	-7.31038	2.66394e-13	1.2026e-11	Ifrd1
ENSMUSG00000001630	452.519	-2.44462	0.301819	-8.09963	5.51268e-16	2.82727e-15	Stk38l			ENSMUSG00000001630	589.837	-3.23032	0.54423	-5.93558	2.92812e-09	2.67502e-08	Stk38l
ENSMUSG00000001632	256.478	-0.893523	0.311225	-2.87099	0.00409186	0.00689733	Brpf1			ENSMUSG00000001632	324.628	-1.61498	0.568736	-2.8396	0.00451696	0.00688891	Brpf1
ENSMUSG00000001642	935.744	-1.26362	0.160086	-7.89342	2.94026e-15	1.43263e-14	Akr1b3			ENSMUSG00000001642	1097.49	-1.90805	0.412088	-4.6302	3.65319e-06	1.11085e-05	Akr1b3
ENSMUSG00000001655	4.13246	-3.06423	1.45551	-2.10526	0.0352685	0.050764	Hoxc13			ENSMUSG00000001655	5.40142	-3.62315	1.4821	-2.44461	0.0145009	0.0201693	Hoxc13
ENSMUSG00000001661	2.96258	3.708	2.28698	1.62136	0.104941	0.13805	Hoxc6			ENSMUSG00000001661	2.65441	3.21373	2.4801	1.29581	0.195042	0.223824	Hoxc6
ENSMUSG00000001666	124.582	-1.743	0.427507	-4.07713	4.5595e-05	9.81379e-05	Ddt			ENSMUSG00000001666	143.743	-2.44189	0.528804	-4.61777	3.8789e-06	1.17139e-05	Ddt
ENSMUSG00000001670	4.00969	0.449838	1.51604	0.296719	0.766681	0.808884	Tat			ENSMUSG00000001670	4.7285	-0.0221127	1.57681	-0.0140237	0.988811	0.990223	Tat
ENSMUSG00000001672	8.8651	1.17323	0.947464	1.23829	0.215609	0.266127	Marveld3			ENSMUSG00000001672	8.48928	0.490612	1.01122	0.485167	0.627558	0.659039	Marveld3
ENSMUSG00000001674	1004.19	-0.749344	0.17097	-4.3829	1.17111e-05	2.65592e-05	Ddx18			ENSMUSG00000001674	1176.68	-1.36721	0.444427	-3.07634	0.0020956	0.00340392	Ddx18
ENSMUSG00000001687	1225.5	-1.28404	0.136624	-9.39835	5.54263e-21	4.23471e-20	Ubl3			ENSMUSG00000001687	1492.55	-1.99406	0.446598	-4.465	8.0069e-06	2.22455e-05	Ubl3
ENSMUSG00000001700	4.92073	-5.52422	1.79763	-3.07306	0.00211876	0.00371564	Gramd3			ENSMUSG00000001700	7.96208	-6.56976	1.80676	-3.63621	0.00027668	0.000533016	Gramd3
ENSMUSG00000001707	1331.89	0.0825178	0.135369	0.609576	0.542143	0.603867	Eef1e1			ENSMUSG00000001707	1491.58	-0.580983	0.421507	-1.37835	0.168096	0.195102	Eef1e1
ENSMUSG00000001729	1053.66	-2.00152	0.232035	-8.62597	6.35509e-18	3.78143e-17	Akt1			ENSMUSG00000001729	1390.1	-2.87313	0.519168	-5.5341	3.12823e-08	1.91567e-07	Akt1
ENSMUSG00000001739	393.072	-0.286259	0.289938	-0.987312	0.32349	0.383912	Cldn15			ENSMUSG00000001739	422.103	-0.820006	0.421649	-1.94476	0.0518039	0.0653571	Cldn15
ENSMUSG00000001750	4.93809	1.15009	1.87804	0.612388	0.540281	0.602044	Tcirg1			ENSMUSG00000001750	4.75506	0.644594	1.95109	0.330377	0.741115	0.765451	Tcirg1
ENSMUSG00000001751	33.8219	-3.08869	0.568022	-5.43763	5.39932e-08	1.49479e-07	Naglu			ENSMUSG00000001751	43.5332	-3.80779	0.701904	-5.42494	5.79727e-08	3.21065e-07	Naglu
ENSMUSG00000001755	200.858	-1.83903	0.340767	-5.39673	6.78657e-08	1.86553e-07	Coasy			ENSMUSG00000001755	264.154	-2.66184	0.576922	-4.61386	3.9525e-06	1.18913e-05	Coasy
ENSMUSG00000001761	4.8984	-6.50756	1.92846	-3.37448	0.000739551	0.00138783	Smo			ENSMUSG00000001761	6.02807	-7.20481	1.93197	-3.72926	0.000192039	0.000382169	Smo
ENSMUSG00000001763	830.463	-1.80684	0.208974	-8.64626	5.32151e-18	3.20134e-17	Tspan33			ENSMUSG00000001763	1052.69	-2.48705	0.503709	-4.93747	7.91414e-07	2.95329e-06	Tspan33
ENSMUSG00000001767	11906.1	-1.17607	0.106492	-11.0437	2.35098e-28	3.15962e-27	Crnkl1			ENSMUSG00000001767	14135.1	-1.86826	0.410906	-4.54668	5.44994e-06	1.58284e-05	Crnkl1
ENSMUSG00000001768	241.529	-1.51603	0.352491	-4.30091	1.70095e-05	3.80073e-05	Rin2			ENSMUSG00000001768	305.993	-2.15435	0.58227	-3.69992	0.000215666	0.00042458	Rin2
ENSMUSG00000001773	5.57822	0.0569276	1.6828	0.0338291	0.973013	0.978472	Folh1			ENSMUSG00000001773	6.07555	-0.514779	1.72134	-0.299057	0.764896	0.787622	Folh1
ENSMUSG00000001774	540.759	-0.969642	0.219252	-4.4225	9.75672e-06	2.22949e-05	Chordc1			ENSMUSG00000001774	654.056	-1.72838	0.472468	-3.65819	0.000254006	0.000492894	Chordc1
ENSMUSG00000001783	1055.73	-1.37838	0.149177	-9.23988	2.46785e-20	1.78253e-19	Rtcb			ENSMUSG00000001783	1283.8	-2.10004	0.441464	-4.75698	1.9651e-06	6.47998e-06	Rtcb
ENSMUSG00000001785	73.8506	-1.24938	0.561105	-2.22664	0.0259715	0.0384344	Pwp1			ENSMUSG00000001785	92.8233	-2.27736	0.677931	-3.35928	0.000781448	0.00137802	Pwp1
ENSMUSG00000001786	441.003	-1.26157	0.233419	-5.40476	6.48957e-08	1.7867e-07	Fbxo7			ENSMUSG00000001786	544.595	-1.9117	0.505133	-3.78454	0.000153992	0.000313033	Fbxo7
ENSMUSG00000001794	957.136	-0.445022	0.137041	-3.24736	0.00116481	0.00212068	Capns1			ENSMUSG00000001794	1103.67	-1.11958	0.423252	-2.64519	0.0081646	0.0118867	Capns1
ENSMUSG00000001819	48.0833	0.371379	0.561532	0.661366	0.508377	0.571491	Hoxd13			ENSMUSG00000001819	49.0187	-0.169884	0.622202	-0.273036	0.784825	0.806116	Hoxd13
ENSMUSG00000001823	3.36034	-5.95775	2.05619	-2.89748	0.00376179	0.00636986	Hoxd12			ENSMUSG00000001823	4.39099	-6.71706	2.04164	-3.29004	0.00100174	0.00172823	Hoxd12
ENSMUSG00000001829	1066.67	-2.08513	0.200541	-10.3975	2.54432e-25	2.68878e-24	Clpb			ENSMUSG00000001829	1332.1	-2.75284	0.479081	-5.74609	9.13289e-09	6.88035e-08	Clpb
ENSMUSG00000001833	1797.2	-1.01442	0.133626	-7.59149	3.16243e-14	1.43253e-13	44081			ENSMUSG00000001833	2134.47	-1.73758	0.421166	-4.12564	3.69707e-05	8.64991e-05	44081
ENSMUSG00000001844	86.5313	-1.12093	0.364542	-3.07489	0.00210578	0.00369401	Zdhhc4			ENSMUSG00000001844	101.556	-1.74236	0.530634	-3.28353	0.00102514	0.00176533	Zdhhc4
ENSMUSG00000001847	2681.84	-1.50633	0.118742	-12.6858	7.09285e-37	1.74159e-35	Rac1			ENSMUSG00000001847	3238.5	-2.23796	0.415726	-5.38325	7.31517e-08	3.91581e-07	Rac1
ENSMUSG00000001855	15373.7	-1.26237	0.165003	-7.65061	2.0003e-14	9.19462e-14	Nup214			ENSMUSG00000001855	19182.1	-2.0663	0.469633	-4.39982	1.08342e-05	2.9011e-05	Nup214
ENSMUSG00000001891	158.648	-1.27731	0.421435	-3.03086	0.00243861	0.00424037	Ugp2			ENSMUSG00000001891	192.724	-1.83996	0.602538	-3.05368	0.00226055	0.00364795	Ugp2
ENSMUSG00000001909	314.257	-1.96491	0.213969	-9.18315	4.18668e-20	2.96515e-19	Trmt1			ENSMUSG00000001909	385.565	-2.60933	0.470885	-5.54133	3.00187e-08	1.85442e-07	Trmt1
ENSMUSG00000001910	1067.24	-1.8072	0.215319	-8.39313	4.73354e-17	2.6251e-16	Nacc1			ENSMUSG00000001910	1397.66	-2.6235	0.518703	-5.0578	4.24121e-07	1.72649e-06	Nacc1
ENSMUSG00000001911	154.95	-0.665654	0.358459	-1.85699	0.0633132	0.0867885	Nfix			ENSMUSG00000001911	187.844	-1.37555	0.564138	-2.43832	0.0147557	0.0205014	Nfix
ENSMUSG00000001924	5771.43	-1.64192	0.145738	-11.2662	1.92623e-29	2.77918e-28	Uba1			ENSMUSG00000001924	7259.85	-2.40518	0.465735	-5.16427	2.41375e-07	1.07722e-06	Uba1
ENSMUSG00000001930	14.9929	-0.199201	1.04203	-0.191166	0.848395	0.878278	Vwf			ENSMUSG00000001930	14.5588	-0.945496	1.05006	-0.900418	0.367898	0.403439	Vwf
ENSMUSG00000001942	413.537	-1.61066	0.2125	-7.5796	3.46616e-14	1.56443e-13	Siae			ENSMUSG00000001942	512.12	-2.37795	0.469823	-5.06138	4.16234e-07	1.70226e-06	Siae
ENSMUSG00000001948	227.851	-0.93902	0.25777	-3.64286	0.000269624	0.000532297	Spa17			ENSMUSG00000001948	249.582	-1.56437	0.358576	-4.36273	1.28451e-05	3.37338e-05	Spa17
ENSMUSG00000001962	2130.1	-0.349824	0.159037	-2.19964	0.0278322	0.0409175	Fam50a			ENSMUSG00000001962	2397.63	-1.01103	0.400406	-2.52501	0.0115694	0.016366	Fam50a
ENSMUSG00000001964	367.071	-0.923423	0.201412	-4.58475	4.54538e-06	1.07539e-05	Emd			ENSMUSG00000001964	442.737	-1.67459	0.465897	-3.59433	0.000325232	0.000617096	Emd
ENSMUSG00000001983	70.7614	-2.04204	0.545495	-3.74346	0.000181504	0.000364804	Taco1			ENSMUSG00000001983	78.9277	-2.40023	0.638204	-3.76092	0.00016929	0.000341177	Taco1
ENSMUSG00000001995	1791.04	-2.29554	0.184354	-12.4518	1.36645e-35	3.06625e-34	Sipa1l2			ENSMUSG00000001995	2264.42	-3.09988	0.456909	-6.78445	1.1653e-11	2.75018e-10	Sipa1l2
ENSMUSG00000001998	292.449	-1.92922	0.284004	-6.79295	1.09864e-11	4.08695e-11	Ap4e1			ENSMUSG00000001998	365.345	-2.60169	0.519326	-5.00975	5.45019e-07	2.14238e-06	Ap4e1
ENSMUSG00000001999	265.466	-3.22093	0.43014	-7.48809	6.98855e-14	3.0872e-13	Blvra			ENSMUSG00000001999	353.916	-3.78303	0.660454	-5.72792	1.01669e-08	7.50832e-08	Blvra
ENSMUSG00000002006	9.92762	-1.59867	1.39568	-1.14544	0.252027	0.306613	Pdzd4			ENSMUSG00000002006	12.9519	-2.89669	1.39982	-2.06934	0.0385145	0.049786	Pdzd4
ENSMUSG00000002007	5.59347	-6.69384	1.91214	-3.5007	0.000464031	0.000891499	Srpk3			ENSMUSG00000002007	7.82213	-7.55764	1.90492	-3.96743	7.26516e-05	0.000158954	Srpk3
ENSMUSG00000002010	310.221	-1.69384	0.272785	-6.20943	5.31777e-10	1.74277e-09	Idh3g			ENSMUSG00000002010	350.372	-2.3183	0.394052	-5.88323	4.02341e-09	3.45879e-08	Idh3g
ENSMUSG00000002014	59.8937	0.411058	0.552534	0.74395	0.456907	0.521371	Ssr4			ENSMUSG00000002014	67.7289	-0.326266	0.6986	-0.467029	0.640479	0.670848	Ssr4
ENSMUSG00000002015	1354.02	-0.99872	0.148916	-6.70661	1.99199e-11	7.26015e-11	Bcap31			ENSMUSG00000002015	1555.17	-1.6378	0.388349	-4.21734	2.47198e-05	6.04299e-05	Bcap31
ENSMUSG00000002017	1258.3	-1.96945	0.206978	-9.51525	1.81272e-21	1.43717e-20	Fam98a			ENSMUSG00000002017	1526.29	-2.63959	0.448212	-5.88915	3.88183e-09	3.36502e-08	Fam98a
ENSMUSG00000002020	323.291	-1.17328	0.211161	-5.55633	2.75499e-08	7.83331e-08	Ltbp2			ENSMUSG00000002020	387.698	-1.84005	0.463586	-3.96917	7.21236e-05	0.000157976	Ltbp2
ENSMUSG00000002028	49.1516	0.947764	0.63651	1.489	0.136487	0.175709	Kmt2a			ENSMUSG00000002028	53.1035	0.380694	0.760909	0.500315	0.616853	0.649119	Kmt2a
ENSMUSG00000002031	1847.97	-1.1287	0.112231	-10.0569	8.56639e-24	8.11459e-23	Ift46			ENSMUSG00000002031	2193.19	-1.81834	0.415466	-4.37662	1.20533e-05	3.1849e-05	Ift46
ENSMUSG00000002043	9.7588	0.0193448	1.24489	0.0155393	NA	NA	Trappc6a			ENSMUSG00000002043	8.66234	-0.796907	1.24857	-0.638257	0.523307	0.55835	Trappc6a
ENSMUSG00000002052	5284.77	-1.2941	0.154985	-8.34982	6.83665e-17	3.73799e-16	Supt6			ENSMUSG00000002052	6537.52	-2.04958	0.462488	-4.43165	9.35165e-06	2.54987e-05	Supt6
ENSMUSG00000002055	1029.82	-3.53966	0.172686	-20.4977	2.25703e-93	1.87634e-90	Spag5			ENSMUSG00000002055	1308.87	-4.34004	0.438358	-9.90068	4.13455e-23	6.61754e-20	Spag5
ENSMUSG00000002057	3.26479	-5.92165	2.48293	-2.38494	0.0170817	0.0260424	Foxn1			ENSMUSG00000002057	4.2038	-6.68314	2.41862	-2.7632	0.00572375	0.00857053	Foxn1
ENSMUSG00000002058	26.1729	-1.90311	0.810528	-2.34799	0.0188752	0.0285772	Unc119			ENSMUSG00000002058	31.379	-2.34671	0.905742	-2.59093	0.00957174	0.0137781	Unc119
ENSMUSG00000002059	3.27942	-0.305905	2.50473	-0.122131	NA	NA	Rab34			ENSMUSG00000002059	3.31479	-0.777817	2.54305	-0.30586	NA	NA	Rab34
ENSMUSG00000002064	713.359	-1.62938	0.196032	-8.31184	9.42322e-17	5.08691e-16	Sdf2			ENSMUSG00000002064	889.045	-2.32052	0.483325	-4.80116	1.57753e-06	5.34834e-06	Sdf2
ENSMUSG00000002068	81.5801	-1.74739	0.414495	-4.21572	2.48985e-05	5.48627e-05	Ccne1			ENSMUSG00000002068	102.949	-2.30588	0.619474	-3.72232	0.000197403	0.000391868	Ccne1
ENSMUSG00000002076	467.281	-2.33287	0.211027	-11.0549	2.07677e-28	2.80838e-27	Hsf2bp			ENSMUSG00000002076	583.379	-3.03281	0.471261	-6.43553	1.23044e-10	1.98199e-09	Hsf2bp
ENSMUSG00000002102	1119.65	-2.2708	0.165378	-13.731	6.62457e-43	2.58729e-41	Psmc3			ENSMUSG00000002102	1357.12	-2.92063	0.426327	-6.85068	7.34978e-12	1.89736e-10	Psmc3
ENSMUSG00000002103	94.4905	-2.23508	0.501957	-4.45273	8.47866e-06	1.94841e-05	Acp2			ENSMUSG00000002103	110.813	-2.88978	0.604724	-4.77868	1.76452e-06	5.88708e-06	Acp2
ENSMUSG00000002104	7.86819	-3.10513	1.39114	-2.23207	0.0256101	0.0379349	Rapsn			ENSMUSG00000002104	8.54684	-3.92866	1.40421	-2.79777	0.00514574	0.00776514	Rapsn
ENSMUSG00000002105	10.8128	-3.52562	1.21653	-2.8981	0.00375429	0.00635778	Slc39a13			ENSMUSG00000002105	13.9767	-4.53584	1.25164	-3.62392	0.000290168	0.000556443	Slc39a13
ENSMUSG00000002107	3069.41	-0.405524	0.185212	-2.18952	0.0285593	0.0418857	Celf2			ENSMUSG00000002107	3698.88	-1.21113	0.481784	-2.51385	0.011942	0.0168484	Celf2
ENSMUSG00000002108	9.52982	-1.61858	1.18895	-1.36135	0.173402	0.218588	Nr1h3			ENSMUSG00000002108	12.4983	-2.89077	1.21402	-2.38116	0.0172581	0.0236493	Nr1h3
ENSMUSG00000002109	586.96	-2.81496	0.197111	-14.2811	2.87158e-46	1.41616e-44	Ddb2			ENSMUSG00000002109	725.546	-3.52534	0.440456	-8.00386	1.20579e-15	1.50562e-13	Ddb2
ENSMUSG00000002111	6.45089	-0.410433	1.55102	-0.264621	0.791301	0.829602	Spi1			ENSMUSG00000002111	6.75843	-0.508882	1.59485	-0.319079	0.749667	0.773524	Spi1
ENSMUSG00000002129	4188.05	-1.27922	0.127546	-10.0295	1.13084e-23	1.05348e-22	Sf3a1			ENSMUSG00000002129	5090.81	-1.99228	0.440743	-4.52027	6.17621e-06	1.76839e-05	Sf3a1
ENSMUSG00000002147	1431.72	-1.01186	0.132713	-7.62443	2.4511e-14	1.12136e-13	Stat6			ENSMUSG00000002147	1691.84	-1.66904	0.425352	-3.92391	8.71224e-05	0.000187424	Stat6
ENSMUSG00000002190	15.9051	-0.707328	0.947145	-0.7468	0.455184	0.519759	Clgn			ENSMUSG00000002190	19.1765	-1.72078	0.999927	-1.7209	0.0852683	0.103944	Clgn
ENSMUSG00000002205	89.7003	-3.59686	0.545259	-6.59661	4.20669e-11	1.49451e-10	Vrk3			ENSMUSG00000002205	115.232	-4.0655	0.719444	-5.65089	1.59615e-08	1.09176e-07	Vrk3
ENSMUSG00000002210	188.964	-1.80062	0.361672	-4.97859	6.40508e-07	1.63098e-06	Smg9			ENSMUSG00000002210	227.929	-2.71873	0.488751	-5.56261	2.65762e-08	1.66909e-07	Smg9
ENSMUSG00000002221	616.102	-2.41835	0.220055	-10.9897	4.28169e-28	5.65429e-27	Paxip1			ENSMUSG00000002221	795.366	-3.25558	0.486495	-6.69191	2.20282e-11	4.67527e-10	Paxip1
ENSMUSG00000002222	3702.14	-2.12102	0.176201	-12.0375	2.25798e-33	4.24326e-32	Rmnd5a			ENSMUSG00000002222	4664.58	-2.90572	0.458427	-6.33846	2.32068e-10	3.32178e-09	Rmnd5a
ENSMUSG00000002227	158.283	-1.67547	0.381845	-4.38784	1.14484e-05	2.60005e-05	Mov10			ENSMUSG00000002227	196.401	-2.469	0.556609	-4.43579	9.17348e-06	2.50711e-05	Mov10
ENSMUSG00000002228	3.59786	-6.05845	2.69751	-2.24595	0.0247075	0.0367101	Ppm1j			ENSMUSG00000002228	4.45527	-6.76803	3.45723	-1.95765	0.0502716	0.0635835	Ppm1j
ENSMUSG00000002233	7.14879	0.054969	1.47134	0.0373598	0.970198	0.976463	Rhoc			ENSMUSG00000002233	6.71412	-0.738748	1.50451	-0.491023	0.62341	0.655152	Rhoc
ENSMUSG00000002249	141.65	-1.56016	0.361713	-4.31326	1.60868e-05	3.60657e-05	Tead3			ENSMUSG00000002249	168.791	-2.20894	0.52591	-4.20021	2.66663e-05	6.4661e-05	Tead3
ENSMUSG00000002250	778.826	-2.11339	0.196594	-10.75	5.92422e-27	7.14754e-26	Ppard			ENSMUSG00000002250	985.445	-2.87259	0.47566	-6.03917	1.54907e-09	1.58748e-08	Ppard
ENSMUSG00000002257	276.68	-1.65349	0.245871	-6.72504	1.75549e-11	6.42636e-11	Def6			ENSMUSG00000002257	321.035	-2.31593	0.412017	-5.62095	1.89911e-08	1.26316e-07	Def6
ENSMUSG00000002265	437.632	-1.70365	0.239766	-7.10546	1.19926e-12	4.823e-12	Peg3			ENSMUSG00000002265	541.916	-2.35607	0.497158	-4.73908	2.14693e-06	6.98426e-06	Peg3
ENSMUSG00000002266	52.1938	-2.61693	0.508311	-5.14829	2.62867e-07	6.90301e-07	Zim1			ENSMUSG00000002266	61.9606	-3.39121	0.588503	-5.76244	8.2908e-09	6.36303e-08	Zim1
ENSMUSG00000002279	81.6645	-0.842368	0.457098	-1.84286	0.0653495	0.089361	Lmf1			ENSMUSG00000002279	102.297	-1.67319	0.633151	-2.64263	0.00822637	0.0119707	Lmf1
ENSMUSG00000002280	39.8532	-0.874597	0.492933	-1.77427	0.0760181	0.102544	Ciao3			ENSMUSG00000002280	47.5182	-1.58545	0.633139	-2.50411	0.012276	0.0172835	Ciao3
ENSMUSG00000002297	6049.04	-1.88838	0.130681	-14.4504	2.49401e-47	1.31542e-45	Dbf4			ENSMUSG00000002297	7322.93	-2.61414	0.407556	-6.41418	1.41581e-10	2.22759e-09	Dbf4
ENSMUSG00000002307	913.352	-2.02482	0.216779	-9.34046	9.59196e-21	7.1532e-20	Daxx			ENSMUSG00000002307	1173.17	-2.72441	0.512053	-5.32056	1.03449e-07	5.27766e-07	Daxx
ENSMUSG00000002308	181.478	-1.07537	0.312243	-3.44401	0.000573148	0.00108915	Cd320			ENSMUSG00000002308	226.435	-1.72191	0.55887	-3.08106	0.00206267	0.0033557	Cd320
ENSMUSG00000002319	221.039	-1.64917	0.285785	-5.77064	7.89696e-09	2.36394e-08	Ipo4			ENSMUSG00000002319	282.762	-2.48058	0.526756	-4.70916	2.48745e-06	7.93226e-06	Ipo4
ENSMUSG00000002320	29.0976	-1.64828	0.943825	-1.74638	0.0807442	0.108317	Tm9sf1			ENSMUSG00000002320	37.2725	-2.42053	1.02158	-2.3694	0.017817	0.0243563	Tm9sf1
ENSMUSG00000002326	10.7567	-4.0258	1.08767	-3.70132	0.00021448	0.000427931	Gmpr2			ENSMUSG00000002326	12.566	-4.93912	1.12514	-4.38976	1.13474e-05	3.02289e-05	Gmpr2
ENSMUSG00000002329	15.1023	-3.69828	1.01016	-3.66107	0.00025116	0.000497702	Mdp1			ENSMUSG00000002329	16.3284	-4.12202	1.0276	-4.01132	6.03797e-05	0.000134919	Mdp1
ENSMUSG00000002332	397.472	-2.13163	0.204346	-10.4315	1.78104e-25	1.91698e-24	Dhrs1			ENSMUSG00000002332	504.833	-2.88373	0.484367	-5.95361	2.62293e-09	2.44465e-08	Dhrs1
ENSMUSG00000002342	20.8062	-1.11935	0.863814	-1.29582	0.195038	0.243143	Tmem161a			ENSMUSG00000002342	26.5543	-1.98397	0.946213	-2.09675	0.0360161	0.0467728	Tmem161a
ENSMUSG00000002343	14.5412	-8.07522	1.42496	-5.66696	1.45355e-08	4.23853e-08	Armc6			ENSMUSG00000002343	16.9622	-8.6801	1.44822	-5.99364	2.05194e-09	2.00114e-08	Armc6
ENSMUSG00000002345	113.669	-0.519037	0.327245	-1.58608	0.112721	0.147441	Borcs8			ENSMUSG00000002345	127.534	-1.22439	0.464643	-2.63512	0.00841072	0.0122208	Borcs8
ENSMUSG00000002346	3.80964	-6.14153	2.61078	-2.35238	0.0186539	0.0282739	Slc25a42			ENSMUSG00000002346	4.78241	-6.86974	3.45653	-1.98747	0.0468703	0.0596112	Slc25a42
ENSMUSG00000002365	5634.79	-1.84669	0.137851	-13.3963	6.35472e-41	2.08928e-39	Snx9			ENSMUSG00000002365	7078.63	-2.59967	0.457148	-5.68671	1.29511e-08	9.17576e-08	Snx9
ENSMUSG00000002372	3240.6	-1.78418	0.147621	-12.0862	1.24863e-33	2.40072e-32	Ranbp3			ENSMUSG00000002372	3972.57	-2.45817	0.445276	-5.52055	3.37947e-08	2.04323e-07	Ranbp3
ENSMUSG00000002379	312.139	-2.59108	0.283434	-9.14174	6.14539e-20	4.29489e-19	Ndufa11			ENSMUSG00000002379	376.606	-3.40135	0.433101	-7.85348	4.04638e-15	3.89293e-13	Ndufa11
ENSMUSG00000002384	2.89509	-2.21527	2.277	-0.972891	0.330607	0.391305	Bmp8b			ENSMUSG00000002384	3.99351	-3.05244	2.19618	-1.38989	0.164563	0.191215	Bmp8b
ENSMUSG00000002395	491.653	-2.31164	0.199502	-11.5871	4.79172e-31	7.72427e-30	Use1			ENSMUSG00000002395	578.225	-2.96277	0.390206	-7.59285	3.12948e-14	2.03312e-12	Use1
ENSMUSG00000002396	11.3011	-3.57998	1.12867	-3.17186	0.00151464	0.00271428	Ocel1			ENSMUSG00000002396	15.5069	-4.09151	1.19779	-3.41587	0.000635777	0.0011401	Ocel1
ENSMUSG00000002409	324.781	-1.49346	0.27723	-5.38707	7.16173e-08	1.96495e-07	Dyrk1b			ENSMUSG00000002409	388.859	-2.27443	0.460418	-4.93992	7.81538e-07	2.92077e-06	Dyrk1b
ENSMUSG00000002413	329.804	-1.71867	0.268071	-6.41125	1.44335e-10	4.92631e-10	Braf			ENSMUSG00000002413	414.142	-2.48663	0.506292	-4.91145	9.04053e-07	3.31737e-06	Braf
ENSMUSG00000002416	147.807	-0.595831	0.430589	-1.38376	0.166433	0.210642	Ndufb2			ENSMUSG00000002416	167.993	-1.38901	0.549862	-2.5261	0.0115335	0.0163231	Ndufb2
ENSMUSG00000002428	416.647	-1.57743	0.2011	-7.84403	4.36324e-15	2.10308e-14	Hltf			ENSMUSG00000002428	502.686	-2.2546	0.448624	-5.02559	5.01887e-07	1.99598e-06	Hltf
ENSMUSG00000002455	2743.11	-1.72157	0.116188	-14.8171	1.13518e-49	7.23282e-48	Prpf6			ENSMUSG00000002455	3341.16	-2.4269	0.424847	-5.71241	1.11384e-08	8.10343e-08	Prpf6
ENSMUSG00000002458	132.07	-1.08159	0.317765	-3.40374	0.000664694	0.0012537	Rgs19			ENSMUSG00000002458	154.781	-1.8178	0.481109	-3.77835	0.00015787	0.000319993	Rgs19
ENSMUSG00000002475	213.265	-2.62262	0.269507	-9.73117	2.22033e-22	1.88534e-21	Abhd3			ENSMUSG00000002475	265.558	-3.43857	0.464755	-7.39867	1.37559e-13	6.91962e-12	Abhd3
ENSMUSG00000002477	1245.69	-0.454204	0.172347	-2.63541	0.00840354	0.0134768	Snrpd1			ENSMUSG00000002477	1387.3	-1.10923	0.378972	-2.92693	0.00342323	0.00534638	Snrpd1
ENSMUSG00000002486	137.725	-1.55045	0.286929	-5.40359	6.53186e-08	1.79806e-07	Tchp			ENSMUSG00000002486	173.429	-2.36599	0.517756	-4.5697	4.88413e-06	1.437e-05	Tchp
ENSMUSG00000002489	13518.7	-1.71878	0.181758	-9.45642	3.18654e-21	2.47549e-20	Tiam1			ENSMUSG00000002489	17193.2	-2.515	0.481774	-5.22029	1.78641e-07	8.36702e-07	Tiam1
ENSMUSG00000002496	306.603	-1.48701	0.259905	-5.72137	1.05666e-08	3.12983e-08	Tsc2			ENSMUSG00000002496	397.403	-2.29082	0.537231	-4.26412	2.00692e-05	5.019e-05	Tsc2
ENSMUSG00000002504	16.2933	-1.63695	0.974922	-1.67906	0.0931412	0.123608	Slc9a3r2			ENSMUSG00000002504	21.4583	-2.72097	1.03375	-2.63213	0.00848516	0.0123228	Slc9a3r2
ENSMUSG00000002524	934.153	-1.45734	0.208383	-6.99358	2.6796e-12	1.04421e-11	Puf60			ENSMUSG00000002524	1174.17	-2.18898	0.496519	-4.40865	1.04015e-05	2.80014e-05	Puf60
ENSMUSG00000002546	2244.45	-1.6086	0.185819	-8.65678	4.85268e-18	2.92636e-17	Golga2			ENSMUSG00000002546	2872.06	-2.44141	0.487386	-5.00919	5.46586e-07	2.14776e-06	Golga2
ENSMUSG00000002565	400.324	-0.466055	0.225896	-2.06314	0.0390992	0.0558268	Scin			ENSMUSG00000002565	483.02	-1.18271	0.503918	-2.34702	0.018924	0.0257359	Scin
ENSMUSG00000002578	885.732	-0.816729	0.161676	-5.05163	4.38054e-07	1.13213e-06	Ikzf4			ENSMUSG00000002578	1056.3	-1.56401	0.442945	-3.53094	0.000414089	0.000770905	Ikzf4
ENSMUSG00000002580	40.1345	0.0200167	0.592188	0.0338013	0.973036	0.978472	Mien1			ENSMUSG00000002580	42.6062	-0.576293	0.665418	-0.866061	0.386457	0.421846	Mien1
ENSMUSG00000002588	5.47124	-1.31597	1.87034	-0.703599	0.481683	0.545468	Pon1			ENSMUSG00000002588	6.31146	-2.46434	1.85708	-1.327	0.184508	0.212748	Pon1
ENSMUSG00000002602	3.39838	-5.97376	2.50452	-2.38519	0.0170702	0.0260295	Axl			ENSMUSG00000002602	4.12814	-6.65673	2.45931	-2.70675	0.00679459	0.0100441	Axl
ENSMUSG00000002603	4.83907	-0.142874	1.78035	-0.0802503	0.936038	0.949135	Tgfb1			ENSMUSG00000002603	4.6594	-0.0969576	1.83899	-0.0527234	0.957952	0.963259	Tgfb1
ENSMUSG00000002608	584.244	-1.76952	0.217237	-8.14555	3.77576e-16	1.95658e-15	Ccdc97			ENSMUSG00000002608	745.458	-2.54725	0.499103	-5.10365	3.33171e-07	1.41515e-06	Ccdc97
ENSMUSG00000002617	115.706	-1.03217	0.408878	-2.52439	0.01159	0.0182106	Zfp40			ENSMUSG00000002617	134.989	-1.83377	0.532698	-3.44243	0.000576517	0.0010419	Zfp40
ENSMUSG00000002625	382.961	-2.18584	0.240362	-9.09393	9.55181e-20	6.57812e-19	Akap8l			ENSMUSG00000002625	459.571	-2.73496	0.468061	-5.84317	5.12177e-09	4.24148e-08	Akap8l
ENSMUSG00000002633	12.3351	-3.51511	1.05769	-3.32339	0.000889311	0.00164885	Shh			ENSMUSG00000002633	15.7195	-4.53751	1.10116	-4.12068	3.77753e-05	8.82527e-05	Shh
ENSMUSG00000002635	987.986	-1.39655	0.174227	-8.01567	1.09538e-15	5.48256e-15	Pdcd2l			ENSMUSG00000002635	1171.32	-2.10285	0.41466	-5.07127	3.95169e-07	1.63203e-06	Pdcd2l
ENSMUSG00000002658	1519.87	-1.40046	0.154529	-9.06277	1.27183e-19	8.64293e-19	Gtf2f1			ENSMUSG00000002658	1793.18	-2.09233	0.40251	-5.19822	2.01206e-07	9.22991e-07	Gtf2f1
ENSMUSG00000002660	49.1818	-1.6674	0.502219	-3.32007	0.000899937	0.00166731	Clpp			ENSMUSG00000002660	55.8596	-2.38817	0.566036	-4.2191	2.45276e-05	6.001e-05	Clpp
ENSMUSG00000002661	266.168	-0.622905	0.202572	-3.07499	0.00210511	0.00369358	Alkbh7			ENSMUSG00000002661	299.58	-1.24929	0.403603	-3.09535	0.00196583	0.00321002	Alkbh7
ENSMUSG00000002668	10.4138	-7.5864	1.47735	-5.13516	2.81911e-07	7.37871e-07	Dennd1c			ENSMUSG00000002668	13.634	-8.35176	1.52344	-5.48215	4.2018e-08	2.44229e-07	Dennd1c
ENSMUSG00000002679	1477.62	-0.736717	0.176906	-4.16445	3.12103e-05	6.82281e-05	Med6			ENSMUSG00000002679	1656.43	-1.35707	0.377304	-3.59675	0.000322213	0.000611961	Med6
ENSMUSG00000002688	1805.3	-1.85282	0.139244	-13.3063	2.12868e-40	6.78146e-39	Prkd1			ENSMUSG00000002688	2206.1	-2.55936	0.429898	-5.9534	2.62636e-09	2.44654e-08	Prkd1
ENSMUSG00000002699	104.468	-1.96725	0.385791	-5.09926	3.40991e-07	8.87717e-07	Lcp2			ENSMUSG00000002699	121.881	-2.63683	0.50428	-5.2289	1.70524e-07	8.03598e-07	Lcp2
ENSMUSG00000002718	1041.74	-1.55915	0.201207	-7.74897	9.26375e-15	4.36156e-14	Cse1l			ENSMUSG00000002718	1279.09	-2.33856	0.454201	-5.14874	2.62239e-07	1.15332e-06	Cse1l
ENSMUSG00000002728	253.177	-1.10333	0.282284	-3.90858	9.28394e-05	0.000192791	Naa20			ENSMUSG00000002728	300.461	-1.95129	0.456686	-4.27273	1.93096e-05	4.84556e-05	Naa20
ENSMUSG00000002731	14.8067	-1.77521	0.905639	-1.96017	0.0499756	0.0698706	Prkra			ENSMUSG00000002731	16.4077	-2.62762	0.920204	-2.85548	0.00429723	0.00658059	Prkra
ENSMUSG00000002733	2141.94	-1.38729	0.151179	-9.17647	4.45452e-20	3.14846e-19	Plekha3			ENSMUSG00000002733	2629.92	-2.10796	0.454208	-4.64096	3.46801e-06	1.0615e-05	Plekha3
ENSMUSG00000002741	171.141	-1.69879	0.330236	-5.14417	2.68704e-07	7.04995e-07	Ykt6			ENSMUSG00000002741	222.938	-2.4987	0.569137	-4.39033	1.13181e-05	3.01691e-05	Ykt6
ENSMUSG00000002748	4483.48	-1.38778	0.183225	-7.57417	3.61435e-14	1.62921e-13	Baz1b			ENSMUSG00000002748	5663.48	-2.21046	0.481924	-4.58673	4.50252e-06	1.33588e-05	Baz1b
ENSMUSG00000002763	159.29	0.0694001	0.330473	0.210002	0.833666	0.865185	Pex6			ENSMUSG00000002763	163.228	-0.509479	0.389751	-1.30719	0.191148	0.219742	Pex6
ENSMUSG00000002767	516.182	-1.44239	0.191644	-7.52639	5.2162e-14	2.32604e-13	Mrpl2			ENSMUSG00000002767	599.757	-2.01939	0.415048	-4.86544	1.142e-06	4.05365e-06	Mrpl2
ENSMUSG00000002768	1901.6	0.0314168	0.139809	0.224713	0.822203	0.855628	Mea1			ENSMUSG00000002768	2106.35	-0.673078	0.396436	-1.69782	0.0895415	0.108767	Mea1
ENSMUSG00000002769	37.8849	-0.841061	0.79334	-1.06015	0.289075	0.347328	Gnmt			ENSMUSG00000002769	43.6034	-1.88732	0.844662	-2.2344	0.0254565	0.0339561	Gnmt
ENSMUSG00000002771	8.36182	-2.23416	1.20615	-1.8523	0.0639823	0.0876424	Grin2d			ENSMUSG00000002771	9.80334	-2.55865	1.25378	-2.04075	0.0412755	0.0530706	Grin2d
ENSMUSG00000002778	918.98	-1.31889	0.157783	-8.35887	6.33192e-17	3.47073e-16	Kdelr1			ENSMUSG00000002778	1089.47	-1.9733	0.423071	-4.66423	3.09775e-06	9.60533e-06	Kdelr1
ENSMUSG00000002781	279.115	-0.949538	0.303723	-3.12633	0.00177005	0.00313785	Tmem143			ENSMUSG00000002781	335.345	-1.86288	0.484806	-3.84253	0.000121773	0.000253091	Tmem143
ENSMUSG00000002797	1261.1	-1.21945	0.145637	-8.37323	5.60621e-17	3.09334e-16	Ggct			ENSMUSG00000002797	1476.1	-1.85223	0.408171	-4.53788	5.68224e-06	1.64307e-05	Ggct
ENSMUSG00000002799	1888.1	-1.96724	0.23981	-8.20332	2.33838e-16	1.22851e-15	Jag2			ENSMUSG00000002799	2525.21	-2.81154	0.54149	-5.19223	2.07793e-07	9.48511e-07	Jag2
ENSMUSG00000002804	76.0853	-1.50247	0.45665	-3.29021	0.00100114	0.00183939	Nudt14			ENSMUSG00000002804	87.8701	-2.31135	0.535515	-4.31612	1.58795e-05	4.06418e-05	Nudt14
ENSMUSG00000002812	1492.76	-1.58465	0.182963	-8.66106	4.67379e-18	2.82434e-17	Flii			ENSMUSG00000002812	1892.1	-2.30077	0.495041	-4.64763	3.3577e-06	1.03205e-05	Flii
ENSMUSG00000002814	1127.4	-1.80102	0.199062	-9.04754	1.4622e-19	9.8789e-19	Top3a			ENSMUSG00000002814	1433.3	-2.59267	0.485197	-5.34354	9.11488e-08	4.72546e-07	Top3a
ENSMUSG00000002825	144.441	-1.84401	0.497083	-3.70967	0.00020753	0.000414727	Qtrt1			ENSMUSG00000002825	175.541	-2.32466	0.665273	-3.4943	0.000475309	0.000872878	Qtrt1
ENSMUSG00000002833	793.754	-1.52696	0.208912	-7.30915	2.68846e-13	1.13562e-12	Hdgfl2			ENSMUSG00000002833	975.85	-2.23508	0.472638	-4.72895	2.25684e-06	7.3e-06	Hdgfl2
ENSMUSG00000002835	5796.96	-2.002	0.193358	-10.3539	4.01947e-25	4.17441e-24	Chaf1a			ENSMUSG00000002835	7504.79	-2.80953	0.495505	-5.67004	1.42767e-08	9.9626e-08	Chaf1a
ENSMUSG00000002844	275.044	-1.46672	0.232829	-6.29955	2.98511e-10	9.96064e-10	Adprh			ENSMUSG00000002844	337.503	-2.22533	0.473513	-4.69962	2.60652e-06	8.23738e-06	Adprh
ENSMUSG00000002845	944.337	-1.98696	0.177695	-11.1819	5.00325e-29	7.0158e-28	Tmem39a			ENSMUSG00000002845	1203.64	-2.75229	0.479929	-5.73479	9.76351e-09	7.27238e-08	Tmem39a
ENSMUSG00000002846	127.217	-1.67264	0.318919	-5.24471	1.56525e-07	4.18921e-07	Timmdc1			ENSMUSG00000002846	152.644	-2.34025	0.500674	-4.6742	2.95109e-06	9.19428e-06	Timmdc1
ENSMUSG00000002847	122.91	-1.10479	0.358595	-3.08089	0.00206382	0.00362586	Pla1a			ENSMUSG00000002847	150.984	-1.87513	0.554293	-3.38292	0.0007172	0.00127366	Pla1a
ENSMUSG00000002870	2026.74	-2.36235	0.179319	-13.174	1.23891e-39	3.75501e-38	Mcm2			ENSMUSG00000002870	2611.54	-3.17231	0.475613	-6.66995	2.55885e-11	5.30304e-10	Mcm2
ENSMUSG00000002871	2014.25	-2.26414	0.178364	-12.6939	6.38976e-37	1.58006e-35	Tpra1			ENSMUSG00000002871	2491.01	-2.9204	0.457263	-6.38668	1.69521e-10	2.57292e-09	Tpra1
ENSMUSG00000002881	966.002	-1.31741	0.162922	-8.08611	6.15992e-16	3.1472e-15	Nab1			ENSMUSG00000002881	1173.5	-1.95949	0.460236	-4.25758	2.06654e-05	5.15421e-05	Nab1
ENSMUSG00000002897	497.616	-1.90024	0.269155	-7.06	1.66501e-12	6.61682e-12	Il17ra			ENSMUSG00000002897	631.661	-2.72598	0.505204	-5.39581	6.82165e-08	3.7e-07	Il17ra
ENSMUSG00000002900	23972.9	-2.48625	0.171367	-14.5084	1.07248e-47	5.79669e-46	Lamb1			ENSMUSG00000002900	30925.6	-3.29242	0.472576	-6.96696	3.23859e-12	9.66417e-11	Lamb1
ENSMUSG00000002908	4.13101	-6.26405	2.00866	-3.11852	0.00181761	0.00321758	Kcnn1			ENSMUSG00000002908	5.67913	-7.11172	1.99437	-3.5659	0.000362613	0.000681924	Kcnn1
ENSMUSG00000002910	229.183	-2.663	0.319479	-8.33547	7.71908e-17	4.1942e-16	Arrdc2			ENSMUSG00000002910	288.823	-3.57368	0.49134	-7.27333	3.50737e-13	1.49881e-11	Arrdc2
ENSMUSG00000002944	697.849	-1.52954	0.187208	-8.17025	3.07763e-16	1.6029e-15	Cd36			ENSMUSG00000002944	863.471	-2.23253	0.473187	-4.71806	2.38102e-06	7.65109e-06	Cd36
ENSMUSG00000002948	303.613	-2.71401	0.355552	-7.63321	2.28974e-14	1.05029e-13	Map2k7			ENSMUSG00000002948	349.021	-3.16154	0.50145	-6.3048	2.8856e-10	3.95669e-09	Map2k7
ENSMUSG00000002949	495.347	-0.922053	0.189218	-4.87298	1.09929e-06	2.74791e-06	Timm44			ENSMUSG00000002949	583.283	-1.60592	0.439058	-3.65765	0.000254541	0.000493878	Timm44
ENSMUSG00000002957	134.335	-2.28461	0.362117	-6.30905	2.80762e-10	9.38994e-10	Ap2a2			ENSMUSG00000002957	168.228	-2.93843	0.561031	-5.23756	1.62715e-07	7.72182e-07	Ap2a2
ENSMUSG00000002963	43.6597	-2.95582	0.797317	-3.7072	0.000209562	0.000418548	Pnkp			ENSMUSG00000002963	56.0278	-3.69952	0.902338	-4.09993	4.13274e-05	9.57951e-05	Pnkp
ENSMUSG00000002968	1521.3	-2.15036	0.194617	-11.0492	2.21255e-28	2.98275e-27	Med25			ENSMUSG00000002968	1937.25	-2.97693	0.469138	-6.34553	2.21665e-10	3.19626e-09	Med25
ENSMUSG00000002981	2097.16	-1.18131	0.166627	-7.08957	1.34525e-12	5.38162e-12	Clptm1			ENSMUSG00000002981	2516.25	-1.82063	0.450998	-4.0369	5.41627e-05	0.000122302	Clptm1
ENSMUSG00000002983	60.6146	-1.98302	0.445685	-4.44938	8.61191e-06	1.97695e-05	Relb			ENSMUSG00000002983	75.3292	-2.87844	0.572298	-5.02962	4.91453e-07	1.96103e-06	Relb
ENSMUSG00000002984	290.071	-1.25678	0.215501	-5.83191	5.47954e-09	1.66051e-08	Tomm40			ENSMUSG00000002984	352.001	-1.97821	0.467883	-4.22801	2.35763e-05	5.7916e-05	Tomm40
ENSMUSG00000002985	52.4941	-1.62421	0.439042	-3.69943	0.000216083	0.000430932	Apoe			ENSMUSG00000002985	60.5824	-2.18046	0.557324	-3.91238	9.13909e-05	0.000195626	Apoe
ENSMUSG00000002996	936.758	-2.00989	0.233131	-8.62128	6.62072e-18	3.93546e-17	Hbp1			ENSMUSG00000002996	1182.71	-2.75067	0.494558	-5.56188	2.6689e-08	1.67339e-07	Hbp1
ENSMUSG00000002997	340.529	-1.3354	0.27952	-4.77747	1.77516e-06	4.36673e-06	Prkar2b			ENSMUSG00000002997	425.387	-2.17014	0.510065	-4.25463	2.09398e-05	5.2145e-05	Prkar2b
ENSMUSG00000003031	783.776	-1.25458	0.194066	-6.4647	1.01497e-10	3.50738e-10	Cdkn1b			ENSMUSG00000003031	954.603	-2.03533	0.453235	-4.49068	7.09965e-06	2.00122e-05	Cdkn1b
ENSMUSG00000003032	198.076	-1.38645	0.342035	-4.05352	5.04521e-05	0.00010794	Klf4			ENSMUSG00000003032	235.925	-2.14934	0.501273	-4.28776	1.80488e-05	4.55972e-05	Klf4
ENSMUSG00000003033	1080.98	-0.971346	0.172707	-5.62425	1.86314e-08	5.38969e-08	Ap1m1			ENSMUSG00000003033	1309.14	-1.71855	0.458013	-3.75218	0.000175301	0.000352042	Ap1m1
ENSMUSG00000003037	795.724	-2.28532	0.191186	-11.9534	6.23556e-33	1.1399e-31	Rab8a			ENSMUSG00000003037	972.244	-3.05483	0.41989	-7.27533	3.45585e-13	1.4856e-11	Rab8a
ENSMUSG00000003038	25.4963	-0.83177	0.544109	-1.52868	0.126343	0.163688	Hmgn2			ENSMUSG00000003038	32.7086	-1.67232	0.714904	-2.33922	0.0193239	0.0262513	Hmgn2
ENSMUSG00000003039	821.347	-1.23719	0.175276	-7.05853	1.6827e-12	6.68407e-12	Fam32a			ENSMUSG00000003039	974.061	-1.9426	0.423209	-4.59016	4.42901e-06	1.31725e-05	Fam32a
ENSMUSG00000003051	457.359	-1.34625	0.332913	-4.04384	5.25827e-05	0.000112251	Elf3			ENSMUSG00000003051	606.543	-2.20385	0.591649	-3.72493	0.000195371	0.000388185	Elf3
ENSMUSG00000003053	206.07	-1.00292	0.355525	-2.82096	0.00478804	0.00797915	Cyp2c29			ENSMUSG00000003053	239.899	-1.53648	0.533263	-2.88128	0.00396063	0.0061087	Cyp2c29
ENSMUSG00000003062	633.687	-2.16834	0.308484	-7.02903	2.07978e-12	8.18689e-12	Stard3nl			ENSMUSG00000003062	788.692	-2.9145	0.516762	-5.63993	1.70122e-08	1.15376e-07	Stard3nl
ENSMUSG00000003068	871.741	-1.76875	0.175214	-10.0948	5.82489e-24	5.58128e-23	Stk11			ENSMUSG00000003068	1098.97	-2.47741	0.482605	-5.13341	2.84535e-07	1.23327e-06	Stk11
ENSMUSG00000003070	134.866	-1.66917	0.408942	-4.08168	4.47107e-05	9.63417e-05	Efna2			ENSMUSG00000003070	169.821	-2.44301	0.589283	-4.14573	3.38738e-05	7.99334e-05	Efna2
ENSMUSG00000003072	173.607	-0.806428	0.262736	-3.06935	0.00214526	0.00375986	Atp5d			ENSMUSG00000003072	198.868	-1.47841	0.442167	-3.34356	0.000827102	0.00145083	Atp5d
ENSMUSG00000003099	116.497	-2.64758	0.483389	-5.47712	4.32296e-08	1.20849e-07	Ppp5c			ENSMUSG00000003099	146.837	-3.4949	0.622724	-5.61227	1.99686e-08	1.31476e-07	Ppp5c
ENSMUSG00000003119	6839.92	-0.69943	0.148755	-4.70189	2.57761e-06	6.23182e-06	Cdk12			ENSMUSG00000003119	8156.66	-1.43205	0.447571	-3.19959	0.00137622	0.00231089	Cdk12
ENSMUSG00000003123	227.932	-1.2286	0.282505	-4.34895	1.36794e-05	3.08466e-05	Lipe			ENSMUSG00000003123	291.33	-2.09845	0.533625	-3.93245	8.40856e-05	0.000181534	Lipe
ENSMUSG00000003131	278.141	-1.34822	0.178418	-7.55653	4.13961e-14	1.85926e-13	Pafah1b2			ENSMUSG00000003131	335.733	-2.0616	0.446167	-4.6207	3.82451e-06	1.15714e-05	Pafah1b2
ENSMUSG00000003134	4237.38	-2.23076	0.185544	-12.0228	2.69702e-33	5.0304e-32	Tbc1d8			ENSMUSG00000003134	5526.07	-3.05836	0.491442	-6.22324	4.86991e-10	6.03451e-09	Tbc1d8
ENSMUSG00000003135	3561.35	-2.33565	0.136196	-17.1492	6.375e-66	1.15932e-63	Cnot11			ENSMUSG00000003135	4486.24	-3.08069	0.448604	-6.86728	6.54363e-12	1.72505e-10	Cnot11
ENSMUSG00000003153	4.85884	-6.49444	1.87837	-3.45748	0.000545246	0.00103805	Slc2a3			ENSMUSG00000003153	5.05959	-6.95153	1.89606	-3.66631	0.000246075	0.000478877	Slc2a3
ENSMUSG00000003154	214.599	-2.49839	0.382566	-6.53063	6.54927e-11	2.29685e-10	Foxj2			ENSMUSG00000003154	294.322	-3.48278	0.601008	-5.79489	6.83649e-09	5.39745e-08	Foxj2
ENSMUSG00000003161	83.4031	-1.11848	0.353805	-3.16129	0.00157072	0.00280845	Sri			ENSMUSG00000003161	101.969	-1.80043	0.557419	-3.22994	0.00123817	0.00209689	Sri
ENSMUSG00000003166	755.491	-2.09579	0.223264	-9.38706	6.1697e-21	4.68714e-20	Dgcr2			ENSMUSG00000003166	975.785	-2.95359	0.492339	-5.99911	1.98404e-09	1.94362e-08	Dgcr2
ENSMUSG00000003184	115.03	-3.21787	0.338593	-9.50363	2.0269e-21	1.60116e-20	Irf3			ENSMUSG00000003184	137.556	-3.72396	0.514212	-7.24206	4.41925e-13	1.81788e-11	Irf3
ENSMUSG00000003190	82.931	-2.61484	0.436654	-5.98835	2.11983e-09	6.63225e-09	Bcl2l12			ENSMUSG00000003190	95.7898	-3.23721	0.527807	-6.13333	8.60608e-10	9.75023e-09	Bcl2l12
ENSMUSG00000003198	60.5714	-0.921513	0.376583	-2.44703	0.0144037	0.0222393	Zfp959			ENSMUSG00000003198	70.0543	-1.65056	0.512905	-3.21807	0.00129055	0.00217722	Zfp959
ENSMUSG00000003199	127.966	-1.32412	0.307564	-4.30516	1.66861e-05	3.73231e-05	Mpnd			ENSMUSG00000003199	152.328	-2.0302	0.487211	-4.16699	3.08653e-05	7.36136e-05	Mpnd
ENSMUSG00000003200	1257.58	-2.53056	0.169849	-14.8989	3.35154e-50	2.19143e-48	Sh3gl1			ENSMUSG00000003200	1566.45	-3.18755	0.457859	-6.96186	3.35806e-12	9.98683e-11	Sh3gl1
ENSMUSG00000003206	5.7061	-2.86874	1.78477	-1.60735	0.107979	0.141704	Ebi3			ENSMUSG00000003206	6.03254	-3.32744	1.80072	-1.84784	0.064626	0.0802458	Ebi3
ENSMUSG00000003208	237.219	-1.83128	0.303499	-6.03388	1.60069e-09	5.05056e-09	Yju2			ENSMUSG00000003208	272.493	-2.31475	0.468217	-4.94376	7.6631e-07	2.87117e-06	Yju2
ENSMUSG00000003226	1410.77	-2.9486	0.245496	-12.0108	3.11844e-33	5.77938e-32	Ranbp2			ENSMUSG00000003226	1759.2	-3.70676	0.465624	-7.96083	1.70891e-15	1.99252e-13	Ranbp2
ENSMUSG00000003227	85.9151	-3.23556	0.57078	-5.66867	1.43908e-08	4.20054e-08	Edar			ENSMUSG00000003227	107.976	-4.2506	0.659892	-6.44135	1.18413e-10	1.92645e-09	Edar
ENSMUSG00000003228	385.021	-1.44011	0.235565	-6.11343	9.75101e-10	3.13216e-09	Grk5			ENSMUSG00000003228	481.719	-2.15013	0.505773	-4.25118	2.12643e-05	5.28784e-05	Grk5
ENSMUSG00000003233	2940.64	-0.542143	0.163721	-3.31139	0.000928336	0.0017161	Dvl3			ENSMUSG00000003233	3515.91	-1.33785	0.457169	-2.92638	0.00342934	0.00535542	Dvl3
ENSMUSG00000003234	3779.87	-1.82586	0.150222	-12.1544	5.4355e-34	1.0771e-32	Abcf3			ENSMUSG00000003234	4723.07	-2.56396	0.45722	-5.60772	2.0501e-08	1.34229e-07	Abcf3
ENSMUSG00000003235	180.792	-2.33993	0.308157	-7.59331	3.11837e-14	1.41404e-13	Eif2b5			ENSMUSG00000003235	231.032	-3.0851	0.533925	-5.77815	7.55244e-09	5.86022e-08	Eif2b5
ENSMUSG00000003269	1007.33	-1.93123	0.159006	-12.1457	6.0477e-34	1.18897e-32	Cyth2			ENSMUSG00000003269	1228.87	-2.61289	0.436144	-5.99088	2.08703e-09	2.02671e-08	Cyth2
ENSMUSG00000003271	28.4398	-1.57497	0.82159	-1.91698	0.0552408	0.0765939	Sult2b1			ENSMUSG00000003271	39.6339	-2.5447	0.929126	-2.73881	0.00616628	0.0091824	Sult2b1
ENSMUSG00000003273	5.99681	0.0965791	1.20411	0.080208	0.936072	0.949135	Car11			ENSMUSG00000003273	6.43627	-0.383168	1.26226	-0.303558	0.761464	0.784364	Car11
ENSMUSG00000003279	133.389	-1.0356	0.378166	-2.7385	0.00617211	0.0101024	Dlgap1			ENSMUSG00000003279	159.835	-1.88649	0.53125	-3.55103	0.000383723	0.000718706	Dlgap1
ENSMUSG00000003282	980.753	-1.60348	0.191538	-8.37156	5.68591e-17	3.13434e-16	Plag1			ENSMUSG00000003282	1223.01	-2.29244	0.483261	-4.74369	2.09865e-06	6.85125e-06	Plag1
ENSMUSG00000003283	6.5534	-6.92236	1.74559	-3.96562	7.32063e-05	0.000154036	Hck			ENSMUSG00000003283	7.72337	-7.54274	1.75779	-4.29103	1.77844e-05	4.50004e-05	Hck
ENSMUSG00000003299	319.733	-1.14202	0.203875	-5.60156	2.12431e-08	6.11075e-08	Mrpl4			ENSMUSG00000003299	374.286	-1.80215	0.429804	-4.19295	2.75347e-05	6.65444e-05	Mrpl4
ENSMUSG00000003308	140.449	-2.27763	0.366528	-6.21408	5.16271e-10	1.69514e-09	Keap1			ENSMUSG00000003308	178.313	-2.9156	0.5767	-5.05566	4.28894e-07	1.74189e-06	Keap1
ENSMUSG00000003309	864.296	-1.116	0.158578	-7.03754	1.95666e-12	7.71438e-12	Ap1m2			ENSMUSG00000003309	1056	-1.83928	0.462093	-3.98033	6.88209e-05	0.000151552	Ap1m2
ENSMUSG00000003316	536.254	-1.82004	0.329737	-5.51969	3.39606e-08	9.57811e-08	Glg1			ENSMUSG00000003316	712.5	-2.66806	0.581146	-4.59104	4.4105e-06	1.31212e-05	Glg1
ENSMUSG00000003344	1170.59	-1.41839	0.191042	-7.4245	1.13208e-13	4.90906e-13	Btbd2			ENSMUSG00000003344	1473.64	-2.18682	0.487743	-4.48356	7.34083e-06	2.06129e-05	Btbd2
ENSMUSG00000003345	833.148	-1.98583	0.193711	-10.2515	1.1656e-24	1.17354e-23	Csnk1g2			ENSMUSG00000003345	1017.56	-2.6559	0.450644	-5.89356	3.77956e-09	3.28932e-08	Csnk1g2
ENSMUSG00000003346	337.998	-2.26006	0.202446	-11.1637	6.13541e-29	8.58268e-28	Abhd17a			ENSMUSG00000003346	420.126	-3.02614	0.450851	-6.71206	1.91892e-11	4.16579e-10	Abhd17a
ENSMUSG00000003348	174	-1.66582	0.358527	-4.64629	3.37952e-06	8.0899e-06	Mob3a			ENSMUSG00000003348	218.967	-2.53573	0.5447	-4.65528	3.23543e-06	9.97949e-06	Mob3a
ENSMUSG00000003352	258.742	-1.79953	0.228888	-7.86207	3.77826e-15	1.8297e-14	Cacnb3			ENSMUSG00000003352	318.552	-2.52594	0.470936	-5.36365	8.15555e-08	4.30287e-07	Cacnb3
ENSMUSG00000003354	28.8625	-3.24299	0.710741	-4.56283	5.04688e-06	1.18841e-05	Ccdc65			ENSMUSG00000003354	34.8094	-3.90865	0.780702	-5.00658	5.54055e-07	2.17205e-06	Ccdc65
ENSMUSG00000003360	374.982	-1.81345	0.235446	-7.70216	1.33783e-14	6.20671e-14	Ddx23			ENSMUSG00000003360	481.196	-2.62947	0.505006	-5.20681	1.92114e-07	8.87294e-07	Ddx23
ENSMUSG00000003363	664.32	-1.45609	0.194675	-7.47958	7.45598e-14	3.28455e-13	Pld3			ENSMUSG00000003363	818.446	-2.13719	0.476639	-4.48387	7.33007e-06	2.05861e-05	Pld3
ENSMUSG00000003378	39.2459	-1.34237	0.538282	-2.4938	0.0126385	0.0197143	Grik5			ENSMUSG00000003378	50.0734	-2.31897	0.668472	-3.46907	0.000522267	0.000950587	Grik5
ENSMUSG00000003380	303.81	-0.0814419	0.203759	-0.399696	0.68938	0.740719	Rabac1			ENSMUSG00000003380	339.441	-0.760037	0.427428	-1.77816	0.0753771	0.0925446	Rabac1
ENSMUSG00000003382	15.0713	0.113782	0.901341	0.126236	0.899545	0.920639	Etv3			ENSMUSG00000003382	17.017	-0.602052	0.974003	-0.618122	0.536495	0.571107	Etv3
ENSMUSG00000003402	271.612	-1.64308	0.225864	-7.27464	3.47353e-13	1.45492e-12	Prkcsh			ENSMUSG00000003402	330.102	-2.29115	0.472098	-4.85311	1.2154e-06	4.27316e-06	Prkcsh
ENSMUSG00000003410	1815.66	-0.963878	0.160735	-5.99667	2.01402e-09	6.30911e-09	Elavl3			ENSMUSG00000003410	2230.49	-1.75266	0.466087	-3.76038	0.000169657	0.000341837	Elavl3
ENSMUSG00000003411	805.735	0.255203	0.175696	1.45252	0.146356	0.187364	Rab3b			ENSMUSG00000003411	856.5	-0.437154	0.360482	-1.21269	0.225247	0.255736	Rab3b
ENSMUSG00000003418	206.24	-1.0756	0.295854	-3.63559	0.000277344	0.000546733	St8sia6			ENSMUSG00000003418	248.321	-1.82999	0.500129	-3.65904	0.000253162	0.000491473	St8sia6
ENSMUSG00000003420	2.66991	-1.15465	2.556	-0.45174	0.651456	0.706273	Fcgrt			ENSMUSG00000003420	4.06952	-1.8251	2.40188	-0.759862	0.447337	0.482972	Fcgrt
ENSMUSG00000003421	1077.64	-1.30659	0.142209	-9.18781	4.00936e-20	2.84187e-19	Nosip			ENSMUSG00000003421	1271.88	-1.95042	0.41424	-4.70844	2.49615e-06	7.94992e-06	Nosip
ENSMUSG00000003423	165.811	-1.76014	0.28941	-6.08183	1.18817e-09	3.79215e-09	Pih1d1			ENSMUSG00000003423	192.674	-2.41779	0.439417	-5.50226	3.74946e-08	2.22491e-07	Pih1d1
ENSMUSG00000003429	677.666	-0.217169	0.220865	-0.983263	0.325478	0.385851	Rps11			ENSMUSG00000003429	718.407	-0.850751	0.330223	-2.5763	0.00998647	0.0143224	Rps11
ENSMUSG00000003435	1742.86	-1.73909	0.164373	-10.5801	3.68402e-26	4.16552e-25	Supt5			ENSMUSG00000003435	2209.55	-2.4991	0.477774	-5.23071	1.68856e-07	7.96163e-07	Supt5
ENSMUSG00000003436	53.8684	-2.79667	0.591339	-4.72938	2.25203e-06	5.47195e-06	Dll3			ENSMUSG00000003436	68.7612	-3.82429	0.681204	-5.61401	1.97686e-08	1.30452e-07	Dll3
ENSMUSG00000003437	1148.2	-1.76274	0.14257	-12.3641	4.08835e-35	8.81166e-34	Paf1			ENSMUSG00000003437	1408.63	-2.48462	0.436943	-5.68636	1.29775e-08	9.19073e-08	Paf1
ENSMUSG00000003438	478.783	-1.51368	0.171848	-8.80822	1.27144e-18	8.00173e-18	Timm50			ENSMUSG00000003438	568.06	-2.18875	0.416669	-5.25296	1.49671e-07	7.21159e-07	Timm50
ENSMUSG00000003444	182.921	-2.66691	0.280754	-9.49909	2.11726e-21	1.66876e-20	Med29			ENSMUSG00000003444	217.201	-3.35089	0.433572	-7.72857	1.08765e-14	8.78403e-13	Med29
ENSMUSG00000003452	11.8865	-0.314001	1.10537	-0.284068	0.776358	0.817308	Bicd1			ENSMUSG00000003452	11.4291	-0.890187	1.12079	-0.794251	0.427049	0.46277	Bicd1
ENSMUSG00000003458	442.287	-2.27355	0.193223	-11.7664	5.81257e-32	1.00075e-30	Ncstn			ENSMUSG00000003458	551.863	-3.02857	0.454097	-6.66942	2.56812e-11	5.31308e-10	Ncstn
ENSMUSG00000003464	902.735	-1.69826	0.166033	-10.2284	1.47875e-24	1.48027e-23	Pex19			ENSMUSG00000003464	1097.42	-2.42719	0.43142	-5.62605	1.8438e-08	1.23336e-07	Pex19
ENSMUSG00000003500	18.3713	0.237505	0.726121	0.327088	0.743601	0.788544	Impdh1			ENSMUSG00000003500	20.6802	-0.51098	0.827475	-0.617517	0.536894	0.571393	Impdh1
ENSMUSG00000003526	75.8415	-1.82594	0.592472	-3.08191	0.00205679	0.00361387	Prodh			ENSMUSG00000003526	101.681	-2.55631	0.758494	-3.37024	0.000751018	0.00132849	Prodh
ENSMUSG00000003527	1378.65	-1.40231	0.167843	-8.35485	6.55175e-17	3.5856e-16	Ess2			ENSMUSG00000003527	1655.65	-2.03756	0.44442	-4.58476	4.54506e-06	1.34646e-05	Ess2
ENSMUSG00000003528	381.158	-1.13229	0.229574	-4.93213	8.13396e-07	2.05503e-06	Slc25a1			ENSMUSG00000003528	461.635	-1.79229	0.485764	-3.68964	0.000224569	0.000440285	Slc25a1
ENSMUSG00000003531	76.4073	-0.618038	0.349168	-1.77003	0.076722	0.103374	Dgcr6			ENSMUSG00000003531	86.5227	-1.25233	0.498039	-2.51452	0.0119194	0.0168179	Dgcr6
ENSMUSG00000003534	246.098	-1.7573	0.311351	-5.64413	1.66019e-08	4.81455e-08	Ddr1			ENSMUSG00000003534	318.41	-2.65133	0.538521	-4.92335	8.50768e-07	3.15008e-06	Ddr1
ENSMUSG00000003545	84.23	-1.98843	0.424838	-4.68044	2.86253e-06	6.88538e-06	Fosb			ENSMUSG00000003545	109.822	-2.73105	0.624343	-4.37428	1.21835e-05	3.21518e-05	Fosb
ENSMUSG00000003546	45.5339	-1.75272	0.655066	-2.67563	0.0074588	0.0120526	Klc4			ENSMUSG00000003546	60.6462	-2.94031	0.755151	-3.89367	9.87384e-05	0.000209697	Klc4
ENSMUSG00000003549	111.249	-3.06632	0.491993	-6.23245	4.59206e-10	1.51461e-09	Ercc1			ENSMUSG00000003549	130.98	-3.45125	0.640818	-5.3857	7.21621e-08	3.86872e-07	Ercc1
ENSMUSG00000003559	21.4043	-1.35664	0.606334	-2.23744	0.0252574	0.0374506	As3mt			ENSMUSG00000003559	25.62	-1.96913	0.721013	-2.73106	0.00631319	0.00938608	As3mt
ENSMUSG00000003573	39.2599	-1.76524	0.500239	-3.52879	0.000417464	0.000806488	Homer3			ENSMUSG00000003573	51.8246	-2.64173	0.67286	-3.92611	8.63296e-05	0.000185863	Homer3
ENSMUSG00000003575	473.29	-2.06766	0.21342	-9.68822	3.38383e-22	2.83333e-21	Crtc1			ENSMUSG00000003575	609.922	-2.87733	0.495171	-5.81079	6.21769e-09	4.99401e-08	Crtc1
ENSMUSG00000003581	74.8782	-3.96417	0.662386	-5.98468	2.16813e-09	6.77608e-09	Rnf215			ENSMUSG00000003581	101.592	-5.13335	0.774673	-6.62648	3.43792e-11	6.8626e-10	Rnf215
ENSMUSG00000003585	37.2544	-1.42913	0.699548	-2.04293	0.0410595	0.0584441	Sec14l2			ENSMUSG00000003585	41.2897	-2.23115	0.730398	-3.0547	0.00225283	0.00363616	Sec14l2
ENSMUSG00000003604	1824.42	-0.346599	0.127544	-2.71748	0.00657811	0.0107237	Aven			ENSMUSG00000003604	2103.75	-1.0651	0.4217	-2.52572	0.011546	0.0163355	Aven
ENSMUSG00000003623	140.803	-1.2693	0.308048	-4.12047	3.78098e-05	8.19573e-05	Crot			ENSMUSG00000003623	176.279	-2.04107	0.537581	-3.79677	0.000146594	0.000299887	Crot
ENSMUSG00000003644	302.122	-1.42929	0.283228	-5.04642	4.50173e-07	1.1619e-06	Rps6ka1			ENSMUSG00000003644	374.204	-2.11011	0.521043	-4.04978	5.12666e-05	0.000116389	Rps6ka1
ENSMUSG00000003657	3.34188	0.48899	2.07823	0.235291	0.813983	0.848683	Calb2			ENSMUSG00000003657	4.08228	0.112743	2.08301	0.0541251	0.956835	0.962301	Calb2
ENSMUSG00000003660	2688.34	-1.7119	0.19096	-8.96473	3.11044e-19	2.05534e-18	Snrnp200			ENSMUSG00000003660	3459.79	-2.51218	0.497367	-5.05097	4.39569e-07	1.77909e-06	Snrnp200
ENSMUSG00000003662	636.184	-1.39721	0.172144	-8.11652	4.79734e-16	2.46837e-15	Ciao1			ENSMUSG00000003662	782.534	-2.15666	0.456308	-4.72633	2.28616e-06	7.37992e-06	Ciao1
ENSMUSG00000003680	633.602	-2.91395	0.200359	-14.5437	6.40433e-48	3.51594e-46	Taf6l			ENSMUSG00000003680	809.554	-3.59544	0.488474	-7.36056	1.83147e-13	8.81005e-12	Taf6l
ENSMUSG00000003721	54.4066	-1.04933	0.539253	-1.94589	0.051668	0.0720176	Insig2			ENSMUSG00000003721	68.0243	-1.9405	0.674707	-2.87606	0.00402678	0.00620096	Insig2
ENSMUSG00000003731	1819.78	-1.60138	0.163558	-9.79087	1.2323e-22	1.06344e-21	Kpna6			ENSMUSG00000003731	2277.1	-2.39667	0.460221	-5.20766	1.91236e-07	8.83702e-07	Kpna6
ENSMUSG00000003746	283.988	-1.82159	0.23052	-7.90207	2.74319e-15	1.33847e-14	Man1a			ENSMUSG00000003746	339.368	-2.54032	0.429779	-5.91076	3.40534e-09	3.023e-08	Man1a
ENSMUSG00000003752	2.66096	2.86276	2.53933	1.12737	NA	NA	Itpkc			ENSMUSG00000003752	1.99355	1.6224	2.85663	0.56794	NA	NA	Itpkc
ENSMUSG00000003762	48.7589	-0.696635	0.531244	-1.31133	0.189747	0.237139	Coq8b			ENSMUSG00000003762	59.9864	-1.71855	0.655731	-2.62082	0.00877192	0.0127037	Coq8b
ENSMUSG00000003778	332.119	-2.22599	0.296482	-7.50803	6.00249e-14	2.66442e-13	Brd8			ENSMUSG00000003778	435.057	-2.94874	0.557787	-5.2865	1.24677e-07	6.199e-07	Brd8
ENSMUSG00000003779	2787.52	-3.44129	0.142481	-24.1526	7.01074e-129	1.74848e-125	Kif20a			ENSMUSG00000003779	3548.49	-4.20052	0.441585	-9.51237	1.8636e-21	2.05066e-18	Kif20a
ENSMUSG00000003808	667.939	-2.4897	0.182856	-13.6156	3.23427e-42	1.19993e-40	Farsa			ENSMUSG00000003808	820.661	-3.24357	0.422821	-7.67126	1.70317e-14	1.24274e-12	Farsa
ENSMUSG00000003809	146.376	-2.01514	0.493401	-4.08418	4.42332e-05	9.53597e-05	Gcdh			ENSMUSG00000003809	177.792	-2.5369	0.648876	-3.90969	9.24138e-05	0.000197624	Gcdh
ENSMUSG00000003810	2588.46	-1.50883	0.180242	-8.37115	5.706e-17	3.14343e-16	Mast2			ENSMUSG00000003810	3290.38	-2.31079	0.48655	-4.74933	2.04091e-06	6.6888e-06	Mast2
ENSMUSG00000003812	2.30214	-0.588243	2.2176	-0.265261	0.790808	0.829335	Dnase2a			ENSMUSG00000003812	2.43731	-1.12287	2.27214	-0.494189	0.621173	0.653074	Dnase2a
ENSMUSG00000003813	393.399	-0.764806	0.233311	-3.27806	0.00104524	0.00191437	Rad23a			ENSMUSG00000003813	447.943	-1.54181	0.400573	-3.84901	0.000118598	0.000247181	Rad23a
ENSMUSG00000003814	4752.47	-0.316343	0.230426	-1.37286	0.169796	0.214446	Calr			ENSMUSG00000003814	5388.8	-0.965519	0.451942	-2.13638	0.0326485	0.0427463	Calr
ENSMUSG00000003824	4714.4	-0.89645	0.104969	-8.54012	1.34088e-17	7.75906e-17	Syce2			ENSMUSG00000003824	5517.89	-1.54971	0.411535	-3.76567	0.000166103	0.000335253	Syce2
ENSMUSG00000003847	168.412	-2.29432	0.445478	-5.15026	2.60128e-07	6.83316e-07	Nfat5			ENSMUSG00000003847	203.271	-3.06802	0.568594	-5.39581	6.82146e-08	3.7e-07	Nfat5
ENSMUSG00000003848	76.0938	-1.87624	0.513634	-3.65287	0.000259323	0.000513004	Nob1			ENSMUSG00000003848	95.0214	-2.68056	0.64569	-4.15147	3.30353e-05	7.82694e-05	Nob1
ENSMUSG00000003849	37.9534	-1.90004	0.74048	-2.56596	0.0102891	0.0163045	Nqo1			ENSMUSG00000003849	46.3125	-2.87285	0.809117	-3.55061	0.000384345	0.00071964	Nqo1
ENSMUSG00000003865	1169.05	-1.53683	0.233907	-6.57028	5.02195e-11	1.77404e-10	Gys1			ENSMUSG00000003865	1536.86	-2.3795	0.534107	-4.45509	8.38567e-06	2.31626e-05	Gys1
ENSMUSG00000003868	1490.19	-1.76945	0.147216	-12.0194	2.8105e-33	5.2309e-32	Ruvbl2			ENSMUSG00000003868	1837.97	-2.45518	0.451898	-5.43304	5.5402e-08	3.08869e-07	Ruvbl2
ENSMUSG00000003872	14.3158	-4.53043	1.01039	-4.48382	7.3318e-06	1.6949e-05	Lin7b			ENSMUSG00000003872	16.3245	-5.09314	1.04518	-4.873	1.09914e-06	3.92526e-06	Lin7b
ENSMUSG00000003873	101.002	-0.268093	0.39063	-0.686311	0.492517	0.555917	Bax			ENSMUSG00000003873	118.161	-0.96714	0.572425	-1.68955	0.0911142	0.110525	Bax
ENSMUSG00000003923	379.308	-1.15874	0.265544	-4.36364	1.27913e-05	2.89225e-05	Tfam			ENSMUSG00000003923	442.6	-1.83832	0.452742	-4.06041	4.8987e-05	0.000111689	Tfam
ENSMUSG00000003929	244.713	-2.2514	0.350215	-6.42863	1.28759e-10	4.4154e-10	Zfp81			ENSMUSG00000003929	279.178	-2.77449	0.476963	-5.81699	5.99177e-09	4.83904e-08	Zfp81
ENSMUSG00000003948	86.4382	-1.13087	0.352134	-3.21149	0.00132048	0.00238668	Mmd			ENSMUSG00000003948	103.268	-1.84621	0.523756	-3.52494	0.000423584	0.000786195	Mmd
ENSMUSG00000003949	5.12472	-4.86685	1.94399	-2.50354	0.0122958	0.0192365	Hlf			ENSMUSG00000003949	6.37322	-5.52191	1.92052	-2.87523	0.00403739	0.00621515	Hlf
ENSMUSG00000003955	732.349	-0.374296	0.207758	-1.80159	0.0716093	0.0970251	Fam162a			ENSMUSG00000003955	795.304	-0.938203	0.371448	-2.5258	0.0115435	0.0163332	Fam162a
ENSMUSG00000003970	423.196	-3.26988	0.30924	-10.5739	3.93695e-26	4.42685e-25	Rpl8			ENSMUSG00000003970	530.529	-3.9058	0.526585	-7.41722	1.19601e-13	6.21148e-12	Rpl8
ENSMUSG00000003974	2.76902	-2.37683	2.30944	-1.02918	0.303397	0.362564	Grm3			ENSMUSG00000003974	3.2756	-2.98013	2.28513	-1.30414	0.192187	0.220807	Grm3
ENSMUSG00000003992	442.467	-2.0835	0.229468	-9.07968	1.08898e-19	7.44962e-19	Ssbp2			ENSMUSG00000003992	539.14	-2.79571	0.451187	-6.19633	5.77937e-10	7.00286e-09	Ssbp2
ENSMUSG00000004018	224.53	-1.6649	0.26815	-6.20885	5.33725e-10	1.74883e-09	Fancl			ENSMUSG00000004018	261.861	-2.36866	0.423278	-5.59599	2.19368e-08	1.42202e-07	Fancl
ENSMUSG00000004031	33.7949	0.394179	0.576234	0.684061	0.493937	0.557159	Brinp2			ENSMUSG00000004031	39.8198	-0.265431	0.741649	-0.357893	0.720423	0.745665	Brinp2
ENSMUSG00000004032	514.857	1.8585	0.258233	7.19699	6.15545e-13	2.52911e-12	Gstm5			ENSMUSG00000004032	521.382	1.04771	0.525208	1.99485	0.0460593	0.0586858	Gstm5
ENSMUSG00000004040	2361.69	-2.31713	0.175409	-13.2099	7.6968e-40	2.36985e-38	Stat3			ENSMUSG00000004040	3048.92	-3.06483	0.488961	-6.26804	3.65616e-10	4.78946e-09	Stat3
ENSMUSG00000004043	135.443	-1.60437	0.361615	-4.43668	9.1356e-06	2.09166e-05	Stat5a			ENSMUSG00000004043	173.143	-2.42481	0.569089	-4.26086	2.03638e-05	5.08473e-05	Stat5a
ENSMUSG00000004044	33.2542	-9.26303	1.27664	-7.25581	3.99276e-13	1.6672e-12	Cavin1			ENSMUSG00000004044	44.4792	-10.0638	1.35716	-7.41532	1.21329e-13	6.26694e-12	Cavin1
ENSMUSG00000004054	514.95	-2.26653	0.311765	-7.27001	3.5946e-13	1.50454e-12	Map3k11			ENSMUSG00000004054	669.615	-3.1681	0.533695	-5.93616	2.91781e-09	2.66724e-08	Map3k11
ENSMUSG00000004056	285.389	-1.91707	0.280849	-6.82598	8.73287e-12	3.27164e-11	Akt2			ENSMUSG00000004056	377.964	-2.72635	0.553637	-4.92445	8.45992e-07	3.13503e-06	Akt2
ENSMUSG00000004069	637.649	-1.17565	0.210862	-5.57544	2.46905e-08	7.05245e-08	Dnaja3			ENSMUSG00000004069	786.438	-1.95167	0.48012	-4.06497	4.80386e-05	0.000109697	Dnaja3
ENSMUSG00000004070	424.282	-2.10338	0.252729	-8.32266	8.60131e-17	4.65618e-16	Hmox2			ENSMUSG00000004070	514.087	-2.8823	0.442664	-6.51126	7.45251e-11	1.29143e-09	Hmox2
ENSMUSG00000004071	736.948	-1.47003	0.187884	-7.82412	5.11202e-15	2.4518e-14	Cdip1			ENSMUSG00000004071	924.532	-2.25113	0.478782	-4.70178	2.57903e-06	8.17249e-06	Cdip1
ENSMUSG00000004085	471.872	-2.02684	0.205089	-9.88271	4.94788e-23	4.39594e-22	Map3k20			ENSMUSG00000004085	570.778	-2.7207	0.435389	-6.2489	4.13351e-10	5.27022e-09	Map3k20
ENSMUSG00000004096	1321.23	-0.981922	0.157883	-6.21931	4.99351e-10	1.64113e-09	Cwc15			ENSMUSG00000004096	1523.76	-1.69101	0.385354	-4.38819	1.14296e-05	3.04065e-05	Cwc15
ENSMUSG00000004099	46676.2	-2.27179	0.177585	-12.7927	1.80141e-37	4.61805e-36	Dnmt1			ENSMUSG00000004099	60389	-3.0836	0.48185	-6.39951	1.55881e-10	2.4053e-09	Dnmt1
ENSMUSG00000004100	1207.19	-1.5462	0.152161	-10.1616	2.94211e-24	2.88558e-23	Ppan			ENSMUSG00000004100	1445.58	-2.2065	0.425386	-5.18706	2.1364e-07	9.70203e-07	Ppan
ENSMUSG00000004105	682.314	-0.812011	0.199665	-4.06686	4.7651e-05	0.000102349	Angptl2			ENSMUSG00000004105	788.85	-1.49495	0.422918	-3.53484	0.000408024	0.000760659	Angptl2
ENSMUSG00000004110	23.4926	-2.03015	0.635279	-3.19569	0.00139499	0.00250966	Cacna1e			ENSMUSG00000004110	30.8459	-2.72909	0.780032	-3.49869	0.000467544	0.000859874	Cacna1e
ENSMUSG00000004113	22.9583	-0.698346	0.848348	-0.823183	0.410404	0.474524	Cacna1b			ENSMUSG00000004113	30.2796	-1.55577	0.952429	-1.63348	0.102369	0.123075	Cacna1b
ENSMUSG00000004127	132.577	-0.251736	0.291671	-0.863083	0.388092	0.451262	Trmt10a			ENSMUSG00000004127	152.915	-0.933468	0.502705	-1.85689	0.0633265	0.0787378	Trmt10a
ENSMUSG00000004151	237.445	-1.03827	0.264232	-3.9294	8.51573e-05	0.000177662	Etv1			ENSMUSG00000004151	291.869	-1.81824	0.505431	-3.59741	0.000321404	0.000610556	Etv1
ENSMUSG00000004187	3.19986	-5.89303	2.13595	-2.75897	0.00579844	0.00954092	Kifc2			ENSMUSG00000004187	4.55922	-6.77678	2.09671	-3.23211	0.00122881	0.00208224	Kifc2
ENSMUSG00000004207	228.776	-2.43668	0.378166	-6.44341	1.16816e-10	4.02084e-10	Psap			ENSMUSG00000004207	293.802	-3.39321	0.546664	-6.20712	5.39644e-10	6.57962e-09	Psap
ENSMUSG00000004221	43.6404	-1.74112	0.543425	-3.20398	0.00135543	0.00244355	Ikbkg			ENSMUSG00000004221	52.6254	-2.43393	0.657822	-3.69999	0.000215611	0.000424518	Ikbkg
ENSMUSG00000004231	407.183	-1.28764	0.18547	-6.94255	3.85086e-12	1.48276e-11	Pax2			ENSMUSG00000004231	495.598	-1.98557	0.46315	-4.2871	1.81023e-05	4.57061e-05	Pax2
ENSMUSG00000004233	78.9711	-1.65397	0.522874	-3.16323	0.00156029	0.00279066	Wars2			ENSMUSG00000004233	95.4264	-2.6231	0.611296	-4.29104	1.77838e-05	4.50004e-05	Wars2
ENSMUSG00000004263	226.944	-0.666268	0.259593	-2.56659	0.0102705	0.0162824	Atn1			ENSMUSG00000004263	274.521	-1.42248	0.506485	-2.80853	0.00497682	0.00753477	Atn1
ENSMUSG00000004264	2328.29	-1.32877	0.133124	-9.98147	1.83726e-23	1.68815e-22	Phb2			ENSMUSG00000004264	2712.97	-1.97515	0.388186	-5.08815	3.61576e-07	1.51389e-06	Phb2
ENSMUSG00000004266	344.369	-1.44106	0.278545	-5.17354	2.29705e-07	6.0687e-07	Ptpn6			ENSMUSG00000004266	396.77	-1.98488	0.456087	-4.35199	1.34909e-05	3.51986e-05	Ptpn6
ENSMUSG00000004268	1599.44	-1.79337	0.178165	-10.0658	7.82821e-24	7.43957e-23	Emg1			ENSMUSG00000004268	1918.51	-2.4294	0.432901	-5.61191	2.00111e-08	1.31559e-07	Emg1
ENSMUSG00000004270	22.6154	-1.45793	0.825112	-1.76695	0.0772369	0.103995	Lpcat3			ENSMUSG00000004270	28.6372	-2.03948	0.935925	-2.1791	0.029324	0.0386783	Lpcat3
ENSMUSG00000004285	145.267	0.376075	0.340265	1.10524	0.269055	0.325446	Atp6v1f			ENSMUSG00000004285	150.85	-0.392922	0.437322	-0.898473	0.368934	0.404474	Atp6v1f
ENSMUSG00000004296	2.95509	-5.77042	2.37047	-2.43429	0.014921	0.022977	Il12b			ENSMUSG00000004296	3.24389	-6.31491	2.38138	-2.65178	0.0080068	0.0116743	Il12b
ENSMUSG00000004317	2718.13	-1.70249	0.186441	-9.13154	6.75287e-20	4.71001e-19	Clcn5			ENSMUSG00000004317	3375.35	-2.50222	0.454271	-5.50821	3.62492e-08	2.16485e-07	Clcn5
ENSMUSG00000004319	551.143	-1.73932	0.179322	-9.69948	3.03054e-22	2.54606e-21	Clcn3			ENSMUSG00000004319	678.59	-2.44268	0.457363	-5.34079	9.2544e-08	4.78933e-07	Clcn3
ENSMUSG00000004328	350.27	-0.781746	0.285873	-2.7346	0.00624569	0.0102133	Hif3a			ENSMUSG00000004328	447.782	-1.62992	0.556994	-2.92627	0.0034305	0.00535675	Hif3a
ENSMUSG00000004341	71.0239	-0.285047	0.463429	-0.615083	0.5385	0.600443	Gpx6			ENSMUSG00000004341	82.7043	-0.893496	0.621008	-1.43878	0.150212	0.175817	Gpx6
ENSMUSG00000004347	284.468	-1.38145	0.253715	-5.44489	5.18364e-08	1.43759e-07	Pde1c			ENSMUSG00000004347	351.709	-2.06738	0.506432	-4.08224	4.4604e-05	0.0001026	Pde1c
ENSMUSG00000004356	3590.21	-1.80707	0.174074	-10.3811	3.02298e-25	3.16968e-24	Utp20			ENSMUSG00000004356	4525.03	-2.57862	0.469588	-5.49125	3.99103e-08	2.34377e-07	Utp20
ENSMUSG00000004359	3.58922	-1.7149	2.16649	-0.791555	0.42862	0.492876	Spic			ENSMUSG00000004359	4.43996	-2.42728	2.13336	-1.13777	0.255215	0.287131	Spic
ENSMUSG00000004364	1767.69	-1.8121	0.240444	-7.53648	4.82832e-14	2.15748e-13	Cul3			ENSMUSG00000004364	2234.69	-2.6058	0.497468	-5.23814	1.62207e-07	7.70549e-07	Cul3
ENSMUSG00000004383	148.966	-2.76012	0.419184	-6.58452	4.56361e-11	1.61704e-10	Large1			ENSMUSG00000004383	182.079	-3.38739	0.577898	-5.86156	4.58534e-09	3.85712e-08	Large1
ENSMUSG00000004393	1068.3	-1.71448	0.184555	-9.2898	1.54578e-20	1.13387e-19	Ddx56			ENSMUSG00000004393	1277.52	-2.30054	0.443505	-5.18718	2.13499e-07	9.70028e-07	Ddx56
ENSMUSG00000004394	16.9129	-3.24212	0.746147	-4.34515	1.39183e-05	3.13571e-05	Tmed4			ENSMUSG00000004394	19.4506	-3.80009	0.799415	-4.75358	1.99845e-06	6.57044e-06	Tmed4
ENSMUSG00000004446	14.0388	-2.06392	0.78492	-2.62946	0.00855204	0.0136986	Bid			ENSMUSG00000004446	17.8975	-2.59336	0.894826	-2.89817	0.0037535	0.00582085	Bid
ENSMUSG00000004451	3.98833	-0.670174	1.88045	-0.35639	0.721549	0.769223	Ralb			ENSMUSG00000004451	4.05453	-1.67505	1.90959	-0.877179	0.38039	0.415687	Ralb
ENSMUSG00000004455	3.89044	0.618455	1.81233	0.341249	NA	NA	Ppp1cc			ENSMUSG00000004455	5.09986	0.0471929	1.83429	0.0257282	NA	NA	Ppp1cc
ENSMUSG00000004460	1419.18	-1.39541	0.157568	-8.85591	8.30004e-19	5.30971e-18	Dnajb11			ENSMUSG00000004460	1720.52	-2.04689	0.45119	-4.53664	5.71565e-06	1.65129e-05	Dnajb11
ENSMUSG00000004462	585.171	-2.63401	0.183401	-14.362	8.95448e-47	4.55765e-45	Tbccd1			ENSMUSG00000004462	748.946	-3.36683	0.479507	-7.02144	2.19599e-12	6.96623e-11	Tbccd1
ENSMUSG00000004473	3.29287	-5.92737	2.29523	-2.58247	0.00980963	0.0155957	Clec11a			ENSMUSG00000004473	4.03336	-6.62143	2.27145	-2.91507	0.00355613	0.00554064	Clec11a
ENSMUSG00000004508	912.203	-1.75464	0.142743	-12.2923	9.96419e-35	2.08329e-33	Gab2			ENSMUSG00000004508	1116.96	-2.46889	0.43618	-5.66026	1.51145e-08	1.03866e-07	Gab2
ENSMUSG00000004530	684.062	-1.56451	0.303654	-5.15229	2.57318e-07	6.76545e-07	Coro1c			ENSMUSG00000004530	881.279	-2.26334	0.566241	-3.99713	6.41143e-05	0.000142345	Coro1c
ENSMUSG00000004535	7187.85	-1.27593	0.130301	-9.7922	1.21619e-22	1.05006e-21	Tax1bp1			ENSMUSG00000004535	8824.33	-2.02803	0.447726	-4.52963	5.90875e-06	1.70122e-05	Tax1bp1
ENSMUSG00000004540	243.705	-1.03828	0.253445	-4.09666	4.19157e-05	9.05874e-05	Psg17			ENSMUSG00000004540	274.605	-1.72534	0.393075	-4.38934	1.13697e-05	3.02746e-05	Psg17
ENSMUSG00000004561	60.9996	-1.68495	0.613889	-2.74471	NA	NA	Mettl17			ENSMUSG00000004561	76.4979	-2.11422	0.763252	-2.77001	0.00560546	0.00841201	Mettl17
ENSMUSG00000004565	216.159	-2.03892	0.252557	-8.07312	6.85216e-16	3.4805e-15	Pnpla6			ENSMUSG00000004565	277.448	-2.80704	0.514822	-5.45245	4.96799e-08	2.81877e-07	Pnpla6
ENSMUSG00000004567	682.614	-1.48454	0.158629	-9.35857	8.08245e-21	6.08467e-20	Mcoln1			ENSMUSG00000004567	820.357	-2.13125	0.438262	-4.86296	1.15645e-06	4.09667e-06	Mcoln1
ENSMUSG00000004568	566.409	-1.76739	0.280106	-6.30973	2.79527e-10	9.35041e-10	Arhgef18			ENSMUSG00000004568	726.176	-2.59261	0.525795	-4.93084	8.18754e-07	3.04499e-06	Arhgef18
ENSMUSG00000004591	4214.82	-1.40806	0.168202	-8.37128	5.69949e-17	3.14084e-16	Pkn2			ENSMUSG00000004591	5118.23	-2.17767	0.435154	-5.00436	5.60485e-07	2.19384e-06	Pkn2
ENSMUSG00000004610	103.961	-1.80243	0.527267	-3.41844	0.000629809	0.00119034	Etfb			ENSMUSG00000004610	122.651	-2.62893	0.621366	-4.23089	2.32768e-05	5.73003e-05	Etfb
ENSMUSG00000004626	255.606	-2.2592	0.290413	-7.77926	7.29516e-15	3.46178e-14	Stxbp2			ENSMUSG00000004626	314.959	-2.96522	0.493935	-6.00326	1.93395e-09	1.90538e-08	Stxbp2
ENSMUSG00000004631	7.23963	-0.71174	1.1317	-0.628913	0.529406	0.591891	Sgce			ENSMUSG00000004631	8.76557	-1.42407	1.18843	-1.19828	0.230808	0.261628	Sgce
ENSMUSG00000004633	603.907	-1.37093	0.178465	-7.68178	1.56896e-14	7.25395e-14	Chn2			ENSMUSG00000004633	722.471	-2.07689	0.431019	-4.81857	1.44589e-06	4.95936e-06	Chn2
ENSMUSG00000004637	228.805	-0.891458	0.244457	-3.64669	0.000265639	0.000524786	Wwox			ENSMUSG00000004637	274.093	-1.63068	0.479651	-3.39972	0.000674557	0.00120254	Wwox
ENSMUSG00000004642	11032.2	-2.27444	0.164168	-13.8543	1.19825e-43	4.92212e-42	Slbp			ENSMUSG00000004642	14029.2	-3.08711	0.456239	-6.76643	1.31998e-11	3.05968e-10	Slbp
ENSMUSG00000004651	2.60382	-3.51283	2.89006	-1.21549	0.22418	0.275596	Tyr			ENSMUSG00000004651	2.36958	-4.13824	3.00664	-1.37637	0.168708	0.195748	Tyr
ENSMUSG00000004655	20.2236	-3.62922	1.0101	-3.59292	0.000326993	0.000639051	Aqp1			ENSMUSG00000004655	26.613	-4.38872	1.08186	-4.05663	4.9785e-05	0.000113303	Aqp1
ENSMUSG00000004661	702.58	-2.13871	0.200265	-10.6794	1.27071e-26	1.48986e-25	Arid3b			ENSMUSG00000004661	904.161	-2.93087	0.489768	-5.9842	2.17461e-09	2.091e-08	Arid3b
ENSMUSG00000004667	424.953	-0.653842	0.22427	-2.91542	0.00355209	0.0060341	Polr2e			ENSMUSG00000004667	485.337	-1.42672	0.410778	-3.47322	0.000514251	0.000937936	Polr2e
ENSMUSG00000004668	1520.62	-1.9067	0.173188	-11.0094	3.44161e-28	4.57955e-27	Abca13			ENSMUSG00000004668	1852.84	-2.63439	0.430082	-6.12533	9.04986e-10	1.01356e-08	Abca13
ENSMUSG00000004677	972.936	-1.35334	0.217722	-6.21591	5.10271e-10	1.67607e-09	Myo9b			ENSMUSG00000004677	1237.25	-2.23197	0.494561	-4.51304	6.39049e-06	1.82352e-05	Myo9b
ENSMUSG00000004698	351.454	-1.67433	0.262777	-6.37169	1.86962e-10	6.34028e-10	Hdac9			ENSMUSG00000004698	424.704	-2.46397	0.455248	-5.41237	6.2197e-08	3.41347e-07	Hdac9
ENSMUSG00000004709	29.399	-1.22651	0.569633	-2.15316	0.0313058	0.0455409	Cd244a			ENSMUSG00000004709	34.9189	-1.93736	0.678594	-2.85496	0.00430425	0.00659076	Cd244a
ENSMUSG00000004768	1092.46	-2.01203	0.185863	-10.8254	2.61042e-27	3.24592e-26	Rab23			ENSMUSG00000004768	1363.71	-2.69327	0.47235	-5.70185	1.18517e-08	8.53068e-08	Rab23
ENSMUSG00000004771	2972.91	-0.770613	0.129753	-5.93905	2.8667e-09	8.89565e-09	Rab11a			ENSMUSG00000004771	3476.73	-1.46808	0.415846	-3.53034	0.000415026	0.000772404	Rab11a
ENSMUSG00000004788	568.871	-2.28998	0.212266	-10.7883	3.91159e-27	4.78882e-26	Eif2b2			ENSMUSG00000004788	691.188	-2.89153	0.458166	-6.31111	2.77041e-10	3.81657e-09	Eif2b2
ENSMUSG00000004789	2283.13	-1.00128	0.164481	-6.08754	1.14662e-09	3.66354e-09	Dlst			ENSMUSG00000004789	2778.88	-1.71137	0.46539	-3.67728	0.000235733	0.000460022	Dlst
ENSMUSG00000004798	226.074	-1.79715	0.256928	-6.99476	2.65717e-12	1.03593e-11	Ulk2			ENSMUSG00000004798	273.134	-2.56545	0.449752	-5.70415	1.16928e-08	8.43356e-08	Ulk2
ENSMUSG00000004815	8.5645	-1.77408	1.26123	-1.40662	0.159539	0.202665	Dgkq			ENSMUSG00000004815	10.7905	-2.1435	1.31609	-1.62869	0.103379	0.124196	Dgkq
ENSMUSG00000004843	343.523	-0.785557	0.250795	-3.13227	0.0017346	0.00307906	Chmp2b			ENSMUSG00000004843	399.171	-1.47265	0.456273	-3.22756	0.00124851	0.00211256	Chmp2b
ENSMUSG00000004846	17.2422	-3.13773	0.930549	-3.37192	0.000746468	0.00139992	Plod3			ENSMUSG00000004846	17.7298	-3.42394	0.943225	-3.63004	0.000283381	0.000544553	Plod3
ENSMUSG00000004849	135.343	-1.07938	0.266282	-4.05354	5.04491e-05	0.00010794	Ap1s1			ENSMUSG00000004849	159.306	-1.78621	0.462722	-3.86022	0.000113285	0.000237159	Ap1s1
ENSMUSG00000004864	42.9333	-3.06442	0.562617	-5.44671	5.13094e-08	1.42433e-07	Mapk13			ENSMUSG00000004864	55.3301	-3.84112	0.694454	-5.53114	3.18151e-08	1.94357e-07	Mapk13
ENSMUSG00000004865	8199.96	-1.2704	0.126603	-10.0345	1.07502e-23	1.00415e-22	Srpk1			ENSMUSG00000004865	9844.02	-1.97445	0.42482	-4.64773	3.35606e-06	1.03172e-05	Srpk1
ENSMUSG00000004872	6.7115	-0.459932	1.22471	-0.375545	0.707255	0.756665	Pax3			ENSMUSG00000004872	7.51599	-0.768562	1.28312	-0.598978	0.549187	0.583172	Pax3
ENSMUSG00000004880	7924.57	-2.97304	0.114339	-26.002	4.70334e-149	2.05277e-145	Lbr			ENSMUSG00000004880	9846.48	-3.69101	0.41707	-8.84986	8.76312e-19	3.95599e-16	Lbr
ENSMUSG00000004885	800.912	-0.561699	0.273232	-2.05576	0.0398059	0.0567941	Crabp2			ENSMUSG00000004885	910.228	-1.31048	0.450544	-2.90866	0.00362981	0.00564495	Crabp2
ENSMUSG00000004891	62.2326	-0.859044	0.483024	-1.77847	0.0753268	0.101698	Nes			ENSMUSG00000004891	79.6913	-1.58993	0.677045	-2.34835	0.018857	0.0256547	Nes
ENSMUSG00000004895	146.92	-1.56928	0.403049	-3.89351	9.88035e-05	0.000204543	Prcc			ENSMUSG00000004895	181.667	-2.33752	0.57442	-4.06936	4.71419e-05	0.000107804	Prcc
ENSMUSG00000004896	104.964	-2.051	0.339041	-6.04941	1.45373e-09	4.6027e-09	Rrnad1			ENSMUSG00000004896	127.559	-2.62079	0.535738	-4.89193	9.98524e-07	3.61431e-06	Rrnad1
ENSMUSG00000004897	1441.64	-0.700455	0.185933	-3.76724	0.00016506	0.000333212	Hdgf			ENSMUSG00000004897	1736.12	-1.40115	0.476066	-2.94317	0.00324866	0.00509904	Hdgf
ENSMUSG00000004929	1199.61	-1.93993	0.170048	-11.4081	3.80801e-30	5.75587e-29	Thop1			ENSMUSG00000004929	1493.65	-2.71626	0.447709	-6.06702	1.30306e-09	1.37954e-08	Thop1
ENSMUSG00000004931	61.1684	-2.5779	0.42516	-6.06335	1.33315e-09	4.23398e-09	Apba3			ENSMUSG00000004931	76.9097	-3.24372	0.595927	-5.44314	5.23496e-08	2.94933e-07	Apba3
ENSMUSG00000004934	1708.99	-1.56885	0.160283	-9.78799	1.26788e-22	1.09199e-21	Pias4			ENSMUSG00000004934	2129.67	-2.29375	0.467683	-4.90448	9.36731e-07	3.42335e-06	Pias4
ENSMUSG00000004936	2910.82	-2.18637	0.13493	-16.2037	4.74731e-59	5.38172e-57	Map2k1			ENSMUSG00000004936	3546.15	-2.91922	0.406837	-7.17539	7.21017e-13	2.78382e-11	Map2k1
ENSMUSG00000004937	1253.14	-1.36133	0.154331	-8.82083	1.1361e-18	7.18102e-18	Sgta			ENSMUSG00000004937	1526.68	-2.06747	0.448797	-4.6067	4.09116e-06	1.22749e-05	Sgta
ENSMUSG00000004945	131.09	-0.130906	0.269154	-0.486362	0.62671	0.683648	Tmem242			ENSMUSG00000004945	146.735	-0.75219	0.466421	-1.61269	0.106813	0.128052	Tmem242
ENSMUSG00000004947	4654.09	-2.50895	0.162925	-15.3994	1.65261e-53	1.39378e-51	Dtx2			ENSMUSG00000004947	5973.91	-3.29404	0.467224	-7.05024	1.78609e-12	5.88875e-11	Dtx2
ENSMUSG00000004948	6381.91	-1.75669	0.16865	-10.4162	2.09096e-25	2.23813e-24	Zp3			ENSMUSG00000004948	7962.64	-2.49896	0.462407	-5.40424	6.50845e-08	3.55201e-07	Zp3
ENSMUSG00000004951	19.3753	-1.05865	1.1399	-0.928722	0.353033	0.415146	Hspb1			ENSMUSG00000004951	23.1208	-1.3505	1.20016	-1.12527	0.260477	0.292695	Hspb1
ENSMUSG00000004952	1755.94	-0.885277	0.136756	-6.47341	9.5815e-11	3.31827e-10	Rasa4			ENSMUSG00000004952	2045.29	-1.58386	0.403901	-3.92141	8.8031e-05	0.000189078	Rasa4
ENSMUSG00000004961	90.1017	-1.2292	0.361269	-3.40246	0.000667831	0.00125921	Syt5			ENSMUSG00000004961	113.86	-2.02313	0.575373	-3.51621	0.000437754	0.000810336	Syt5
ENSMUSG00000004980	2528.8	-1.31494	0.136552	-9.62957	5.99796e-22	4.92533e-21	Hnrnpa2b1			ENSMUSG00000004980	3099.23	-2.02638	0.452571	-4.47748	7.55287e-06	2.11419e-05	Hnrnpa2b1
ENSMUSG00000004988	7.97483	1.14406	1.46955	0.778506	0.436271	0.500718	Fxyd4			ENSMUSG00000004988	7.11707	0.648015	1.52951	0.423676	0.671802	0.700157	Fxyd4
ENSMUSG00000004994	1654.19	-1.83821	0.12676	-14.5015	1.18519e-47	6.36649e-46	Ccdc130			ENSMUSG00000004994	1997.56	-2.49609	0.420737	-5.93265	2.98082e-09	2.70378e-08	Ccdc130
ENSMUSG00000004996	26.2595	-2.75293	0.996931	-2.76141	0.00575531	0.00947442	Mri1			ENSMUSG00000004996	35.2833	-4.03228	1.04736	-3.84996	0.000118135	0.000246316	Mri1
ENSMUSG00000005034	196.524	-1.51463	0.370134	-4.09212	4.27452e-05	9.23115e-05	Prkacb			ENSMUSG00000005034	236.871	-2.13489	0.550903	-3.87526	0.000106509	0.000224441	Prkacb
ENSMUSG00000005043	12.9146	-1.79742	1.21652	-1.47751	0.13954	0.179401	Sgsh			ENSMUSG00000005043	19.2242	-2.7729	1.27304	-2.17817	0.0293931	0.0387578	Sgsh
ENSMUSG00000005045	331.648	-2.27397	0.236081	-9.63217	5.84805e-22	4.80901e-21	Chd5			ENSMUSG00000005045	418.748	-3.02991	0.485446	-6.2415	4.33386e-10	5.4854e-09	Chd5
ENSMUSG00000005054	94.9068	0.107354	0.435935	0.246262	0.805479	0.841233	Cstb			ENSMUSG00000005054	100.882	-0.701617	0.519749	-1.34991	0.177043	0.204771	Cstb
ENSMUSG00000005057	19.5006	-0.600092	0.653105	-0.918829	0.358185	0.420355	Sh2b2			ENSMUSG00000005057	22.3572	-1.40282	0.73077	-1.91965	0.0549023	0.0689639	Sh2b2
ENSMUSG00000005069	114.754	-2.31707	0.435415	-5.32151	1.02907e-07	2.78491e-07	Pex5			ENSMUSG00000005069	154.88	-3.28186	0.623646	-5.26238	1.42202e-07	6.91991e-07	Pex5
ENSMUSG00000005078	464.33	-1.72659	0.194795	-8.86364	7.74428e-19	4.96327e-18	Jkamp			ENSMUSG00000005078	574.454	-2.45519	0.465003	-5.27994	1.29223e-07	6.38177e-07	Jkamp
ENSMUSG00000005102	1792.22	-2.67373	0.193407	-13.8243	1.81769e-43	7.39703e-42	Eif2ak4			ENSMUSG00000005102	2302.15	-3.50582	0.466196	-7.52007	5.47488e-14	3.22377e-12	Eif2ak4
ENSMUSG00000005103	1271.19	-2.00529	0.191279	-10.4836	1.02732e-25	1.12728e-24	Wdr1			ENSMUSG00000005103	1618.49	-2.81729	0.474365	-5.93907	2.86645e-09	2.62848e-08	Wdr1
ENSMUSG00000005107	95.8318	-1.284	0.375241	-3.4218	0.00062208	0.0011765	Slc2a9			ENSMUSG00000005107	113.1	-2.05776	0.513191	-4.00973	6.07884e-05	0.000135731	Slc2a9
ENSMUSG00000005124	6.79532	-3.39132	1.30791	-2.59293	0.00951631	0.0151473	Ccn4			ENSMUSG00000005124	8.46699	-4.0074	1.33766	-2.99584	0.00273694	0.00435526	Ccn4
ENSMUSG00000005125	5.20248	-6.58971	1.92091	-3.43052	0.000602425	0.00114155	Ndrg1			ENSMUSG00000005125	7.23237	-7.44358	1.91297	-3.89111	9.97857e-05	0.000211717	Ndrg1
ENSMUSG00000005131	734.744	-1.59649	0.189858	-8.40886	4.14018e-17	2.30556e-16	4930550C14Rik			ENSMUSG00000005131	864.812	-2.23404	0.415436	-5.37759	7.5491e-08	4.02878e-07	4930550C14Rik
ENSMUSG00000005142	32.3608	-2.44426	0.672629	-3.63388	0.000279185	0.000550053	Man2b1			ENSMUSG00000005142	37.0404	-3.1444	0.718103	-4.37875	1.19361e-05	3.15753e-05	Man2b1
ENSMUSG00000005148	3.44194	-5.01575	1.94147	-2.58348	0.00978078	0.0155541	Klf5			ENSMUSG00000005148	3.65504	-5.50179	1.96809	-2.79549	0.00518211	0.00781399	Klf5
ENSMUSG00000005150	10.7362	-4.14941	1.38248	-3.00143	0.00268717	0.0046462	Wdr83			ENSMUSG00000005150	16.4307	-5.11383	1.41666	-3.60978	0.000306457	0.000584876	Wdr83
ENSMUSG00000005161	3858.13	-0.864019	0.116843	-7.39472	1.4171e-13	6.10556e-13	Prdx2			ENSMUSG00000005161	4416.55	-1.51117	0.379655	-3.98038	6.88058e-05	0.000151538	Prdx2
ENSMUSG00000005198	1026.25	-2.68121	0.254543	-10.5334	6.0582e-26	6.74085e-25	Polr2a			ENSMUSG00000005198	1384.34	-3.5343	0.539938	-6.54576	5.91954e-11	1.06892e-09	Polr2a
ENSMUSG00000005204	344.072	-1.5662	0.25359	-6.17611	6.57011e-10	2.13914e-09	Senp3			ENSMUSG00000005204	432.94	-2.23383	0.522025	-4.27917	1.87589e-05	4.72083e-05	Senp3
ENSMUSG00000005225	3952.83	-1.66472	0.169046	-9.8477	7.0129e-23	6.16161e-22	Plekha8			ENSMUSG00000005225	4965.01	-2.45281	0.465571	-5.26839	1.37627e-07	6.73259e-07	Plekha8
ENSMUSG00000005232	2.20652	-5.34445	2.97535	-1.79624	0.0724562	0.0980954	G6pc2			ENSMUSG00000005232	3.20246	-6.24605	2.78083	-2.24611	0.0246969	0.0329904	G6pc2
ENSMUSG00000005233	1258.29	-0.980787	0.124025	-7.90795	2.61655e-15	1.27811e-14	Spc25			ENSMUSG00000005233	1475.28	-1.64671	0.411787	-3.99893	6.36288e-05	0.000141374	Spc25
ENSMUSG00000005237	154.129	-1.90393	0.353799	-5.38137	7.392e-08	2.02367e-07	Dnah2			ENSMUSG00000005237	189.367	-2.6493	0.527288	-5.02439	5.05038e-07	2.0067e-06	Dnah2
ENSMUSG00000005251	9.7574	-7.4993	1.63162	-4.59622	4.30221e-06	1.01952e-05	Ripk4			ENSMUSG00000005251	12.2205	-8.21653	1.65694	-4.95886	7.0909e-07	2.68651e-06	Ripk4
ENSMUSG00000005262	179.272	-1.5923	0.29263	-5.44135	5.28787e-08	1.46603e-07	Ufd1			ENSMUSG00000005262	212.286	-2.2781	0.468075	-4.86695	1.13334e-06	4.0294e-06	Ufd1
ENSMUSG00000005268	1656.9	-1.21484	0.204847	-5.93045	3.02105e-09	9.34635e-09	Prlr			ENSMUSG00000005268	1973.11	-1.92899	0.442416	-4.36014	1.29982e-05	3.40646e-05	Prlr
ENSMUSG00000005299	644.974	-1.66355	0.246146	-6.75838	1.39545e-11	5.15484e-11	Letm1			ENSMUSG00000005299	822.266	-2.37536	0.523402	-4.53831	5.67066e-06	1.64099e-05	Letm1
ENSMUSG00000005312	9470.87	-2.30214	0.134409	-17.1279	9.18903e-66	1.63696e-63	Ubqln1			ENSMUSG00000005312	11969.3	-3.06654	0.448826	-6.83235	8.3533e-12	2.09499e-10	Ubqln1
ENSMUSG00000005354	1156.73	-0.731532	0.164305	-4.45229	8.4958e-06	1.95209e-05	Txn2			ENSMUSG00000005354	1376.17	-1.46486	0.447552	-3.27306	0.00106391	0.00182422	Txn2
ENSMUSG00000005362	1398.42	-1.32025	0.172106	-7.67115	1.70459e-14	7.86019e-14	Crbn			ENSMUSG00000005362	1651.5	-1.99236	0.418549	-4.76016	1.93439e-06	6.38967e-06	Crbn
ENSMUSG00000005370	2581.96	-2.86993	0.204398	-14.0409	8.75643e-45	3.88981e-43	Msh6			ENSMUSG00000005370	3451.64	-3.72309	0.507963	-7.32946	2.31088e-13	1.07067e-11	Msh6
ENSMUSG00000005371	5596.63	-1.9798	0.16354	-12.1059	9.82794e-34	1.9064e-32	Fbxo11			ENSMUSG00000005371	6860.31	-2.73692	0.426728	-6.41372	1.42011e-10	2.23038e-09	Fbxo11
ENSMUSG00000005373	892.911	-1.27496	0.189083	-6.74286	1.55294e-11	5.71847e-11	Mlxipl			ENSMUSG00000005373	1093.14	-1.93239	0.477191	-4.04951	5.13257e-05	0.000116494	Mlxipl
ENSMUSG00000005374	32.6443	-0.831939	0.665751	-1.24962	0.211437	0.261492	Tbl2			ENSMUSG00000005374	41.6163	-1.95714	0.768605	-2.54635	0.0108855	0.0154744	Tbl2
ENSMUSG00000005378	120.343	-0.749463	0.295462	-2.53658	0.0111941	0.0176457	Bud23			ENSMUSG00000005378	143.318	-1.48384	0.507273	-2.92514	0.00344306	0.00537494	Bud23
ENSMUSG00000005397	67.2608	-1.04518	0.391179	-2.67188	0.00754275	0.0121803	Nid1			ENSMUSG00000005397	83.1542	-1.75849	0.589055	-2.98527	0.00283333	0.00449239	Nid1
ENSMUSG00000005410	1784.13	-2.2425	0.146235	-15.3349	4.46704e-53	3.61044e-51	Mcm5			ENSMUSG00000005410	2219.92	-2.97169	0.440603	-6.74458	1.53465e-11	3.46399e-10	Mcm5
ENSMUSG00000005413	7.71125	-5.40184	1.47836	-3.65395	0.000258237	0.000510913	Hmox1			ENSMUSG00000005413	10.4237	-6.17803	1.50108	-4.11573	3.85957e-05	9.00499e-05	Hmox1
ENSMUSG00000005417	3435.18	-1.55689	0.123761	-12.5798	2.72583e-36	6.41341e-35	Mprip			ENSMUSG00000005417	4239.88	-2.27352	0.448439	-5.06985	3.9812e-07	1.64191e-06	Mprip
ENSMUSG00000005442	2782.42	-1.30675	0.217532	-6.00716	1.88803e-09	5.9304e-09	Cic			ENSMUSG00000005442	3612.31	-2.16424	0.52195	-4.14644	3.37682e-05	7.97267e-05	Cic
ENSMUSG00000005447	119.43	-3.81364	0.409297	-9.31753	1.19083e-20	8.80168e-20	Pafah1b3			ENSMUSG00000005447	145.656	-4.65384	0.527165	-8.82806	1.0651e-18	4.38586e-16	Pafah1b3
ENSMUSG00000005469	422.112	-1.88742	0.244139	-7.73093	1.06762e-14	4.99693e-14	Prkaca			ENSMUSG00000005469	540.481	-2.65652	0.511565	-5.19292	2.07018e-07	9.45707e-07	Prkaca
ENSMUSG00000005470	1200.04	-2.2399	0.193043	-11.6031	3.97395e-31	6.43574e-30	Asf1b			ENSMUSG00000005470	1478.67	-2.99154	0.43908	-6.81321	9.54476e-12	2.34046e-10	Asf1b
ENSMUSG00000005481	407.632	-2.7858	0.286569	-9.72122	2.44821e-22	2.07077e-21	Ddx39			ENSMUSG00000005481	515.651	-3.53633	0.506609	-6.98039	2.94357e-12	8.87405e-11	Ddx39
ENSMUSG00000005483	3088.97	-1.03342	0.146803	-7.03954	1.92882e-12	7.61151e-12	Dnajb1			ENSMUSG00000005483	3680.78	-1.72561	0.4335	-3.98065	6.8726e-05	0.0001514	Dnajb1
ENSMUSG00000005493	900.205	-2.5957	0.223368	-11.6207	3.2332e-31	5.27525e-30	Msh4			ENSMUSG00000005493	1115.38	-3.3507	0.450931	-7.43063	1.08084e-13	5.68036e-12	Msh4
ENSMUSG00000005501	23.2516	-4.23132	0.924188	-4.57842	4.68507e-06	1.10694e-05	Usp40			ENSMUSG00000005501	33.2422	-5.13725	1.02446	-5.01459	5.31457e-07	2.09606e-06	Usp40
ENSMUSG00000005503	351.497	-2.48635	0.278589	-8.92477	4.46635e-19	2.91708e-18	Evx1			ENSMUSG00000005503	466.476	-3.2793	0.545823	-6.00799	1.8784e-09	1.85793e-08	Evx1
ENSMUSG00000005505	13.8571	-2.30293	0.828319	-2.78024	0.00543185	0.00896701	Kbtbd4			ENSMUSG00000005505	17.6755	-2.84552	0.927472	-3.06804	0.00215467	0.00349374	Kbtbd4
ENSMUSG00000005506	565.56	-0.639229	0.245113	-2.6079	0.00910999	0.0145417	Celf1			ENSMUSG00000005506	685.766	-1.38386	0.505783	-2.73608	0.00621761	0.00925492	Celf1
ENSMUSG00000005510	103.169	-1.57854	0.360889	-4.37403	1.21973e-05	2.76259e-05	Ndufs3			ENSMUSG00000005510	120.678	-2.11517	0.521985	-4.05218	5.07435e-05	0.00011538	Ndufs3
ENSMUSG00000005514	484.996	-2.90926	0.269467	-10.7963	3.58164e-27	4.40961e-26	Por			ENSMUSG00000005514	628.619	-3.7652	0.502612	-7.49125	6.82188e-14	3.84955e-12	Por
ENSMUSG00000005533	743.289	-1.70377	0.233033	-7.31126	2.64642e-13	1.11867e-12	Igf1r			ENSMUSG00000005533	952.172	-2.5697	0.49786	-5.16149	2.44989e-07	1.09086e-06	Igf1r
ENSMUSG00000005534	161.142	-1.39933	0.233142	-6.00205	1.94839e-09	6.10902e-09	Insr			ENSMUSG00000005534	191.391	-2.09573	0.44599	-4.69905	2.61379e-06	8.25738e-06	Insr
ENSMUSG00000005553	25.6752	-6.38062	1.134	-5.62664	1.83758e-08	5.31749e-08	Atp4a			ENSMUSG00000005553	34.3096	-7.26407	1.20891	-6.00879	1.86908e-09	1.85078e-08	Atp4a
ENSMUSG00000005566	2342.02	-2.80209	0.222822	-12.5754	2.88159e-36	6.75259e-35	Trim28			ENSMUSG00000005566	3139.89	-3.68621	0.51405	-7.17091	7.45024e-13	2.8515e-11	Trim28
ENSMUSG00000005575	247.027	-0.725665	0.297115	-2.44237	0.014591	0.0225106	Ube2m			ENSMUSG00000005575	301.871	-1.60188	0.517125	-3.09766	0.00195054	0.00318682	Ube2m
ENSMUSG00000005580	349.176	-1.84425	0.232321	-7.93835	2.0489e-15	1.00732e-14	Adcy9			ENSMUSG00000005580	447.238	-2.64	0.503818	-5.23998	1.60598e-07	7.64186e-07	Adcy9
ENSMUSG00000005609	920.659	-0.910925	0.176206	-5.16966	2.34523e-07	6.18943e-07	Ctr9			ENSMUSG00000005609	1121.42	-1.69071	0.46467	-3.63851	0.000274216	0.000528616	Ctr9
ENSMUSG00000005610	7760.42	-1.77904	0.182861	-9.72892	2.2699e-22	1.92649e-21	Eif4g2			ENSMUSG00000005610	9615.92	-2.53895	0.455311	-5.57631	2.45671e-08	1.55821e-07	Eif4g2
ENSMUSG00000005611	169.161	-1.9104	0.289275	-6.6041	3.99933e-11	1.42403e-10	Mrvi1			ENSMUSG00000005611	200.884	-2.62603	0.45044	-5.82992	5.5453e-09	4.52832e-08	Mrvi1
ENSMUSG00000005615	2323.01	-0.710253	0.132099	-5.37668	7.58717e-08	2.07515e-07	Pcyt1a			ENSMUSG00000005615	2753.88	-1.41414	0.43906	-3.22083	0.00127822	0.0021593	Pcyt1a
ENSMUSG00000005621	8734.25	-1.77749	0.155307	-11.445	2.4902e-30	3.8202e-29	Zfp592			ENSMUSG00000005621	11090.5	-2.54636	0.474057	-5.37142	7.81198e-08	4.14673e-07	Zfp592
ENSMUSG00000005625	4154.16	-1.43873	0.13832	-10.4015	2.4409e-25	2.5889e-24	Psmd4			ENSMUSG00000005625	4852.74	-2.06475	0.393211	-5.251	1.51276e-07	7.27498e-07	Psmd4
ENSMUSG00000005628	26.4945	-0.64735	0.703405	-0.920309	0.357411	0.419559	Tmod4			ENSMUSG00000005628	27.0845	-1.32291	0.713484	-1.85416	0.0637163	0.0791889	Tmod4
ENSMUSG00000005649	1.47678	0.438673	3.30195	0.132853	0.89431	0.91657	Cabp5			ENSMUSG00000005649	2.18139	-0.317222	3.28692	-0.0965102	0.923115	0.932651	Cabp5
ENSMUSG00000005656	1452.57	-0.264297	0.119959	-2.20323	0.0275783	0.0405716	Snx6			ENSMUSG00000005656	1663.17	-0.968159	0.418156	-2.31531	0.0205962	0.0278379	Snx6
ENSMUSG00000005667	2437.83	-1.42602	0.13056	-10.9223	9.01757e-28	1.16184e-26	Mthfd2			ENSMUSG00000005667	2931.68	-2.14406	0.418584	-5.12217	3.02045e-07	1.30052e-06	Mthfd2
ENSMUSG00000005672	6758.52	-1.66779	0.157565	-10.5848	3.50539e-26	3.96611e-25	Kit			ENSMUSG00000005672	8381.44	-2.41633	0.452969	-5.33442	9.58488e-08	4.94696e-07	Kit
ENSMUSG00000005674	3.73897	-6.10971	2.50353	-2.44044	0.0146696	0.0226238	Tomm40l			ENSMUSG00000005674	4.0047	-6.6218	2.50367	-2.64484	0.00817294	0.0118969	Tomm40l
ENSMUSG00000005682	2536.01	-3.03045	0.1788	-16.9488	1.96329e-64	3.26429e-62	Pan2			ENSMUSG00000005682	3228.44	-3.83835	0.448032	-8.56712	1.06108e-17	2.91897e-15	Pan2
ENSMUSG00000005683	4230.68	-1.83031	0.158469	-11.55	7.38571e-31	1.17218e-29	Cs			ENSMUSG00000005683	5285.25	-2.54036	0.464221	-5.47231	4.44217e-08	2.57012e-07	Cs
ENSMUSG00000005686	1670.41	-2.38151	0.187213	-12.7209	4.52789e-37	1.12604e-35	Ampd3			ENSMUSG00000005686	2075.11	-3.06243	0.458591	-6.67792	2.42359e-11	5.05565e-10	Ampd3
ENSMUSG00000005687	190.849	-1.41634	0.284464	-4.97899	6.39177e-07	1.62783e-06	Bcas2			ENSMUSG00000005687	222.858	-2.16662	0.435621	-4.97364	6.57076e-07	2.51216e-06	Bcas2
ENSMUSG00000005698	2847.91	-1.0594	0.136073	-7.78552	6.9426e-15	3.29806e-14	Ctcf			ENSMUSG00000005698	3378.17	-1.76345	0.420562	-4.19308	2.75188e-05	6.6515e-05	Ctcf
ENSMUSG00000005699	267.1	-2.03608	0.221202	-9.20463	3.42861e-20	2.44713e-19	Pard6a			ENSMUSG00000005699	320.389	-2.66889	0.44554	-5.99024	2.09531e-09	2.03251e-08	Pard6a
ENSMUSG00000005718	176.397	-1.28285	0.307398	-4.17325	3.00285e-05	6.57435e-05	Tfap4			ENSMUSG00000005718	204.131	-1.93541	0.465704	-4.15588	3.24039e-05	7.68976e-05	Tfap4
ENSMUSG00000005732	261.883	-0.596774	0.267854	-2.22798	0.0258817	0.0383145	Ranbp1			ENSMUSG00000005732	293.61	-1.36908	0.4096	-3.34249	0.000830317	0.00145574	Ranbp1
ENSMUSG00000005763	19.403	-6.01893	1.09812	-5.48112	4.22647e-08	1.18227e-07	Cd247			ENSMUSG00000005763	27.3241	-7.00614	1.20024	-5.83726	5.30653e-09	4.36778e-08	Cd247
ENSMUSG00000005774	1336.14	-1.61109	0.228522	-7.05007	1.78824e-12	7.08399e-12	Rfx5			ENSMUSG00000005774	1714.58	-2.44682	0.506648	-4.82943	1.36926e-06	4.72689e-06	Rfx5
ENSMUSG00000005779	842.143	-1.37445	0.17145	-8.0166	1.08712e-15	5.44432e-15	Psmb4			ENSMUSG00000005779	1011.44	-2.1076	0.429029	-4.91249	8.9926e-07	3.30254e-06	Psmb4
ENSMUSG00000005802	101.247	-2.62261	0.426108	-6.15481	7.51696e-10	2.43607e-09	Slc30a4			ENSMUSG00000005802	125.954	-3.31294	0.583967	-5.67316	1.40185e-08	9.81352e-08	Slc30a4
ENSMUSG00000005803	3.28745	-0.697549	1.9246	-0.362438	0.717025	0.765522	Sqor			ENSMUSG00000005803	4.07047	-1.18473	1.93194	-0.613232	0.539723	0.574196	Sqor
ENSMUSG00000005804	23.2578	-2.0731	0.688448	-3.01127	0.00260158	0.00450713	Bloc1s6			ENSMUSG00000005804	27.3667	-2.86754	0.743541	-3.8566	0.000114973	0.000240263	Bloc1s6
ENSMUSG00000005813	301.608	-1.73986	0.248512	-7.00111	2.5395e-12	9.92712e-12	Metap1			ENSMUSG00000005813	363.821	-2.37673	0.472048	-5.03494	4.7799e-07	1.91378e-06	Metap1
ENSMUSG00000005823	375.888	-1.86599	0.212771	-8.76996	1.78737e-18	1.11323e-17	Gpr108			ENSMUSG00000005823	461.609	-2.5454	0.467235	-5.44779	5.09997e-08	2.88343e-07	Gpr108
ENSMUSG00000005836	10.8491	-3.34411	1.29481	-2.58271	0.00980289	0.0155878	Gata6			ENSMUSG00000005836	16.7763	-4.08127	1.34262	-3.03979	0.00236746	0.00380514	Gata6
ENSMUSG00000005846	10256.5	-0.917408	0.118001	-7.77458	7.56987e-15	3.58629e-14	Rsl1d1			ENSMUSG00000005846	11922.9	-1.58149	0.399725	-3.95644	7.60753e-05	0.000165642	Rsl1d1
ENSMUSG00000005864	52.5067	-0.460864	0.445362	-1.03481	0.300758	0.359829	Cnga2			ENSMUSG00000005864	60.6863	-1.00222	0.60293	-1.66225	0.0964624	0.116547	Cnga2
ENSMUSG00000005871	5844.04	-1.64356	0.16845	-9.75699	1.72194e-22	1.46785e-21	Apc			ENSMUSG00000005871	7236.12	-2.38988	0.455968	-5.24133	1.59421e-07	7.60025e-07	Apc
ENSMUSG00000005873	701.975	-0.777685	0.204966	-3.79421	0.000148112	0.000300806	Reep5			ENSMUSG00000005873	844.107	-1.58935	0.46184	-3.44134	0.000578835	0.00104566	Reep5
ENSMUSG00000005881	244.751	-0.134129	0.267051	-0.50226	0.615485	0.672917	Ergic3			ENSMUSG00000005881	287.816	-0.777073	0.518716	-1.49807	0.134115	0.15827	Ergic3
ENSMUSG00000005882	863.151	-1.63148	0.143985	-11.3309	9.22395e-30	1.36583e-28	Uqcc1			ENSMUSG00000005882	1058.01	-2.32236	0.447303	-5.19192	2.08139e-07	9.49597e-07	Uqcc1
ENSMUSG00000005886	3870.34	-2.13925	0.145768	-14.6757	9.22136e-49	5.47573e-47	Ncoa2			ENSMUSG00000005886	4804.31	-2.88343	0.43644	-6.60671	3.92963e-11	7.6787e-10	Ncoa2
ENSMUSG00000005892	7.27344	-3.68824	1.46249	-2.52188	0.0116728	0.0183341	Trh			ENSMUSG00000005892	9.42157	-4.79821	1.48715	-3.22644	0.00125339	0.00212022	Trh
ENSMUSG00000005893	340.526	-1.56756	0.171235	-9.15439	5.46651e-20	3.83733e-19	Nr2c2			ENSMUSG00000005893	408.55	-2.27436	0.425318	-5.34744	8.92052e-08	4.6414e-07	Nr2c2
ENSMUSG00000005897	259.542	-2.98712	0.29691	-10.0607	8.24206e-24	7.82435e-23	Nr2c1			ENSMUSG00000005897	330.46	-3.57737	0.544042	-6.57554	4.84778e-11	9.08946e-10	Nr2c1
ENSMUSG00000005899	860.703	-1.36303	0.194852	-6.99521	2.64866e-12	1.03307e-11	Smpd4			ENSMUSG00000005899	1070.57	-2.09691	0.482721	-4.34393	1.39954e-05	3.63479e-05	Smpd4
ENSMUSG00000005907	1145.87	-2.23803	0.199904	-11.1955	4.29027e-29	6.05494e-28	Pex1			ENSMUSG00000005907	1442.02	-3.02473	0.462418	-6.54112	6.10592e-11	1.09632e-09	Pex1
ENSMUSG00000005917	187.615	-2.86749	0.388689	-7.37735	1.6147e-13	6.92617e-13	Otx1			ENSMUSG00000005917	246.435	-3.57233	0.602584	-5.92836	3.05983e-09	2.76547e-08	Otx1
ENSMUSG00000005936	578.06	-2.18068	0.21829	-9.98984	1.68861e-23	1.55402e-22	Kctd20			ENSMUSG00000005936	740.628	-2.89866	0.503828	-5.75328	8.75299e-09	6.65681e-08	Kctd20
ENSMUSG00000005947	9.09029	-1.64888	1.07149	-1.53886	0.123838	0.1608	Itgae			ENSMUSG00000005947	10.6189	-2.54899	1.09622	-2.32526	0.0200581	0.0271607	Itgae
ENSMUSG00000005949	351.586	-2.08868	0.228134	-9.15553	5.4093e-20	3.7987e-19	Ctns			ENSMUSG00000005949	445.536	-2.84639	0.49066	-5.80115	6.58619e-09	5.24215e-08	Ctns
ENSMUSG00000005951	4.65338	-6.42775	2.35843	-2.72544	0.00642156	0.0104852	Shpk			ENSMUSG00000005951	5.14699	-6.9584	2.34389	-2.96874	0.00299023	0.00471781	Shpk
ENSMUSG00000005968	68.0404	-3.52854	0.578048	-6.10423	1.03298e-09	3.31137e-09	Tuft1			ENSMUSG00000005968	87.5044	-4.26961	0.712563	-5.9919	2.07403e-09	2.01917e-08	Tuft1
ENSMUSG00000005981	952.93	-1.58696	0.169854	-9.34309	9.35653e-21	6.98658e-20	Trap1			ENSMUSG00000005981	1139.74	-2.29851	0.416697	-5.51603	3.46743e-08	2.08781e-07	Trap1
ENSMUSG00000005982	530.563	-1.14677	0.16503	-6.94887	3.68232e-12	1.42037e-11	Naa60			ENSMUSG00000005982	642.877	-1.86409	0.453771	-4.108	3.99096e-05	9.28079e-05	Naa60
ENSMUSG00000005983	9.92899	-2.71577	1.13928	-2.38376	0.0171367	0.0261218	1700037C18Rik			ENSMUSG00000005983	12.8029	-3.422	1.18616	-2.88494	0.00391482	0.00604176	1700037C18Rik
ENSMUSG00000005986	12.2632	-3.5985	1.04442	-3.44545	0.000570112	0.0010835	Ankrd13d			ENSMUSG00000005986	14.062	-4.5287	1.0627	-4.26151	2.03054e-05	5.07231e-05	Ankrd13d
ENSMUSG00000006005	4205.67	-2.10911	0.197957	-10.6544	1.66283e-26	1.93531e-25	Tpr			ENSMUSG00000006005	5228.95	-2.8894	0.45176	-6.39587	1.59632e-10	2.44816e-09	Tpr
ENSMUSG00000006010	295.043	-0.832045	0.231096	-3.60043	0.000317697	0.00062151	Odr4			ENSMUSG00000006010	345.979	-1.54507	0.451748	-3.42021	0.000625736	0.00112312	Odr4
ENSMUSG00000006014	131.471	-1.25711	0.319567	-3.93378	8.36214e-05	0.000174666	Prg4			ENSMUSG00000006014	160.155	-2.00189	0.518103	-3.86388	0.000111599	0.000233878	Prg4
ENSMUSG00000006019	184.223	-1.86206	0.328496	-5.66844	1.44102e-08	4.20552e-08	Dhx34			ENSMUSG00000006019	239.118	-2.78678	0.541974	-5.14191	2.71958e-07	1.18752e-06	Dhx34
ENSMUSG00000006021	27.0322	-1.80393	0.688096	-2.62163	0.00875104	0.0139969	Kptn			ENSMUSG00000006021	33.0268	-2.26897	0.805581	-2.81657	0.00485395	0.00736332	Kptn
ENSMUSG00000006024	353.686	-1.10783	0.217053	-5.10398	3.32592e-07	8.66237e-07	Napa			ENSMUSG00000006024	419.008	-1.81252	0.445821	-4.06558	4.79138e-05	0.000109455	Napa
ENSMUSG00000006050	236.299	-0.521431	0.241873	-2.1558	0.031099	0.0452665	Sra1			ENSMUSG00000006050	260.473	-1.18991	0.387974	-3.06698	0.00216232	0.00350518	Sra1
ENSMUSG00000006057	33.8435	0.203627	0.485498	0.419418	0.674911	0.727635	Atp5g1			ENSMUSG00000006057	36.5371	-0.398037	0.606967	-0.655781	0.511965	0.546945	Atp5g1
ENSMUSG00000006058	141.813	-1.71152	0.386914	-4.42351	9.71093e-06	2.21931e-05	Snf8			ENSMUSG00000006058	168.451	-2.41889	0.526979	-4.59012	4.43e-06	1.31725e-05	Snf8
ENSMUSG00000006095	492.361	-0.826053	0.186008	-4.44097	8.95563e-06	2.05288e-05	Tbcb			ENSMUSG00000006095	561.53	-1.47452	0.400419	-3.68244	0.000231016	0.000451667	Tbcb
ENSMUSG00000006127	394.119	-2.11081	0.253112	-8.33941	7.46627e-17	4.06823e-16	Inpp5k			ENSMUSG00000006127	493.878	-2.88453	0.485406	-5.9425	2.80706e-09	2.58614e-08	Inpp5k
ENSMUSG00000006134	849.571	-2.33026	0.233109	-9.99643	1.57984e-23	1.45699e-22	Crkl			ENSMUSG00000006134	1082.24	-3.20984	0.471518	-6.80746	9.93398e-12	2.42577e-10	Crkl
ENSMUSG00000006143	88.7499	-0.128347	0.375725	-0.341598	0.732653	0.778874	Upk3bl			ENSMUSG00000006143	104.418	-0.995063	0.560636	-1.77488	0.0759172	0.0931752	Upk3bl
ENSMUSG00000006154	15.3614	-4.55747	1.0333	-4.41059	1.03089e-05	2.34982e-05	Eps8l1			ENSMUSG00000006154	20.2199	-5.63114	1.11288	-5.05995	4.1937e-07	1.7119e-06	Eps8l1
ENSMUSG00000006169	2285.55	-2.64038	0.15042	-17.5534	5.60657e-69	1.41854e-66	Clint1			ENSMUSG00000006169	2926.56	-3.4031	0.462812	-7.3531	1.93667e-13	9.19058e-12	Clint1
ENSMUSG00000006191	429.006	-1.19167	0.210022	-5.67402	1.39488e-08	4.07835e-08	Cdkal1			ENSMUSG00000006191	521.762	-1.95271	0.464364	-4.20513	2.60936e-05	6.34186e-05	Cdkal1
ENSMUSG00000006205	396.31	-0.748648	0.257365	-2.9089	0.00362704	0.00615243	Htra1			ENSMUSG00000006205	462.505	-1.46856	0.464436	-3.16204	0.00156671	0.00260025	Htra1
ENSMUSG00000006215	91.1811	-2.66071	0.478335	-5.56244	2.66026e-08	7.5726e-08	Zbtb17			ENSMUSG00000006215	128.373	-3.54765	0.683493	-5.19047	2.09759e-07	9.55254e-07	Zbtb17
ENSMUSG00000006262	1475.03	-2.07897	0.403848	-5.1479	2.63413e-07	6.91632e-07	Mob1b			ENSMUSG00000006262	1746.64	-2.71804	0.479229	-5.67169	1.41392e-08	9.88114e-08	Mob1b
ENSMUSG00000006269	3.44076	-5.99698	2.72151	-2.20355	0.0275563	0.0405426	Atp6v1b1			ENSMUSG00000006269	3.76193	-6.52271	2.69896	-2.41675	0.0156599	0.0216429	Atp6v1b1
ENSMUSG00000006273	1581.35	-1.88088	0.183092	-10.2729	9.33763e-25	9.45571e-24	Atp6v1b2			ENSMUSG00000006273	2013.69	-2.61108	0.489482	-5.33438	9.58709e-08	4.94696e-07	Atp6v1b2
ENSMUSG00000006276	3828.26	-1.69873	0.138816	-12.2373	1.96491e-34	4.04522e-33	Eps15l1			ENSMUSG00000006276	4767.48	-2.43633	0.454224	-5.36372	8.15274e-08	4.30267e-07	Eps15l1
ENSMUSG00000006281	142.722	-1.60354	0.262005	-6.12025	9.34313e-10	3.00391e-09	Tep1			ENSMUSG00000006281	171.551	-2.24675	0.47978	-4.68287	2.82879e-06	8.86345e-06	Tep1
ENSMUSG00000006288	112.037	-1.62336	0.424384	-3.82521	0.000130658	0.00026685	Ttc5			ENSMUSG00000006288	129.503	-2.3185	0.529221	-4.38098	1.18149e-05	3.13132e-05	Ttc5
ENSMUSG00000006289	4.62859	-6.42135	1.9166	-3.35038	0.000806997	0.00150487	Osgep			ENSMUSG00000006289	5.00735	-6.93503	1.93216	-3.58926	0.000331623	0.000627734	Osgep
ENSMUSG00000006299	204.705	-3.36171	0.322984	-10.4083	2.27286e-25	2.42096e-24	Aamp			ENSMUSG00000006299	264.322	-4.09198	0.545611	-7.49981	6.39109e-14	3.64147e-12	Aamp
ENSMUSG00000006301	1336.05	-1.65816	0.181556	-9.13305	6.65934e-20	4.64663e-19	Tmbim1			ENSMUSG00000006301	1708.69	-2.42147	0.494847	-4.89337	9.91262e-07	3.5932e-06	Tmbim1
ENSMUSG00000006304	1402.28	-0.670658	0.158322	-4.23604	2.27497e-05	5.02804e-05	Arpc2			ENSMUSG00000006304	1663.5	-1.32526	0.455882	-2.90703	0.00364877	0.00567192	Arpc2
ENSMUSG00000006307	3017.04	-1.59163	0.202875	-7.8454	4.31569e-15	2.08073e-14	Kmt2b			ENSMUSG00000006307	3910.2	-2.41002	0.510166	-4.72398	2.31269e-06	7.45736e-06	Kmt2b
ENSMUSG00000006310	142.73	-0.333016	0.265353	-1.25499	0.209481	0.259371	Zbtb32			ENSMUSG00000006310	159.563	-0.94054	0.448719	-2.09606	0.0360772	0.0468487	Zbtb32
ENSMUSG00000006313	23.374	-1.51703	0.76998	-1.97022	0.048813	0.068426	Upk1a			ENSMUSG00000006313	27.6447	-2.12297	0.843468	-2.51696	0.0118374	0.0167169	Upk1a
ENSMUSG00000006315	192.86	-0.826453	0.240862	-3.43123	0.00060086	0.00113871	Tmem147			ENSMUSG00000006315	222.408	-1.53112	0.432897	-3.5369	0.000404849	0.000755301	Tmem147
ENSMUSG00000006333	760.602	-0.675042	0.186383	-3.62181	0.000292555	0.000574642	Rps9			ENSMUSG00000006333	844.921	-1.29669	0.368138	-3.52229	0.000427832	0.000793554	Rps9
ENSMUSG00000006335	647.518	-2.18505	0.220714	-9.8999	4.16682e-23	3.72475e-22	Tfpt			ENSMUSG00000006335	813.915	-2.85598	0.491517	-5.81055	6.22685e-09	4.99518e-08	Tfpt
ENSMUSG00000006344	3.2029	-2.55823	2.07005	-1.23583	0.216522	0.267103	Ggt5			ENSMUSG00000006344	4.22134	-2.9991	2.03199	-1.47594	0.13996	0.164638	Ggt5
ENSMUSG00000006345	233.028	-1.15813	0.259862	-4.45671	8.32254e-06	1.91556e-05	Ggt1			ENSMUSG00000006345	282.944	-1.87376	0.492997	-3.80074	0.000144263	0.000295432	Ggt1
ENSMUSG00000006356	135.794	-2.37974	0.391089	-6.08489	1.16568e-09	3.72174e-09	Crip2			ENSMUSG00000006356	165.175	-2.94412	0.564077	-5.21937	1.79536e-07	8.4008e-07	Crip2
ENSMUSG00000006362	548.244	-1.41593	0.260846	-5.42824	5.6911e-08	1.57357e-07	Cbfa2t3			ENSMUSG00000006362	688.451	-2.15579	0.518075	-4.16116	3.16636e-05	7.53745e-05	Cbfa2t3
ENSMUSG00000006369	16.5209	-2.63994	1.04967	-2.51501	0.011903	0.018663	Fbln1			ENSMUSG00000006369	21.3546	-3.07687	1.13213	-2.71777	0.00657231	0.00974582	Fbln1
ENSMUSG00000006373	369.854	-1.09734	0.264563	-4.14776	3.35749e-05	7.315e-05	Pgrmc1			ENSMUSG00000006373	436.691	-1.69352	0.482959	-3.50656	0.000453947	0.000838107	Pgrmc1
ENSMUSG00000006378	341.665	-2.23442	0.264655	-8.44278	3.09891e-17	1.74389e-16	Gcat			ENSMUSG00000006378	422.243	-2.99378	0.475233	-6.29962	2.9838e-10	4.05973e-09	Gcat
ENSMUSG00000006386	261.735	-1.39888	0.254463	-5.49738	3.85482e-08	1.08108e-07	Tek			ENSMUSG00000006386	313.405	-2.02052	0.478954	-4.21861	2.45812e-05	6.0133e-05	Tek
ENSMUSG00000006390	1191.55	-1.41876	0.150249	-9.4427	3.63286e-21	2.80879e-20	Elovl1			ENSMUSG00000006390	1465.17	-2.12431	0.457598	-4.6423	3.44556e-06	1.05592e-05	Elovl1
ENSMUSG00000006392	689.742	-1.10756	0.168382	-6.57764	4.77967e-11	1.69119e-10	Med8			ENSMUSG00000006392	796.066	-1.81251	0.382933	-4.73322	2.20982e-06	7.16108e-06	Med8
ENSMUSG00000006395	5.64972	-5.73355	2.14843	-2.66872	0.00761415	0.0122833	Hyi			ENSMUSG00000006395	6.1157	-6.2445	2.14798	-2.90715	0.00364738	0.00567077	Hyi
ENSMUSG00000006398	772.854	-4.57412	0.225475	-20.2866	1.68915e-91	1.28214e-88	Cdc20			ENSMUSG00000006398	959.543	-5.29622	0.440056	-12.0353	2.31686e-33	4.07907e-29	Cdc20
ENSMUSG00000006403	97.412	-2.35987	0.338571	-6.9701	3.16712e-12	1.22761e-11	Adamts4			ENSMUSG00000006403	117.428	-3.13098	0.479344	-6.5318	6.49818e-11	1.15213e-09	Adamts4
ENSMUSG00000006412	344.976	-0.227946	0.231271	-0.985624	0.324318	0.384721	Pfdn2			ENSMUSG00000006412	380.355	-0.968169	0.396834	-2.43973	0.0146981	0.0204275	Pfdn2
ENSMUSG00000006418	5916.26	-1.3671	0.144018	-9.49256	2.25421e-21	1.7719e-20	Rnf114			ENSMUSG00000006418	7233.14	-2.13903	0.437967	-4.88399	1.03962e-06	3.74154e-06	Rnf114
ENSMUSG00000006423	214.652	-0.308807	0.290759	-1.06207	0.288203	0.346423	C330007P06Rik			ENSMUSG00000006423	239.144	-1.115	0.43439	-2.56682	0.0102635	0.0146766	C330007P06Rik
ENSMUSG00000006435	12.6997	-0.901841	0.95107	-0.948239	0.343008	0.404446	Neurl1a			ENSMUSG00000006435	15.2673	-2.00849	0.994304	-2.01999	0.0433841	0.0555433	Neurl1a
ENSMUSG00000006442	649.716	-1.0816	0.208161	-5.196	2.03624e-07	5.39434e-07	Srm			ENSMUSG00000006442	777.487	-1.69386	0.471108	-3.59548	0.000323791	0.000614628	Srm
ENSMUSG00000006445	12.3677	-7.83418	1.64488	-4.76278	1.90947e-06	4.67688e-06	Epha2			ENSMUSG00000006445	18.0636	-8.76066	1.68084	-5.21208	1.86732e-07	8.66982e-07	Epha2
ENSMUSG00000006456	605.352	-2.36538	0.210533	-11.2352	2.73804e-29	3.90209e-28	Rbm14			ENSMUSG00000006456	762.232	-3.18281	0.457807	-6.95229	3.594e-12	1.05284e-10	Rbm14
ENSMUSG00000006457	835.902	-1.73918	0.177098	-9.82045	9.19345e-23	8.01294e-22	Actn3			ENSMUSG00000006457	1009.81	-2.38442	0.442084	-5.39358	6.90686e-08	3.73701e-07	Actn3
ENSMUSG00000006463	1139.45	-2.25779	0.169946	-13.2853	2.81594e-40	8.87378e-39	Zdhhc24			ENSMUSG00000006463	1434.23	-2.99847	0.459975	-6.51877	7.08883e-11	1.23938e-09	Zdhhc24
ENSMUSG00000006464	4.32922	-4.30965	1.82128	-2.36628	0.0179677	0.0273027	Bbs1			ENSMUSG00000006464	5.56078	-5.30884	1.84308	-2.88041	0.00397158	0.00612292	Bbs1
ENSMUSG00000006471	217.694	-1.50712	0.252285	-5.97386	2.31701e-09	7.22843e-09	Ndor1			ENSMUSG00000006471	262.981	-2.26348	0.46164	-4.90313	9.43202e-07	3.44023e-06	Ndor1
ENSMUSG00000006476	3.87426	-6.16508	2.23948	-2.75291	0.00590687	0.00970196	Nsmf			ENSMUSG00000006476	5.72885	-7.106	2.17272	-3.27055	0.00107338	0.00183939	Nsmf
ENSMUSG00000006494	338.009	-1.67959	0.221359	-7.58765	3.25765e-14	1.47375e-13	Pdk1			ENSMUSG00000006494	422.128	-2.4104	0.487738	-4.94199	7.73274e-07	2.89419e-06	Pdk1
ENSMUSG00000006498	5314.36	-1.4456	0.130943	-11.0399	2.45423e-28	3.29331e-27	Ptbp1			ENSMUSG00000006498	6463.5	-2.15641	0.435349	-4.9533	7.29666e-07	2.75321e-06	Ptbp1
ENSMUSG00000006517	69.6131	-1.13164	0.498714	-2.26911	0.0232615	0.0347183	Mvd			ENSMUSG00000006517	89.4342	-1.99552	0.666918	-2.99215	0.00277024	0.00440192	Mvd
ENSMUSG00000006522	7.14353	1.85642	1.37869	1.34651	0.178138	0.224027	Itih3			ENSMUSG00000006522	8.14557	0.923301	1.48837	0.620346	0.53503	0.569616	Itih3
ENSMUSG00000006526	65.2021	-1.53676	0.405537	-3.78944	0.000150986	0.000306359	Stimate			ENSMUSG00000006526	79.1758	-2.32519	0.554236	-4.19531	2.72494e-05	6.59364e-05	Stimate
ENSMUSG00000006527	13840.4	-1.30092	0.144988	-8.97264	2.89497e-19	1.91731e-18	Sfmbt1			ENSMUSG00000006527	16921.4	-2.04056	0.446922	-4.56581	4.9757e-06	1.45979e-05	Sfmbt1
ENSMUSG00000006538	8.88879	-7.36854	1.63321	-4.51169	6.43126e-06	1.49683e-05	Ihh			ENSMUSG00000006538	11.0866	-8.08246	1.65948	-4.87048	1.11326e-06	3.96872e-06	Ihh
ENSMUSG00000006567	4.79969	-4.76616	1.98996	-2.39511	0.0166155	0.0253983	Atp7b			ENSMUSG00000006567	6.95665	-5.60755	1.93929	-2.89155	0.00383346	0.00593075	Atp7b
ENSMUSG00000006575	7.7353	-2.11733	1.58675	-1.33438	0.182078	0.228427	Rundc3a			ENSMUSG00000006575	10.4275	-2.5889	1.6019	-1.61614	0.106063	0.127195	Rundc3a
ENSMUSG00000006576	78.379	-1.57962	0.461172	-3.42522	0.000614305	0.00116268	Slc4a3			ENSMUSG00000006576	89.2912	-2.35483	0.530907	-4.4355	9.186e-06	2.51015e-05	Slc4a3
ENSMUSG00000006585	1761.35	-1.64585	0.22005	-7.47944	7.46408e-14	3.28728e-13	Cdt1			ENSMUSG00000006585	2304.61	-2.46624	0.524133	-4.70538	2.53398e-06	8.05585e-06	Cdt1
ENSMUSG00000006586	2929.14	-0.790308	0.173932	-4.54376	5.52596e-06	1.29632e-05	Runx1t1			ENSMUSG00000006586	3473.02	-1.53679	0.440812	-3.48626	0.00048982	0.000897656	Runx1t1
ENSMUSG00000006587	451.797	-1.79754	0.238155	-7.5478	4.42686e-14	1.98317e-13	Snai3			ENSMUSG00000006587	548.118	-2.57872	0.445499	-5.78838	7.10697e-09	5.57351e-08	Snai3
ENSMUSG00000006589	32.6703	-0.314679	0.617875	-0.509292	0.610548	0.668184	Aprt			ENSMUSG00000006589	42.8433	-1.13991	0.792455	-1.43846	0.150305	0.175879	Aprt
ENSMUSG00000006599	1309.9	-0.701222	0.129707	-5.40619	6.43779e-08	1.77301e-07	Gtf2h1			ENSMUSG00000006599	1557.63	-1.42567	0.44112	-3.23194	0.00122953	0.00208326	Gtf2h1
ENSMUSG00000006611	2.19658	-5.35308	2.74395	-1.95087	0.0510728	0.0712733	Hfe			ENSMUSG00000006611	2.767	-6.07637	2.66987	-2.27591	0.0228516	0.0306721	Hfe
ENSMUSG00000006641	95.7766	-2.68201	0.486838	-5.50904	3.60796e-08	1.01561e-07	Slc5a6			ENSMUSG00000006641	127.09	-3.71985	0.630826	-5.8968	3.70617e-09	3.23826e-08	Slc5a6
ENSMUSG00000006673	1694.42	-1.96423	0.185395	-10.5948	3.14922e-26	3.5817e-25	Qrich1			ENSMUSG00000006673	2140.33	-2.69307	0.479083	-5.62131	1.89516e-08	1.261e-07	Qrich1
ENSMUSG00000006676	8903.39	-2.96713	0.207942	-14.269	3.41302e-46	1.66437e-44	Usp19			ENSMUSG00000006676	11911.4	-3.84357	0.505237	-7.60745	2.79554e-14	1.83651e-12	Usp19
ENSMUSG00000006678	2439.47	-1.36349	0.125628	-10.8534	1.9209e-27	2.40568e-26	Pola1			ENSMUSG00000006678	2880.43	-2.02497	0.403503	-5.01847	5.20853e-07	2.06117e-06	Pola1
ENSMUSG00000006699	2522.85	-0.89954	0.135464	-6.64045	3.12727e-11	1.1236e-10	Cdc42			ENSMUSG00000006699	2997.49	-1.5518	0.439849	-3.52802	0.000418673	0.000778534	Cdc42
ENSMUSG00000006705	99.8716	-3.03839	0.534631	-5.68315	1.32233e-08	3.87727e-08	Pknox1			ENSMUSG00000006705	127.826	-3.55069	0.702755	-5.05253	4.36005e-07	1.7667e-06	Pknox1
ENSMUSG00000006711	8.19225	-1.97416	1.21651	-1.62281	0.10463	0.137672	D130043K22Rik			ENSMUSG00000006711	10.0464	-2.47936	1.26685	-1.9571	0.0503353	0.0636457	D130043K22Rik
ENSMUSG00000006715	528.571	-2.53086	0.187458	-13.5009	1.54384e-41	5.37971e-40	Gmnn			ENSMUSG00000006715	660.487	-3.25826	0.453554	-7.18383	6.77832e-13	2.65198e-11	Gmnn
ENSMUSG00000006717	607.75	-0.285428	0.221813	-1.28679	0.198166	0.246585	Acot13			ENSMUSG00000006717	669.727	-0.963531	0.398344	-2.41884	0.01557	0.0215328	Acot13
ENSMUSG00000006720	508.133	-1.9892	0.199642	-9.96385	2.19399e-23	2.00537e-22	Zfp184			ENSMUSG00000006720	636.769	-2.79543	0.45937	-6.08536	1.1623e-09	1.25134e-08	Zfp184
ENSMUSG00000006728	87.1985	-1.63859	0.328964	-4.98107	6.32335e-07	1.61087e-06	Cdk4			ENSMUSG00000006728	107.099	-2.35423	0.527524	-4.46279	8.09008e-06	2.24482e-05	Cdk4
ENSMUSG00000006732	82.3399	-0.513645	0.335707	-1.53004	0.126007	0.163314	Mettl1			ENSMUSG00000006732	93.1957	-1.1138	0.500229	-2.22658	0.0259752	0.0346165	Mettl1
ENSMUSG00000006736	214.512	-1.76275	0.298538	-5.90461	3.53478e-09	1.08721e-08	Tspan31			ENSMUSG00000006736	261.345	-2.51757	0.48797	-5.15927	2.47915e-07	1.10083e-06	Tspan31
ENSMUSG00000006740	951.224	-2.61581	0.225002	-11.6257	3.0496e-31	4.99906e-30	Kif5b			ENSMUSG00000006740	1184	-3.41256	0.448293	-7.61236	2.69141e-14	1.78811e-12	Kif5b
ENSMUSG00000006763	35.8831	-3.27596	0.696709	-4.70204	2.5757e-06	6.22805e-06	Saal1			ENSMUSG00000006763	44.6219	-4.01239	0.788859	-5.08632	3.65079e-07	1.52783e-06	Saal1
ENSMUSG00000006764	151.118	-1.63998	0.344573	-4.75946	1.94115e-06	4.75162e-06	Tph2			ENSMUSG00000006764	184.972	-2.48752	0.510447	-4.87321	1.09799e-06	3.92326e-06	Tph2
ENSMUSG00000006782	26.3226	-1.42804	0.825231	-1.73048	0.0835454	0.111757	Cnp			ENSMUSG00000006782	32.7871	-2.16999	0.915911	-2.36922	0.0178257	0.0243664	Cnp
ENSMUSG00000006800	1456.42	-1.72821	0.172723	-10.0056	1.43974e-23	1.3313e-22	Sulf2			ENSMUSG00000006800	1809.93	-2.47027	0.459655	-5.37419	7.6929e-08	4.09312e-07	Sulf2
ENSMUSG00000006818	191.698	-2.10798	0.345938	-6.09351	1.10461e-09	3.53385e-09	Sod2			ENSMUSG00000006818	228.794	-2.78905	0.49995	-5.57867	2.42365e-08	1.53991e-07	Sod2
ENSMUSG00000006850	345.46	-2.89239	0.256692	-11.268	1.88868e-29	2.72725e-28	Tmco6			ENSMUSG00000006850	439.063	-3.70644	0.481494	-7.6978	1.38425e-14	1.05321e-12	Tmco6
ENSMUSG00000006906	486.901	-0.846787	0.250198	-3.38446	0.000713174	0.00133964	Stambp			ENSMUSG00000006906	582.829	-1.50672	0.493019	-3.05611	0.0022423	0.00362216	Stambp
ENSMUSG00000006920	1092.34	-1.93458	0.190935	-10.1321	3.97915e-24	3.85934e-23	Ezh1			ENSMUSG00000006920	1415.24	-2.72586	0.499403	-5.45824	4.80879e-08	2.74614e-07	Ezh1
ENSMUSG00000006930	11.1903	-6.72016	1.58296	-4.24532	2.18286e-05	4.82996e-05	Hap1			ENSMUSG00000006930	18.4515	-7.81063	1.63559	-4.77541	1.79341e-06	5.96653e-06	Hap1
ENSMUSG00000006931	1.94355	-5.17232	3.07691	-1.68101	0.0927606	0.123121	P3h4			ENSMUSG00000006931	1.46314	-5.19911	3.39539	-1.53122	0.125714	0.148965	P3h4
ENSMUSG00000006932	6581.12	-2.68209	0.160922	-16.667	2.27597e-62	3.23039e-60	Ctnnb1			ENSMUSG00000006932	8376.5	-3.4851	0.448764	-7.766	8.10049e-15	6.80634e-13	Ctnnb1
ENSMUSG00000006941	2684.48	0.211823	0.179204	1.18203	0.237196	0.290247	Eif1b			ENSMUSG00000006941	2906.38	-0.496706	0.392286	-1.26618	0.205447	0.234831	Eif1b
ENSMUSG00000006998	1225.17	-1.32045	0.194677	-6.78275	1.17909e-11	4.37596e-11	Psmd2			ENSMUSG00000006998	1542.54	-2.12549	0.487364	-4.36119	1.29359e-05	3.39417e-05	Psmd2
ENSMUSG00000007021	389.598	-1.40052	0.238404	-5.87457	4.23944e-09	1.29732e-08	Syngr3			ENSMUSG00000007021	472.721	-2.1198	0.471758	-4.49341	7.00925e-06	1.97891e-05	Syngr3
ENSMUSG00000007029	81.0839	-1.32955	0.398763	-3.33419	0.000855486	0.00159019	Vars			ENSMUSG00000007029	100.266	-2.04366	0.582249	-3.50994	0.0004482	0.000828539	Vars
ENSMUSG00000007030	10.5748	-0.752241	1.33375	-0.564005	0.572751	0.632734	Vwa7			ENSMUSG00000007030	13.8872	-1.20555	1.38598	-0.869814	0.384402	0.419811	Vwa7
ENSMUSG00000007033	3.23318	-3.95478	2.3051	-1.71566	0.0862238	0.115073	Hspa1l			ENSMUSG00000007033	4.66782	-4.55181	2.19748	-2.07138	0.0383234	0.0495572	Hspa1l
ENSMUSG00000007034	158.834	-1.48747	0.350506	-4.24379	2.19775e-05	4.86167e-05	Slc44a4			ENSMUSG00000007034	200.933	-2.1877	0.573382	-3.81543	0.000135947	0.000279581	Slc44a4
ENSMUSG00000007035	11.844	-0.102471	1.29121	-0.0793604	0.936746	0.949472	Msh5			ENSMUSG00000007035	13.7474	-1.07365	1.33429	-0.804661	0.421015	0.456794	Msh5
ENSMUSG00000007036	578.914	-1.28658	0.1833	-7.01898	2.23496e-12	8.77202e-12	Abhd16a			ENSMUSG00000007036	706.915	-2.04384	0.45589	-4.48319	7.35368e-06	2.06424e-05	Abhd16a
ENSMUSG00000007038	13.5179	-0.197822	1.09556	-0.180568	0.856707	0.885203	Neu1			ENSMUSG00000007038	15.3892	-0.868832	1.15046	-0.755203	0.450127	0.485835	Neu1
ENSMUSG00000007050	294.213	-0.19875	0.247619	-0.802644	0.422181	0.486433	Lsm2			ENSMUSG00000007050	334.089	-0.868655	0.462731	-1.87724	0.0604856	0.075472	Lsm2
ENSMUSG00000007080	761.414	-1.77949	0.211977	-8.39474	4.66929e-17	2.59029e-16	Pole			ENSMUSG00000007080	960.785	-2.51799	0.491012	-5.12817	2.92573e-07	1.26437e-06	Pole
ENSMUSG00000007207	26.7015	-8.94697	1.36673	-6.54624	5.90036e-11	2.07428e-10	Stx1a			ENSMUSG00000007207	38.2909	-9.84972	1.44658	-6.80898	9.82932e-12	2.40354e-10	Stx1a
ENSMUSG00000007216	33.7309	-6.17437	1.07972	-5.71852	1.07459e-08	3.17968e-08	Zfp775			ENSMUSG00000007216	35.5259	-6.53996	1.08454	-6.03019	1.63763e-09	1.65893e-08	Zfp775
ENSMUSG00000007338	81.278	-1.53483	0.455964	-3.36613	0.000762307	0.00142778	Mrpl49			ENSMUSG00000007338	97.17	-2.34178	0.574948	-4.07302	4.64072e-05	0.000106358	Mrpl49
ENSMUSG00000007379	12.1473	-1.21553	0.946285	-1.28453	0.198957	0.247499	Dennd2c			ENSMUSG00000007379	12.6092	-1.66933	0.970057	-1.72086	0.0852764	0.103944	Dennd2c
ENSMUSG00000007411	128.758	-1.55458	0.43957	-3.53658	0.000405337	0.00078426	Mark3			ENSMUSG00000007411	166.332	-2.33349	0.632196	-3.69109	0.000223295	0.000438031	Mark3
ENSMUSG00000007415	164.816	-1.85342	0.28762	-6.44398	1.16381e-10	4.00745e-10	Gatad1			ENSMUSG00000007415	201.939	-2.52967	0.500514	-5.05414	4.32331e-07	1.75383e-06	Gatad1
ENSMUSG00000007440	46.4726	-1.88718	0.697871	-2.70419	0.00684709	0.01113	Pcdha11			ENSMUSG00000007440	69.2276	-2.98083	0.850435	-3.50506	0.000456505	0.000841771	Pcdha11
ENSMUSG00000007457	71.2865	-0.98808	0.498279	-1.98299	0.0473689	0.0666478	2310003L06Rik			ENSMUSG00000007457	84.1275	-1.59953	0.632189	-2.53014	0.0114016	0.0161533	2310003L06Rik
ENSMUSG00000007458	373.272	-1.21443	0.199426	-6.08963	1.1317e-09	3.61855e-09	M6pr			ENSMUSG00000007458	458.683	-1.98462	0.471239	-4.21149	2.53695e-05	6.18924e-05	M6pr
ENSMUSG00000007476	1677.97	-1.51993	0.225755	-6.73265	1.66603e-11	6.10785e-11	Lrrc8a			ENSMUSG00000007476	2088.82	-2.3651	0.473618	-4.99369	5.92355e-07	2.30373e-06	Lrrc8a
ENSMUSG00000007564	1144.85	-2.92788	0.195895	-14.9462	1.6491e-50	1.10013e-48	Ppp2r1a			ENSMUSG00000007564	1500.42	-3.67122	0.502459	-7.30651	2.74169e-13	1.22203e-11	Ppp2r1a
ENSMUSG00000007570	243.523	-2.08067	0.237787	-8.75016	2.13049e-18	1.31941e-17	Fance			ENSMUSG00000007570	309.81	-2.78194	0.509998	-5.45481	4.90252e-08	2.78758e-07	Fance
ENSMUSG00000007589	700.694	-1.0096	0.181727	-5.5556	2.76658e-08	7.86372e-08	Tinf2			ENSMUSG00000007589	845.51	-1.73551	0.457711	-3.79171	0.000149612	0.00030514	Tinf2
ENSMUSG00000007603	368.026	-2.22683	0.225725	-9.86526	5.88811e-23	5.20479e-22	Dus3l			ENSMUSG00000007603	443.343	-2.82089	0.456051	-6.18547	6.19169e-10	7.40563e-09	Dus3l
ENSMUSG00000007610	37.1925	-2.43369	0.699042	-3.48146	0.000498683	0.000954111	Gtpbp3			ENSMUSG00000007610	46.6791	-3.26242	0.790505	-4.127	3.67523e-05	8.6034e-05	Gtpbp3
ENSMUSG00000007613	508.925	-1.85709	0.270889	-6.85555	7.10364e-12	2.68373e-11	Tgfbr1			ENSMUSG00000007613	628.02	-2.56776	0.495774	-5.1793	2.2272e-07	1.00673e-06	Tgfbr1
ENSMUSG00000007617	490.735	-2.45633	0.218468	-11.2434	2.49495e-29	3.5673e-28	Homer1			ENSMUSG00000007617	592.383	-3.16835	0.423062	-7.48909	6.93509e-14	3.88851e-12	Homer1
ENSMUSG00000007646	678.55	-1.14888	0.153347	-7.492	6.78302e-14	2.99868e-13	Rad51c			ENSMUSG00000007646	804.693	-1.86062	0.41988	-4.43131	9.36617e-06	2.55343e-05	Rad51c
ENSMUSG00000007653	11.3147	-1.84023	1.35314	-1.35997	0.173839	0.21903	Gabrb2			ENSMUSG00000007653	12.8234	-2.41841	1.37721	-1.75602	0.0790853	0.0968138	Gabrb2
ENSMUSG00000007656	2411.21	-1.31699	0.15326	-8.5932	8.45795e-18	4.97503e-17	Arpp19			ENSMUSG00000007656	2883.3	-2.05384	0.417966	-4.91389	8.92872e-07	3.28319e-06	Arpp19
ENSMUSG00000007659	1988.17	-1.7477	0.189463	-9.22452	2.84823e-20	2.04711e-19	Bcl2l1			ENSMUSG00000007659	2515.72	-2.51907	0.481468	-5.23206	1.67627e-07	7.91007e-07	Bcl2l1
ENSMUSG00000007670	2683.52	-1.42519	0.16858	-8.45408	2.81305e-17	1.58779e-16	Khsrp			ENSMUSG00000007670	3348.66	-2.17149	0.473353	-4.58747	4.48642e-06	1.33223e-05	Khsrp
ENSMUSG00000007682	10.1338	-0.631929	1.34976	-0.468178	0.639658	0.695506	Dio2			ENSMUSG00000007682	11.7155	-1.78669	1.36223	-1.31159	0.189658	0.218257	Dio2
ENSMUSG00000007721	854.206	-0.804649	0.217504	-3.69946	0.000216058	0.000430931	Ccdc124			ENSMUSG00000007721	955.724	-1.51834	0.372432	-4.07682	4.56554e-05	0.000104772	Ccdc124
ENSMUSG00000007739	817.161	-1.84138	0.310566	-5.92909	3.04622e-09	9.41756e-09	Cct4			ENSMUSG00000007739	982.492	-2.47302	0.508894	-4.8596	1.17624e-06	4.15124e-06	Cct4
ENSMUSG00000007777	803.704	-0.284083	0.169383	-1.67716	0.0935113	0.124052	0610009B22Rik			ENSMUSG00000007777	907.429	-0.970747	0.411059	-2.36158	0.0181973	0.0248262	0610009B22Rik
ENSMUSG00000007783	14.181	-2.73035	0.979376	-2.78785	0.00530592	0.00877184	Cpt1c			ENSMUSG00000007783	16.9533	-3.03753	1.05013	-2.89254	0.00382135	0.00591357	Cpt1c
ENSMUSG00000007812	9875.39	-1.78137	0.122503	-14.5414	6.61937e-48	3.6226e-46	Zfp655			ENSMUSG00000007812	12048.4	-2.51615	0.419498	-5.99801	1.9975e-09	1.95462e-08	Zfp655
ENSMUSG00000007815	1042.21	-1.75515	0.156411	-11.2214	3.20315e-29	4.55009e-28	Rhoa			ENSMUSG00000007815	1266.58	-2.46614	0.429872	-5.73691	9.6419e-09	7.20218e-08	Rhoa
ENSMUSG00000007817	1389.99	-1.39859	0.215216	-6.49857	8.10874e-11	2.82222e-10	Zmiz1			ENSMUSG00000007817	1768.37	-2.21842	0.501497	-4.4236	9.70697e-06	2.6337e-05	Zmiz1
ENSMUSG00000007827	1066.79	-1.92245	0.202345	-9.50087	2.08151e-21	1.64207e-20	Ankrd26			ENSMUSG00000007827	1337.64	-2.71492	0.466121	-5.82449	5.72869e-09	4.65863e-08	Ankrd26
ENSMUSG00000007833	10.8775	-6.68054	1.48861	-4.48777	7.19718e-06	1.66526e-05	Aldh16a1			ENSMUSG00000007833	15.1513	-7.5229	1.53778	-4.89205	9.97904e-07	3.61281e-06	Aldh16a1
ENSMUSG00000007836	405.81	-1.44638	0.25547	-5.66165	1.49922e-08	4.36587e-08	Hnrnpa0			ENSMUSG00000007836	504.969	-2.24119	0.494959	-4.52803	5.95355e-06	1.71271e-05	Hnrnpa0
ENSMUSG00000007837	30.9318	-1.27499	0.821367	-1.55228	0.120596	0.156977	Prrg2			ENSMUSG00000007837	39.7154	-2.02408	0.918754	-2.20307	0.0275895	0.0365962	Prrg2
ENSMUSG00000007850	721.089	-2.07719	0.201755	-10.2956	7.37378e-25	7.52375e-24	Hnrnph1			ENSMUSG00000007850	903.144	-2.71863	0.48773	-5.57404	2.48897e-08	1.57799e-07	Hnrnph1
ENSMUSG00000007867	834.814	-1.26216	0.136928	-9.21767	3.03624e-20	2.17687e-19	Ift43			ENSMUSG00000007867	981.939	-1.94787	0.401339	-4.85342	1.21351e-06	4.26788e-06	Ift43
ENSMUSG00000007872	48.1881	-2.61002	0.911034	-2.8649	0.00417135	0.00702115	Id3			ENSMUSG00000007872	55.8935	-3.62073	1.12258	-3.22536	0.00125816	0.00212808	Id3
ENSMUSG00000007880	10400.7	-1.44987	0.188589	-7.68798	1.49479e-14	6.91837e-14	Arid1a			ENSMUSG00000007880	13212.5	-2.26153	0.489766	-4.61757	3.88257e-06	1.17209e-05	Arid1a
ENSMUSG00000007888	43.1	-0.620925	0.603935	-1.02813	0.303887	0.363101	Crlf1			ENSMUSG00000007888	47.5792	-1.49814	0.652028	-2.29766	0.0215811	0.0290621	Crlf1
ENSMUSG00000007891	222.957	-0.944351	0.265635	-3.55507	0.000377884	0.000733908	Ctsd			ENSMUSG00000007891	269.167	-1.66284	0.498779	-3.33382	0.000856607	0.00149885	Ctsd
ENSMUSG00000007892	174.544	-2.75191	0.403498	-6.82013	9.09572e-12	3.40028e-11	Rplp1			ENSMUSG00000007892	216.355	-3.69456	0.528512	-6.99049	2.73931e-12	8.37296e-11	Rplp1
ENSMUSG00000007908	1190.93	-1.65338	0.153858	-10.7462	6.17634e-27	7.43631e-26	Hmgcll1			ENSMUSG00000007908	1471.99	-2.39738	0.449447	-5.33406	9.60409e-08	4.95167e-07	Hmgcll1
ENSMUSG00000007944	7.82167	-2.99769	1.41763	-2.11458	0.0344659	0.0497277	Ttc9b			ENSMUSG00000007944	9.97703	-3.67099	1.43672	-2.55513	0.0106149	0.0151398	Ttc9b
ENSMUSG00000007987	351.652	-1.14787	0.223752	-5.1301	2.89593e-07	7.57183e-07	Ift22			ENSMUSG00000007987	421.826	-1.84863	0.464428	-3.98044	6.87877e-05	0.000151517	Ift22
ENSMUSG00000007989	1236.02	-2.1272	0.227158	-9.36441	7.6475e-21	5.77216e-20	Fzd3			ENSMUSG00000007989	1517.81	-2.81233	0.466887	-6.02359	1.70588e-09	1.72014e-08	Fzd3
ENSMUSG00000008035	24.0085	-0.953703	0.814654	-1.17068	0.241726	0.295273	Mid1ip1			ENSMUSG00000008035	25.1623	-1.51891	0.845897	-1.79562	0.0725545	0.0893596	Mid1ip1
ENSMUSG00000008036	398.294	-0.302229	0.166429	-1.81597	0.0693756	0.0942976	Ap2s1			ENSMUSG00000008036	458.212	-1.01069	0.436334	-2.31633	0.0205405	0.0277669	Ap2s1
ENSMUSG00000008090	14.2321	-3.98796	1.19349	-3.34143	0.000833482	0.00155127	Fgfrl1			ENSMUSG00000008090	19.7385	-5.20758	1.24264	-4.19075	2.78035e-05	6.71146e-05	Fgfrl1
ENSMUSG00000008129	792.217	-2.20658	0.162124	-13.6105	3.46987e-42	1.2753e-40	4930432K21Rik			ENSMUSG00000008129	992.44	-2.95336	0.45204	-6.53341	6.42895e-11	1.14679e-09	4930432K21Rik
ENSMUSG00000008140	96.0734	-0.648884	0.342485	-1.89463	0.0581408	0.0802009	Emc10			ENSMUSG00000008140	115.619	-1.48432	0.534396	-2.77757	0.00547671	0.00823073	Emc10
ENSMUSG00000008167	50.8829	-0.472915	0.511222	-0.925069	0.35493	0.417039	Fbxw9			ENSMUSG00000008167	63.3016	-1.45116	0.66582	-2.1795	0.0292944	0.038645	Fbxw9
ENSMUSG00000008200	1729.74	-2.51939	0.14365	-17.5384	7.29309e-69	1.74415e-66	Fnbp4			ENSMUSG00000008200	2085.93	-3.21697	0.392069	-8.20511	2.3037e-16	4.0559e-14	Fnbp4
ENSMUSG00000008206	2.8417	-5.70745	2.40791	-2.37029	0.0177742	0.0270251	Cers4			ENSMUSG00000008206	4.88604	-6.84343	2.27299	-3.01076	0.00260596	0.00416112	Cers4
ENSMUSG00000008226	298.672	-1.60839	0.232982	-6.90348	5.07424e-12	1.93419e-11	Scrn3			ENSMUSG00000008226	372.999	-2.25917	0.507268	-4.4536	8.44408e-06	2.33093e-05	Scrn3
ENSMUSG00000008301	411.497	-1.24134	0.263197	-4.71638	2.40083e-06	5.82215e-06	Phax			ENSMUSG00000008301	482.987	-1.95834	0.449554	-4.35619	1.32344e-05	3.46064e-05	Phax
ENSMUSG00000008305	210.755	-0.728567	0.310453	-2.34679	0.0189361	0.0286619	Tle1			ENSMUSG00000008305	258.531	-1.5805	0.531126	-2.97575	0.00292274	0.00462003	Tle1
ENSMUSG00000008307	17.8872	-0.399802	1.09469	-0.36522	0.714948	0.763585	1700109H08Rik			ENSMUSG00000008307	22.3529	-1.01842	1.16706	-0.87264	0.38286	0.418257	1700109H08Rik
ENSMUSG00000008318	27.2084	-4.86435	0.95768	-5.0793	3.78824e-07	9.8313e-07	Relt			ENSMUSG00000008318	33.7896	-5.65051	1.0159	-5.56207	2.66586e-08	1.67267e-07	Relt
ENSMUSG00000008333	1366.4	-0.771664	0.141591	-5.44993	5.03885e-08	1.40099e-07	Snrpb2			ENSMUSG00000008333	1581.07	-1.42027	0.410944	-3.45612	0.000548009	0.00099405	Snrpb2
ENSMUSG00000008348	1508.81	-5.2787	0.245076	-21.539	6.71223e-103	7.81214e-100	Ubc			ENSMUSG00000008348	1982.34	-6.00254	0.517497	-11.5992	4.16084e-31	3.66279e-27	Ubc
ENSMUSG00000008373	867.239	-0.871989	0.177448	-4.91405	8.92124e-07	2.24711e-06	Prpf31			ENSMUSG00000008373	1028.68	-1.49495	0.456131	-3.27747	0.00104743	0.00179947	Prpf31
ENSMUSG00000008384	10.3992	-3.02809	1.32892	-2.27861	0.02269	0.0339408	Sertad1			ENSMUSG00000008384	14.1511	-4.28694	1.34911	-3.17761	0.00148496	0.00247742	Sertad1
ENSMUSG00000008393	1498.94	-1.46101	0.204851	-7.13206	9.88779e-13	4.00234e-12	Carhsp1			ENSMUSG00000008393	1881.66	-2.31193	0.474968	-4.86755	1.12989e-06	4.01956e-06	Carhsp1
ENSMUSG00000008398	242.915	-1.96117	0.309243	-6.34184	2.27032e-10	7.64717e-10	Elk3			ENSMUSG00000008398	309.233	-2.57104	0.558179	-4.60612	4.10244e-06	1.23045e-05	Elk3
ENSMUSG00000008429	5996.66	-1.91862	0.12569	-15.2647	1.31372e-52	1.01933e-50	Herpud2			ENSMUSG00000008429	7428.33	-2.65505	0.436892	-6.07714	1.22348e-09	1.3047e-08	Herpud2
ENSMUSG00000008435	13.4212	-4.94096	1.28047	-3.85872	0.000113981	0.000234325	Rdh13			ENSMUSG00000008435	17.0821	-5.65246	1.31796	-4.2888	1.79645e-05	4.54103e-05	Rdh13
ENSMUSG00000008450	9.16272	-0.681848	1.02281	-0.666643	0.505	0.56806	Nutf2			ENSMUSG00000008450	12.1988	-1.60462	1.10141	-1.45688	0.145149	0.170196	Nutf2
ENSMUSG00000008475	131.158	-0.426941	0.346361	-1.23265	0.217708	0.268447	Arpc5			ENSMUSG00000008475	155.113	-1.15073	0.542982	-2.11928	0.0340666	0.0444509	Arpc5
ENSMUSG00000008489	8452.36	-0.4721	0.123876	-3.81106	0.000138372	0.000281779	Elavl2			ENSMUSG00000008489	9662.36	-1.18367	0.397349	-2.97891	0.00289273	0.00457875	Elavl2
ENSMUSG00000008496	1052.82	-1.03798	0.141776	-7.32122	2.45725e-13	1.04072e-12	Pou2f2			ENSMUSG00000008496	1262.99	-1.72185	0.443529	-3.88215	0.000103536	0.000218751	Pou2f2
ENSMUSG00000008540	16.8872	-1.26657	1.12323	-1.12761	0.259484	0.314785	Mgst1			ENSMUSG00000008540	18.6155	-2.34937	1.12767	-2.08338	0.0372168	0.0482219	Mgst1
ENSMUSG00000008575	96.2831	-1.98904	0.901465	-2.20645	0.0273524	0.0402731	Nfib			ENSMUSG00000008575	112.484	-2.67954	0.934424	-2.86758	0.00413621	0.00634782	Nfib
ENSMUSG00000008590	2.56275	-3.89359	2.65664	-1.4656	0.142756	0.183145	Htr3b			ENSMUSG00000008590	2.48459	-4.18924	2.71013	-1.54577	0.122161	0.145087	Htr3b
ENSMUSG00000008601	60.6038	-1.31978	0.419661	-3.14488	0.00166155	0.00295872	Rab25			ENSMUSG00000008601	69.2195	-1.87676	0.540898	-3.46972	0.000521005	0.000948781	Rab25
ENSMUSG00000008604	234.581	-1.60965	0.277818	-5.7939	6.87698e-09	2.06748e-08	Ubqln4			ENSMUSG00000008604	288.913	-2.28446	0.508055	-4.49648	6.90877e-06	1.95462e-05	Ubqln4
ENSMUSG00000008658	37.6484	-1.46624	0.70995	-2.06527	0.0388971	0.0555837	Rbfox1			ENSMUSG00000008658	46.0755	-2.56684	0.767	-3.34659	0.00081811	0.00143663	Rbfox1
ENSMUSG00000008668	32.5174	-2.30255	0.618264	-3.72423	0.000195916	0.000392326	Rps18			ENSMUSG00000008668	37.2633	-2.87768	0.684561	-4.20369	2.62594e-05	6.37598e-05	Rps18
ENSMUSG00000008682	78.8197	0.507918	0.386878	1.31286	0.189229	0.236543	Rpl10			ENSMUSG00000008682	83.5371	-0.154372	0.519442	-0.297187	0.766323	0.788907	Rpl10
ENSMUSG00000008683	214.673	-1.01497	0.256548	-3.95623	7.61405e-05	0.00015994	Rps15a			ENSMUSG00000008683	238.238	-1.65701	0.376391	-4.40237	1.07076e-05	2.87068e-05	Rps15a
ENSMUSG00000008690	351.456	-2.36572	0.221404	-10.6851	1.19499e-26	1.40391e-25	Ncaph2			ENSMUSG00000008690	447.911	-3.17712	0.478004	-6.64665	2.99845e-11	6.08222e-10	Ncaph2
ENSMUSG00000008730	89.6331	-1.53869	0.36313	-4.23731	2.2621e-05	5.00022e-05	Hipk1			ENSMUSG00000008730	110.956	-2.22095	0.561803	-3.95325	7.70972e-05	0.000167701	Hipk1
ENSMUSG00000008734	4.69351	-1.1033	1.42311	-0.775275	0.438177	0.502576	Gprc5b			ENSMUSG00000008734	5.56035	-1.80972	1.45718	-1.24194	0.214259	0.2443	Gprc5b
ENSMUSG00000008763	399.419	-1.01834	0.210643	-4.83443	1.33525e-06	3.31731e-06	Man1a2			ENSMUSG00000008763	464.183	-1.7302	0.417197	-4.1472	3.36567e-05	7.95276e-05	Man1a2
ENSMUSG00000008789	54.1099	-3.71801	0.777228	-4.78368	1.72112e-06	4.23978e-06	Ceacam5			ENSMUSG00000008789	69.4587	-4.85128	0.849278	-5.71224	1.11497e-08	8.10494e-08	Ceacam5
ENSMUSG00000008822	35.6183	-0.863535	0.688546	-1.25414	0.20979	0.259697	Acyp1			ENSMUSG00000008822	36.7036	-1.5132	0.700619	-2.15981	0.0307874	0.0404661	Acyp1
ENSMUSG00000008845	5.54598	-4.65914	1.93898	-2.40288	0.0162665	0.0249019	Cd163			ENSMUSG00000008845	8.52488	-5.93163	1.92715	-3.07793	0.00208447	0.00338709	Cd163
ENSMUSG00000008859	738.082	-0.873621	0.179209	-4.87488	1.08873e-06	2.72228e-06	Rala			ENSMUSG00000008859	878.426	-1.54864	0.453469	-3.41509	0.000637615	0.00114316	Rala
ENSMUSG00000008892	480.084	-0.684597	0.179408	-3.81586	0.000135707	0.000276643	Vdac3			ENSMUSG00000008892	554.179	-1.39526	0.415674	-3.35661	0.000789032	0.00138986	Vdac3
ENSMUSG00000008958	756.534	-2.51837	0.183586	-13.7177	7.95588e-43	3.0934e-41	Vps72			ENSMUSG00000008958	912.261	-3.15893	0.421574	-7.49317	6.72317e-14	3.80605e-12	Vps72
ENSMUSG00000008976	30.5904	-9.14717	1.47276	-6.21091	5.26778e-10	1.72769e-09	Gabpa			ENSMUSG00000008976	32.836	-9.65232	1.4835	-6.50646	7.69441e-11	1.32552e-09	Gabpa
ENSMUSG00000008999	86.5144	-1.79373	0.977975	-1.83413	0.0666354	0.0909413	Bmp7			ENSMUSG00000008999	122.467	-3.07995	1.09295	-2.81803	0.00483197	0.00733313	Bmp7
ENSMUSG00000009013	2629.3	-0.00361592	0.196795	-0.0183741	0.98534	0.988056	Dynll1			ENSMUSG00000009013	2821.77	-0.669026	0.366639	-1.82475	0.0680382	0.0841977	Dynll1
ENSMUSG00000009030	247.724	-2.44541	0.336815	-7.26039	3.8597e-13	1.6128e-12	Pdcl			ENSMUSG00000009030	320.517	-3.07936	0.576262	-5.34368	9.10789e-08	4.72323e-07	Pdcl
ENSMUSG00000009035	1195.69	-1.23098	0.185118	-6.64969	2.9371e-11	1.05775e-10	Tmem184b			ENSMUSG00000009035	1513.35	-2.02327	0.495366	-4.0844	4.41916e-05	0.000101784	Tmem184b
ENSMUSG00000009073	1463.05	-1.9498	0.181277	-10.7559	5.5562e-27	6.72212e-26	Nf2			ENSMUSG00000009073	1869.57	-2.69754	0.48792	-5.52866	3.22692e-08	1.96517e-07	Nf2
ENSMUSG00000009075	20.4032	-1.24043	0.664699	-1.86616	0.0620192	0.0851874	Cabp7			ENSMUSG00000009075	24.0046	-2.14832	0.723683	-2.96859	0.00299171	0.0047193	Cabp7
ENSMUSG00000009076	291.203	-0.39373	0.244123	-1.61284	0.10678	0.140279	Zmat5			ENSMUSG00000009076	325.823	-0.95284	0.439657	-2.16723	0.030217	0.039749	Zmat5
ENSMUSG00000009079	756.407	-2.87039	0.230892	-12.4318	1.75742e-35	3.87877e-34	Ewsr1			ENSMUSG00000009079	936.13	-3.56312	0.461862	-7.71469	1.21279e-14	9.48997e-13	Ewsr1
ENSMUSG00000009090	2188.93	-1.53841	0.190791	-8.06334	7.42399e-16	3.76002e-15	Ap1b1			ENSMUSG00000009090	2768.5	-2.31627	0.487245	-4.7538	1.99631e-06	6.56462e-06	Ap1b1
ENSMUSG00000009092	919.078	-0.783158	0.230097	-3.4036	0.000665031	0.0012542	Derl3			ENSMUSG00000009092	1132.84	-1.54426	0.507437	-3.04325	0.00234039	0.00376782	Derl3
ENSMUSG00000009093	6.2344	0.168279	1.07197	0.156981	0.87526	0.900801	Gstt4			ENSMUSG00000009093	6.70303	-0.460176	1.14416	-0.402197	0.687539	0.71495	Gstt4
ENSMUSG00000009108	100.806	-1.0979	0.41939	-2.61784	0.00884878	0.0141441	Gnat2			ENSMUSG00000009108	126.758	-1.77571	0.619749	-2.8652	0.00416742	0.00639348	Gnat2
ENSMUSG00000009112	1999.93	-1.70881	0.161188	-10.6014	2.93647e-26	3.35723e-25	Bcl2l13			ENSMUSG00000009112	2521.76	-2.47479	0.470199	-5.26329	1.41497e-07	6.89702e-07	Bcl2l13
ENSMUSG00000009115	2.05934	-5.25132	3.05998	-1.71613	0.0861387	0.11497	Spatc1l			ENSMUSG00000009115	2.18781	-5.74564	3.06722	-1.87324	0.0610349	0.076098	Spatc1l
ENSMUSG00000009207	76.1832	-0.644623	0.411993	-1.56465	0.117666	0.153517	Lnpk			ENSMUSG00000009207	92.3062	-1.39227	0.594168	-2.34323	0.0191175	0.0259869	Lnpk
ENSMUSG00000009216	7.72721	0.619705	1.20471	0.514402	0.606971	0.664899	Fam163b			ENSMUSG00000009216	7.78749	-0.171526	1.25896	-0.136244	0.891629	0.904212	Fam163b
ENSMUSG00000009291	1048.52	-2.50838	0.187267	-13.3947	6.49398e-41	2.13105e-39	Pttg1ip			ENSMUSG00000009291	1319.19	-3.23478	0.462508	-6.994	2.67156e-12	8.19433e-11	Pttg1ip
ENSMUSG00000009293	718.971	-1.39742	0.239463	-5.83563	5.35867e-09	1.62557e-08	Ube2g2			ENSMUSG00000009293	916.834	-2.26487	0.506552	-4.47115	7.78012e-06	2.16838e-05	Ube2g2
ENSMUSG00000009350	47.5539	-5.73543	1.48767	-3.8553	0.000115587	0.000237374	Mpo			ENSMUSG00000009350	62.6913	-6.92089	1.53848	-4.49852	6.84277e-06	1.93719e-05	Mpo
ENSMUSG00000009376	1.42369	-4.72683	3.47224	-1.36132	0.173413	0.218588	Met			ENSMUSG00000009376	1.67243	-5.35359	3.47421	-1.54095	0.123328	0.146414	Met
ENSMUSG00000009378	116.703	-1.29992	0.483116	-2.69069	0.00713035	0.0115625	Slc16a12			ENSMUSG00000009378	132.727	-2.12189	0.55897	-3.79607	0.000147009	0.0003004	Slc16a12
ENSMUSG00000009406	107.745	-1.74072	0.388369	-4.48212	7.39056e-06	1.70735e-05	Elk1			ENSMUSG00000009406	140.398	-2.49407	0.605792	-4.11704	3.83773e-05	8.95759e-05	Elk1
ENSMUSG00000009418	884.591	-2.3815	0.196334	-12.1299	7.33778e-34	1.43613e-32	Nav1			ENSMUSG00000009418	1092.72	-3.13352	0.439037	-7.13726	9.52074e-13	3.48487e-11	Nav1
ENSMUSG00000009470	11904.4	-1.85373	0.154338	-12.0108	3.11699e-33	5.77938e-32	Tnpo1			ENSMUSG00000009470	14402.9	-2.56787	0.418079	-6.14208	8.14455e-10	9.31728e-09	Tnpo1
ENSMUSG00000009535	1054.25	-2.94312	0.199401	-14.7598	2.65918e-49	1.6521e-47	Rnmt			ENSMUSG00000009535	1351.99	-3.6546	0.48556	-7.52656	5.2093e-14	3.08805e-12	Rnmt
ENSMUSG00000009545	537.738	-1.64198	0.207384	-7.91757	2.42192e-15	1.18736e-14	Kcnq1			ENSMUSG00000009545	658.496	-2.24995	0.480521	-4.68232	2.83641e-06	8.88572e-06	Kcnq1
ENSMUSG00000009549	795.183	-0.634486	0.215074	-2.95008	0.00317693	0.00543541	Srp14			ENSMUSG00000009549	873.255	-1.20182	0.377277	-3.18552	0.00144496	0.00241665	Srp14
ENSMUSG00000009555	76.1396	-3.06737	0.549636	-5.58072	2.39527e-08	6.8518e-08	Cdk9			ENSMUSG00000009555	99.5071	-3.87063	0.696437	-5.55775	2.73268e-08	1.70911e-07	Cdk9
ENSMUSG00000009563	107.335	-2.06607	0.32111	-6.43413	1.24182e-10	4.26431e-10	Tor2a			ENSMUSG00000009563	135.141	-2.8935	0.517688	-5.58927	2.28028e-08	1.46574e-07	Tor2a
ENSMUSG00000009566	1905.85	-3.06888	0.218622	-14.0374	9.20736e-45	4.07975e-43	Fpgs			ENSMUSG00000009566	2427.92	-3.9385	0.452567	-8.70258	3.24418e-18	1.11994e-15	Fpgs
ENSMUSG00000009569	3289.41	-1.93072	0.186326	-10.362	3.68971e-25	3.84109e-24	Mrtfb			ENSMUSG00000009569	4170.25	-2.66208	0.484231	-5.49754	3.85129e-08	2.27384e-07	Mrtfb
ENSMUSG00000009575	895.7	-0.870464	0.15487	-5.6206	1.90294e-08	5.49753e-08	Cbx5			ENSMUSG00000009575	1058.52	-1.51406	0.441373	-3.43033	0.000602837	0.00108534	Cbx5
ENSMUSG00000009621	244.953	-1.85348	0.284007	-6.52619	6.74629e-11	2.36357e-10	Vav2			ENSMUSG00000009621	317.664	-2.58669	0.5486	-4.71508	2.41619e-06	7.74855e-06	Vav2
ENSMUSG00000009628	3163.28	-0.970726	0.342971	-2.83034	0.00464981	0.00776584	Tex15			ENSMUSG00000009628	3869.73	-1.78047	0.508648	-3.5004	0.000464566	0.000855113	Tex15
ENSMUSG00000009630	11.4248	-6.75879	1.69513	-3.98717	6.68669e-05	0.000141293	Ppp2cb			ENSMUSG00000009630	12.7715	-7.32013	1.70549	-4.2921	1.76992e-05	4.48235e-05	Ppp2cb
ENSMUSG00000009640	1030.89	-2.25502	0.187272	-12.0414	2.15207e-33	4.0661e-32	Dmap1			ENSMUSG00000009640	1274.22	-2.9016	0.461774	-6.28359	3.30841e-10	4.41271e-09	Dmap1
ENSMUSG00000009646	17.5727	-1.8387	0.992158	-1.85323	NA	NA	Pla2g12b			ENSMUSG00000009646	21.7496	-2.52923	1.05314	-2.40161	0.0163229	0.0224885	Pla2g12b
ENSMUSG00000009647	2854.61	-2.02024	0.141231	-14.3045	2.052e-46	1.01772e-44	Mcu			ENSMUSG00000009647	3564.33	-2.77176	0.445338	-6.22396	4.84767e-10	6.01891e-09	Mcu
ENSMUSG00000009670	129.045	-0.809706	0.371653	-2.17866	0.0293568	0.0429743	Tex11			ENSMUSG00000009670	156.026	-1.51143	0.56415	-2.67913	0.0073814	0.0108379	Tex11
ENSMUSG00000009681	1238.85	-1.88773	0.189606	-9.95609	2.37207e-23	2.16136e-22	Bcr			ENSMUSG00000009681	1556.99	-2.66581	0.467785	-5.69879	1.20657e-08	8.65645e-08	Bcr
ENSMUSG00000009733	214.781	-2.09678	0.3872	-5.41523	6.12085e-08	1.68838e-07	Tfcp2			ENSMUSG00000009733	266.639	-2.63401	0.592347	-4.44673	8.71864e-06	2.39657e-05	Tfcp2
ENSMUSG00000009734	38.5103	-1.99941	0.5121	-3.90433	9.44859e-05	0.000196093	Pou6f2			ENSMUSG00000009734	47.3119	-2.68842	0.644256	-4.17291	3.00737e-05	7.1979e-05	Pou6f2
ENSMUSG00000009741	4608.21	-2.07106	0.141739	-14.6117	2.36503e-48	1.36266e-46	Ubp1			ENSMUSG00000009741	5827.89	-2.82894	0.459064	-6.1624	7.16504e-10	8.37079e-09	Ubp1
ENSMUSG00000009828	583.054	-0.758575	0.177356	-4.27712	1.89323e-05	4.21099e-05	Ick			ENSMUSG00000009828	680.596	-1.42081	0.434551	-3.2696	0.00107698	0.00184503	Ick
ENSMUSG00000009863	254.647	-1.70924	0.247797	-6.89774	5.28361e-12	2.01137e-11	Sdhb			ENSMUSG00000009863	301.641	-2.32383	0.452805	-5.13207	2.86565e-07	1.24115e-06	Sdhb
ENSMUSG00000009876	14.4074	0.155844	0.974484	0.159925	0.87294	0.898944	Cox4i2			ENSMUSG00000009876	16.1317	-0.378693	1.05001	-0.360655	0.718357	0.743833	Cox4i2
ENSMUSG00000009894	1114.75	-1.80493	0.177934	-10.1438	3.53128e-24	3.44408e-23	Snap47			ENSMUSG00000009894	1323.71	-2.52499	0.397465	-6.35272	2.11542e-10	3.06283e-09	Snap47
ENSMUSG00000009905	428.358	-1.39168	0.243517	-5.71491	1.09764e-08	3.24514e-08	Kdsr			ENSMUSG00000009905	536.414	-2.22425	0.493022	-4.51146	6.43837e-06	1.8351e-05	Kdsr
ENSMUSG00000009907	425.753	-1.2373	0.214446	-5.76973	7.93986e-09	2.37638e-08	Vps4b			ENSMUSG00000009907	525.765	-2.03346	0.477088	-4.26223	2.02396e-05	5.05731e-05	Vps4b
ENSMUSG00000009927	197.98	-0.370195	0.288792	-1.28188	0.199886	0.248566	Rps25			ENSMUSG00000009927	212.437	-1.06999	0.377368	-2.8354	0.00457683	0.00697478	Rps25
ENSMUSG00000009995	537.952	-3.05019	0.220985	-13.8027	2.45384e-43	9.89356e-42	Taz			ENSMUSG00000009995	688.726	-3.89216	0.465141	-8.36771	5.87501e-17	1.26141e-14	Taz
ENSMUSG00000010025	530.516	-1.47881	0.221504	-6.67624	2.45152e-11	8.87938e-11	Aldh3a2			ENSMUSG00000010025	644.508	-2.2856	0.446058	-5.124	2.99119e-07	1.28981e-06	Aldh3a2
ENSMUSG00000010044	39.7191	-1.68871	0.507032	-3.33059	0.000866635	0.00161023	Zmynd10			ENSMUSG00000010044	45.2358	-2.33897	0.574472	-4.07151	4.6709e-05	0.000106939	Zmynd10
ENSMUSG00000010045	19.5322	-1.13789	0.999545	-1.13841	NA	NA	Tmem115			ENSMUSG00000010045	26.1079	-1.63955	1.0913	-1.50239	0.132996	0.157087	Tmem115
ENSMUSG00000010047	435.959	-1.65873	0.261685	-6.33866	2.31779e-10	7.79653e-10	Hyal2			ENSMUSG00000010047	546.942	-2.35696	0.515806	-4.56948	4.88946e-06	1.43809e-05	Hyal2
ENSMUSG00000010048	21.7663	-2.5679	0.850155	-3.02051	0.00252346	0.00437918	Ifrd2			ENSMUSG00000010048	29.6619	-3.49929	0.94738	-3.69365	0.000221058	0.000434127	Ifrd2
ENSMUSG00000010051	39.5097	-1.47236	0.722672	-2.03739	0.041611	0.0591567	Hyal1			ENSMUSG00000010051	45.357	-1.91658	0.819369	-2.33909	0.0193308	0.0262586	Hyal1
ENSMUSG00000010054	17.6425	-0.294748	0.639308	-0.461042	0.644769	0.700154	Tusc2			ENSMUSG00000010054	20.4575	-1.04499	0.751482	-1.39057	0.164356	0.190988	Tusc2
ENSMUSG00000010057	1466.27	-0.794488	0.152136	-5.22223	1.76781e-07	4.70752e-07	Nprl2			ENSMUSG00000010057	1661.35	-1.40409	0.384141	-3.65515	0.000257035	0.000498277	Nprl2
ENSMUSG00000010066	7.68839	-0.366848	1.20185	-0.305236	0.760186	0.803301	Cacna2d2			ENSMUSG00000010066	9.87798	-0.99264	1.27767	-0.776916	0.437209	0.473052	Cacna2d2
ENSMUSG00000010067	617.35	-2.42285	0.21091	-11.4876	1.52258e-30	2.36909e-29	Rassf1			ENSMUSG00000010067	792.535	-3.22915	0.481769	-6.70269	2.04623e-11	4.37739e-10	Rassf1
ENSMUSG00000010095	1450.06	-2.59115	0.154941	-16.7235	8.84221e-63	1.2972e-60	Slc3a2			ENSMUSG00000010095	1838.72	-3.30428	0.463443	-7.12985	1.00477e-12	3.62501e-11	Slc3a2
ENSMUSG00000010097	2444.15	-1.29201	0.144942	-8.91401	4.92178e-19	3.20375e-18	Nxf1			ENSMUSG00000010097	2915.53	-1.95361	0.427546	-4.56935	4.89232e-06	1.43869e-05	Nxf1
ENSMUSG00000010110	5415.73	-1.32299	0.126667	-10.4446	1.55087e-25	1.67856e-24	Stx5a			ENSMUSG00000010110	6381.38	-1.97061	0.404973	-4.86602	1.13868e-06	4.0443e-06	Stx5a
ENSMUSG00000010122	16.1105	-1.01536	0.867637	-1.17026	0.241895	0.295439	Slc47a1			ENSMUSG00000010122	20.4832	-1.79766	0.956233	-1.87994	0.0601168	0.0750544	Slc47a1
ENSMUSG00000010154	216.511	-1.97114	0.248499	-7.93219	2.15323e-15	1.05712e-14	Spire2			ENSMUSG00000010154	269.803	-2.77072	0.474792	-5.83566	5.35794e-09	4.40392e-08	Spire2
ENSMUSG00000010175	38.4744	-0.878137	1.49561	-0.587144	0.557107	0.61815	Prox1			ENSMUSG00000010175	46.5008	-1.21315	1.58094	-0.767359	0.442868	0.478528	Prox1
ENSMUSG00000010205	2310.69	-2.5579	0.14299	-17.8887	1.44496e-71	4.50466e-69	Raver1			ENSMUSG00000010205	2917.3	-3.28088	0.45294	-7.24352	4.37182e-13	1.80258e-11	Raver1
ENSMUSG00000010277	1181.08	-1.64402	0.25822	-6.36674	1.93094e-10	6.53427e-10	2610507B11Rik			ENSMUSG00000010277	1473.53	-2.41667	0.500145	-4.83193	1.35218e-06	4.67888e-06	2610507B11Rik
ENSMUSG00000010290	517.947	-1.47971	0.203984	-7.25405	4.04477e-13	1.6865e-12	AI597479			ENSMUSG00000010290	627.228	-2.21484	0.447378	-4.95072	7.39396e-07	2.78575e-06	AI597479
ENSMUSG00000010307	10.3622	-1.26622	0.95546	-1.32525	0.18509	0.231796	Tmem86a			ENSMUSG00000010307	13.3617	-1.88566	1.04605	-1.80266	0.0714417	0.0881246	Tmem86a
ENSMUSG00000010342	307.639	-0.895692	0.232078	-3.85944	0.000113648	0.000233666	Tex14			ENSMUSG00000010342	357.01	-1.53629	0.445971	-3.44483	0.00057142	0.00103343	Tex14
ENSMUSG00000010362	16.9258	-2.22458	0.963595	-2.30863	0.0209642	0.0315212	Rdm1			ENSMUSG00000010362	19.2796	-2.75723	1.00574	-2.74148	0.00611622	0.00911402	Rdm1
ENSMUSG00000010376	677.443	0.528332	0.213252	2.47751	0.0132304	0.0205586	Nedd8			ENSMUSG00000010376	726.532	-0.231907	0.42535	-0.545216	0.585605	0.618746	Nedd8
ENSMUSG00000010392	209.706	-2.31934	0.361685	-6.41261	1.43049e-10	4.8843e-10	Gosr1			ENSMUSG00000010392	247.833	-3.11002	0.475362	-6.54242	6.05304e-11	1.08967e-09	Gosr1
ENSMUSG00000010406	80.7006	-1.91785	0.400819	-4.78483	1.71128e-06	4.21792e-06	Mrpl52			ENSMUSG00000010406	93.4029	-2.62254	0.496172	-5.28555	1.25329e-07	6.22262e-07	Mrpl52
ENSMUSG00000010453	405.849	-1.40595	0.234439	-5.9971	2.00868e-09	6.29465e-09	Kansl3			ENSMUSG00000010453	508.301	-2.2364	0.489274	-4.57086	4.85718e-06	1.43003e-05	Kansl3
ENSMUSG00000010461	90.6644	-2.93074	0.411522	-7.12169	1.06608e-12	4.30527e-12	Eya4			ENSMUSG00000010461	111.257	-3.62497	0.557885	-6.49771	8.15501e-11	1.39395e-09	Eya4
ENSMUSG00000010476	50.7957	-1.84897	0.601217	-3.07537	0.00210238	0.00368915	Ebf3			ENSMUSG00000010476	59.2677	-2.29055	0.705098	-3.24855	0.00115993	0.0019735	Ebf3
ENSMUSG00000010492	5.07991	-0.714456	1.59264	-0.4486	0.65372	0.708151	Uckl1os			ENSMUSG00000010492	6.13538	-1.43673	1.61747	-0.888258	0.374402	0.409831	Uckl1os
ENSMUSG00000010505	307.693	-1.14246	0.234218	-4.87774	1.07308e-06	2.68469e-06	Myt1			ENSMUSG00000010505	369.891	-1.95811	0.451956	-4.33253	1.47408e-05	3.80538e-05	Myt1
ENSMUSG00000010517	2046.45	-1.72369	0.162535	-10.6051	2.82298e-26	3.22959e-25	Faf1			ENSMUSG00000010517	2546.74	-2.38806	0.471992	-5.05953	4.20289e-07	1.71462e-06	Faf1
ENSMUSG00000010538	243.687	-0.197814	0.240004	-0.824211	0.40982	0.473974	Tsacc			ENSMUSG00000010538	263.242	-0.859579	0.378944	-2.26835	0.0233076	0.0312508	Tsacc
ENSMUSG00000010554	467.991	-1.85936	0.249333	-7.45735	8.82787e-14	3.86867e-13	Mettl16			ENSMUSG00000010554	595.11	-2.61994	0.508837	-5.14889	2.62038e-07	1.15278e-06	Mettl16
ENSMUSG00000010592	11416.9	-0.792426	0.164497	-4.81725	1.45547e-06	3.6042e-06	Dazl			ENSMUSG00000010592	13079.7	-1.49459	0.392416	-3.80868	0.000139711	0.000286718	Dazl
ENSMUSG00000010607	417.455	-0.134494	0.206609	-0.650957	0.515074	0.577977	Pigyl			ENSMUSG00000010607	460.055	-0.870321	0.393366	-2.2125	0.0269324	0.0358055	Pigyl
ENSMUSG00000010608	6326.72	-0.730026	0.142264	-5.13148	2.87476e-07	7.51762e-07	Rbm25			ENSMUSG00000010608	7320.89	-1.40199	0.409575	-3.42305	0.000619228	0.00111269	Rbm25
ENSMUSG00000010609	639.694	-1.77871	0.208302	-8.53907	1.35302e-17	7.82153e-17	Psen2			ENSMUSG00000010609	793.121	-2.58324	0.45629	-5.6614	1.50144e-08	1.0334e-07	Psen2
ENSMUSG00000010663	6.95824	-1.00617	1.54662	-0.65056	0.51533	0.57819	Fads1			ENSMUSG00000010663	6.50699	-1.85905	1.56013	-1.1916	0.233418	0.26434	Fads1
ENSMUSG00000010721	1031.25	-1.13148	0.18163	-6.22958	4.67685e-10	1.54199e-09	Lmbr1			ENSMUSG00000010721	1253.31	-1.86432	0.459953	-4.05328	5.05054e-05	0.000114869	Lmbr1
ENSMUSG00000010755	671.882	-1.26519	0.191071	-6.62159	3.55364e-11	1.2713e-10	Cars			ENSMUSG00000010755	822.791	-1.93386	0.477135	-4.05307	5.05505e-05	0.000114956	Cars
ENSMUSG00000010760	44.2982	-3.36856	0.809056	-4.16357	3.13314e-05	6.84671e-05	Phlda2			ENSMUSG00000010760	56.7373	-4.01292	0.910663	-4.40659	1.05009e-05	2.82345e-05	Phlda2
ENSMUSG00000010796	1021.85	-0.762888	0.140674	-5.42308	5.85813e-08	1.61898e-07	Asz1			ENSMUSG00000010796	1188.47	-1.39679	0.421892	-3.31078	0.000930367	0.00161459	Asz1
ENSMUSG00000010825	26.1431	-6.01713	1.00413	-5.99235	2.06828e-09	6.47329e-09	Grid2ip			ENSMUSG00000010825	37.5053	-7.0779	1.12176	-6.30961	2.79731e-10	3.8446e-09	Grid2ip
ENSMUSG00000010830	2.91229	-0.235724	2.09409	-0.112566	0.910374	0.929651	Kdelr3			ENSMUSG00000010830	3.10495	-0.752436	2.13266	-0.352816	0.724227	0.749338	Kdelr3
ENSMUSG00000010911	500.208	-0.873563	0.226343	-3.85946	0.000113637	0.000233666	Apip			ENSMUSG00000010911	560.463	-1.48292	0.395227	-3.75206	0.000175386	0.000352172	Apip
ENSMUSG00000010914	1961.09	-1.27174	0.15066	-8.44113	3.14295e-17	1.76771e-16	Pdhx			ENSMUSG00000010914	2350.83	-1.91963	0.439616	-4.3666	1.26193e-05	3.31952e-05	Pdhx
ENSMUSG00000010936	1510.44	-1.49218	0.193861	-7.69718	1.39102e-14	6.44835e-14	Vac14			ENSMUSG00000010936	1895.19	-2.2183	0.489073	-4.53573	5.74059e-06	1.65732e-05	Vac14
ENSMUSG00000011096	716.867	-1.41309	0.169508	-8.33641	7.65822e-17	4.16502e-16	Akt1s1			ENSMUSG00000011096	869.036	-2.16418	0.436258	-4.96077	7.02159e-07	2.66427e-06	Akt1s1
ENSMUSG00000011114	592.994	-1.77235	0.208945	-8.48239	2.20613e-17	1.25251e-16	Tbrg1			ENSMUSG00000011114	708.68	-2.36409	0.450203	-5.25116	1.51143e-07	7.27202e-07	Tbrg1
ENSMUSG00000011148	42.8455	-2.15711	0.472446	-4.56584	4.97502e-06	1.17212e-05	Adssl1			ENSMUSG00000011148	51.0389	-2.77425	0.595131	-4.66158	3.13794e-06	9.71454e-06	Adssl1
ENSMUSG00000011158	250.521	-1.78684	0.304912	-5.86019	4.62337e-09	1.41061e-08	Brf1			ENSMUSG00000011158	309.965	-2.68325	0.484506	-5.53812	3.05728e-08	1.88204e-07	Brf1
ENSMUSG00000011171	4.61005	-6.40839	2.17538	-2.94587	0.00322046	0.00550179	Vipr2			ENSMUSG00000011171	6.13636	-7.19648	2.13629	-3.36868	0.000755288	0.00133537	Vipr2
ENSMUSG00000011179	400.521	-1.35055	0.293781	-4.59713	4.28343e-06	1.01534e-05	Odc1			ENSMUSG00000011179	504.301	-2.07244	0.540673	-3.83308	0.000126546	0.000262053	Odc1
ENSMUSG00000011254	428.331	-0.737653	0.168898	-4.36744	1.25714e-05	2.84473e-05	Thg1l			ENSMUSG00000011254	496.857	-1.38726	0.426805	-3.25034	0.00115269	0.00196232	Thg1l
ENSMUSG00000011256	9.34385	-5.72356	1.82399	-3.13793	0.00170146	0.00302391	Adam19			ENSMUSG00000011256	14.1852	-6.6773	2.14782	-3.10887	0.00187802	0.00307748	Adam19
ENSMUSG00000011257	506.285	-0.80014	0.188091	-4.25401	2.09981e-05	4.65385e-05	Pabpc4			ENSMUSG00000011257	616.31	-1.53651	0.480748	-3.19608	0.00139308	0.00233742	Pabpc4
ENSMUSG00000011267	4474.5	-2.30333	0.157563	-14.6185	2.14091e-48	1.23762e-46	Zfp296			ENSMUSG00000011267	5461.97	-2.95896	0.432003	-6.8494	7.41628e-12	1.90533e-10	Zfp296
ENSMUSG00000011306	364.87	-2.36083	0.202263	-11.6721	1.77047e-31	2.95214e-30	Sugp1			ENSMUSG00000011306	454.406	-3.09898	0.456323	-6.79121	1.112e-11	2.65504e-10	Sugp1
ENSMUSG00000011382	20.5404	-2.17585	1.0452	-2.08176	0.0373642	0.0535202	Dhdh			ENSMUSG00000011382	21.8471	-2.63758	1.06846	-2.46858	0.0135649	0.0189603	Dhdh
ENSMUSG00000011427	202.278	-1.32981	0.289825	-4.58831	4.46843e-06	1.0579e-05	Zfp790			ENSMUSG00000011427	241.413	-1.88315	0.504957	-3.72932	0.000191999	0.000382132	Zfp790
ENSMUSG00000011463	90.7624	-1.72976	0.529952	-3.264	0.00109852	0.00200713	Cpb1			ENSMUSG00000011463	117.858	-2.45199	0.697368	-3.51606	0.000438009	0.000810722	Cpb1
ENSMUSG00000011589	589.959	-1.12929	0.199536	-5.65956	1.51765e-08	4.41587e-08	Fsd1			ENSMUSG00000011589	691.385	-1.7288	0.440244	-3.92691	8.60444e-05	0.000185331	Fsd1
ENSMUSG00000011632	366.64	0.452524	0.26338	1.71814	0.0857706	0.114531	Pinlyp			ENSMUSG00000011632	395.135	-0.321775	0.45107	-0.713359	0.475623	0.510693	Pinlyp
ENSMUSG00000011658	12.8054	-3.23254	1.09827	-2.9433	0.00324737	0.0055456	Fuz			ENSMUSG00000011658	18.0153	-3.7876	1.17304	-3.22887	0.0012428	0.00210392	Fuz
ENSMUSG00000011751	1.35948	1.51833	3.31418	0.458132	0.646858	0.702029	Sptbn4			ENSMUSG00000011751	1.56355	0.0908202	3.30198	0.0275048	0.978057	0.980954	Sptbn4
ENSMUSG00000011752	5.1574	-5.61263	2.21067	-2.53888	0.0111207	0.0175411	Pgam1			ENSMUSG00000011752	5.97465	-6.22759	2.19679	-2.83486	0.00458453	0.00698531	Pgam1
ENSMUSG00000011831	3789.87	-1.3641	0.159829	-8.53473	1.40482e-17	8.11026e-17	Evi5			ENSMUSG00000011831	4697.19	-2.11935	0.463323	-4.57424	4.77945e-06	1.4095e-05	Evi5
ENSMUSG00000011832	64.0025	-2.4009	0.545378	-4.40227	1.07124e-05	2.43868e-05	Evi5l			ENSMUSG00000011832	77.6776	-2.8855	0.679772	-4.2448	2.18787e-05	5.42225e-05	Evi5l
ENSMUSG00000011837	26.8179	-2.93506	0.939488	-3.12411	0.00178345	0.00316032	Snapc2			ENSMUSG00000011837	32.2646	-4.03728	0.9645	-4.18588	2.84064e-05	6.84632e-05	Snapc2
ENSMUSG00000011877	1179.13	-1.52528	0.2145	-7.11087	1.15318e-12	4.65054e-12	Git1			ENSMUSG00000011877	1534.81	-2.37738	0.51564	-4.61054	4.01625e-06	1.20666e-05	Git1
ENSMUSG00000011884	448.126	-0.537877	0.212673	-2.52913	0.0114346	0.0179892	Gltp			ENSMUSG00000011884	530.667	-1.23388	0.474923	-2.59805	0.00937542	0.0135143	Gltp
ENSMUSG00000011958	365.882	-1.31252	0.173926	-7.54645	4.47266e-14	2.00266e-13	Bnip2			ENSMUSG00000011958	431.282	-1.97743	0.419046	-4.71889	2.37138e-06	7.62793e-06	Bnip2
ENSMUSG00000011960	930.084	-2.13758	0.19586	-10.9138	9.90248e-28	1.27022e-26	Ccnt1			ENSMUSG00000011960	1133.04	-2.74707	0.456631	-6.01594	1.78844e-09	1.79109e-08	Ccnt1
ENSMUSG00000012076	301.324	-1.81563	0.235687	-7.70359	1.32295e-14	6.14258e-14	Brms1l			ENSMUSG00000012076	367.791	-2.56476	0.457015	-5.61199	2.00015e-08	1.31545e-07	Brms1l
ENSMUSG00000012114	3588.03	-2.38131	0.138766	-17.1606	5.23866e-66	9.62699e-64	Med15			ENSMUSG00000012114	4522.07	-3.14557	0.444614	-7.07485	1.49613e-12	5.08512e-11	Med15
ENSMUSG00000012117	539.546	-2.23577	0.170954	-13.0782	4.38729e-39	1.28728e-37	Dhdds			ENSMUSG00000012117	676.959	-2.99193	0.454933	-6.57665	4.8116e-11	9.04088e-10	Dhdds
ENSMUSG00000012126	18.5989	-1.52906	0.912672	-1.67536	0.0938628	0.124471	Ubxn11			ENSMUSG00000012126	19.2565	-2.24109	0.909617	-2.46377	0.0137483	0.0192014	Ubxn11
ENSMUSG00000012296	805.968	-2.13721	0.182189	-11.7308	8.86497e-32	1.50549e-30	Tjap1			ENSMUSG00000012296	997.97	-2.90826	0.439281	-6.6205	3.57991e-11	7.08975e-10	Tjap1
ENSMUSG00000012350	4529.35	-0.574334	0.118582	-4.84336	1.27663e-06	3.1762e-06	Ehf			ENSMUSG00000012350	5271.51	-1.30448	0.414163	-3.14969	0.00163446	0.00270201	Ehf
ENSMUSG00000012405	336.985	-1.75742	0.243481	-7.21791	5.27924e-13	2.17884e-12	Rpl15			ENSMUSG00000012405	386.705	-2.38265	0.396852	-6.00386	1.92684e-09	1.9005e-08	Rpl15
ENSMUSG00000012422	163.8	-0.436036	0.244077	-1.78647	0.074023	0.10003	Tmem167			ENSMUSG00000012422	182.863	-1.0795	0.420445	-2.56752	0.0102429	0.0146544	Tmem167
ENSMUSG00000012428	493.537	-2.9048	0.266063	-10.9177	9.48872e-28	1.22074e-26	Steap4			ENSMUSG00000012428	655.932	-3.7564	0.526541	-7.13411	9.74159e-13	3.54361e-11	Steap4
ENSMUSG00000012429	22.303	-2.08713	0.697701	-2.99144	0.00277665	0.00478953	Mplkip			ENSMUSG00000012429	28.3043	-2.72737	0.812611	-3.3563	0.000789922	0.00139115	Mplkip
ENSMUSG00000012443	414.311	-2.14557	0.184176	-11.6496	2.3057e-31	3.80822e-30	Kif11			ENSMUSG00000012443	515.837	-2.87983	0.455963	-6.31593	2.68548e-10	3.74229e-09	Kif11
ENSMUSG00000012483	435.176	-1.17738	0.181392	-6.49081	8.53782e-11	2.96624e-10	Rpa3			ENSMUSG00000012483	500.26	-1.82654	0.389668	-4.68742	2.76672e-06	8.67977e-06	Rpa3
ENSMUSG00000012519	12.1211	-1.78746	0.982673	-1.81898	0.0689143	0.0937328	Mlkl			ENSMUSG00000012519	14.7247	-2.38162	1.04594	-2.27701	0.0227858	0.0305907	Mlkl
ENSMUSG00000012535	109.54	-1.7595	0.459681	-3.82766	0.000129369	0.000264341	Tnpo3			ENSMUSG00000012535	135.151	-2.51439	0.607127	-4.14145	3.45117e-05	8.12751e-05	Tnpo3
ENSMUSG00000012609	1586.77	-1.13488	0.143557	-7.90541	2.67054e-15	1.30412e-14	Ttll5			ENSMUSG00000012609	1884.92	-1.86819	0.415295	-4.49846	6.84472e-06	1.93743e-05	Ttll5
ENSMUSG00000012640	204.829	-1.94291	0.677371	-2.8683	0.0041268	0.00695085	Zfp715			ENSMUSG00000012640	230.514	-2.61424	0.596003	-4.38629	1.153e-05	3.0641e-05	Zfp715
ENSMUSG00000012777	7.26984	-6.1019	1.6601	-3.67561	0.00023728	0.000471052	Acp4			ENSMUSG00000012777	9.63574	-6.87514	1.6833	-4.08432	4.42059e-05	0.000101804	Acp4
ENSMUSG00000012819	96.1364	-2.59209	0.503564	-5.14749	2.63999e-07	6.93067e-07	Cdh23			ENSMUSG00000012819	122.033	-3.09938	0.677743	-4.5731	4.80571e-06	1.41629e-05	Cdh23
ENSMUSG00000012848	1554.18	-1.47235	0.180001	-8.17968	2.84589e-16	1.48531e-15	Rps5			ENSMUSG00000012848	1766.29	-2.12486	0.349661	-6.07691	1.2252e-09	1.30574e-08	Rps5
ENSMUSG00000013033	79.1497	-2.11432	0.489507	-4.31929	1.56533e-05	3.51389e-05	Adgrl1			ENSMUSG00000013033	100.676	-2.70479	0.662627	-4.08192	4.46648e-05	0.000102726	Adgrl1
ENSMUSG00000013076	322.912	-1.36542	0.243488	-5.60777	2.04949e-08	5.90039e-08	Amotl1			ENSMUSG00000013076	404.717	-2.04376	0.517935	-3.94597	7.94767e-05	0.000172451	Amotl1
ENSMUSG00000013089	68.309	-4.34518	0.603876	-7.1955	6.22337e-13	2.55461e-12	Etv5			ENSMUSG00000013089	90.3317	-5.21956	0.754026	-6.92225	4.44524e-12	1.24424e-10	Etv5
ENSMUSG00000013150	36.0451	-2.30009	0.826239	-2.78381	0.00537246	0.00887597	Gfod2			ENSMUSG00000013150	46.8747	-3.49007	0.890623	-3.91869	8.9033e-05	0.00019102	Gfod2
ENSMUSG00000013155	181.156	-2.01307	0.280939	-7.16551	7.74965e-13	3.15885e-12	Enkd1			ENSMUSG00000013155	221.501	-2.74256	0.481146	-5.70005	1.1977e-08	8.60681e-08	Enkd1
ENSMUSG00000013158	4.06399	1.86444	2.0262	0.920166	0.357486	0.419619	4933405L10Rik			ENSMUSG00000013158	4.45171	0.98019	2.0996	0.466846	0.64061	0.670944	4933405L10Rik
ENSMUSG00000013160	929.084	-1.44376	0.158389	-9.1153	7.84523e-20	5.44148e-19	Atp6v0d1			ENSMUSG00000013160	1141.55	-2.12431	0.462435	-4.59376	4.35339e-06	1.29842e-05	Atp6v0d1
ENSMUSG00000013236	937.918	-1.54529	0.171854	-8.99184	2.43119e-19	1.61752e-18	Ptprs			ENSMUSG00000013236	1136.64	-2.26236	0.437638	-5.16947	2.34758e-07	1.05437e-06	Ptprs
ENSMUSG00000013275	247.12	-1.57276	0.241696	-6.5072	7.65625e-11	2.67219e-10	Slc41a1			ENSMUSG00000013275	307.892	-2.33886	0.491095	-4.76255	1.91162e-06	6.32276e-06	Slc41a1
ENSMUSG00000013415	8.69953	-1.24981	1.26485	-0.988107	0.3231	0.383512	Igf2bp1			ENSMUSG00000013415	10.7357	-2.17574	1.29392	-1.68151	0.0926634	0.112265	Igf2bp1
ENSMUSG00000013418	52.5581	-1.64066	0.685961	-2.39177	0.0167674	0.0256103	B4galnt2			ENSMUSG00000013418	65.8453	-2.57111	0.778087	-3.3044	0.000951813	0.00164888	B4galnt2
ENSMUSG00000013419	17.9585	-1.92721	1.13633	-1.696	0.0898865	0.119579	Zfp651			ENSMUSG00000013419	19.4324	-2.86599	1.13564	-2.52368	0.0116134	0.016427	Zfp651
ENSMUSG00000013465	83.2118	-1.62332	0.535361	-3.0322	0.00242778	0.00422448	Nelfb			ENSMUSG00000013465	101.993	-2.30745	0.668622	-3.45105	0.000558411	0.00101104	Nelfb
ENSMUSG00000013495	394.038	-2.08203	0.248228	-8.38755	4.96358e-17	2.74483e-16	Tmem175			ENSMUSG00000013495	499.607	-2.80245	0.50693	-5.52827	3.23407e-08	1.96816e-07	Tmem175
ENSMUSG00000013523	289.585	-0.955512	0.2486	-3.84358	0.000121254	0.000248369	Bcas1			ENSMUSG00000013523	339.401	-1.51704	0.475383	-3.19119	0.00141686	0.0023737	Bcas1
ENSMUSG00000013539	20.2924	-5.26298	1.08379	-4.85608	1.19735e-06	2.9862e-06	Tango2			ENSMUSG00000013539	24.2592	-5.87994	1.12253	-5.2381	1.62242e-07	7.70549e-07	Tango2
ENSMUSG00000013584	776.399	-0.718399	0.188865	-3.80377	0.000142512	0.000289939	Aldh1a2			ENSMUSG00000013584	899.561	-1.394	0.428663	-3.25198	0.00114605	0.00195234	Aldh1a2
ENSMUSG00000013593	1008.26	-1.23316	0.146805	-8.39999	4.46508e-17	2.48332e-16	Ndufs2			ENSMUSG00000013593	1208.66	-1.89493	0.43854	-4.321	1.55324e-05	3.98577e-05	Ndufs2
ENSMUSG00000013622	181.741	-1.33803	0.27277	-4.90533	9.32686e-07	2.34522e-06	Atraid			ENSMUSG00000013622	215.351	-2.13098	0.445164	-4.78696	1.69329e-06	5.68608e-06	Atraid
ENSMUSG00000013629	62.2138	-2.24242	0.527396	-4.25188	2.11988e-05	4.69775e-05	Cad			ENSMUSG00000013629	83.5619	-3.02108	0.703019	-4.2973	1.72894e-05	4.38866e-05	Cad
ENSMUSG00000013646	8.55713	-5.34596	1.48877	-3.59086	0.000329586	0.00064383	Sh3bp5l			ENSMUSG00000013646	10.3706	-6.21477	1.53713	-4.04309	5.27503e-05	0.000119388	Sh3bp5l
ENSMUSG00000013662	7536.03	-1.24243	0.127154	-9.77104	1.49902e-22	1.28473e-21	Atad1			ENSMUSG00000013662	9033.44	-1.97227	0.419227	-4.70454	2.54443e-06	8.08322e-06	Atad1
ENSMUSG00000013663	995.827	-1.1412	0.164027	-6.9574	3.46605e-12	1.34021e-11	Pten			ENSMUSG00000013663	1204.49	-1.8698	0.448177	-4.17202	3.01912e-05	7.22209e-05	Pten
ENSMUSG00000013701	40.5067	-2.8039	0.587718	-4.77082	1.83476e-06	4.5057e-06	Timm23			ENSMUSG00000013701	49.5378	-3.33803	0.708446	-4.71175	2.45593e-06	7.84739e-06	Timm23
ENSMUSG00000013736	1907	-0.892498	0.124845	-7.14886	8.75039e-13	3.55597e-12	Trnt1			ENSMUSG00000013736	2263.21	-1.56616	0.433395	-3.61371	0.000301851	0.000576898	Trnt1
ENSMUSG00000013766	2.2916	0.485811	2.25115	0.215805	0.82914	0.861665	Ly6g6e			ENSMUSG00000013766	2.62581	-0.834985	2.27367	-0.36724	0.71344	0.739263	Ly6g6e
ENSMUSG00000013787	29.6278	-2.40545	0.646202	-3.72244	0.000197306	0.000394974	Ehmt2			ENSMUSG00000013787	38.2278	-3.24525	0.75935	-4.27372	1.92239e-05	4.82681e-05	Ehmt2
ENSMUSG00000013822	3440.8	-0.767741	0.122239	-6.28067	3.37115e-10	1.12102e-09	Elof1			ENSMUSG00000013822	4028.99	-1.45148	0.418386	-3.46923	0.000521947	0.000950103	Elof1
ENSMUSG00000013833	47.9821	-2.21226	0.7551	-2.92976	NA	NA	Med16			ENSMUSG00000013833	60.1779	-2.9573	0.858179	-3.44602	0.000568902	0.0010293	Med16
ENSMUSG00000013858	741.335	-1.2499	0.180556	-6.92254	4.43612e-12	1.69912e-11	Tmem259			ENSMUSG00000013858	911.505	-1.96334	0.472133	-4.15846	3.20404e-05	7.61171e-05	Tmem259
ENSMUSG00000013878	422.213	-1.77392	0.236036	-7.51548	5.67033e-14	2.52146e-13	Rnf170			ENSMUSG00000013878	520.042	-2.60472	0.45486	-5.72643	1.02568e-08	7.56205e-08	Rnf170
ENSMUSG00000013921	29.4053	-1.02329	0.808674	-1.2654	0.205729	0.255104	Clip3			ENSMUSG00000013921	37.5902	-1.97014	0.898608	-2.19243	0.0283482	0.0375149	Clip3
ENSMUSG00000013928	5.88032	-1.00629	1.72823	-0.582266	0.560387	0.621316	Thap8			ENSMUSG00000013928	7.0803	-1.29893	1.74274	-0.745339	0.456067	0.491763	Thap8
ENSMUSG00000013973	6094.84	-1.35924	0.138459	-9.81693	9.52016e-23	8.29356e-22	Dedd			ENSMUSG00000013973	7174.46	-1.97465	0.411537	-4.79824	1.60065e-06	5.41735e-06	Dedd
ENSMUSG00000013974	10.6575	0.321231	1.16964	0.274641	0.783592	0.823102	Mcemp1			ENSMUSG00000013974	11.7218	-0.0791204	1.23962	-0.0638264	0.949108	0.955403	Mcemp1
ENSMUSG00000013997	1258.79	-1.36114	0.19283	-7.05875	1.68003e-12	6.67499e-12	Nit1			ENSMUSG00000013997	1521.19	-1.99631	0.463111	-4.31065	1.62775e-05	4.15336e-05	Nit1
ENSMUSG00000014030	367.127	-1.80377	0.361775	-4.9859	6.16747e-07	1.57208e-06	Pax5			ENSMUSG00000014030	442.375	-2.68072	0.504289	-5.31584	1.06168e-07	5.39293e-07	Pax5
ENSMUSG00000014039	16.6579	-1.86024	0.932418	-1.99507	0.0460351	0.0649229	Prdm15			ENSMUSG00000014039	22.7992	-2.4637	1.04089	-2.36693	0.0179365	0.0245141	Prdm15
ENSMUSG00000014074	3633.05	-1.41115	0.131056	-10.7676	4.89859e-27	5.94298e-26	Rnf168			ENSMUSG00000014074	4414.48	-2.14357	0.431516	-4.96753	6.78102e-07	2.58357e-06	Rnf168
ENSMUSG00000014075	89.0131	-1.19964	0.315089	-3.80731	0.000140485	0.000285984	Tctex1d2			ENSMUSG00000014075	104.566	-1.76575	0.506208	-3.48819	0.000486307	0.000891681	Tctex1d2
ENSMUSG00000014077	668.559	-1.70107	0.196643	-8.6505	5.12725e-18	3.08767e-17	Chp1			ENSMUSG00000014077	854.605	-2.47404	0.49648	-4.98315	6.2556e-07	2.41051e-06	Chp1
ENSMUSG00000014158	44.902	-1.35194	0.631189	-2.1419	0.0322014	0.0467269	Trpv4			ENSMUSG00000014158	57.3699	-2.21075	0.754313	-2.93082	0.00338072	0.00528511	Trpv4
ENSMUSG00000014164	76.5489	-1.09442	0.509978	-2.14602	0.0318715	0.0462906	Klhl3			ENSMUSG00000014164	93.364	-1.88552	0.646604	-2.91603	0.00354513	0.00552399	Klhl3
ENSMUSG00000014177	1042.76	-1.36419	0.170571	-7.99776	1.26698e-15	6.31428e-15	Tvp23b			ENSMUSG00000014177	1284.66	-2.12191	0.458839	-4.62453	3.75457e-06	1.13872e-05	Tvp23b
ENSMUSG00000014195	1837.52	-0.935696	0.138927	-6.73515	1.63755e-11	6.00976e-11	Dnajc7			ENSMUSG00000014195	2204.85	-1.63001	0.446032	-3.65446	0.000257722	0.000499499	Dnajc7
ENSMUSG00000014226	35.3221	-1.23376	0.644264	-1.91499	0.0554943	0.0768904	Cacybp			ENSMUSG00000014226	43.0482	-1.96798	0.749342	-2.62627	0.00863265	0.0125215	Cacybp
ENSMUSG00000014232	403.168	-1.00671	0.260403	-3.86596	0.000110654	0.000227807	Cluap1			ENSMUSG00000014232	482.186	-1.55089	0.50482	-3.07217	0.00212507	0.00344925	Cluap1
ENSMUSG00000014243	90.5619	-0.135197	0.303041	-0.446135	0.6555	0.70982	Zswim7			ENSMUSG00000014243	99.4925	-0.762814	0.456482	-1.67107	0.0947078	0.1146	Zswim7
ENSMUSG00000014245	53.1052	-1.98602	0.438869	-4.52531	6.03075e-06	1.4083e-05	Pigl			ENSMUSG00000014245	59.2194	-2.65217	0.48244	-5.49741	3.85407e-08	2.27472e-07	Pigl
ENSMUSG00000014294	363.065	-1.373	0.230742	-5.95035	2.67572e-09	8.32519e-09	Ndufa2			ENSMUSG00000014294	404.867	-1.97846	0.357481	-5.53446	3.12185e-08	1.91443e-07	Ndufa2
ENSMUSG00000014301	62.694	-1.06908	0.336456	-3.17749	0.00148557	0.00266384	Pam16			ENSMUSG00000014301	74.124	-1.68701	0.526673	-3.20316	0.00135931	0.00228467	Pam16
ENSMUSG00000014303	6.47374	-6.90598	1.74926	-3.94795	7.88243e-05	0.000165233	Glis2			ENSMUSG00000014303	7.46101	-7.50395	1.76261	-4.25729	2.06915e-05	5.15926e-05	Glis2
ENSMUSG00000014313	262.156	0.797316	0.332166	2.40035	0.0163793	0.0250658	Cox6c			ENSMUSG00000014313	298.017	-0.0275675	0.575148	-0.0479312	0.961771	0.966602	Cox6c
ENSMUSG00000014329	114.002	-1.02877	0.337182	-3.0511	0.00228008	0.00398256	Bicc1			ENSMUSG00000014329	141.871	-1.82779	0.552901	-3.30582	0.000946981	0.00164148	Bicc1
ENSMUSG00000014349	332.545	-2.06495	0.264602	-7.80399	5.99788e-15	2.85939e-14	Ube2z			ENSMUSG00000014349	420.898	-2.91946	0.488605	-5.97509	2.29964e-09	2.19165e-08	Ube2z
ENSMUSG00000014353	1839.61	-1.66125	0.1585	-10.4811	1.05558e-25	1.15756e-24	Tmem87b			ENSMUSG00000014353	2271	-2.3599	0.456953	-5.16443	2.41175e-07	1.0766e-06	Tmem87b
ENSMUSG00000014355	2922.56	-2.07876	0.206728	-10.0555	8.68555e-24	8.21856e-23	Anapc1			ENSMUSG00000014355	3794.11	-2.90454	0.498477	-5.82682	5.64924e-09	4.60039e-08	Anapc1
ENSMUSG00000014361	207.785	-1.80324	0.404657	-4.45621	8.34206e-06	1.91929e-05	Mertk			ENSMUSG00000014361	265.493	-2.61177	0.594779	-4.39116	1.12746e-05	3.00667e-05	Mertk
ENSMUSG00000014402	943.641	-1.11081	0.173882	-6.38832	1.6772e-10	5.70325e-10	Tsg101			ENSMUSG00000014402	1134.83	-1.74136	0.460817	-3.77887	0.000157544	0.000319442	Tsg101
ENSMUSG00000014418	475.931	-1.94395	0.178253	-10.9055	1.08454e-27	1.3871e-26	Hps5			ENSMUSG00000014418	592.839	-2.65925	0.464061	-5.73039	1.002e-08	7.43662e-08	Hps5
ENSMUSG00000014426	1622.53	-1.65	0.157745	-10.4599	1.31959e-25	1.43714e-24	Map3k4			ENSMUSG00000014426	2038.53	-2.43598	0.463401	-5.25674	1.46634e-07	7.0924e-07	Map3k4
ENSMUSG00000014444	156.989	-1.66222	0.304927	-5.4512	5.00314e-08	1.39151e-07	Piezo1			ENSMUSG00000014444	197.975	-2.43535	0.529758	-4.59709	4.28432e-06	1.27955e-05	Piezo1
ENSMUSG00000014470	447.022	-1.38621	0.224976	-6.16162	7.2005e-10	2.33568e-09	Rnf166			ENSMUSG00000014470	551.273	-2.08997	0.488659	-4.27694	1.89477e-05	4.76154e-05	Rnf166
ENSMUSG00000014496	2498.81	-2.08102	0.153194	-13.5842	4.96846e-42	1.79957e-40	Ankrd28			ENSMUSG00000014496	3116.93	-2.80643	0.450863	-6.22458	4.82851e-10	5.99935e-09	Ankrd28
ENSMUSG00000014498	647.634	-2.15335	0.293924	-7.32621	2.36757e-13	1.00469e-12	Ankrd52			ENSMUSG00000014498	856.609	-3.05358	0.542811	-5.62549	1.84981e-08	1.23691e-07	Ankrd52
ENSMUSG00000014503	27083.5	-1.10229	0.105921	-10.4067	2.31151e-25	2.45764e-24	Pkd2l2			ENSMUSG00000014503	31791.6	-1.75534	0.404293	-4.34174	1.41358e-05	3.66692e-05	Pkd2l2
ENSMUSG00000014504	229.108	0.157663	0.26777	0.588801	0.555995	0.617112	Srp19			ENSMUSG00000014504	252.764	-0.602669	0.455521	-1.32303	0.185824	0.214182	Srp19
ENSMUSG00000014547	260.966	-1.09061	0.276349	-3.94648	7.93082e-05	0.000166214	Wdfy2			ENSMUSG00000014547	323.872	-1.89002	0.516244	-3.6611	0.000251136	0.00048797	Wdfy2
ENSMUSG00000014550	500.777	-2.51536	0.263218	-9.55618	1.22186e-21	9.79842e-21	Rbsn			ENSMUSG00000014550	659.348	-3.3636	0.522583	-6.43648	1.22273e-10	1.97498e-09	Rbsn
ENSMUSG00000014551	859.277	-0.62619	0.136871	-4.57504	4.76138e-06	1.12421e-05	Mrps25			ENSMUSG00000014551	1001.76	-1.34106	0.421143	-3.18434	0.00145084	0.00242597	Mrps25
ENSMUSG00000014554	368.836	-2.24469	0.287768	-7.80033	6.17437e-15	2.94112e-14	Dguok			ENSMUSG00000014554	451.067	-3.12386	0.451117	-6.92473	4.36814e-12	1.22688e-10	Dguok
ENSMUSG00000014592	4524.81	-0.750086	0.145288	-5.16274	2.43365e-07	6.41114e-07	Camta1			ENSMUSG00000014592	5276.8	-1.4959	0.409129	-3.6563	0.000255883	0.000496372	Camta1
ENSMUSG00000014599	1111.91	-1.79634	0.174034	-10.3218	5.61704e-25	5.7888e-24	Csf1			ENSMUSG00000014599	1407.75	-2.56312	0.476152	-5.38297	7.32647e-08	3.92067e-07	Csf1
ENSMUSG00000014601	1084.65	-1.95821	0.211702	-9.24984	2.24823e-20	1.63268e-19	Strip1			ENSMUSG00000014601	1363.7	-2.75781	0.471176	-5.85304	4.82657e-09	4.03114e-08	Strip1
ENSMUSG00000014606	104.981	-1.58528	0.343314	-4.61757	3.88269e-06	9.23991e-06	Slc25a11			ENSMUSG00000014606	132.514	-2.28675	0.564506	-4.05089	5.10225e-05	0.00011594	Slc25a11
ENSMUSG00000014633	470.863	-0.99653	0.170582	-5.84193	5.15986e-09	1.56853e-08	Cmc2			ENSMUSG00000014633	548.284	-1.68242	0.410886	-4.09461	4.22872e-05	9.7833e-05	Cmc2
ENSMUSG00000014668	850.627	-1.81014	0.195757	-9.24687	2.31171e-20	1.6746e-19	Chfr			ENSMUSG00000014668	1045.97	-2.48989	0.463263	-5.37469	7.6716e-08	4.08425e-07	Chfr
ENSMUSG00000014725	20.5963	-0.446571	0.915589	-0.487742	0.625733	0.682667	Adam28			ENSMUSG00000014725	23.1011	-1.02009	0.973725	-1.04761	0.294816	0.328556	Adam28
ENSMUSG00000014748	166.808	-0.765978	0.258508	-2.96308	0.00304577	0.00522585	Tex261			ENSMUSG00000014748	198.04	-1.51852	0.479946	-3.16393	0.00155653	0.00258458	Tex261
ENSMUSG00000014763	392.282	-1.98214	0.216575	-9.15222	5.57729e-20	3.9088e-19	Fam120b			ENSMUSG00000014763	499.022	-2.75397	0.491101	-5.60775	2.04974e-08	1.34229e-07	Fam120b
ENSMUSG00000014767	2042.37	-1.18103	0.11295	-10.4562	1.37296e-25	1.49154e-24	Tbp			ENSMUSG00000014767	2437.6	-1.87257	0.420877	-4.44921	8.61861e-06	2.37352e-05	Tbp
ENSMUSG00000014769	1265.34	-2.07889	0.189676	-10.9602	5.93384e-28	7.74238e-27	Psmb1			ENSMUSG00000014769	1504.64	-2.83025	0.38667	-7.31955	2.48811e-13	1.13486e-11	Psmb1
ENSMUSG00000014771	364.785	-1.55397	0.198895	-7.813	5.58439e-15	2.67029e-14	Pdcd2			ENSMUSG00000014771	443.841	-2.20845	0.465144	-4.74787	2.05565e-06	6.72836e-06	Pdcd2
ENSMUSG00000014773	4.1089	-6.24477	2.46471	-2.53367	0.0112876	0.0177754	Dll1			ENSMUSG00000014773	5.6276	-7.08177	3.09899	-2.28519	0.0223018	0.0299858	Dll1
ENSMUSG00000014776	8.0038	-6.24852	1.59905	-3.90764	9.32034e-05	0.000193477	Nol3			ENSMUSG00000014776	9.01377	-6.82423	1.62026	-4.21182	2.53318e-05	6.18317e-05	Nol3
ENSMUSG00000014778	70.5297	-2.096	0.47304	-4.43091	9.38341e-06	2.14728e-05	Fhod1			ENSMUSG00000014778	86.9955	-2.73211	0.623826	-4.37961	1.18894e-05	3.14884e-05	Fhod1
ENSMUSG00000014782	24.1783	-2.34073	0.838999	-2.78991	0.00527229	0.00871874	Plekhg4			ENSMUSG00000014782	28.1434	-3.08454	0.88109	-3.50082	0.000463825	0.000853838	Plekhg4
ENSMUSG00000014786	11.9659	-0.770018	1.13513	-0.678354	0.497547	0.560471	Slc9a5			ENSMUSG00000014786	15.4295	-1.38306	1.21269	-1.14049	0.254081	0.285995	Slc9a5
ENSMUSG00000014791	4.39561	-6.34849	2.21719	-2.86331	0.00419237	0.00705382	Elmo3			ENSMUSG00000014791	3.63216	-6.49168	2.29765	-2.82535	0.00472285	0.00718176	Elmo3
ENSMUSG00000014837	32.098	-1.38363	0.547368	-2.52778	0.0114785	0.0180501	4931428F04Rik			ENSMUSG00000014837	35.6769	-1.84721	0.629024	-2.93662	0.00331806	0.00519685	4931428F04Rik
ENSMUSG00000014846	13.3988	-5.23125	1.1931	-4.38457	1.16214e-05	2.63626e-05	Tppp3			ENSMUSG00000014846	15.7312	-5.83302	1.22142	-4.77561	1.79165e-06	5.9629e-06	Tppp3
ENSMUSG00000014850	2086.08	-1.09789	0.136585	-8.03816	9.11983e-16	4.58038e-15	Msh3			ENSMUSG00000014850	2484.45	-1.80397	0.424398	-4.25066	2.13145e-05	5.29733e-05	Msh3
ENSMUSG00000014856	39.5928	-2.74036	0.826873	-3.31412	0.000919316	0.00170069	Tmem208			ENSMUSG00000014856	47.9896	-3.04849	0.93643	-3.25544	0.00113218	0.00193001	Tmem208
ENSMUSG00000014859	2118.31	-1.53279	0.165832	-9.24301	2.39669e-20	1.734e-19	E2f4			ENSMUSG00000014859	2625.69	-2.21543	0.471169	-4.70198	2.57652e-06	8.166e-06	E2f4
ENSMUSG00000014867	8102.4	-1.88479	0.135829	-13.8761	8.8371e-44	3.67329e-42	Surf4			ENSMUSG00000014867	10215.1	-2.62878	0.461667	-5.69411	1.24019e-08	8.86515e-08	Surf4
ENSMUSG00000014873	65.9678	-0.69365	0.461008	-1.50464	0.132417	0.170872	Surf2			ENSMUSG00000014873	76.017	-1.41365	0.58181	-2.42975	0.0151092	0.0209491	Surf2
ENSMUSG00000014905	176.387	-1.25948	0.32528	-3.872	0.000107947	0.000222417	Dnajb9			ENSMUSG00000014905	205.281	-1.86754	0.492097	-3.79507	0.0001476	0.000301467	Dnajb9
ENSMUSG00000014907	144.798	-1.92474	0.330387	-5.82571	5.68715e-09	1.71954e-08	Naf1			ENSMUSG00000014907	171.28	-2.65973	0.468913	-5.67212	1.41045e-08	9.86367e-08	Naf1
ENSMUSG00000014932	1735.65	-1.71852	0.174942	-9.82339	8.92876e-23	7.79392e-22	Yes1			ENSMUSG00000014932	2105.54	-2.44009	0.432552	-5.64116	1.68908e-08	1.14641e-07	Yes1
ENSMUSG00000014956	1863.6	-1.62598	0.167963	-9.68063	3.64477e-22	3.04889e-21	Ppp1cb			ENSMUSG00000014956	2278.12	-2.36253	0.441258	-5.35408	8.59947e-08	4.49665e-07	Ppp1cb
ENSMUSG00000014959	4275.97	-1.66668	0.136522	-12.2081	2.81265e-34	5.70968e-33	Gorasp2			ENSMUSG00000014959	5269.25	-2.41157	0.439422	-5.48804	4.0641e-08	2.3827e-07	Gorasp2
ENSMUSG00000015002	551.408	-1.49224	0.199858	-7.46648	8.23659e-14	3.61656e-13	Efr3a			ENSMUSG00000015002	683.612	-2.24915	0.472132	-4.76383	1.89952e-06	6.28744e-06	Efr3a
ENSMUSG00000015013	95.2682	-0.423853	0.474515	-0.893235	0.371731	0.434325	Trappc2l			ENSMUSG00000015013	105.005	-1.19312	0.563874	-2.11594	0.0343496	0.0447705	Trappc2l
ENSMUSG00000015016	80.8887	-1.52019	0.470262	-3.23265	0.00122649	0.00222625	Acsf3			ENSMUSG00000015016	99.3596	-2.08615	0.638317	-3.26821	0.00108229	0.00185358	Acsf3
ENSMUSG00000015023	3599.24	-1.15551	0.152873	-7.55866	4.07255e-14	1.82961e-13	Ddx19a			ENSMUSG00000015023	4435.32	-1.86266	0.470627	-3.95782	7.56371e-05	0.000164892	Ddx19a
ENSMUSG00000015027	94.7989	-1.76849	0.378638	-4.67066	3.0023e-06	7.21165e-06	Galns			ENSMUSG00000015027	113.08	-2.56756	0.503444	-5.09999	3.39663e-07	1.43658e-06	Galns
ENSMUSG00000015053	6.60445	-4.3134	1.67019	-2.58258	0.00980635	0.0155919	Gata2			ENSMUSG00000015053	8.55179	-5.39449	1.69743	-3.17803	0.0014828	0.00247452	Gata2
ENSMUSG00000015083	22.0662	-6.7945	1.27286	-5.33797	9.39941e-08	2.5544e-07	C8g			ENSMUSG00000015083	25.3014	-7.276	1.27288	-5.71619	1.08939e-08	7.95513e-08	C8g
ENSMUSG00000015085	29.66	-1.57268	0.738703	-2.12897	0.0332563	0.0481298	Entpd2			ENSMUSG00000015085	39.2733	-2.54506	0.844788	-3.01266	0.00258969	0.00413812	Entpd2
ENSMUSG00000015087	360.165	-1.93298	0.253335	-7.63013	2.34521e-14	1.07405e-13	Rabl6			ENSMUSG00000015087	457.215	-2.6931	0.506609	-5.31593	1.06112e-07	5.39165e-07	Rabl6
ENSMUSG00000015090	7.97728	2.04159	1.56047	1.30832	0.190764	0.238206	Ptgds			ENSMUSG00000015090	8.78196	1.27259	1.64867	0.771885	0.440182	0.47586	Ptgds
ENSMUSG00000015092	163.114	-0.317315	0.368288	-0.861594	0.388911	0.452117	Edf1			ENSMUSG00000015092	172.795	-1.01912	0.436474	-2.3349	0.0195488	0.026524	Edf1
ENSMUSG00000015093	6.67559	0.257668	1.60353	0.160688	0.872339	0.898484	Clic3			ENSMUSG00000015093	7.30725	-0.176642	1.64477	-0.107396	0.914475	0.924717	Clic3
ENSMUSG00000015094	51.3121	-0.58975	0.433964	-1.35899	0.174151	0.219392	Npdc1			ENSMUSG00000015094	58.0298	-1.36531	0.537254	-2.54126	0.0110452	0.0156824	Npdc1
ENSMUSG00000015095	126.571	-1.46717	0.355142	-4.13122	3.60844e-05	7.83631e-05	Fbxw5			ENSMUSG00000015095	151.172	-2.13001	0.524225	-4.06316	4.84137e-05	0.000110511	Fbxw5
ENSMUSG00000015112	199.338	-1.65609	0.341994	-4.84246	1.2824e-06	3.18828e-06	Slc25a13			ENSMUSG00000015112	244.478	-2.19215	0.556464	-3.93943	8.16761e-05	0.000176809	Slc25a13
ENSMUSG00000015120	184.902	-0.891889	0.254071	-3.51039	0.000447443	0.000861496	Ube2i			ENSMUSG00000015120	213.101	-1.65444	0.424091	-3.90115	9.5738e-05	0.000203866	Ube2i
ENSMUSG00000015126	177.083	-1.62522	0.238198	-6.82298	8.91713e-12	3.33781e-11	Tsr3			ENSMUSG00000015126	215.406	-2.25905	0.483682	-4.67053	3.00428e-06	9.34017e-06	Tsr3
ENSMUSG00000015127	25.2095	-2.80678	0.808928	-3.46975	0.000520952	0.000994182	Unkl			ENSMUSG00000015127	29.983	-3.32314	0.884892	-3.75542	0.000173052	0.000348041	Unkl
ENSMUSG00000015133	6.59183	-2.05244	1.30263	-1.57561	0.115116	0.15037	Lrrk1			ENSMUSG00000015133	7.94367	-2.52456	1.34515	-1.87679	0.0605474	0.0755437	Lrrk1
ENSMUSG00000015143	1519.21	-1.66449	0.186454	-8.9271	4.37316e-19	2.8614e-18	Actn1			ENSMUSG00000015143	1897.12	-2.44204	0.466281	-5.23726	1.62977e-07	7.73001e-07	Actn1
ENSMUSG00000015149	183.74	0.0410886	0.24542	0.167421	0.867038	0.894026	Sirt2			ENSMUSG00000015149	212.128	-0.639865	0.499438	-1.28117	0.200134	0.229219	Sirt2
ENSMUSG00000015165	530.508	-1.82832	0.220456	-8.29334	1.10111e-16	5.92762e-16	Hnrnpl			ENSMUSG00000015165	666.096	-2.62667	0.476837	-5.50852	3.6186e-08	2.16476e-07	Hnrnpl
ENSMUSG00000015176	2601.17	-1.05525	0.136391	-7.73695	1.01834e-14	4.77649e-14	Nolc1			ENSMUSG00000015176	3172.29	-1.79431	0.453484	-3.95673	7.59839e-05	0.000165525	Nolc1
ENSMUSG00000015189	8.44252	-1.48725	1.29907	-1.14486	0.252265	0.30686	Casd1			ENSMUSG00000015189	10.1227	-2.54163	1.31536	-1.93227	0.0533262	0.0671264	Casd1
ENSMUSG00000015202	309.082	-2.16518	0.301383	-7.18416	6.76205e-13	2.77052e-12	Cnksr3			ENSMUSG00000015202	389.195	-3.0594	0.494384	-6.1883	6.08151e-10	7.3086e-09	Cnksr3
ENSMUSG00000015214	5.82629	-1.98592	1.81701	-1.09296	0.274411	0.331236	Mtmr1			ENSMUSG00000015214	6.06271	-2.93457	1.82163	-1.61096	0.107189	0.128449	Mtmr1
ENSMUSG00000015217	99.1316	-2.53675	0.375271	-6.75976	1.38219e-11	5.10801e-11	Hmgb3			ENSMUSG00000015217	117.683	-3.28441	0.485971	-6.75845	1.39474e-11	3.20571e-10	Hmgb3
ENSMUSG00000015222	577.313	-1.19672	0.20662	-5.7919	6.95942e-09	2.09118e-08	Map2			ENSMUSG00000015222	681.286	-1.90487	0.430581	-4.42395	9.69119e-06	2.63023e-05	Map2
ENSMUSG00000015243	14.7008	-0.729893	1.1924	-0.612122	0.540457	0.602163	Abca1			ENSMUSG00000015243	16.5095	-1.33352	1.2317	-1.08267	0.278953	0.312043	Abca1
ENSMUSG00000015289	67.7497	0.955343	0.47981	1.99109	0.0464713	0.0654851	Lage3			ENSMUSG00000015289	67.1578	0.237106	0.561918	0.421958	0.673056	0.701214	Lage3
ENSMUSG00000015290	113.845	-0.0156118	0.326512	-0.0478139	0.961865	0.970216	Ubl4a			ENSMUSG00000015290	126.196	-0.740592	0.484388	-1.52892	0.126283	0.149579	Ubl4a
ENSMUSG00000015291	235.907	-0.995839	0.247081	-4.03041	5.56787e-05	0.000118556	Gdi1			ENSMUSG00000015291	291.768	-1.67876	0.518597	-3.23712	0.00120741	0.00204774	Gdi1
ENSMUSG00000015305	2163.65	-1.23433	0.221266	-5.57851	2.42588e-08	6.93597e-08	Sash1			ENSMUSG00000015305	2622.34	-2.07955	0.451167	-4.60927	4.04083e-06	1.21301e-05	Sash1
ENSMUSG00000015312	12.9984	-5.42236	1.2658	-4.28375	1.83772e-05	4.09326e-05	Gadd45b			ENSMUSG00000015312	16.3781	-5.92622	1.28651	-4.60644	4.09625e-06	1.22881e-05	Gadd45b
ENSMUSG00000015316	188.475	-1.25337	0.28058	-4.46706	7.93033e-06	1.82842e-05	Slamf1			ENSMUSG00000015316	225.083	-1.89272	0.492392	-3.84393	0.000121078	0.000251795	Slamf1
ENSMUSG00000015335	151.158	-1.35462	0.291483	-4.64732	3.36282e-06	8.05103e-06	Zdhhc12			ENSMUSG00000015335	172.798	-1.98137	0.438971	-4.51366	6.37176e-06	1.81876e-05	Zdhhc12
ENSMUSG00000015337	44.734	-1.35186	0.640634	-2.11019	0.0348417	0.0502078	Endog			ENSMUSG00000015337	55.8929	-1.88413	0.782833	-2.40681	0.0160927	0.0222009	Endog
ENSMUSG00000015340	10.8799	0.183859	1.23303	0.149112	0.881465	0.906119	Cybb			ENSMUSG00000015340	5.86461	1.18625	1.29382	0.916857	0.359217	0.394707	Cybb
ENSMUSG00000015341	1028.81	-1.89835	0.144817	-13.1086	2.94063e-39	8.71604e-38	Golga7			ENSMUSG00000015341	1237.52	-2.60526	0.405862	-6.41908	1.371e-10	2.17458e-09	Golga7
ENSMUSG00000015342	160.433	-1.42897	0.332435	-4.29851	1.71952e-05	3.84027e-05	Xk			ENSMUSG00000015342	194.886	-2.24236	0.505132	-4.43916	9.03125e-06	2.47477e-05	Xk
ENSMUSG00000015354	38.7664	-2.40586	0.668933	-3.59656	0.000322453	0.00063046	Pcolce2			ENSMUSG00000015354	50.9856	-3.0526	0.806349	-3.78571	0.000153271	0.000311712	Pcolce2
ENSMUSG00000015355	7.17351	-6.08596	1.92012	-3.16957	0.00152662	0.00273316	Cd48			ENSMUSG00000015355	10.156	-6.97862	1.91261	-3.64874	0.000263528	0.000509799	Cd48
ENSMUSG00000015357	871.336	-1.09019	0.15175	-7.18409	6.76562e-13	2.77133e-12	Clpx			ENSMUSG00000015357	1046.77	-1.79921	0.441391	-4.07623	4.57711e-05	0.000105024	Clpx
ENSMUSG00000015363	2.20515	-0.0662692	2.68856	-0.0246486	0.980335	0.984055	Trabd			ENSMUSG00000015363	3.33764	-0.783361	2.52731	-0.309958	0.756593	0.779938	Trabd
ENSMUSG00000015365	96.6364	-2.48571	0.49485	-5.02316	5.08289e-07	1.30553e-06	Mov10l1			ENSMUSG00000015365	127.242	-3.37256	0.655496	-5.14504	2.67458e-07	1.17253e-06	Mov10l1
ENSMUSG00000015377	6.39997	-6.89197	2.08354	-3.30781	0.00094027	0.00173637	Dennd6b			ENSMUSG00000015377	6.40656	-7.2996	2.09644	-3.4819	0.000497871	0.000911364	Dennd6b
ENSMUSG00000015401	44.1887	0.0148993	0.536099	0.0277921	0.977828	0.982386	Cltrn			ENSMUSG00000015401	50.558	-0.625756	0.676081	-0.925563	0.354673	0.3902	Cltrn
ENSMUSG00000015405	17.7202	-0.678403	1.06232	-0.638602	0.523082	0.585607	Ace2			ENSMUSG00000015405	23.7749	-1.19029	1.14856	-1.03633	0.300048	0.334027	Ace2
ENSMUSG00000015461	376.234	-2.04103	0.295697	-6.90246	5.11091e-12	1.94775e-11	Atf6b			ENSMUSG00000015461	490.761	-2.73704	0.561551	-4.87407	1.0932e-06	3.90851e-06	Atf6b
ENSMUSG00000015468	2.40769	-5.47333	2.94748	-1.85695	0.0633178	0.0867885	Notch4			ENSMUSG00000015468	3.07333	-6.22106	2.83432	-2.1949	0.0281706	0.0372911	Notch4
ENSMUSG00000015474	940.651	-2.75997	0.158788	-17.3814	1.14142e-67	2.49087e-65	Ppt2			ENSMUSG00000015474	1170.47	-3.48453	0.434596	-8.01786	1.07602e-15	1.3828e-13	Ppt2
ENSMUSG00000015478	173.349	-0.725395	0.235562	-3.07943	0.00207399	0.00364263	Rnf5			ENSMUSG00000015478	204.891	-1.40026	0.4782	-2.92819	0.00340941	0.00532761	Rnf5
ENSMUSG00000015488	218.567	-1.14562	0.293128	-3.90827	9.29598e-05	0.000193018	Cacfd1			ENSMUSG00000015488	278.233	-1.90275	0.552112	-3.44631	0.000568305	0.00102832	Cacfd1
ENSMUSG00000015501	492.376	-2.45603	0.339689	-7.23023	4.82165e-13	1.99517e-12	Hivep2			ENSMUSG00000015501	614.527	-3.19197	0.534394	-5.97307	2.32831e-09	2.21102e-08	Hivep2
ENSMUSG00000015522	1842.69	-2.07136	0.150256	-13.7855	3.11468e-43	1.24147e-41	Arnt			ENSMUSG00000015522	2315.05	-2.79865	0.459205	-6.09455	1.09747e-09	1.19052e-08	Arnt
ENSMUSG00000015536	374.586	-0.38291	0.225562	-1.69758	0.0895874	0.119236	Mocs2			ENSMUSG00000015536	423.881	-0.96427	0.444197	-2.17081	0.0299452	0.039415	Mocs2
ENSMUSG00000015542	157.698	-2.66634	0.434169	-6.14125	8.18759e-10	2.64604e-09	Nat9			ENSMUSG00000015542	199.181	-3.685	0.558937	-6.59286	4.31433e-11	8.24736e-10	Nat9
ENSMUSG00000015568	961.638	-1.28023	0.151784	-8.43454	3.325e-17	1.86469e-16	Lpl			ENSMUSG00000015568	1123.67	-1.98394	0.388631	-5.10494	3.30905e-07	1.40654e-06	Lpl
ENSMUSG00000015575	635.847	-1.23886	0.208288	-5.94779	2.7178e-09	8.45163e-09	Atp6v0e			ENSMUSG00000015575	733.514	-1.93921	0.394357	-4.91739	8.77052e-07	3.2338e-06	Atp6v0e
ENSMUSG00000015597	1338.02	-1.47395	0.215767	-6.8312	8.42088e-12	3.16154e-11	Zfp318			ENSMUSG00000015597	1671.03	-2.26655	0.482535	-4.69718	2.6378e-06	8.32127e-06	Zfp318
ENSMUSG00000015599	82.3606	-0.705167	0.442199	-1.59468	0.110783	0.145112	Ttbk1			ENSMUSG00000015599	104.524	-1.38069	0.653717	-2.11206	0.0346816	0.0451697	Ttbk1
ENSMUSG00000015605	1459.88	-1.86345	0.178295	-10.4515	1.44287e-25	1.56555e-24	Srf			ENSMUSG00000015605	1875.48	-2.66601	0.486139	-5.48404	4.15712e-08	2.42593e-07	Srf
ENSMUSG00000015619	209.045	-0.778632	0.292335	-2.66349	0.00773341	0.012464	Gata3			ENSMUSG00000015619	239.175	-1.50635	0.451696	-3.33487	0.00085338	0.00149365	Gata3
ENSMUSG00000015647	1402.91	-1.56245	0.241591	-6.46734	9.97462e-11	3.44826e-10	Lama5			ENSMUSG00000015647	1794.33	-2.43855	0.504977	-4.82904	1.37196e-06	4.73343e-06	Lama5
ENSMUSG00000015653	3331.98	-2.04542	0.138155	-14.8052	1.35525e-49	8.57244e-48	Steap2			ENSMUSG00000015653	4132.11	-2.81767	0.429887	-6.55445	5.58455e-11	1.02358e-09	Steap2
ENSMUSG00000015656	1071.82	-3.36053	0.169003	-19.8844	5.5546e-88	3.59156e-85	Hspa8			ENSMUSG00000015656	1354.16	-4.06963	0.452096	-9.0017	2.22254e-19	1.26226e-16	Hspa8
ENSMUSG00000015659	358.862	-1.24	0.190571	-6.50675	7.67963e-11	2.67874e-10	Serac1			ENSMUSG00000015659	430.181	-1.90484	0.452695	-4.20778	2.5789e-05	6.27719e-05	Serac1
ENSMUSG00000015668	1176.49	-1.05736	0.189959	-5.56626	2.6026e-08	7.41696e-08	Pdzd11			ENSMUSG00000015668	1377.06	-1.79327	0.413973	-4.33185	1.47861e-05	3.81651e-05	Pdzd11
ENSMUSG00000015671	1991.85	-1.02273	0.144841	-7.06109	1.65203e-12	6.56823e-12	Psma2			ENSMUSG00000015671	2286.81	-1.6963	0.377035	-4.49905	6.82563e-06	1.93265e-05	Psma2
ENSMUSG00000015672	1850.36	-0.0193593	0.151078	-0.128141	0.898038	0.919513	Mrpl32			ENSMUSG00000015672	2005.05	-0.681974	0.358234	-1.90371	0.0569478	0.071395	Mrpl32
ENSMUSG00000015697	5554.63	-1.44356	0.127233	-11.3458	7.78005e-30	1.15792e-28	Setdb1			ENSMUSG00000015697	6845.95	-2.17031	0.449504	-4.82823	1.37753e-06	4.75172e-06	Setdb1
ENSMUSG00000015702	3.67753	4.1605	2.01258	2.06725	0.0387109	0.0553357	Anxa9			ENSMUSG00000015702	2.56645	3.56812	2.29927	1.55185	0.120698	0.143465	Anxa9
ENSMUSG00000015711	2256.39	-1.95098	0.193959	-10.0587	8.40853e-24	7.96939e-23	Prune1			ENSMUSG00000015711	2912.94	-2.75666	0.494015	-5.58011	2.40368e-08	1.52943e-07	Prune1
ENSMUSG00000015714	858.363	-2.25503	0.204104	-11.0484	2.23092e-28	3.0052e-27	Cers2			ENSMUSG00000015714	1074.78	-2.97327	0.470839	-6.31484	2.70447e-10	3.75625e-09	Cers2
ENSMUSG00000015721	8743.8	-0.652977	0.207066	-3.15348	0.00161337	0.0028788	Nlrp5			ENSMUSG00000015721	10635.9	-1.41761	0.491522	-2.88413	0.00392502	0.00605643	Nlrp5
ENSMUSG00000015733	859.781	-1.88447	0.182411	-10.3309	5.10631e-25	5.27179e-24	Capza2			ENSMUSG00000015733	1081.84	-2.59456	0.47906	-5.41595	6.09645e-08	3.36034e-07	Capza2
ENSMUSG00000015745	370.337	-1.58742	0.185359	-8.56405	1.08967e-17	6.35386e-17	Plekho1			ENSMUSG00000015745	434.615	-2.23075	0.40878	-5.45709	4.83992e-08	2.75766e-07	Plekho1
ENSMUSG00000015747	247.201	-0.918378	0.233325	-3.93605	8.28332e-05	0.000173124	Vps45			ENSMUSG00000015747	290.66	-1.5441	0.465844	-3.31463	0.000917654	0.00159426	Vps45
ENSMUSG00000015748	1112.81	-0.908184	0.142672	-6.36553	1.94617e-10	6.58453e-10	Prpf3			ENSMUSG00000015748	1301.25	-1.57068	0.417478	-3.7623	0.000168356	0.000339682	Prpf3
ENSMUSG00000015749	408.023	-2.20028	0.207565	-10.6004	2.96723e-26	3.38796e-25	Anp32e			ENSMUSG00000015749	502.573	-2.99039	0.436341	-6.85332	7.21541e-12	1.87367e-10	Anp32e
ENSMUSG00000015750	19.6092	-2.86199	0.947698	-3.01994	0.00252825	0.00438619	Aph1a			ENSMUSG00000015750	25.1977	-3.58883	1.0244	-3.50335	0.000459438	0.000847001	Aph1a
ENSMUSG00000015755	2492.51	-2.22443	0.177167	-12.5555	3.70711e-36	8.586e-35	Tab2			ENSMUSG00000015755	3207.58	-3.01841	0.479624	-6.29328	3.10821e-10	4.20624e-09	Tab2
ENSMUSG00000015757	1715.42	-0.586311	0.130745	-4.48438	7.31262e-06	1.69091e-05	Ppil4			ENSMUSG00000015757	2012.09	-1.29293	0.431509	-2.99629	0.00273283	0.0043495	Ppil4
ENSMUSG00000015759	2581.71	-1.22138	0.170705	-7.15489	8.37413e-13	3.40782e-12	Cnih1			ENSMUSG00000015759	3026.48	-1.87392	0.415547	-4.50953	6.49718e-06	1.84916e-05	Cnih1
ENSMUSG00000015766	5230.62	-1.55841	0.171559	-9.08378	1.04871e-19	7.18824e-19	Eps8			ENSMUSG00000015766	6561.48	-2.3804	0.462962	-5.14168	2.72295e-07	1.18838e-06	Eps8
ENSMUSG00000015776	1197.85	-1.35171	0.181259	-7.45734	8.8285e-14	3.86867e-13	Med22			ENSMUSG00000015776	1463.13	-2.06511	0.45961	-4.49317	7.01696e-06	1.98045e-05	Med22
ENSMUSG00000015790	458.9	-1.03521	0.190273	-5.44063	5.30938e-08	1.47175e-07	Surf1			ENSMUSG00000015790	543.257	-1.69578	0.445177	-3.80923	0.000139397	0.000286108	Surf1
ENSMUSG00000015804	2997.99	0.0406224	0.181962	0.223246	0.823344	0.856464	Med28			ENSMUSG00000015804	3459.8	-0.736552	0.464263	-1.5865	0.112626	0.134499	Med28
ENSMUSG00000015806	177.389	-1.64598	0.318163	-5.17339	2.29887e-07	6.07257e-07	Qdpr			ENSMUSG00000015806	221.651	-2.5263	0.510195	-4.95163	7.35947e-07	2.77454e-06	Qdpr
ENSMUSG00000015812	509.32	0.61803	0.234569	2.63475	0.00841983	0.0135017	Gnrh1			ENSMUSG00000015812	523.679	0.0216668	0.382175	0.0566932	0.95479	0.960518	Gnrh1
ENSMUSG00000015837	281.958	-1.4436	0.215148	-6.70977	1.94932e-11	7.11059e-11	Sqstm1			ENSMUSG00000015837	340.401	-2.16649	0.452558	-4.7872	1.69121e-06	5.68235e-06	Sqstm1
ENSMUSG00000015839	328.924	-1.96675	0.370566	-5.30744	1.11178e-07	3.00131e-07	Nfe2l2			ENSMUSG00000015839	408.013	-2.87084	0.531017	-5.4063	6.43406e-08	3.51905e-07	Nfe2l2
ENSMUSG00000015846	372.789	-1.27888	0.243378	-5.25471	1.48262e-07	3.97291e-07	Rxra			ENSMUSG00000015846	466.917	-2.04632	0.507444	-4.03261	5.51614e-05	0.000124286	Rxra
ENSMUSG00000015869	839.52	-1.26596	0.171615	-7.37672	1.62232e-13	6.95639e-13	Prpsap1			ENSMUSG00000015869	1023.5	-1.94208	0.464063	-4.18494	2.85238e-05	6.8718e-05	Prpsap1
ENSMUSG00000015879	6.99587	0.488931	1.62968	0.300016	0.764165	0.80687	Fam184b			ENSMUSG00000015879	6.35039	-0.4708	1.67184	-0.281606	0.778245	0.800198	Fam184b
ENSMUSG00000015880	10076.5	-0.883181	0.13347	-6.61705	3.66428e-11	1.30954e-10	Ncapg			ENSMUSG00000015880	11919.5	-1.62832	0.41871	-3.88889	0.000100703	0.000213431	Ncapg
ENSMUSG00000015882	201.085	-1.62967	0.293662	-5.54947	2.86535e-08	8.13518e-08	Lcorl			ENSMUSG00000015882	241.588	-2.34353	0.479411	-4.88836	1.01679e-06	3.67214e-06	Lcorl
ENSMUSG00000015932	1330.62	-0.496771	0.150391	-3.30321	0.000955861	0.00176195	Dstn			ENSMUSG00000015932	1520.32	-1.1816	0.406907	-2.90386	0.00368588	0.00572542	Dstn
ENSMUSG00000015937	142.586	-0.933386	0.280354	-3.32931	0.000870614	0.00161728	Macroh2a1			ENSMUSG00000015937	159.326	-1.56323	0.412812	-3.78678	0.000152612	0.000310623	Macroh2a1
ENSMUSG00000015942	10.6171	-3.82925	1.0158	-3.76969	0.000163453	0.000330045	Gtf2ird2			ENSMUSG00000015942	14.2113	-4.59306	1.09	-4.21383	2.5108e-05	6.13364e-05	Gtf2ird2
ENSMUSG00000015943	183.073	-1.99535	0.270005	-7.39005	1.46776e-13	6.31913e-13	Bola1			ENSMUSG00000015943	209.446	-2.61188	0.400708	-6.51815	7.11777e-11	1.24198e-09	Bola1
ENSMUSG00000015944	605.12	-1.59127	0.232885	-6.83289	8.32234e-12	3.12791e-11	Castor2			ENSMUSG00000015944	748.884	-2.31554	0.485777	-4.76667	1.87292e-06	6.20173e-06	Castor2
ENSMUSG00000015961	9086.75	-0.637858	0.134346	-4.74788	2.05562e-06	5.01636e-06	Adss			ENSMUSG00000015961	10831.9	-1.35685	0.448806	-3.02324	0.00250085	0.004006	Adss
ENSMUSG00000015966	482.313	-1.57914	0.247742	-6.37413	1.84003e-10	6.246e-10	Il17rb			ENSMUSG00000015966	600.592	-2.42123	0.480099	-5.0432	4.57812e-07	1.84318e-06	Il17rb
ENSMUSG00000015968	293.85	-1.69855	0.240051	-7.0758	1.48591e-12	5.92936e-12	Cacna1d			ENSMUSG00000015968	352.025	-2.47771	0.430593	-5.75418	8.70622e-09	6.6241e-08	Cacna1d
ENSMUSG00000015970	2001.35	-1.60884	0.221828	-7.25265	4.08694e-13	1.70286e-12	Chdh			ENSMUSG00000015970	2607.9	-2.47591	0.515316	-4.80465	1.55022e-06	5.2649e-06	Chdh
ENSMUSG00000015971	1584.63	-1.36151	0.133467	-10.2011	1.96037e-24	1.94566e-23	Actr8			ENSMUSG00000015971	1907.58	-2.09593	0.420803	-4.98079	6.33253e-07	2.43536e-06	Actr8
ENSMUSG00000015980	12.0154	-1.97874	1.04322	-1.89677	0.0578586	0.0798305	Lrrc27			ENSMUSG00000015980	16.0689	-2.49237	1.12919	-2.20722	0.0272985	0.0362402	Lrrc27
ENSMUSG00000015981	150.621	-2.54258	0.308905	-8.23095	1.85727e-16	9.84643e-16	Stk32c			ENSMUSG00000015981	195.661	-3.41829	0.525599	-6.5036	7.84183e-11	1.34804e-09	Stk32c
ENSMUSG00000015994	1167.36	-1.47044	0.130327	-11.2827	1.59752e-29	2.32026e-28	Fnta			ENSMUSG00000015994	1393.61	-2.12058	0.4201	-5.04779	4.46955e-07	1.80608e-06	Fnta
ENSMUSG00000016018	1482.71	-1.65895	0.168093	-9.86924	5.65915e-23	5.01255e-22	Mtrex			ENSMUSG00000016018	1816.05	-2.39861	0.442057	-5.42601	5.76289e-08	3.19564e-07	Mtrex
ENSMUSG00000016024	71.8799	-1.16356	0.410955	-2.83135	0.00463527	0.00774452	Lbp			ENSMUSG00000016024	83.2748	-1.68418	0.559107	-3.01226	0.0025931	0.00414247	Lbp
ENSMUSG00000016028	1588.37	-1.83432	0.225126	-8.14797	3.70071e-16	1.9194e-15	Celsr1			ENSMUSG00000016028	2054.1	-2.70235	0.501441	-5.38916	7.07869e-08	3.81007e-07	Celsr1
ENSMUSG00000016128	7231	-2.31336	0.14929	-15.4957	3.70941e-54	3.28725e-52	Stard13			ENSMUSG00000016128	9101.55	-3.08781	0.44505	-6.93812	3.97351e-12	1.13752e-10	Stard13
ENSMUSG00000016150	10.3704	-0.409275	1.2445	-0.328867	0.742256	0.78734	Tenm1			ENSMUSG00000016150	12.2678	-1.08114	1.29211	-0.836723	0.402748	0.438054	Tenm1
ENSMUSG00000016179	11.2604	-1.37185	1.18305	-1.15958	0.246218	0.300215	Camk1g			ENSMUSG00000016179	14.7597	-2.62565	1.20932	-2.17118	0.0299174	0.0393843	Camk1g
ENSMUSG00000016181	1315.99	-1.87374	0.161427	-11.6073	3.7833e-31	6.13837e-30	Utp25			ENSMUSG00000016181	1643.88	-2.57732	0.465279	-5.53931	3.03666e-08	1.87131e-07	Utp25
ENSMUSG00000016200	57.8138	-0.889014	0.542685	-1.63818	0.101385	0.133668	Syt14			ENSMUSG00000016200	60.1518	-1.60557	0.539627	-2.97534	0.00292665	0.00462537	Syt14
ENSMUSG00000016239	376.895	-0.810993	0.33339	-2.43257	0.0149923	0.0230787	Lonrf3			ENSMUSG00000016239	429.356	-1.39934	0.49878	-2.80552	0.00502354	0.00759636	Lonrf3
ENSMUSG00000016252	389.141	0.317978	0.266294	1.19409	0.232444	0.284913	Atp5e			ENSMUSG00000016252	402.87	-0.341992	0.378981	-0.902397	0.366846	0.40236	Atp5e
ENSMUSG00000016253	298.545	-2.88104	0.248153	-11.6099	3.66963e-31	5.96503e-30	Nelfcd			ENSMUSG00000016253	371.125	-3.59695	0.469069	-7.66827	1.74333e-14	1.24768e-12	Nelfcd
ENSMUSG00000016257	304.08	-1.06558	0.237524	-4.48619	7.25082e-06	1.67729e-05	Prelid3b			ENSMUSG00000016257	349.522	-1.63005	0.43948	-3.70903	0.000208052	0.000410876	Prelid3b
ENSMUSG00000016308	1823.31	-0.890953	0.126122	-7.06424	1.61495e-12	6.43254e-12	Ube2a			ENSMUSG00000016308	2139.77	-1.58824	0.413204	-3.84371	0.000121188	0.000251973	Ube2a
ENSMUSG00000016319	391.73	-0.970219	0.232245	-4.17757	2.94642e-05	6.45807e-05	Slc25a5			ENSMUSG00000016319	470.532	-1.6319	0.483447	-3.37555	0.000736693	0.00130511	Slc25a5
ENSMUSG00000016327	3.55143	-6.04192	2.29467	-2.63302	0.00846284	0.0135645	Atp1b4			ENSMUSG00000016327	3.86906	-6.55887	2.30051	-2.85105	0.00435749	0.00666359	Atp1b4
ENSMUSG00000016344	22.9636	1.52328	0.773049	1.97049	0.0487828	0.0684001	Ppdpf			ENSMUSG00000016344	27.3952	0.566748	0.946035	0.599078	0.549121	0.583137	Ppdpf
ENSMUSG00000016346	1.49637	0.15206	2.68133	0.0567106	0.954776	0.964555	Kcnq2			ENSMUSG00000016346	2.0184	-1.10349	2.59224	-0.425691	0.670333	0.698753	Kcnq2
ENSMUSG00000016356	3.37197	-3.41446	2.298	-1.48584	0.13732	0.176717	Col20a1			ENSMUSG00000016356	3.19268	-3.39737	2.34955	-1.44597	0.148187	0.173573	Col20a1
ENSMUSG00000016382	31.4288	-1.82663	0.894793	-2.0414	0.0412114	0.0586276	Pls3			ENSMUSG00000016382	37.3195	-2.72372	0.942756	-2.8891	0.00386341	0.00597236	Pls3
ENSMUSG00000016386	22.5988	-1.96964	1.12824	-1.74576	0.0808525	0.108416	Mpped2			ENSMUSG00000016386	26.738	-2.29824	1.46723	-1.56638	0.11726	0.139625	Mpped2
ENSMUSG00000016409	293.485	-1.0973	0.216423	-5.07015	3.97501e-07	1.03007e-06	Nkap			ENSMUSG00000016409	338.751	-1.75891	0.414474	-4.24371	2.19853e-05	5.44483e-05	Nkap
ENSMUSG00000016427	36.3222	-0.246947	0.548749	-0.450019	0.652697	0.707311	Ndufa1			ENSMUSG00000016427	45.2324	-1.15988	0.710571	-1.63232	0.102612	0.123344	Ndufa1
ENSMUSG00000016458	5.75783	0.196	2.17373	0.0901675	0.928154	0.943667	Wt1			ENSMUSG00000016458	6.77851	-0.578817	3.25516	-0.177815	0.858868	0.874262	Wt1
ENSMUSG00000016477	10.0371	-1.70412	1.41282	-1.20618	0.227747	0.279627	E2f3			ENSMUSG00000016477	13.3744	-2.46583	1.43612	-1.71701	0.0859779	0.104742	E2f3
ENSMUSG00000016481	452.888	-1.26447	0.172989	-7.3095	2.68139e-13	1.13291e-12	Cr1l			ENSMUSG00000016481	533.274	-1.95818	0.413161	-4.73951	2.14233e-06	6.9725e-06	Cr1l
ENSMUSG00000016487	421.432	-2.14141	0.259436	-8.25411	1.53038e-16	8.16794e-16	Ppfibp1			ENSMUSG00000016487	550.263	-3.04689	0.51015	-5.97253	2.33608e-09	2.216e-08	Ppfibp1
ENSMUSG00000016495	4.04412	-6.22243	2.01396	-3.08964	0.00200399	0.00352891	Plgrkt			ENSMUSG00000016495	4.90729	-6.8824	2.01156	-3.42142	0.000622953	0.00111858	Plgrkt
ENSMUSG00000016496	11.3314	-7.71074	1.66732	-4.62463	3.75264e-06	8.95116e-06	Cd274			ENSMUSG00000016496	16.2209	-8.6045	1.69662	-5.07154	3.94602e-07	1.63046e-06	Cd274
ENSMUSG00000016503	377.624	-1.64901	0.185449	-8.892	6.00203e-19	3.878e-18	Gtf3a			ENSMUSG00000016503	439.759	-2.26543	0.399718	-5.66757	1.44838e-08	1.00711e-07	Gtf3a
ENSMUSG00000016510	1176.88	-1.3542	0.15834	-8.55248	1.20469e-17	6.99884e-17	Mtif3			ENSMUSG00000016510	1388.24	-1.97084	0.421275	-4.67827	2.893e-06	9.03889e-06	Mtif3
ENSMUSG00000016520	7152.32	-1.76068	0.11038	-15.9511	2.79887e-57	2.96138e-55	Lnx2			ENSMUSG00000016520	8776.76	-2.4664	0.432457	-5.70323	1.17559e-08	8.47214e-08	Lnx2
ENSMUSG00000016524	2.3528	-5.44517	2.93657	-1.85426	0.0637015	0.0872783	Il19			ENSMUSG00000016524	2.60901	-5.97958	2.90966	-2.05508	0.0398713	0.0514078	Il19
ENSMUSG00000016526	57.9265	-1.5835	0.579255	-2.73369	0.00626299	0.0102387	Dyrk3			ENSMUSG00000016526	70.288	-2.57075	0.661313	-3.88735	0.000101345	0.000214664	Dyrk3
ENSMUSG00000016528	146.647	-0.0793279	0.529755	-0.149744	0.880966	0.905766	Mapkapk2			ENSMUSG00000016528	180.645	-0.992772	0.706098	-1.406	0.159725	0.186073	Mapkapk2
ENSMUSG00000016534	233.944	-2.05052	0.281558	-7.28277	3.27042e-13	1.37248e-12	Lamp2			ENSMUSG00000016534	286.877	-2.77493	0.483138	-5.74356	9.27054e-09	6.96726e-08	Lamp2
ENSMUSG00000016541	27.1375	-1.88264	0.708261	-2.65812	0.00785773	0.0126515	Atxn10			ENSMUSG00000016541	33.9804	-2.47291	0.820288	-3.01469	0.00257243	0.00411356	Atxn10
ENSMUSG00000016552	1540.84	-2.72033	0.20016	-13.5908	4.54333e-42	1.64901e-40	Foxred2			ENSMUSG00000016552	2007.66	-3.51358	0.491938	-7.14232	9.17691e-13	3.3801e-11	Foxred2
ENSMUSG00000016554	1256.44	-1.78788	0.180254	-9.91864	3.45433e-23	3.10854e-22	Eif3d			ENSMUSG00000016554	1519.39	-2.38194	0.453119	-5.25676	1.46612e-07	7.0924e-07	Eif3d
ENSMUSG00000016559	2133.74	-1.69122	0.130452	-12.9643	1.95004e-38	5.38667e-37	H3f3b			ENSMUSG00000016559	2605.44	-2.43676	0.424262	-5.74354	9.272e-09	6.96726e-08	H3f3b
ENSMUSG00000016619	3163.28	-1.29269	0.131188	-9.8537	6.60643e-23	5.81619e-22	Nup50			ENSMUSG00000016619	3839.54	-2.0043	0.439296	-4.56251	5.05446e-06	1.48043e-05	Nup50
ENSMUSG00000016624	14.6527	-0.796899	1.09237	-0.729517	0.465685	0.529776	Phf21b			ENSMUSG00000016624	16.3357	-1.08364	1.14852	-0.94351	0.34542	0.380734	Phf21b
ENSMUSG00000016626	24515.5	-1.64872	0.202429	-8.14468	3.80272e-16	1.96997e-15	Nlrp14			ENSMUSG00000016626	30846	-2.41932	0.484546	-4.99295	5.94646e-07	2.31009e-06	Nlrp14
ENSMUSG00000016637	22.1548	-1.71085	0.940542	-1.819	0.0689107	0.0937328	Ift27			ENSMUSG00000016637	28.233	-2.19138	1.02479	-2.13836	0.0324876	0.0425451	Ift27
ENSMUSG00000016664	5376.78	-2.45458	0.159271	-15.4113	1.37407e-53	1.17017e-51	Pacsin2			ENSMUSG00000016664	6942.91	-3.25723	0.471127	-6.9137	4.72175e-12	1.30915e-10	Pacsin2
ENSMUSG00000016756	27.2162	-2.82373	0.919664	-3.07039	0.00213779	0.00374751	Cmah			ENSMUSG00000016756	34.8753	-3.79798	0.986007	-3.85188	0.000117216	0.000244544	Cmah
ENSMUSG00000016757	61.5422	-0.389834	0.536239	-0.726978	0.467239	0.531232	Ttll12			ENSMUSG00000016757	76.6827	-0.93974	0.716755	-1.3111	0.189823	0.218418	Ttll12
ENSMUSG00000016758	83.1653	0.239963	0.35706	0.672053	0.50155	0.564506	Bik			ENSMUSG00000016758	96.1024	-0.459932	0.572447	-0.803449	0.421715	0.457497	Bik
ENSMUSG00000016763	14.2683	-0.594574	0.817042	-0.727715	0.466788	0.530753	Scube1			ENSMUSG00000016763	17.5301	-1.39698	0.910396	-1.53447	0.124914	0.148106	Scube1
ENSMUSG00000016831	159.787	-1.61795	0.270145	-5.98921	2.10857e-09	6.59822e-09	Tox4			ENSMUSG00000016831	195.067	-2.28811	0.496127	-4.61194	3.98926e-06	1.19896e-05	Tox4
ENSMUSG00000016833	421.128	-1.44425	0.211417	-6.83125	8.41753e-12	3.16097e-11	Mrps18c			ENSMUSG00000016833	478.603	-2.06755	0.374819	-5.51612	3.46563e-08	2.08744e-07	Mrps18c
ENSMUSG00000016918	13.7923	-1.12825	0.988043	-1.1419	0.253495	0.308205	Sulf1			ENSMUSG00000016918	15.9833	-1.99402	1.02294	-1.9493	0.0512592	0.0647257	Sulf1
ENSMUSG00000016921	223.594	-1.82718	0.356062	-5.13164	2.87224e-07	7.51214e-07	Srsf6			ENSMUSG00000016921	268.533	-2.65376	0.496667	-5.34314	9.13511e-08	4.73455e-07	Srsf6
ENSMUSG00000016933	408.376	-2.06186	0.236946	-8.70181	3.26621e-18	1.99306e-17	Plcg1			ENSMUSG00000016933	533.067	-2.90284	0.512742	-5.6614	1.50144e-08	1.0334e-07	Plcg1
ENSMUSG00000016940	72.2729	-1.45573	0.660478	-2.20406	0.0275203	0.0404998	Kctd2			ENSMUSG00000016940	91.6544	-2.64705	0.74784	-3.5396	0.000400739	0.000748267	Kctd2
ENSMUSG00000016946	423.131	-2.44571	0.19161	-12.764	2.6042e-37	6.57946e-36	Kctd5			ENSMUSG00000016946	530.829	-3.17863	0.461029	-6.89465	5.39991e-12	1.47127e-10	Kctd5
ENSMUSG00000016984	2032.98	-1.492	0.179076	-8.33169	7.96974e-17	4.32771e-16	Etaa1			ENSMUSG00000016984	2493.77	-2.17937	0.463386	-4.70313	2.56198e-06	8.13311e-06	Etaa1
ENSMUSG00000017009	9.00835	-7.37996	1.64086	-4.4976	6.87234e-06	1.59375e-05	Sdc4			ENSMUSG00000017009	12.6026	-8.24017	1.67334	-4.9244	8.46205e-07	3.13516e-06	Sdc4
ENSMUSG00000017119	2808.04	-2.41297	0.13958	-17.2874	5.85655e-67	1.21719e-64	Nbr1			ENSMUSG00000017119	3549.47	-3.17378	0.448694	-7.07339	1.51197e-12	5.10934e-11	Nbr1
ENSMUSG00000017132	111.707	-0.818343	0.323529	-2.52943	0.0114248	0.0179754	Cyth1			ENSMUSG00000017132	124.958	-1.53147	0.434443	-3.52513	0.000423275	0.000785763	Cyth1
ENSMUSG00000017144	55.876	-0.888212	0.434416	-2.04461	0.0408931	0.0582357	Rnd3			ENSMUSG00000017144	68.7731	-1.60499	0.620154	-2.58805	0.0096522	0.013886	Rnd3
ENSMUSG00000017146	2729.2	-1.95368	0.195743	-9.98084	1.84891e-23	1.69797e-22	Brca1			ENSMUSG00000017146	3433.44	-2.78086	0.460869	-6.03394	1.60005e-09	1.63133e-08	Brca1
ENSMUSG00000017167	1670.89	-1.55854	0.219352	-7.10521	1.20143e-12	4.82951e-12	Cntnap1			ENSMUSG00000017167	2190.07	-2.38949	0.526638	-4.53724	5.69941e-06	1.64714e-05	Cntnap1
ENSMUSG00000017176	9.34263	-7.43328	1.55143	-4.79123	1.65763e-06	4.08914e-06	Nt5c3b			ENSMUSG00000017176	11.3856	-8.10738	1.5789	-5.13484	2.82379e-07	1.22482e-06	Nt5c3b
ENSMUSG00000017188	13.339	-7.94909	1.4612	-5.44012	5.32447e-08	1.47547e-07	Coa3			ENSMUSG00000017188	16.1317	-8.61487	1.49355	-5.76803	8.0202e-09	6.17959e-08	Coa3
ENSMUSG00000017195	24.6296	-1.19831	1.00706	-1.18991	0.234082	0.286739	Zpbp2			ENSMUSG00000017195	30.9699	-1.95995	1.07671	-1.82031	0.068712	0.0849897	Zpbp2
ENSMUSG00000017210	640.53	-1.69922	0.238881	-7.11327	1.13327e-12	4.57133e-12	Med24			ENSMUSG00000017210	822.855	-2.4484	0.521301	-4.69671	2.64391e-06	8.33906e-06	Med24
ENSMUSG00000017221	1380.49	-2.91216	0.145	-20.0839	1.02132e-89	6.8578e-87	Psmd3			ENSMUSG00000017221	1749.99	-3.63473	0.452751	-8.02809	9.90002e-16	1.30074e-13	Psmd3
ENSMUSG00000017264	1735.5	-1.96481	0.142489	-13.7892	2.96123e-43	1.18572e-41	Exosc10			ENSMUSG00000017264	2126.02	-2.66148	0.432813	-6.14925	7.78487e-10	8.99346e-09	Exosc10
ENSMUSG00000017286	102.078	-2.94208	0.376887	-7.80626	5.89095e-15	2.81226e-14	Glod4			ENSMUSG00000017286	116.386	-3.63363	0.431272	-8.42538	3.59593e-17	8.22208e-15	Glod4
ENSMUSG00000017288	558.082	-2.0516	0.250415	-8.19279	2.55242e-16	1.33774e-15	Vps53			ENSMUSG00000017288	695.505	-2.6772	0.506383	-5.28691	1.24398e-07	6.18861e-07	Vps53
ENSMUSG00000017291	7541.4	-1.26056	0.160843	-7.83722	4.60619e-15	2.21651e-14	Taok1			ENSMUSG00000017291	9023.77	-1.98476	0.427064	-4.64745	3.36069e-06	1.03279e-05	Taok1
ENSMUSG00000017299	78.0842	-1.14869	0.404744	-2.83806	0.00453891	0.0075988	Dnttip1			ENSMUSG00000017299	95.0451	-1.90653	0.573122	-3.32657	0.00087922	0.00153476	Dnttip1
ENSMUSG00000017307	122.503	-1.2763	0.320321	-3.98443	6.76419e-05	0.000142827	Acot8			ENSMUSG00000017307	146.962	-2.06111	0.493672	-4.17505	2.97922e-05	7.13829e-05	Acot8
ENSMUSG00000017314	5.06605	-5.57143	1.99189	-2.79705	0.0051571	0.00854199	Mpp2			ENSMUSG00000017314	8.12155	-6.61327	1.96522	-3.36515	0.000765018	0.00135149	Mpp2
ENSMUSG00000017344	16.3466	-0.87082	0.763401	-1.14071	0.253991	0.308743	Vtn			ENSMUSG00000017344	17.9838	-1.5313	0.817728	-1.87262	0.0611203	0.0761991	Vtn
ENSMUSG00000017376	1022.9	-1.55723	0.160894	-9.67864	3.71624e-22	3.1057e-21	Nlk			ENSMUSG00000017376	1249.48	-2.26942	0.445406	-5.09517	3.4842e-07	1.46718e-06	Nlk
ENSMUSG00000017386	1315.27	-1.89622	0.141448	-13.4058	5.59387e-41	1.8426e-39	Traf4			ENSMUSG00000017386	1585.77	-2.54681	0.421732	-6.03893	1.55144e-09	1.58899e-08	Traf4
ENSMUSG00000017404	158.982	-1.21549	0.350732	-3.46559	0.000529072	0.0010088	Rpl19			ENSMUSG00000017404	177.854	-1.95232	0.433774	-4.50077	6.77084e-06	1.9193e-05	Rpl19
ENSMUSG00000017405	46.8766	-1.27597	0.716577	-1.78065	NA	NA	Nek8			ENSMUSG00000017405	58.8364	-1.6841	0.848702	-1.98433	0.0472195	0.0600154	Nek8
ENSMUSG00000017412	43.3159	-1.54612	0.506842	-3.0505	0.00228458	0.00398962	Cacnb4			ENSMUSG00000017412	48.537	-2.16704	0.57386	-3.77626	0.0001592	0.000322355	Cacnb4
ENSMUSG00000017418	187.605	-1.54064	0.306992	-5.01849	5.20781e-07	1.33605e-06	Arl5b			ENSMUSG00000017418	216.639	-2.23977	0.439519	-5.09595	3.46999e-07	1.4626e-06	Arl5b
ENSMUSG00000017421	2953.86	-1.94731	0.143131	-13.605	3.73753e-42	1.36792e-40	Zfp207			ENSMUSG00000017421	3636.54	-2.68462	0.431556	-6.22079	4.94669e-10	6.11597e-09	Zfp207
ENSMUSG00000017428	1858.58	-1.59102	0.158487	-10.0388	1.02922e-23	9.6344e-23	Psmd11			ENSMUSG00000017428	2319.2	-2.34451	0.463173	-5.06185	4.15217e-07	1.69925e-06	Psmd11
ENSMUSG00000017446	2.66379	-5.61897	2.8452	-1.97489	0.0482805	0.0677884	C1qtnf1			ENSMUSG00000017446	3.70163	-6.4781	2.69563	-2.40318	0.0162531	0.0224029	C1qtnf1
ENSMUSG00000017466	11.869	-7.78245	1.55928	-4.99106	6.00485e-07	1.53286e-06	Timp2			ENSMUSG00000017466	13.8003	-8.3878	1.57591	-5.32251	1.02347e-07	5.23813e-07	Timp2
ENSMUSG00000017478	1607.5	-2.83814	0.180736	-15.7032	1.43725e-55	1.37866e-53	Zc3h18			ENSMUSG00000017478	2073.8	-3.63061	0.471724	-7.69647	1.39873e-14	1.05691e-12	Zc3h18
ENSMUSG00000017485	524.984	-1.23754	0.217401	-5.69241	1.25257e-08	3.68136e-08	Top2b			ENSMUSG00000017485	615.264	-1.97876	0.416108	-4.7554	1.98051e-06	6.52607e-06	Top2b
ENSMUSG00000017491	69.2477	-1.93154	0.601147	-3.21309	0.00131314	0.00237439	Rarb			ENSMUSG00000017491	76.9643	-2.44929	0.666788	-3.67327	0.000239464	0.000466683	Rarb
ENSMUSG00000017499	1404.39	-1.6646	0.149973	-11.0994	1.26328e-28	1.7284e-27	Cdc6			ENSMUSG00000017499	1734.13	-2.38699	0.450607	-5.29729	1.17536e-07	5.89721e-07	Cdc6
ENSMUSG00000017548	11825.5	-1.23285	0.150281	-8.20363	2.3324e-16	1.22611e-15	Suz12			ENSMUSG00000017548	14345.1	-1.98082	0.439804	-4.50388	6.6725e-06	1.89447e-05	Suz12
ENSMUSG00000017550	1695.09	-2.00624	0.178215	-11.2574	2.12952e-29	3.06237e-28	Atad5			ENSMUSG00000017550	2111.75	-2.79576	0.44655	-6.26081	3.82989e-10	4.95074e-09	Atad5
ENSMUSG00000017561	534.454	-0.797147	0.170176	-4.68424	2.80996e-06	6.76731e-06	Crlf3			ENSMUSG00000017561	632.271	-1.46612	0.448218	-3.271	0.00107169	0.00183685	Crlf3
ENSMUSG00000017615	467.34	-1.75054	0.206139	-8.49206	2.03012e-17	1.15596e-16	Tnfaip1			ENSMUSG00000017615	590.817	-2.55775	0.480444	-5.32372	1.01664e-07	5.21077e-07	Tnfaip1
ENSMUSG00000017631	1682.85	-1.13527	0.163353	-6.94975	3.65926e-12	1.41179e-11	Abr			ENSMUSG00000017631	2031.43	-1.87666	0.443194	-4.2344	2.29159e-05	5.65225e-05	Abr
ENSMUSG00000017639	592.106	-1.31276	0.246724	-5.32079	1.03318e-07	2.7956e-07	Rab11fip4			ENSMUSG00000017639	763.939	-2.18234	0.524207	-4.16313	3.13912e-05	7.47564e-05	Rab11fip4
ENSMUSG00000017664	350.352	-1.72259	0.333903	-5.15896	2.4832e-07	6.53479e-07	Slc35c2			ENSMUSG00000017664	463.46	-2.43535	0.596405	-4.08338	4.43856e-05	0.000102151	Slc35c2
ENSMUSG00000017667	1736.61	-2.09476	0.170267	-12.3028	8.74681e-35	1.842e-33	Zfp334			ENSMUSG00000017667	2181.65	-2.84103	0.460524	-6.16912	6.86711e-10	8.07631e-09	Zfp334
ENSMUSG00000017670	38.7581	-2.34991	0.523538	-4.48852	7.17209e-06	1.66017e-05	Elmo2			ENSMUSG00000017670	46.1726	-3.14749	0.607014	-5.1852	2.15779e-07	9.7837e-07	Elmo2
ENSMUSG00000017677	222.403	-1.8332	0.38931	-4.70885	2.49124e-06	6.03218e-06	Wsb1			ENSMUSG00000017677	283.607	-2.60108	0.587715	-4.42575	9.61082e-06	2.61124e-05	Wsb1
ENSMUSG00000017679	458.278	-1.94147	0.231504	-8.38634	5.01519e-17	2.77249e-16	Ttpal			ENSMUSG00000017679	589.806	-2.76268	0.502041	-5.50289	3.73611e-08	2.22073e-07	Ttpal
ENSMUSG00000017686	5813.35	-2.55554	0.143472	-17.8121	5.68928e-71	1.65539e-68	Rhot1			ENSMUSG00000017686	7296.8	-3.33712	0.432049	-7.72394	1.12792e-14	8.98557e-13	Rhot1
ENSMUSG00000017697	591.83	-0.0176117	0.164261	-0.107218	0.914616	0.932946	Ada			ENSMUSG00000017697	655.975	-0.647691	0.409248	-1.58264	0.113504	0.135454	Ada
ENSMUSG00000017707	784.32	-1.14051	0.179027	-6.37062	1.88267e-10	6.37959e-10	Serinc3			ENSMUSG00000017707	968.771	-1.92578	0.470587	-4.09229	4.27143e-05	9.86913e-05	Serinc3
ENSMUSG00000017715	1903.72	-1.23587	0.185177	-6.67399	2.48946e-11	9.01308e-11	Pgs1			ENSMUSG00000017715	2388.21	-2.02083	0.486493	-4.15387	3.26906e-05	7.75256e-05	Pgs1
ENSMUSG00000017716	3822.74	0.361334	0.352435	1.02525	0.305245	0.364523	Birc5			ENSMUSG00000017716	4286.08	-0.399148	0.500599	-0.797339	0.425254	0.460967	Birc5
ENSMUSG00000017718	90.8385	-1.16729	0.369622	-3.15805	0.00158828	0.00283664	Afmid			ENSMUSG00000017718	105.794	-1.78023	0.523369	-3.40148	0.000670221	0.00119529	Afmid
ENSMUSG00000017721	57.1488	-0.693175	0.520547	-1.33163	0.182982	0.229407	Pigt			ENSMUSG00000017721	64.8131	-1.61187	0.592475	-2.72057	0.00651691	0.0096684	Pigt
ENSMUSG00000017724	9.0239	-3.53746	1.34554	-2.62902	0.00856321	0.013714	Etv4			ENSMUSG00000017724	10.8104	-4.16575	1.36971	-3.04133	0.00235537	0.0037877	Etv4
ENSMUSG00000017734	5.472	-0.405547	1.47514	-0.274921	0.783377	0.822926	Dbndd2			ENSMUSG00000017734	6.00888	-0.717718	1.52497	-0.470643	0.637896	0.6685	Dbndd2
ENSMUSG00000017737	4.86057	-6.49115	1.98282	-3.27369	0.00106153	0.00194258	Mmp9			ENSMUSG00000017737	6.21786	-7.21477	1.9716	-3.65934	0.000252863	0.000490946	Mmp9
ENSMUSG00000017740	634.064	-2.02405	0.213497	-9.48045	2.53181e-21	1.97942e-20	Slc12a5			ENSMUSG00000017740	801.231	-2.85032	0.470366	-6.05979	1.36301e-09	1.43181e-08	Slc12a5
ENSMUSG00000017747	103.62	-1.32179	0.450933	-2.93123	0.00337624	0.00575328	Ghdc			ENSMUSG00000017747	135.905	-2.09886	0.654808	-3.2053	0.0013492	0.00226946	Ghdc
ENSMUSG00000017756	971.531	-1.99023	0.221882	-8.96976	2.97165e-19	1.96735e-18	Slc12a7			ENSMUSG00000017756	1271.36	-2.74935	0.524383	-5.24302	1.57969e-07	7.53918e-07	Slc12a7
ENSMUSG00000017760	24.0913	-0.578297	0.625643	-0.924324	0.355318	0.417439	Ctsa			ENSMUSG00000017760	28.1703	-1.43997	0.715551	-2.01239	0.0441789	0.0564902	Ctsa
ENSMUSG00000017764	632.489	-1.98805	0.23317	-8.52618	1.51256e-17	8.68344e-17	Zswim1			ENSMUSG00000017764	773.166	-2.71857	0.457327	-5.94448	2.7734e-09	2.55915e-08	Zswim1
ENSMUSG00000017765	23.5752	-1.21425	0.987512	-1.2296	NA	NA	Slc12a4			ENSMUSG00000017765	26.5826	-2.32349	0.999794	-2.32397	0.0201271	0.0272478	Slc12a4
ENSMUSG00000017767	3.665	-6.0843	2.06287	-2.94943	0.00318359	0.00544627	Spata25			ENSMUSG00000017767	4.67156	-6.79927	2.04773	-3.3204	0.000898901	0.00156536	Spata25
ENSMUSG00000017774	1885.54	-2.38506	0.196711	-12.1247	7.81597e-34	1.5246e-32	Myo1c			ENSMUSG00000017774	2415.08	-3.23087	0.467483	-6.91121	4.80524e-12	1.3302e-10	Myo1c
ENSMUSG00000017776	2553.26	-1.31526	0.20744	-6.34046	2.29079e-10	7.71016e-10	Crk			ENSMUSG00000017776	3295.15	-2.15059	0.514671	-4.17857	2.93353e-05	7.03936e-05	Crk
ENSMUSG00000017778	33.3316	0.00520752	0.620286	0.00839535	0.993302	0.994327	Cox7c			ENSMUSG00000017778	39.4382	-0.941136	0.738978	-1.27356	0.202818	0.232082	Cox7c
ENSMUSG00000017781	741.561	-1.2453	0.168995	-7.36887	1.72076e-13	7.36662e-13	Pitpna			ENSMUSG00000017781	895.396	-1.93781	0.449114	-4.31475	1.59786e-05	4.08538e-05	Pitpna
ENSMUSG00000017801	597.191	-1.69491	0.251476	-6.73986	1.58534e-11	5.82793e-11	Mlx			ENSMUSG00000017801	751.654	-2.53271	0.491639	-5.15156	2.58333e-07	1.14019e-06	Mlx
ENSMUSG00000017802	1302.4	-2.25175	0.239469	-9.40308	5.29888e-21	4.05558e-20	Retreg3			ENSMUSG00000017802	1697.59	-3.06767	0.513964	-5.96865	2.39224e-09	2.2644e-08	Retreg3
ENSMUSG00000017831	209.403	-1.99326	0.326255	-6.10952	9.99305e-10	3.20696e-09	Rab5a			ENSMUSG00000017831	257.326	-2.76591	0.506185	-5.46423	4.64927e-08	2.67485e-07	Rab5a
ENSMUSG00000017837	77.4256	-4.52625	0.543803	-8.32332	8.55319e-17	4.63156e-16	Nkiras2			ENSMUSG00000017837	96.5643	-5.40498	0.655743	-8.24252	1.68622e-16	3.15826e-14	Nkiras2
ENSMUSG00000017843	5420.16	-1.252	0.117027	-10.6984	1.03573e-26	1.22422e-25	Ppp2r5c			ENSMUSG00000017843	6509.76	-1.94254	0.426954	-4.54976	5.37059e-06	1.56237e-05	Ppp2r5c
ENSMUSG00000017858	436.14	-1.31646	0.239957	-5.48624	4.1058e-08	1.14962e-07	Ift52			ENSMUSG00000017858	533.059	-2.00242	0.490203	-4.08488	4.4099e-05	0.000101584	Ift52
ENSMUSG00000017861	1913.88	-2.14524	0.198912	-10.7848	4.05962e-27	4.96657e-26	Mybl2			ENSMUSG00000017861	2505.47	-2.90645	0.512909	-5.66661	1.45648e-08	1.00996e-07	Mybl2
ENSMUSG00000017929	1249.57	-1.39068	0.201017	-6.91822	4.5735e-12	1.74905e-11	B4galt5			ENSMUSG00000017929	1591.49	-2.21396	0.496891	-4.45563	8.36464e-06	2.31154e-05	B4galt5
ENSMUSG00000017943	3.00154	-4.82024	2.10909	-2.28547	0.0222855	0.0333843	Gdap1l1			ENSMUSG00000017943	3.00549	-5.23257	2.1533	-2.43002	0.0150978	0.020935	Gdap1l1
ENSMUSG00000017950	12.4698	-2.21543	1.12801	-1.96402	0.0495282	0.0692895	Hnf4a			ENSMUSG00000017950	15.3905	-2.8791	1.17423	-2.4519	0.0142104	0.019795	Hnf4a
ENSMUSG00000017969	346.453	-2.06228	0.184356	-11.1864	4.755e-29	6.68381e-28	Ptgis			ENSMUSG00000017969	433.261	-2.80441	0.463545	-6.04992	1.44922e-09	1.50531e-08	Ptgis
ENSMUSG00000017978	196.601	-1.96248	0.267142	-7.3462	2.03916e-13	8.6786e-13	Cadps2			ENSMUSG00000017978	238.435	-2.69854	0.462876	-5.82994	5.54466e-09	4.52832e-08	Cadps2
ENSMUSG00000017999	518.012	-1.69916	0.212683	-7.98918	1.35834e-15	6.75034e-15	Ddx27			ENSMUSG00000017999	651.09	-2.43741	0.489121	-4.98325	6.25244e-07	2.41035e-06	Ddx27
ENSMUSG00000018001	951.265	-2.1226	0.200121	-10.6066	2.77708e-26	3.18125e-25	Cyth3			ENSMUSG00000018001	1201.88	-2.79913	0.489928	-5.71335	1.10775e-08	8.06244e-08	Cyth3
ENSMUSG00000018012	286.867	-2.22914	0.251904	-8.84918	8.81649e-19	5.62186e-18	Rac3			ENSMUSG00000018012	364.189	-2.92121	0.511414	-5.71203	1.11637e-08	8.11176e-08	Rac3
ENSMUSG00000018040	238.888	-1.78528	0.318301	-5.60877	2.03773e-08	5.86944e-08	Rrp7a			ENSMUSG00000018040	287.821	-2.56662	0.483208	-5.31162	1.08657e-07	5.50347e-07	Rrp7a
ENSMUSG00000018042	503.248	-1.34944	0.185997	-7.25521	4.01046e-13	1.67379e-12	Cyb5r3			ENSMUSG00000018042	580.061	-1.95632	0.39644	-4.93473	8.02621e-07	2.99131e-06	Cyb5r3
ENSMUSG00000018068	276.473	-1.9398	0.300967	-6.44522	1.15436e-10	3.97649e-10	Ints2			ENSMUSG00000018068	354.989	-2.83066	0.520381	-5.43958	5.34055e-08	2.99636e-07	Ints2
ENSMUSG00000018076	2136.08	-1.55351	0.171415	-9.06286	1.27073e-19	8.63876e-19	Med13l			ENSMUSG00000018076	2658.16	-2.33334	0.460439	-5.06764	4.02788e-07	1.65689e-06	Med13l
ENSMUSG00000018102	508.256	-0.733606	0.258545	-2.83744	0.00454765	0.00761124	H2bc4			ENSMUSG00000018102	566.749	-1.44858	0.399242	-3.62832	0.000285274	0.000547833	H2bc4
ENSMUSG00000018126	85.0608	-2.3721	0.502871	-4.71712	2.39202e-06	5.80241e-06	Baiap2l2			ENSMUSG00000018126	103.37	-3.10584	0.621067	-5.00081	5.70889e-07	2.23109e-06	Baiap2l2
ENSMUSG00000018143	45.2945	-1.98108	0.727812	-2.72197	0.0064894	0.0105861	Mafk			ENSMUSG00000018143	58.0555	-2.82167	0.83164	-3.3929	0.000691573	0.00123075	Mafk
ENSMUSG00000018160	1439.73	-1.17168	0.175595	-6.67261	2.51298e-11	9.09258e-11	Med1			ENSMUSG00000018160	1770.14	-1.96364	0.460984	-4.25968	2.04724e-05	5.10822e-05	Med1
ENSMUSG00000018166	41.7543	-4.31049	0.639745	-6.73783	1.6077e-11	5.90518e-11	Erbb3			ENSMUSG00000018166	46.3025	-4.99634	0.650686	-7.67858	1.60866e-14	1.18502e-12	Erbb3
ENSMUSG00000018167	23.4866	-3.4788	0.802035	-4.33747	1.44132e-05	3.24385e-05	Stard3			ENSMUSG00000018167	31.877	-4.44821	0.904037	-4.92039	8.63729e-07	3.1927e-06	Stard3
ENSMUSG00000018168	6.06927	-5.84396	1.73897	-3.36058	0.000777789	0.00145506	Ikzf3			ENSMUSG00000018168	7.62178	-6.56062	1.75719	-3.73358	0.000188778	0.000376188	Ikzf3
ENSMUSG00000018169	181.117	-0.958014	0.270162	-3.54607	0.000391027	0.000758169	Mfng			ENSMUSG00000018169	220.338	-1.62198	0.51684	-3.13826	0.00169954	0.00280065	Mfng
ENSMUSG00000018171	571.864	-1.7807	0.182011	-9.78349	1.32565e-22	1.14006e-21	Vmp1			ENSMUSG00000018171	696.87	-2.50953	0.438074	-5.72855	1.01294e-08	7.49317e-08	Vmp1
ENSMUSG00000018189	415.537	-0.40355	0.209772	-1.92376	0.0543851	0.0755032	Uchl5			ENSMUSG00000018189	483.772	-1.13057	0.457901	-2.46903	0.0135479	0.0189395	Uchl5
ENSMUSG00000018196	12.1311	-0.516382	0.872063	-0.592138	0.553758	0.615177	Glrx2			ENSMUSG00000018196	12.1176	-0.806772	0.909932	-0.886629	0.375279	0.410637	Glrx2
ENSMUSG00000018199	171.966	-1.86682	0.344953	-5.41181	6.23909e-08	1.71964e-07	Ro60			ENSMUSG00000018199	203.107	-2.5535	0.489701	-5.21442	1.84397e-07	8.58636e-07	Ro60
ENSMUSG00000018209	255.013	-1.95291	0.270027	-7.2323	4.7488e-13	1.96596e-12	Stk4			ENSMUSG00000018209	331.205	-2.79908	0.523569	-5.34615	8.98465e-08	4.66894e-07	Stk4
ENSMUSG00000018238	27468.2	-2.01113	0.493687	-4.07368	4.62752e-05	9.94916e-05	Gdf9			ENSMUSG00000018238	34874.9	-2.78094	0.570969	-4.87055	1.11286e-06	3.9686e-06	Gdf9
ENSMUSG00000018239	4518.5	-0.113939	0.118133	-0.964502	0.334794	0.395804	Zcchc10			ENSMUSG00000018239	5028.7	-0.793358	0.386469	-2.05284	0.0400884	0.0516643	Zcchc10
ENSMUSG00000018259	25.7326	-0.394713	0.779803	-0.506171	0.612737	0.67029	Prl8a2			ENSMUSG00000018259	29.0323	-0.769165	0.866132	-0.888046	0.374516	0.40993	Prl8a2
ENSMUSG00000018263	15.3764	-0.958463	0.682978	-1.40336	0.16051	0.203766	Tbx5			ENSMUSG00000018263	19.1443	-1.82171	0.790982	-2.3031	0.0212732	0.0286825	Tbx5
ENSMUSG00000018286	883.497	-2.97529	0.198405	-14.996	7.79303e-51	5.39884e-49	Psmb6			ENSMUSG00000018286	1075.65	-3.74663	0.400698	-9.35026	8.7432e-21	8.55183e-18	Psmb6
ENSMUSG00000018287	1235.07	-0.703341	0.165529	-4.24904	2.14688e-05	4.75518e-05	Spag7			ENSMUSG00000018287	1407.54	-1.38009	0.393694	-3.50549	0.000455771	0.000841299	Spag7
ENSMUSG00000018293	2031.43	-0.755823	0.137257	-5.50662	3.65784e-08	1.02865e-07	Pfn1			ENSMUSG00000018293	2380.58	-1.47573	0.41843	-3.52682	0.000420586	0.000781378	Pfn1
ENSMUSG00000018322	835.265	-2.89333	0.194031	-14.9117	2.76722e-50	1.82302e-48	Tomm34			ENSMUSG00000018322	1089.39	-3.64521	0.495515	-7.35641	1.88918e-13	9.03827e-12	Tomm34
ENSMUSG00000018326	3682.68	-0.666532	0.127982	-5.20799	1.90892e-07	5.06704e-07	Ywhab			ENSMUSG00000018326	4341.99	-1.40282	0.428292	-3.27537	0.00105523	0.00181089	Ywhab
ENSMUSG00000018334	784.226	-1.68499	0.203654	-8.27378	1.29779e-16	6.95848e-16	Ksr1			ENSMUSG00000018334	1005.9	-2.49153	0.497771	-5.00538	5.57519e-07	2.18272e-06	Ksr1
ENSMUSG00000018339	171.418	-1.21144	0.321826	-3.76427	0.000167035	0.000336887	Gpx3			ENSMUSG00000018339	215.788	-1.95623	0.554498	-3.52794	0.000418812	0.00077871	Gpx3
ENSMUSG00000018340	1348.4	-1.6458	0.151413	-10.8696	1.60821e-27	2.03156e-26	Anxa6			ENSMUSG00000018340	1646.57	-2.31059	0.447738	-5.16059	2.46176e-07	1.09473e-06	Anxa6
ENSMUSG00000018341	305.49	-0.824751	0.234947	-3.51037	0.000447477	0.000861496	Il12rb2			ENSMUSG00000018341	361.729	-1.63875	0.450774	-3.63541	0.000277537	0.000534433	Il12rb2
ENSMUSG00000018347	960.388	-1.54537	0.171451	-9.01346	1.9966e-19	1.3355e-18	Zkscan6			ENSMUSG00000018347	1194.6	-2.23985	0.475174	-4.71375	2.43204e-06	7.78661e-06	Zkscan6
ENSMUSG00000018362	1125.83	-1.4054	0.159146	-8.83087	1.03863e-18	6.58883e-18	Kpna2			ENSMUSG00000018362	1332.31	-2.13575	0.400096	-5.33809	9.39301e-08	4.8525e-07	Kpna2
ENSMUSG00000018363	4392.76	-2.25834	0.182025	-12.4067	2.40334e-35	5.25126e-34	Smurf2			ENSMUSG00000018363	5603.56	-3.03175	0.474222	-6.39311	1.62549e-10	2.48424e-09	Smurf2
ENSMUSG00000018372	2383.01	-1.36487	0.124227	-10.9869	4.41754e-28	5.82048e-27	Cep95			ENSMUSG00000018372	2820.66	-2.06725	0.398222	-5.1912	2.08948e-07	9.52547e-07	Cep95
ENSMUSG00000018377	217.034	-1.4131	0.248032	-5.69727	1.21741e-08	3.57924e-08	Vezf1			ENSMUSG00000018377	247.718	-2.05603	0.397994	-5.16599	2.39167e-07	1.07008e-06	Vezf1
ENSMUSG00000018378	4.02534	-2.05243	1.48678	-1.38046	0.167445	0.211769	Cuedc1			ENSMUSG00000018378	5.52096	-3.31689	1.50045	-2.21059	0.0270641	0.0359562	Cuedc1
ENSMUSG00000018379	62.1784	-1.71632	0.423126	-4.0563	4.98564e-05	0.000106784	Srsf1			ENSMUSG00000018379	80.6431	-2.6185	0.604524	-4.3315	1.48098e-05	3.82207e-05	Srsf1
ENSMUSG00000018381	11.0999	-0.759127	1.21813	-0.623192	0.533159	0.595476	Abi3			ENSMUSG00000018381	14.2585	-1.57671	1.27148	-1.24005	0.214956	0.245015	Abi3
ENSMUSG00000018395	799.763	-0.961913	0.173895	-5.53158	3.17352e-08	8.9751e-08	Kif3a			ENSMUSG00000018395	980.23	-1.72448	0.471737	-3.65559	0.000256591	0.000497527	Kif3a
ENSMUSG00000018398	3.44557	-1.09122	1.68881	-0.646146	0.518185	0.58087	44082			ENSMUSG00000018398	4.03612	-1.41863	1.72466	-0.822555	0.410761	0.446191	44082
ENSMUSG00000018401	1975.38	-1.7234	0.186567	-9.23744	2.52475e-20	1.82288e-19	Mtmr4			ENSMUSG00000018401	2551.5	-2.54069	0.496587	-5.1163	3.11579e-07	1.33504e-06	Mtmr4
ENSMUSG00000018411	7.23883	-2.22457	1.52219	-1.46143	0.143898	0.184501	Mapt			ENSMUSG00000018411	11.0255	-2.87067	1.53878	-1.86556	0.0621033	0.0773097	Mapt
ENSMUSG00000018412	2359.9	-2.18237	0.178549	-12.2228	2.34941e-34	4.80845e-33	Kansl1			ENSMUSG00000018412	3022.45	-3.00797	0.4695	-6.40675	1.48655e-10	2.31203e-09	Kansl1
ENSMUSG00000018415	1938.1	-1.03049	0.123735	-8.32822	8.20683e-17	4.45148e-16	Gid4			ENSMUSG00000018415	2321.31	-1.72759	0.434871	-3.97265	7.10766e-05	0.000156032	Gid4
ENSMUSG00000018417	1152.37	-1.3108	0.179753	-7.29224	3.04839e-13	1.28238e-12	Myo1b			ENSMUSG00000018417	1400.88	-2.09159	0.442822	-4.72331	2.32033e-06	7.4779e-06	Myo1b
ENSMUSG00000018425	962.558	-1.47862	0.187909	-7.8688	3.58055e-15	1.73589e-14	Dhx40			ENSMUSG00000018425	1136.33	-2.16244	0.414878	-5.21223	1.86586e-07	8.66537e-07	Dhx40
ENSMUSG00000018427	3068.42	-1.26798	0.145271	-8.72836	2.58385e-18	1.58946e-17	Ypel2			ENSMUSG00000018427	3618.3	-1.94985	0.407299	-4.78727	1.69065e-06	5.68155e-06	Ypel2
ENSMUSG00000018428	4275.73	-1.78881	0.187842	-9.52293	1.68363e-21	1.33786e-20	Akap1			ENSMUSG00000018428	5536.08	-2.5847	0.501264	-5.15637	2.5178e-07	1.11603e-06	Akap1
ENSMUSG00000018433	56.8936	-5.02408	0.819741	-6.12887	8.85046e-10	2.85129e-09	Nol11			ENSMUSG00000018433	73.6612	-5.4214	1.25411	-4.3229	1.53991e-05	3.95386e-05	Nol11
ENSMUSG00000018442	741.707	-1.46723	0.218273	-6.72201	1.7924e-11	6.556e-11	Derl2			ENSMUSG00000018442	929.409	-2.19418	0.497201	-4.41306	1.01918e-05	2.75083e-05	Derl2
ENSMUSG00000018446	461.569	-0.80328	0.193129	-4.1593	3.19226e-05	6.96892e-05	C1qbp			ENSMUSG00000018446	518.544	-1.39711	0.389077	-3.59082	0.000329642	0.000624253	C1qbp
ENSMUSG00000018449	63.2643	-1.9348	0.534157	-3.62216	0.000292157	0.00057399	Rpain			ENSMUSG00000018449	71.606	-2.38756	0.625514	-3.81697	0.000135102	0.000278123	Rpain
ENSMUSG00000018451	1.88069	0.864246	3.08152	0.280461	0.779124	0.819542	6330403K07Rik			ENSMUSG00000018451	1.68065	-0.168352	3.26387	-0.0515803	0.958863	0.9639	6330403K07Rik
ENSMUSG00000018474	171.461	-1.65715	0.339756	-4.87747	1.07453e-06	2.68756e-06	Chd3			ENSMUSG00000018474	223.453	-2.45705	0.575405	-4.27013	1.95363e-05	4.89897e-05	Chd3
ENSMUSG00000018476	6604.11	-1.50471	0.176237	-8.53799	1.36575e-17	7.88987e-17	Kdm6b			ENSMUSG00000018476	8414.2	-2.30208	0.488766	-4.71	2.47719e-06	7.90385e-06	Kdm6b
ENSMUSG00000018481	1307.58	-1.71127	0.269979	-6.33851	2.32001e-10	7.80249e-10	Appbp2			ENSMUSG00000018481	1757.72	-2.60791	0.558805	-4.66694	3.05723e-06	9.49473e-06	Appbp2
ENSMUSG00000018500	64.5321	-2.19161	0.445767	-4.91649	8.81096e-07	2.22093e-06	Adora2b			ENSMUSG00000018500	82.2321	-2.94722	0.613289	-4.80559	1.54294e-06	5.24385e-06	Adora2b
ENSMUSG00000018501	2030.53	-1.02783	0.166239	-6.18283	6.29616e-10	2.05148e-09	Ncor1			ENSMUSG00000018501	2488.41	-1.77264	0.468022	-3.78752	0.000152157	0.000309947	Ncor1
ENSMUSG00000018507	74.0348	-1.1502	0.372351	-3.08903	0.00200809	0.00353579	Trpv2			ENSMUSG00000018507	83.7603	-1.801	0.483531	-3.72467	0.00019557	0.000388536	Trpv2
ENSMUSG00000018509	256.987	-1.4181	0.224949	-6.30409	2.899e-10	9.68071e-10	Cenpv			ENSMUSG00000018509	320.284	-2.19662	0.488082	-4.50053	6.77849e-06	1.92115e-05	Cenpv
ENSMUSG00000018537	2.67184	-5.62681	2.8219	-1.99398	0.0461542	0.0650752	Pcgf2			ENSMUSG00000018537	2.7018	-6.05494	2.85576	-2.12026	0.0339842	0.0443499	Pcgf2
ENSMUSG00000018541	359.139	-0.772376	0.201276	-3.8374	0.000124346	0.000254524	Cwc25			ENSMUSG00000018541	424.281	-1.53377	0.444955	-3.44702	0.000566816	0.00102573	Cwc25
ENSMUSG00000018547	95.6355	-1.12564	0.445732	-2.52538	0.0115574	0.018161	Pip4k2b			ENSMUSG00000018547	132.886	-2.01609	0.685071	-2.94289	0.00325165	0.00510282	Pip4k2b
ENSMUSG00000018548	703.325	-0.966144	0.226164	-4.27188	1.93833e-05	4.3058e-05	Trim37			ENSMUSG00000018548	852.337	-1.63289	0.49076	-3.32726	0.000877037	0.0015314	Trim37
ENSMUSG00000018554	2323.5	-0.858358	0.170007	-5.04896	4.44233e-07	1.14759e-06	Ybx2			ENSMUSG00000018554	2858.27	-1.56226	0.487039	-3.20767	0.00133813	0.00225253	Ybx2
ENSMUSG00000018559	281.156	-1.79804	0.227358	-7.90841	2.60692e-15	1.27377e-14	Ctdnep1			ENSMUSG00000018559	356.654	-2.54857	0.501176	-5.08519	3.67266e-07	1.53581e-06	Ctdnep1
ENSMUSG00000018565	751.204	-0.398822	0.189382	-2.10591	0.0352121	0.0506996	Elp5			ENSMUSG00000018565	843.516	-1.13039	0.393902	-2.86973	0.00410826	0.00630822	Elp5
ENSMUSG00000018567	216.708	-0.751098	0.272088	-2.7605	0.00577127	0.009498	Gabarap			ENSMUSG00000018567	250.014	-1.39507	0.4648	-3.00144	0.00268708	0.0042825	Gabarap
ENSMUSG00000018569	6.66199	-5.03466	1.70168	-2.95864	0.00309002	0.00529585	Cldn7			ENSMUSG00000018569	9.71028	-5.72124	1.68252	-3.4004	0.000672883	0.00119992	Cldn7
ENSMUSG00000018572	1048.58	-1.57714	0.151851	-10.3861	2.86837e-25	3.01481e-24	Phf23			ENSMUSG00000018572	1278.22	-2.33921	0.429144	-5.45086	5.01267e-08	2.84088e-07	Phf23
ENSMUSG00000018574	30.9729	-1.74324	0.762169	-2.28721	0.0221834	0.0332485	Acadvl			ENSMUSG00000018574	37.4374	-2.32339	0.861102	-2.69817	0.00697228	0.0102792	Acadvl
ENSMUSG00000018581	1448.71	-2.06586	0.211928	-9.7479	1.88329e-22	1.60071e-21	Dnah11			ENSMUSG00000018581	1786.15	-2.76198	0.463986	-5.95273	2.63712e-09	2.45504e-08	Dnah11
ENSMUSG00000018583	370.76	-1.55516	0.234679	-6.62675	3.43165e-11	1.22892e-10	G3bp1			ENSMUSG00000018583	443.007	-2.2804	0.44206	-5.15857	2.48845e-07	1.10412e-06	G3bp1
ENSMUSG00000018585	114.159	-0.305355	0.370648	-0.82384	0.410031	0.474186	Atox1			ENSMUSG00000018585	135.241	-0.950726	0.573271	-1.65842	0.0972324	0.117421	Atox1
ENSMUSG00000018593	9.19762	-7.40912	1.53362	-4.83114	1.35751e-06	3.36927e-06	Sparc			ENSMUSG00000018593	11.3665	-8.10253	1.56476	-5.17814	2.24107e-07	1.01144e-06	Sparc
ENSMUSG00000018595	39.7818	-1.3917	0.705111	-1.97373	0.0484126	0.0679465	Glra4			ENSMUSG00000018595	51.0159	-1.96712	0.842589	-2.33462	0.0195634	0.0265419	Glra4
ENSMUSG00000018604	152.694	-1.63283	0.236309	-6.90973	4.85583e-12	1.85337e-11	Tbx3			ENSMUSG00000018604	183.187	-2.36004	0.446254	-5.28857	1.23279e-07	6.14687e-07	Tbx3
ENSMUSG00000018648	1774.06	-2.19392	0.141285	-15.5283	2.23083e-54	2.01792e-52	Dusp14			ENSMUSG00000018648	2174.05	-2.88414	0.427533	-6.746	1.51974e-11	3.44801e-10	Dusp14
ENSMUSG00000018651	732.093	-2.05099	0.199704	-10.2701	9.60786e-25	9.71379e-24	Tada2a			ENSMUSG00000018651	906.297	-2.75513	0.462142	-5.96166	2.49688e-09	2.34829e-08	Tada2a
ENSMUSG00000018654	7.91495	-0.198337	1.54948	-0.128002	0.898147	0.919528	Ikzf1			ENSMUSG00000018654	11.1972	-1.74329	1.55612	-1.12028	0.262594	0.294849	Ikzf1
ENSMUSG00000018659	337.984	-1.4067	0.28039	-5.01694	5.25003e-07	1.34648e-06	Pnpo			ENSMUSG00000018659	431.952	-2.28547	0.524848	-4.35454	1.33347e-05	3.48414e-05	Pnpo
ENSMUSG00000018661	420.037	-1.61136	0.176927	-9.1075	8.42996e-20	5.82161e-19	Cog1			ENSMUSG00000018661	516.285	-2.37542	0.447792	-5.30474	1.12837e-07	5.68575e-07	Cog1
ENSMUSG00000018666	1215.36	-0.567444	0.141788	-4.00205	6.27955e-05	0.00013306	Cbx1			ENSMUSG00000018666	1429.46	-1.31347	0.434213	-3.02494	0.00248682	0.00398535	Cbx1
ENSMUSG00000018669	106.086	-1.84339	0.282487	-6.52559	6.77332e-11	2.37256e-10	Cdk5rap3			ENSMUSG00000018669	128.747	-2.49968	0.492713	-5.07329	3.90995e-07	1.61859e-06	Cdk5rap3
ENSMUSG00000018672	68.5483	-0.727662	0.428731	-1.69725	0.0896498	0.11931	Copz2			ENSMUSG00000018672	76.1098	-1.36149	0.524448	-2.59605	0.00943037	0.0135879	Copz2
ENSMUSG00000018677	178.895	-0.816572	0.342041	-2.38735	0.0169703	0.0258952	Slc25a39			ENSMUSG00000018677	229.941	-1.5419	0.599374	-2.57252	0.010096	0.0144654	Slc25a39
ENSMUSG00000018678	161.098	-1.73433	0.311925	-5.56009	2.69642e-08	7.67303e-08	Sp2			ENSMUSG00000018678	197.398	-2.44628	0.50991	-4.79748	1.60674e-06	5.43484e-06	Sp2
ENSMUSG00000018697	766.071	-3.40451	0.233258	-14.5955	3.00175e-48	1.70699e-46	Aatf			ENSMUSG00000018697	976.467	-4.06776	0.498458	-8.16068	3.33134e-16	5.38089e-14	Aatf
ENSMUSG00000018707	676.373	-1.99149	0.253496	-7.85613	3.96197e-15	1.91654e-14	Dync1h1			ENSMUSG00000018707	850.448	-2.75213	0.496343	-5.54481	2.94269e-08	1.8217e-07	Dync1h1
ENSMUSG00000018727	7872.62	-1.56325	0.11941	-13.0915	3.68354e-39	1.08627e-37	Cpsf4l			ENSMUSG00000018727	9281.69	-2.2088	0.393401	-5.61463	1.96981e-08	1.30133e-07	Cpsf4l
ENSMUSG00000018733	93.9723	-0.987495	0.337688	-2.92428	0.00345257	0.00587417	Pex12			ENSMUSG00000018733	112.658	-1.59712	0.541471	-2.94959	0.00318197	0.00500328	Pex12
ENSMUSG00000018736	2670.83	-1.42311	0.118533	-12.006	3.30362e-33	6.1096e-32	Ndel1			ENSMUSG00000018736	3273.27	-2.1469	0.442177	-4.8553	1.20204e-06	4.23346e-06	Ndel1
ENSMUSG00000018740	586.152	-1.86098	0.179277	-10.3805	3.04326e-25	3.18903e-24	Slc25a35			ENSMUSG00000018740	708.755	-2.56917	0.42725	-6.01327	1.81822e-09	1.81472e-08	Slc25a35
ENSMUSG00000018752	11.3537	-1.89682	1.01803	-1.86323	0.0624298	0.0856771	Tnfsfm13			ENSMUSG00000018752	11.1294	-2.54454	0.998542	-2.54826	0.0108262	0.015399	Tnfsfm13
ENSMUSG00000018761	5.24241	-6.60212	1.96927	-3.35257	0.000800641	0.00149373	Mpdu1			ENSMUSG00000018761	5.93495	-7.1669	1.97232	-3.63374	0.000279343	0.000537558	Mpdu1
ENSMUSG00000018765	1978.06	-1.40345	0.247097	-5.67976	1.34887e-08	3.94976e-08	Fxr2			ENSMUSG00000018765	2624.29	-2.24609	0.553124	-4.06074	4.89167e-05	0.000111558	Fxr2
ENSMUSG00000018770	149.039	0.11658	0.315351	0.369685	0.711617	0.760586	Atp5g3			ENSMUSG00000018770	162.517	-0.646675	0.462648	-1.39777	0.162182	0.188661	Atp5g3
ENSMUSG00000018774	18.9275	-0.22793	0.729678	-0.312371	0.754759	0.79829	Cd68			ENSMUSG00000018774	20.5404	-0.762296	0.799756	-0.953161	0.340509	0.375768	Cd68
ENSMUSG00000018796	1087.57	-1.66125	0.207095	-8.02166	1.04329e-15	5.22631e-15	Acsl1			ENSMUSG00000018796	1353.18	-2.37678	0.480565	-4.9458	7.58304e-07	2.84603e-06	Acsl1
ENSMUSG00000018800	60.0055	-1.92012	0.493043	-3.89443	9.84315e-05	0.00020387	Abca5			ENSMUSG00000018800	69.4224	-2.53375	0.583731	-4.34061	1.42085e-05	3.68145e-05	Abca5
ENSMUSG00000018809	177.337	-1.96733	0.329227	-5.97561	2.29235e-09	7.1528e-09	Smyd4			ENSMUSG00000018809	219.663	-2.52566	0.550769	-4.5857	4.52473e-06	1.34112e-05	Smyd4
ENSMUSG00000018819	497.395	-0.637478	0.204564	-3.11627	0.00183153	0.00323993	Lsp1			ENSMUSG00000018819	577.31	-1.35487	0.436861	-3.10136	0.00192631	0.00315251	Lsp1
ENSMUSG00000018820	25.5098	-5.3202	0.925319	-5.74959	8.94612e-09	2.66703e-08	Zfyve27			ENSMUSG00000018820	31.7854	-6.28598	1.00867	-6.23194	4.60694e-10	5.75655e-09	Zfyve27
ENSMUSG00000018821	165.786	-0.371089	0.35296	-1.05136	0.293092	0.351645	Avpi1			ENSMUSG00000018821	184.745	-1.13564	0.482789	-2.35226	0.0186597	0.0254039	Avpi1
ENSMUSG00000018830	2694.11	-1.37879	0.177654	-7.76109	8.42052e-15	3.97634e-14	Myh11			ENSMUSG00000018830	3423.67	-2.16581	0.492427	-4.39824	1.09133e-05	2.92095e-05	Myh11
ENSMUSG00000018841	257.578	-4.12252	0.327037	-12.6057	1.96474e-36	4.66674e-35	Rad51d			ENSMUSG00000018841	342.156	-5.02017	0.540421	-9.28938	1.55188e-20	1.24193e-17	Rad51d
ENSMUSG00000018846	669.727	-1.51194	0.254763	-5.93469	2.944e-09	9.11607e-09	Pank3			ENSMUSG00000018846	805.748	-2.16598	0.478299	-4.5285	5.94047e-06	1.70951e-05	Pank3
ENSMUSG00000018848	3000.15	-1.27007	0.107786	-11.7832	4.76339e-32	8.2336e-31	Rars			ENSMUSG00000018848	3581.04	-1.96352	0.414917	-4.73233	2.21954e-06	7.18858e-06	Rars
ENSMUSG00000018849	433.485	-1.81994	0.269732	-6.74721	1.5072e-11	5.55238e-11	Wwc1			ENSMUSG00000018849	559.448	-2.56901	0.536054	-4.79244	1.64762e-06	5.5539e-06	Wwc1
ENSMUSG00000018858	406.971	-0.45329	0.226283	-2.0032	0.0451559	0.0637912	Mrpl58			ENSMUSG00000018858	440.394	-1.04863	0.361424	-2.90139	0.00371513	0.00576745	Mrpl58
ENSMUSG00000018861	36.0084	-2.32944	0.707323	-3.29332	0.000990101	0.00181988	Fdxr			ENSMUSG00000018861	47.4806	-2.88323	0.861477	-3.34684	0.000817377	0.00143577	Fdxr
ENSMUSG00000018865	154.269	-1.331	0.353909	-3.76084	0.000169344	0.000341347	Sult4a1			ENSMUSG00000018865	184.433	-1.90077	0.54313	-3.49966	0.00046585	0.000857118	Sult4a1
ENSMUSG00000018868	40.3157	-2.32392	0.525903	-4.41891	9.91979e-06	2.26556e-05	Pnpla5			ENSMUSG00000018868	51.9691	-3.03378	0.683313	-4.43982	9.0036e-06	2.46797e-05	Pnpla5
ENSMUSG00000018882	469.02	-0.467697	0.210867	-2.21797	0.0265569	0.0392375	Mrpl45			ENSMUSG00000018882	544.02	-1.1805	0.451158	-2.6166	0.00888094	0.0128499	Mrpl45
ENSMUSG00000018893	33.6217	-1.23008	0.58346	-2.10825	0.0350097	0.0504332	Mb			ENSMUSG00000018893	37.8445	-1.92386	0.646501	-2.9758	0.00292225	0.00461966	Mb
ENSMUSG00000018899	2766.48	-1.72588	0.140367	-12.2955	9.57911e-35	2.00759e-33	Irf1			ENSMUSG00000018899	3274.72	-2.36898	0.399915	-5.9237	3.14785e-09	2.83483e-08	Irf1
ENSMUSG00000018900	154.759	-1.98786	0.389485	-5.10383	3.32852e-07	8.66786e-07	Slc22a5			ENSMUSG00000018900	187.527	-2.75329	0.535763	-5.139	2.76197e-07	1.20246e-06	Slc22a5
ENSMUSG00000018906	9.40013	-5.48878	1.42908	-3.84077	0.000122649	0.000251197	P4ha2			ENSMUSG00000018906	9.4284	-6.08902	1.45198	-4.1936	2.74557e-05	6.63808e-05	P4ha2
ENSMUSG00000018907	1.69687	-4.97668	3.46822	-1.43494	0.151305	0.193048	Alox12e			ENSMUSG00000018907	1.87675	-5.51956	3.47018	-1.59057	0.111707	0.133445	Alox12e
ENSMUSG00000018909	3.02353	-5.80537	2.55221	-2.27464	0.0229273	0.0342574	Arrb1			ENSMUSG00000018909	2.56592	-5.99719	2.67809	-2.23935	0.0251333	0.0335478	Arrb1
ENSMUSG00000018914	1.50776	-0.16092	3.02124	-0.0532629	0.957522	0.966659	Il3			ENSMUSG00000018914	1.86198	-1.52312	2.94341	-0.517467	0.60483	0.637452	Il3
ENSMUSG00000018921	969.822	-2.68088	0.211739	-12.6613	9.69431e-37	2.35715e-35	Pelp1			ENSMUSG00000018921	1279.46	-3.48685	0.50777	-6.86699	6.55693e-12	1.72558e-10	Pelp1
ENSMUSG00000018923	267.492	-2.7505	0.266043	-10.3385	4.71767e-25	4.88211e-24	Med11			ENSMUSG00000018923	333.038	-3.55845	0.462288	-7.69747	1.38785e-14	1.05321e-12	Med11
ENSMUSG00000018927	4.05475	-0.447123	1.57252	-0.284336	0.776153	0.817205	Ccl6			ENSMUSG00000018927	4.56192	-0.719716	1.61628	-0.445291	0.65611	0.685374	Ccl6
ENSMUSG00000018930	4.83901	-6.48214	2.26813	-2.85792	0.00426423	0.00716506	Ccl4			ENSMUSG00000018930	5.67084	-7.11407	2.24931	-3.16277	0.00156274	0.00259415	Ccl4
ENSMUSG00000018931	5025.48	-1.93263	0.214108	-9.02642	1.77384e-19	1.19336e-18	Natd1			ENSMUSG00000018931	6628.93	-2.80793	0.514268	-5.46006	4.75976e-08	2.72345e-07	Natd1
ENSMUSG00000018932	25.2999	-3.78008	0.843343	-4.48226	7.38574e-06	1.70646e-05	Map2k3			ENSMUSG00000018932	30.9805	-4.46822	0.906343	-4.92994	8.22532e-07	3.0571e-06	Map2k3
ENSMUSG00000018965	376.365	-1.30645	0.210128	-6.2174	5.05457e-10	1.66088e-09	Ywhah			ENSMUSG00000018965	467.263	-2.02157	0.492167	-4.10749	3.99976e-05	9.30002e-05	Ywhah
ENSMUSG00000018974	5423.14	-1.8886	0.181227	-10.4212	1.98438e-25	2.12928e-24	Sart3			ENSMUSG00000018974	7015.72	-2.7148	0.490302	-5.53699	3.07708e-08	1.89357e-07	Sart3
ENSMUSG00000018983	656.607	-0.951628	0.251617	-3.78205	0.000155542	0.000315054	E2f2			ENSMUSG00000018983	836.699	-1.8425	0.526854	-3.49717	0.000470216	0.000864067	E2f2
ENSMUSG00000018995	16.4726	0.445	0.945387	0.470707	0.63785	0.693893	Nars2			ENSMUSG00000018995	16.1578	0.0170903	0.983332	0.01738	0.986133	0.987929	Nars2
ENSMUSG00000018999	1949.62	-1.54345	0.192328	-8.02506	1.01478e-15	5.08645e-15	Slc35b4			ENSMUSG00000018999	2480.83	-2.31563	0.495301	-4.67519	2.93676e-06	9.15772e-06	Slc35b4
ENSMUSG00000019039	152.878	-1.73689	0.396791	-4.37734	1.20137e-05	2.72242e-05	Dalrd3			ENSMUSG00000019039	196.097	-2.36075	0.614929	-3.83906	0.000123508	0.000256274	Dalrd3
ENSMUSG00000019054	96.4772	0.57602	0.330343	1.7437	0.0812111	0.108851	Fis1			ENSMUSG00000019054	102.394	-0.214797	0.480334	-0.447183	0.654743	0.684078	Fis1
ENSMUSG00000019055	112.735	-1.2712	0.460327	-2.76152	0.00575338	0.00947302	Plod1			ENSMUSG00000019055	147.312	-2.23859	0.640111	-3.49719	0.000470183	0.000864067	Plod1
ENSMUSG00000019066	2190.79	-1.86307	0.188265	-9.89598	4.33348e-23	3.86779e-22	Rab3d			ENSMUSG00000019066	2792.68	-2.66645	0.48053	-5.54898	2.8734e-08	1.78445e-07	Rab3d
ENSMUSG00000019080	5.85578	-0.331648	1.69862	-0.195246	0.8452	0.875386	Mfsd3			ENSMUSG00000019080	6.86511	-0.624637	1.72875	-0.361323	0.717858	0.74336	Mfsd3
ENSMUSG00000019082	145.099	-3.0158	0.432803	-6.96808	3.21297e-12	1.24483e-11	Slc25a22			ENSMUSG00000019082	191.214	-3.72997	0.632048	-5.9014	3.60435e-09	3.16298e-08	Slc25a22
ENSMUSG00000019087	242.133	-1.08219	0.304573	-3.55315	0.000380645	0.000738778	Atp6ap1			ENSMUSG00000019087	287.901	-1.67012	0.513963	-3.2495	0.00115607	0.00196731	Atp6ap1
ENSMUSG00000019088	2.10045	2.40257	3.23027	0.743767	NA	NA	Dnase1l1			ENSMUSG00000019088	1.52456	2.42073	3.31726	0.729739	NA	NA	Dnase1l1
ENSMUSG00000019102	5.49995	-2.01925	1.64854	-1.22487	0.220625	0.271665	Aldh3a1			ENSMUSG00000019102	5.52443	-2.6474	1.66871	-1.58649	0.112627	0.134499	Aldh3a1
ENSMUSG00000019132	332.357	-1.33083	0.333805	-3.98683	6.69621e-05	0.000141477	BC005537			ENSMUSG00000019132	402.433	-1.99959	0.533359	-3.74905	0.000177502	0.000355732	BC005537
ENSMUSG00000019139	85.7411	-0.613163	0.405828	-1.51089	0.130816	0.168956	Isyna1			ENSMUSG00000019139	104.533	-1.33501	0.599151	-2.22817	0.0258691	0.0344908	Isyna1
ENSMUSG00000019173	1681.72	-0.887311	0.130936	-6.77666	1.22986e-11	4.56246e-11	Rab5c			ENSMUSG00000019173	1956.97	-1.57537	0.402816	-3.9109	9.19514e-05	0.000196755	Rab5c
ENSMUSG00000019178	15.5507	0.0414678	0.937683	0.0442237	0.964726	0.972132	Styxl1			ENSMUSG00000019178	17.0358	-0.515989	0.998837	-0.51659	0.605442	0.637983	Styxl1
ENSMUSG00000019179	1162.85	-1.91181	0.192914	-9.91012	3.76188e-23	3.3714e-22	Mdh2			ENSMUSG00000019179	1433.4	-2.51577	0.476668	-5.27783	1.30725e-07	6.44151e-07	Mdh2
ENSMUSG00000019188	2532.63	-1.14424	0.154797	-7.39191	1.44734e-13	6.23431e-13	H13			ENSMUSG00000019188	3042.86	-1.81092	0.446254	-4.05805	4.94843e-05	0.000112717	H13
ENSMUSG00000019189	362.653	-1.44817	0.262408	-5.51878	3.41362e-08	9.62453e-08	Rnf145			ENSMUSG00000019189	452.99	-2.29453	0.494929	-4.63609	3.55063e-06	1.08434e-05	Rnf145
ENSMUSG00000019210	2036.25	-0.485356	0.120176	-4.0387	5.37479e-05	0.000114626	Atp6v1e1			ENSMUSG00000019210	2390.23	-1.18104	0.438589	-2.69282	0.00708513	0.0104333	Atp6v1e1
ENSMUSG00000019214	235.665	-2.30125	0.268815	-8.5607	1.12183e-17	6.53266e-17	Chtf18			ENSMUSG00000019214	298.833	-3.05135	0.506063	-6.02958	1.64383e-09	1.66424e-08	Chtf18
ENSMUSG00000019256	1192.91	-1.81869	0.190073	-9.56833	1.08644e-21	8.74058e-21	Ahr			ENSMUSG00000019256	1481.99	-2.53145	0.467924	-5.40997	6.30346e-08	3.45298e-07	Ahr
ENSMUSG00000019261	255.867	-2.27379	0.344058	-6.60876	3.87543e-11	1.38132e-10	Map1s			ENSMUSG00000019261	334.643	-3.15253	0.557677	-5.65297	1.57702e-08	1.07959e-07	Map1s
ENSMUSG00000019295	39.768	-3.18938	0.909367	-3.50725	0.000452758	0.000871087	Tmem129			ENSMUSG00000019295	48.6362	-3.85842	1.25675	-3.07016	0.00213942	0.00347125	Tmem129
ENSMUSG00000019297	350.188	-2.40612	0.248732	-9.67353	3.90663e-22	3.25702e-21	Nop9			ENSMUSG00000019297	450.299	-3.19002	0.504723	-6.32034	2.60991e-10	3.66428e-09	Nop9
ENSMUSG00000019301	10.8419	-7.64516	1.69884	-4.50024	6.78779e-06	1.57435e-05	Hsd17b1			ENSMUSG00000019301	11.986	-8.19223	1.70838	-4.79532	1.62416e-06	5.48425e-06	Hsd17b1
ENSMUSG00000019302	255.996	-1.79021	0.316313	-5.65963	1.51702e-08	4.41477e-08	Atp6v0a1			ENSMUSG00000019302	327.53	-2.61415	0.540086	-4.84026	1.2967e-06	4.52098e-06	Atp6v0a1
ENSMUSG00000019303	500.209	-1.19802	0.16648	-7.19619	6.192e-13	2.54353e-12	Psmc3ip			ENSMUSG00000019303	591.282	-1.8915	0.420854	-4.49443	6.97578e-06	1.97104e-05	Psmc3ip
ENSMUSG00000019312	37.3625	-4.48079	0.943738	-4.74792	2.05522e-06	5.01609e-06	Grb7			ENSMUSG00000019312	48.6205	-4.97058	1.33611	-3.72019	0.000199069	0.00039473	Grb7
ENSMUSG00000019320	233.292	-2.51568	0.364478	-6.90215	5.1223e-12	1.95123e-11	Noxo1			ENSMUSG00000019320	288.153	-3.3618	0.516205	-6.51254	7.38913e-11	1.2817e-09	Noxo1
ENSMUSG00000019338	1053	-1.90247	0.220484	-8.62863	6.20887e-18	3.70326e-17	Zfp687			ENSMUSG00000019338	1369.29	-2.70195	0.513558	-5.26125	1.43082e-07	6.95116e-07	Zfp687
ENSMUSG00000019362	784.7	0.0792827	0.219336	0.361467	0.71775	0.766137	D8Ertd738e			ENSMUSG00000019362	841.644	-0.677465	0.375857	-1.80246	0.0714737	0.0881579	D8Ertd738e
ENSMUSG00000019368	4.03491	-3.2451	2.13496	-1.51998	0.128516	0.166207	Sec14l4			ENSMUSG00000019368	4.60692	-3.47685	2.11935	-1.64053	0.100896	0.121453	Sec14l4
ENSMUSG00000019370	188.627	-0.96336	0.352384	-2.73384	0.00626006	0.0102349	Calm3			ENSMUSG00000019370	243.765	-1.77032	0.595511	-2.97277	0.00295122	0.00466127	Calm3
ENSMUSG00000019373	1811.84	-1.51397	0.139234	-10.8735	1.54113e-27	1.95105e-26	Cops3			ENSMUSG00000019373	2150.88	-2.16102	0.412083	-5.24413	1.57025e-07	7.50227e-07	Cops3
ENSMUSG00000019428	418.185	-1.31811	0.182203	-7.23433	4.67833e-13	1.93817e-12	Fkbp8			ENSMUSG00000019428	507.65	-2.05432	0.45058	-4.55928	5.13292e-06	1.50042e-05	Fkbp8
ENSMUSG00000019432	1142.95	-3.10891	0.175425	-17.7222	2.82741e-70	8.09195e-68	Ddx39b			ENSMUSG00000019432	1458.04	-3.80115	0.472831	-8.03915	9.04655e-16	1.19755e-13	Ddx39b
ENSMUSG00000019433	9.41406	-0.0714066	1.33671	-0.0534194	0.957398	0.96663	Gipc1			ENSMUSG00000019433	11.324	-0.702334	1.39271	-0.504292	0.614056	0.646298	Gipc1
ENSMUSG00000019437	329.231	-0.966905	0.184498	-5.24073	1.59943e-07	4.27608e-07	Tlcd1			ENSMUSG00000019437	389.517	-1.66482	0.440616	-3.7784	0.000157838	0.000319965	Tlcd1
ENSMUSG00000019461	7.37041	-7.0904	1.59944	-4.43304	9.29139e-06	2.12677e-05	Plscr3			ENSMUSG00000019461	8.32948	-7.66715	1.6184	-4.7375	2.1637e-06	7.03103e-06	Plscr3
ENSMUSG00000019470	642.757	-3.64628	0.239649	-15.215	2.8106e-52	2.13337e-50	Xab2			ENSMUSG00000019470	854.861	-4.36008	0.533108	-8.17861	2.8714e-16	4.81465e-14	Xab2
ENSMUSG00000019471	574.456	-1.78904	0.185207	-9.65966	4.4735e-22	3.71366e-21	Cdc37			ENSMUSG00000019471	694.662	-2.43182	0.445606	-5.45734	4.83312e-08	2.75467e-07	Cdc37
ENSMUSG00000019478	636.704	-0.877217	0.183911	-4.76978	1.84424e-06	4.52559e-06	Rab4a			ENSMUSG00000019478	772.105	-1.66207	0.463131	-3.58877	0.000332242	0.000628771	Rab4a
ENSMUSG00000019487	173.482	-1.77623	0.294721	-6.02681	1.67232e-09	5.26803e-09	Trip10			ENSMUSG00000019487	211.534	-2.58093	0.47692	-5.41167	6.24412e-08	3.4226e-07	Trip10
ENSMUSG00000019494	804.325	-0.931263	0.186322	-4.99815	5.78834e-07	1.47954e-06	Cops6			ENSMUSG00000019494	910.88	-1.58677	0.379182	-4.18471	2.85528e-05	6.87596e-05	Cops6
ENSMUSG00000019505	2101.17	-0.0993772	0.141743	-0.701107	0.483236	0.547068	Ubb			ENSMUSG00000019505	2325.27	-0.767213	0.38638	-1.98564	0.0470728	0.0598515	Ubb
ENSMUSG00000019518	31.4054	-1.2806	0.700911	-1.82705	0.0676918	0.0922388	Ap4m1			ENSMUSG00000019518	39.9327	-1.99706	0.816816	-2.44493	0.0144881	0.0201546	Ap4m1
ENSMUSG00000019528	18209.6	-0.759602	0.111445	-6.81596	9.36351e-12	3.49739e-11	Gyg			ENSMUSG00000019528	21309.3	-1.41703	0.419431	-3.37845	0.000728944	0.00129295	Gyg
ENSMUSG00000019564	148.514	-1.3128	0.439326	-2.98822	0.00280604	0.00483687	Arid3a			ENSMUSG00000019564	186.033	-2.18117	0.605083	-3.60474	0.000312468	0.000595122	Arid3a
ENSMUSG00000019577	1.89485	-0.38828	3.06802	-0.126557	0.899291	0.920433	Pdk4			ENSMUSG00000019577	2.04299	-0.529167	3.07656	-0.172	0.863438	0.878253	Pdk4
ENSMUSG00000019578	422.413	-1.611	0.295616	-5.44966	5.04657e-08	1.40292e-07	Ubxn6			ENSMUSG00000019578	547.905	-2.40076	0.552856	-4.34248	1.40883e-05	3.65676e-05	Ubxn6
ENSMUSG00000019579	91.3515	-0.230278	0.431608	-0.533535	0.593663	0.652532	Mydgf			ENSMUSG00000019579	98.3587	-0.973982	0.513609	-1.89635	0.0579141	0.0725255	Mydgf
ENSMUSG00000019590	34.1266	-3.70129	0.728598	-5.08002	3.7739e-07	9.79844e-07	Cyb561			ENSMUSG00000019590	45.3415	-4.72278	0.821193	-5.75112	8.8653e-09	6.71323e-08	Cyb561
ENSMUSG00000019647	256.781	-1.83217	0.258024	-7.10077	1.2406e-12	4.97781e-12	Sema6a			ENSMUSG00000019647	321.716	-2.56471	0.501573	-5.11334	3.16505e-07	1.35318e-06	Sema6a
ENSMUSG00000019659	142.699	-0.534154	0.369114	-1.44713	0.147862	0.189014	Ccdc12			ENSMUSG00000019659	171.675	-1.38725	0.556318	-2.49363	0.0126446	0.0177599	Ccdc12
ENSMUSG00000019689	140.753	-0.391865	0.373718	-1.04856	0.294381	0.353023	Fmc1			ENSMUSG00000019689	152.172	-1.13707	0.456125	-2.49289	0.0126709	0.017794	Fmc1
ENSMUSG00000019699	2040.86	-1.13228	0.16469	-6.87523	6.18881e-12	2.34522e-11	Akt3			ENSMUSG00000019699	2444.79	-1.81168	0.443768	-4.08249	4.45553e-05	0.000102501	Akt3
ENSMUSG00000019710	1043.75	-1.87917	0.135021	-13.9177	4.94858e-44	2.11228e-42	Mrpl24			ENSMUSG00000019710	1251.7	-2.5839	0.399927	-6.46092	1.04068e-10	1.71395e-09	Mrpl24
ENSMUSG00000019715	2394.77	-2.80201	0.17094	-16.3917	2.19153e-60	2.79269e-58	Gle1			ENSMUSG00000019715	3042.37	-3.56832	0.455243	-7.83827	4.5678e-15	4.28828e-13	Gle1
ENSMUSG00000019718	12.5864	-7.86807	1.4644	-5.37289	7.74835e-08	2.11758e-07	L3hypdh			ENSMUSG00000019718	13.8196	-8.39693	1.47417	-5.69606	1.2261e-08	8.78581e-08	L3hypdh
ENSMUSG00000019726	2832.89	-1.66596	0.167531	-9.94418	2.67367e-23	2.42982e-22	Lyst			ENSMUSG00000019726	3509.97	-2.4191	0.454305	-5.32485	1.01035e-07	5.18156e-07	Lyst
ENSMUSG00000019731	17.4364	-5.09357	1.16569	-4.36959	1.24482e-05	2.81833e-05	Slc35e1			ENSMUSG00000019731	24.3487	-5.68167	1.23068	-4.6167	3.8989e-06	1.17561e-05	Slc35e1
ENSMUSG00000019732	578.226	-1.09433	0.242999	-4.50342	6.68675e-06	1.55236e-05	Calr3			ENSMUSG00000019732	686.605	-1.79726	0.46368	-3.87608	0.000106155	0.000223774	Calr3
ENSMUSG00000019734	484.546	-1.3893	0.223985	-6.20267	5.5512e-10	1.81553e-09	Tmc4			ENSMUSG00000019734	583.002	-2.07063	0.461409	-4.48764	7.20179e-06	2.02742e-05	Tmc4
ENSMUSG00000019738	669.132	-1.34619	0.173251	-7.77019	7.83712e-15	3.70759e-14	Polr2i			ENSMUSG00000019738	774.446	-1.98301	0.392392	-5.05366	4.33433e-07	1.75789e-06	Polr2i
ENSMUSG00000019761	17.9213	-2.73426	1.00164	-2.72978	0.00633762	0.0103549	Krt10			ENSMUSG00000019761	19.939	-3.67278	0.999691	-3.67392	0.000238861	0.000465559	Krt10
ENSMUSG00000019762	2.28875	-4.41679	2.59965	-1.699	0.0893197	0.118907	Iyd			ENSMUSG00000019762	3.26197	-5.28073	2.49234	-2.11878	0.0341089	0.0444995	Iyd
ENSMUSG00000019763	100.781	-0.959803	0.341198	-2.81304	0.00490757	0.00815965	Rmnd1			ENSMUSG00000019763	114.841	-1.65134	0.471286	-3.5039	0.000458495	0.000845351	Rmnd1
ENSMUSG00000019767	132.229	-2.80372	0.347139	-8.07665	6.65706e-16	3.39227e-15	Ccdc170			ENSMUSG00000019767	163.657	-3.4435	0.537837	-6.4025	1.52852e-10	2.36478e-09	Ccdc170
ENSMUSG00000019768	1470.17	-1.41371	0.275949	-5.12309	3.00575e-07	7.85193e-07	Esr1			ENSMUSG00000019768	1748.97	-2.17433	0.467949	-4.64652	3.37579e-06	1.0367e-05	Esr1
ENSMUSG00000019773	2609.31	-0.620829	0.133512	-4.64997	3.31977e-06	7.95233e-06	Fbxo5			ENSMUSG00000019773	2985.83	-1.32756	0.390635	-3.39847	0.00067763	0.0012074	Fbxo5
ENSMUSG00000019774	62.8492	-1.40293	0.406071	-3.45488	0.000550531	0.00104777	Mtrf1l			ENSMUSG00000019774	73.5931	-2.04233	0.540288	-3.78008	0.000156781	0.000318152	Mtrf1l
ENSMUSG00000019775	3989.18	-0.49076	0.129248	-3.79705	0.000146428	0.000297561	Rgs17			ENSMUSG00000019775	4528.88	-1.17487	0.389768	-3.01428	0.00257587	0.00411831	Rgs17
ENSMUSG00000019777	1660.12	-1.26579	0.185818	-6.812	9.62532e-12	3.59288e-11	Hdac2			ENSMUSG00000019777	1975.68	-1.98894	0.428673	-4.63975	3.48825e-06	1.06733e-05	Hdac2
ENSMUSG00000019779	155.81	-0.573751	0.376394	-1.52434	0.127424	0.164991	Frk			ENSMUSG00000019779	172.155	-1.39323	0.465558	-2.99261	0.00276606	0.00439683	Frk
ENSMUSG00000019782	439.295	-0.21735	0.221936	-0.979334	0.327415	0.387973	Rwdd1			ENSMUSG00000019782	494.33	-0.902194	0.435204	-2.07304	0.0381688	0.0493718	Rwdd1
ENSMUSG00000019785	1567.47	-0.964164	0.15334	-6.28775	3.22093e-10	1.07209e-09	Clvs2			ENSMUSG00000019785	1830.55	-1.65441	0.40999	-4.03525	5.45447e-05	0.000123064	Clvs2
ENSMUSG00000019789	76.8109	-1.61105	0.557673	-2.88887	0.00386624	0.00654101	Hey2			ENSMUSG00000019789	97.4363	-2.16727	0.719831	-3.01081	0.00260556	0.00416086	Hey2
ENSMUSG00000019790	2742.98	-1.69099	0.156702	-10.7911	3.79099e-27	4.64769e-26	Stxbp5			ENSMUSG00000019790	3361.81	-2.44459	0.435035	-5.6193	1.91729e-08	1.27256e-07	Stxbp5
ENSMUSG00000019791	94.1844	-4.85164	0.5048	-9.61103	7.18294e-22	5.86529e-21	Hint3			ENSMUSG00000019791	115.926	-5.64436	0.64439	-8.75923	1.96582e-18	7.69116e-16	Hint3
ENSMUSG00000019792	656.513	-2.22732	0.167188	-13.3222	1.71958e-40	5.52862e-39	Trmt11			ENSMUSG00000019792	808.258	-2.9825	0.427063	-6.98375	2.87401e-12	8.7091e-11	Trmt11
ENSMUSG00000019794	259.13	-1.44134	0.219757	-6.55881	5.42386e-11	1.91215e-10	Katna1			ENSMUSG00000019794	317.872	-2.12708	0.48221	-4.41111	1.02843e-05	2.77113e-05	Katna1
ENSMUSG00000019795	133.399	-0.665863	0.337506	-1.97289	0.0485078	0.0680692	Pcmt1			ENSMUSG00000019795	155.493	-1.3554	0.514808	-2.63283	0.00846758	0.0122983	Pcmt1
ENSMUSG00000019796	63.2986	-0.741782	0.505898	-1.46627	0.142576	0.182927	Lrp11			ENSMUSG00000019796	79.9904	-1.69246	0.66745	-2.53571	0.011222	0.0159218	Lrp11
ENSMUSG00000019797	131.069	-0.733484	0.30388	-2.41373	0.0157902	0.0242215	1700021F05Rik			ENSMUSG00000019797	143.763	-1.35172	0.412694	-3.27535	0.00105531	0.00181089	1700021F05Rik
ENSMUSG00000019802	958.873	-1.19695	0.157878	-7.58148	3.41643e-14	1.54358e-13	Sec63			ENSMUSG00000019802	1165.73	-1.96214	0.444199	-4.41726	9.99588e-06	2.70422e-05	Sec63
ENSMUSG00000019803	2275.36	-0.22119	0.142071	-1.55689	0.119496	0.155673	Nr2e1			ENSMUSG00000019803	2623.98	-0.965381	0.432227	-2.2335	0.0255157	0.0340325	Nr2e1
ENSMUSG00000019804	1100.26	-0.269	0.179355	-1.49982	0.13366	0.17235	Snx3			ENSMUSG00000019804	1269.16	-0.956715	0.447284	-2.13894	0.0324403	0.0424927	Snx3
ENSMUSG00000019806	832.287	-0.445899	0.185915	-2.3984	0.0164668	0.0251886	Aig1			ENSMUSG00000019806	911.973	-1.05055	0.363037	-2.89378	0.0038064	0.00589459	Aig1
ENSMUSG00000019808	3.95407	-5.21393	2.07366	-2.51437	0.0119247	0.0186894	Adat2			ENSMUSG00000019808	5.2787	-5.99748	2.05231	-2.9223	0.00347453	0.00542166	Adat2
ENSMUSG00000019809	736.452	-1.50173	0.148447	-10.1163	4.67953e-24	4.51106e-23	Pex3			ENSMUSG00000019809	875.018	-2.14021	0.419641	-5.10011	3.39463e-07	1.43658e-06	Pex3
ENSMUSG00000019813	1977	-2.09533	0.124642	-16.8108	2.03269e-63	3.11287e-61	Cep57l1			ENSMUSG00000019813	2403.43	-2.80595	0.409499	-6.85215	7.27467e-12	1.88073e-10	Cep57l1
ENSMUSG00000019814	1783.72	-0.284793	0.1406	-2.02555	0.0428109	0.0607538	Ltv1			ENSMUSG00000019814	2065.61	-0.954188	0.441088	-2.16326	0.0305212	0.0401341	Ltv1
ENSMUSG00000019817	427.587	-0.987402	0.305322	-3.23396	0.00122085	0.00221647	Plagl1			ENSMUSG00000019817	477.507	-1.72162	0.420044	-4.09868	4.15521e-05	9.62714e-05	Plagl1
ENSMUSG00000019818	4840.42	-1.49524	0.124103	-12.0484	1.97661e-33	3.7427e-32	Cd164			ENSMUSG00000019818	5903.28	-2.21549	0.43384	-5.1067	3.27833e-07	1.39585e-06	Cd164
ENSMUSG00000019820	684.57	-1.93074	0.175387	-11.0084	3.47947e-28	4.6264e-27	Utrn			ENSMUSG00000019820	843.732	-2.64951	0.447939	-5.91489	3.32106e-09	2.96504e-08	Utrn
ENSMUSG00000019822	30.2312	-5.03148	0.832496	-6.04384	1.50485e-09	4.75764e-09	Smpd2			ENSMUSG00000019822	39.5055	-5.58466	0.93728	-5.95837	2.54762e-09	2.38582e-08	Smpd2
ENSMUSG00000019826	327.756	-2.0704	0.187364	-11.0501	2.18916e-28	2.95578e-27	Zbtb24			ENSMUSG00000019826	397.755	-2.73299	0.440206	-6.20843	5.35174e-10	6.5387e-09	Zbtb24
ENSMUSG00000019828	110.749	-1.4868	0.363298	-4.0925	4.26746e-05	9.21932e-05	Grm1			ENSMUSG00000019828	134.273	-2.21726	0.532698	-4.16231	3.15044e-05	7.50056e-05	Grm1
ENSMUSG00000019831	449.809	-2.69623	0.292657	-9.21295	3.17284e-20	2.27014e-19	Wasf1			ENSMUSG00000019831	578.103	-3.28917	0.552298	-5.95542	2.59402e-09	2.42411e-08	Wasf1
ENSMUSG00000019832	745.941	-1.61581	0.177374	-9.10961	8.26811e-20	5.7121e-19	Rab32			ENSMUSG00000019832	913.515	-2.32152	0.453306	-5.1213	3.03432e-07	1.30521e-06	Rab32
ENSMUSG00000019834	3.29361	-2.60297	2.45201	-1.06157	0.288433	0.346651	Slc22a16			ENSMUSG00000019834	3.40443	-2.68393	2.47294	-1.08532	0.27778	0.31081	Slc22a16
ENSMUSG00000019837	170.092	-0.63292	0.296891	-2.13183	0.0330209	0.0478167	Gtf3c6			ENSMUSG00000019837	205.413	-1.36271	0.527427	-2.58369	0.00977494	0.0140431	Gtf3c6
ENSMUSG00000019838	2698.97	-2.08404	0.191788	-10.8664	1.66738e-27	2.10175e-26	Slc16a10			ENSMUSG00000019838	3486.63	-2.85195	0.496865	-5.73989	9.47378e-09	7.09768e-08	Slc16a10
ENSMUSG00000019841	3566.93	-1.94776	0.187795	-10.3717	3.33407e-25	3.48332e-24	Rev3l			ENSMUSG00000019841	4539.31	-2.72405	0.480947	-5.66392	1.47955e-08	1.02072e-07	Rev3l
ENSMUSG00000019842	20.6545	-1.01673	1.25387	-0.810874	0.417438	0.481699	Traf3ip2			ENSMUSG00000019842	24.5318	-1.70108	1.70724	-0.996392	0.31906	0.353583	Traf3ip2
ENSMUSG00000019843	3160.74	-1.37054	0.153609	-8.92223	4.56997e-19	2.98252e-18	Fyn			ENSMUSG00000019843	3929.79	-2.10918	0.467953	-4.50724	6.5677e-06	1.86863e-05	Fyn
ENSMUSG00000019845	352.628	-2.88227	0.249421	-11.5558	6.89835e-31	1.09783e-29	Tube1			ENSMUSG00000019845	451.038	-3.64363	0.495476	-7.3538	1.92657e-13	9.16733e-12	Tube1
ENSMUSG00000019846	513.01	-0.90525	0.214123	-4.22771	2.3608e-05	5.21113e-05	Lama4			ENSMUSG00000019846	596.914	-1.68665	0.415659	-4.05778	4.95416e-05	0.000112816	Lama4
ENSMUSG00000019848	28.4849	-3.34778	0.804033	-4.16373	3.13088e-05	6.84262e-05	Popdc3			ENSMUSG00000019848	39.1948	-3.97966	0.935277	-4.25506	2.08993e-05	5.20663e-05	Popdc3
ENSMUSG00000019849	2351.11	-1.65988	0.14301	-11.6068	3.80811e-31	6.17288e-30	Prep			ENSMUSG00000019849	2935.13	-2.39388	0.460503	-5.19839	2.01022e-07	9.22388e-07	Prep
ENSMUSG00000019850	4.25925	1.89193	1.61638	1.17047	0.241811	0.295357	Tnfaip3			ENSMUSG00000019850	4.72977	1.17064	1.7225	0.679614	0.496749	0.531625	Tnfaip3
ENSMUSG00000019851	47.8291	-2.20808	0.540784	-4.0831	4.44389e-05	9.57677e-05	Perp			ENSMUSG00000019851	58.7862	-3.09767	0.635806	-4.87204	1.10454e-06	3.94293e-06	Perp
ENSMUSG00000019852	1593.34	-2.70054	0.238994	-11.2996	1.31821e-29	1.93064e-28	Arfgef3			ENSMUSG00000019852	2079.27	-3.51786	0.506461	-6.94596	3.75886e-12	1.09026e-10	Arfgef3
ENSMUSG00000019854	2492.7	-2.65365	0.13833	-19.1835	5.0801e-82	2.53396e-79	Reps1			ENSMUSG00000019854	3092.62	-3.36513	0.428812	-7.84757	4.24166e-15	4.04619e-13	Reps1
ENSMUSG00000019856	1122.41	-2.24988	0.139715	-16.1034	2.41572e-58	2.63585e-56	Fam184a			ENSMUSG00000019856	1397.2	-2.98746	0.438039	-6.82008	9.09883e-12	2.24676e-10	Fam184a
ENSMUSG00000019857	2469.69	-0.804884	0.128363	-6.27039	3.60144e-10	1.19503e-09	Asf1a			ENSMUSG00000019857	2868.45	-1.43866	0.413315	-3.48078	0.000499959	0.000914523	Asf1a
ENSMUSG00000019861	179.17	-2.2264	0.308052	-7.22734	4.9256e-13	2.03674e-12	Gopc			ENSMUSG00000019861	227.647	-2.99376	0.526199	-5.68941	1.27479e-08	9.07176e-08	Gopc
ENSMUSG00000019863	19.9301	-1.44884	1.26276	-1.14736	0.251232	0.305794	Qrsl1			ENSMUSG00000019863	25.2445	-2.20903	1.659	-1.33154	0.18301	0.211201	Qrsl1
ENSMUSG00000019864	181.32	-1.78157	0.378853	-4.70255	2.56938e-06	6.21448e-06	Rtn4ip1			ENSMUSG00000019864	229.654	-2.53196	0.576741	-4.39011	1.13293e-05	3.01898e-05	Rtn4ip1
ENSMUSG00000019865	5.07289	-3.59744	1.75346	-2.05162	0.0402064	0.0573046	Nmbr			ENSMUSG00000019865	6.76378	-4.0895	1.7388	-2.35191	0.0186775	0.0254261	Nmbr
ENSMUSG00000019866	2053.8	-1.74722	0.177054	-9.86828	5.71346e-23	5.05809e-22	Crybg1			ENSMUSG00000019866	2591.93	-2.55342	0.467874	-5.45749	4.82909e-08	2.75416e-07	Crybg1
ENSMUSG00000019868	1524.99	-1.60381	0.171501	-9.3516	8.63285e-21	6.47667e-20	Vta1			ENSMUSG00000019868	1781.55	-2.31594	0.376641	-6.14893	7.8007e-10	9.00584e-09	Vta1
ENSMUSG00000019872	1.98513	-5.20685	2.83768	-1.8349	0.0665212	0.0907926	Smpdl3a			ENSMUSG00000019872	2.21834	-5.7663	2.82944	-2.03797	0.0415531	0.0533808	Smpdl3a
ENSMUSG00000019873	95.1216	-1.37301	0.350213	-3.9205	8.83662e-05	0.000183939	Reep3			ENSMUSG00000019873	113.765	-2.20859	0.494392	-4.46729	7.92179e-06	2.2032e-05	Reep3
ENSMUSG00000019874	24.328	-4.92401	0.864213	-5.69768	1.21446e-08	3.57176e-08	Fabp7			ENSMUSG00000019874	29.1354	-5.33738	0.928423	-5.74887	8.98403e-09	6.78271e-08	Fabp7
ENSMUSG00000019876	98.3928	-2.01357	0.313911	-6.41447	1.4131e-10	4.82778e-10	Pkib			ENSMUSG00000019876	120.746	-2.69451	0.512959	-5.25287	1.4975e-07	7.21341e-07	Pkib
ENSMUSG00000019877	1108.95	-1.37737	0.180532	-7.62953	2.3561e-14	1.07875e-13	Serinc1			ENSMUSG00000019877	1323.81	-2.12989	0.419236	-5.08041	3.76629e-07	1.57019e-06	Serinc1
ENSMUSG00000019878	153.226	-2.487	0.530607	-4.68709	2.77115e-06	6.67846e-06	Hsf2			ENSMUSG00000019878	173.078	-3.17134	0.60034	-5.28258	1.27378e-07	6.30187e-07	Hsf2
ENSMUSG00000019883	477.229	-1.06511	0.231563	-4.59964	4.23219e-06	1.00456e-05	Echdc1			ENSMUSG00000019883	558.52	-1.84307	0.424968	-4.33697	1.44458e-05	3.73635e-05	Echdc1
ENSMUSG00000019888	422.781	-1.35949	0.366596	-3.70842	0.000208558	0.000416733	Mgat4c			ENSMUSG00000019888	484.04	-2.00707	0.505895	-3.96736	7.26744e-05	0.000158984	Mgat4c
ENSMUSG00000019889	42.2996	-1.63449	0.739175	-2.21124	0.0270191	0.039853	Ptprk			ENSMUSG00000019889	45.7987	-2.39465	0.75771	-3.16037	0.00157567	0.00261291	Ptprk
ENSMUSG00000019891	366.049	-1.53543	0.20662	-7.43121	1.07611e-13	4.67796e-13	Dcbld1			ENSMUSG00000019891	454.005	-2.25118	0.481258	-4.67769	2.90118e-06	9.05963e-06	Dcbld1
ENSMUSG00000019892	145.331	-1.70184	0.428526	-3.97138	7.14568e-05	0.000150463	Lrriq1			ENSMUSG00000019892	176.619	-2.58457	0.557576	-4.63537	3.56297e-06	1.08755e-05	Lrriq1
ENSMUSG00000019893	13.7294	1.2973	1.03634	1.25181	0.210639	0.260619	Ros1			ENSMUSG00000019893	14.229	0.189351	1.12751	0.167937	0.866633	0.880994	Ros1
ENSMUSG00000019894	1020.24	-2.21606	0.248823	-8.90619	5.28171e-19	3.43036e-18	Slc6a15			ENSMUSG00000019894	1269.67	-2.99223	0.474966	-6.29989	2.97852e-10	4.05567e-09	Slc6a15
ENSMUSG00000019897	512.871	0.0368776	0.192203	0.191868	0.847846	0.877918	Ccdc59			ENSMUSG00000019897	561.087	-0.632633	0.400152	-1.58098	0.113882	0.135878	Ccdc59
ENSMUSG00000019899	2400.96	-2.08899	0.212329	-9.83843	7.68987e-23	6.73944e-22	Lama2			ENSMUSG00000019899	2963.51	-2.85037	0.45321	-6.28929	3.18922e-10	4.29935e-09	Lama2
ENSMUSG00000019900	5.70287	0.000670794	1.67424	0.000400654	0.99968	0.99968	Rfx6			ENSMUSG00000019900	6.96448	-0.800213	1.69903	-0.470982	0.637653	0.668285	Rfx6
ENSMUSG00000019907	9694.18	-1.39968	0.143546	-9.75072	1.83162e-22	1.55906e-21	Ppp1r12a			ENSMUSG00000019907	11833.4	-2.14662	0.438846	-4.89151	1.00067e-06	3.62057e-06	Ppp1r12a
ENSMUSG00000019909	59.65	-1.27385	0.489731	-2.60112	0.00929199	0.0148146	Fam162b			ENSMUSG00000019909	67.3915	-1.80327	0.590051	-3.05613	0.00224215	0.00362216	Fam162b
ENSMUSG00000019913	32.836	-2.80872	1.06241	-2.64373	0.00819984	0.0131647	Sim1			ENSMUSG00000019913	43.2026	-3.33911	1.43899	-2.32045	0.0203167	0.0274876	Sim1
ENSMUSG00000019916	1731.78	-1.40525	0.170599	-8.23717	1.76328e-16	9.36236e-16	P4ha1			ENSMUSG00000019916	2115.13	-2.1749	0.44361	-4.90272	9.45171e-07	3.44528e-06	P4ha1
ENSMUSG00000019917	13.5633	-2.80832	1.08403	-2.59063	0.00958011	0.0152419	44084			ENSMUSG00000019917	15.3765	-3.02836	1.13737	-2.6626	0.00775389	0.01133	44084
ENSMUSG00000019920	527.692	-1.66068	0.229149	-7.24716	4.25597e-13	1.77159e-12	Lims1			ENSMUSG00000019920	634.921	-2.31868	0.458229	-5.06009	4.1905e-07	1.71139e-06	Lims1
ENSMUSG00000019923	825.019	-1.19089	0.169191	-7.03874	1.93993e-12	7.65362e-12	Zwint			ENSMUSG00000019923	996.383	-1.88334	0.451592	-4.17044	3.04015e-05	7.26845e-05	Zwint
ENSMUSG00000019927	209.494	-2.06344	0.242817	-8.49793	1.92994e-17	1.1e-16	Ube2d1			ENSMUSG00000019927	256.494	-2.79303	0.461341	-6.05416	1.41152e-09	1.47223e-08	Ube2d1
ENSMUSG00000019929	5.53416	0.304339	1.75426	0.173486	0.862269	0.89016	Dcn			ENSMUSG00000019929	7.87079	-0.764755	1.76049	-0.4344	0.663998	0.692638	Dcn
ENSMUSG00000019932	21.7314	-3.20193	0.88927	-3.60063	0.000317446	0.000621089	Kera			ENSMUSG00000019932	27.8759	-4.12341	0.953291	-4.32544	1.52225e-05	3.91536e-05	Kera
ENSMUSG00000019935	48.4786	-4.46726	0.810039	-5.51488	3.49024e-08	9.83259e-08	Slc17a8			ENSMUSG00000019935	64.5361	-5.39066	0.897849	-6.00398	1.92542e-09	1.90016e-08	Slc17a8
ENSMUSG00000019942	894.783	0.104476	0.145268	0.719194	0.472021	0.536006	Cdk1			ENSMUSG00000019942	1007.54	-0.59502	0.431628	-1.37855	0.168034	0.195069	Cdk1
ENSMUSG00000019943	2495.61	-1.66981	0.182578	-9.14571	5.92381e-20	4.145e-19	Atp2b1			ENSMUSG00000019943	3053.21	-2.4382	0.440067	-5.54052	3.01579e-08	1.86041e-07	Atp2b1
ENSMUSG00000019944	818.945	-2.2806	0.173957	-13.1101	2.88184e-39	8.55631e-38	Rhobtb1			ENSMUSG00000019944	1042.43	-3.05766	0.467815	-6.53604	6.31699e-11	1.13025e-09	Rhobtb1
ENSMUSG00000019947	8017.75	-1.25123	0.162867	-7.68254	1.5597e-14	7.21303e-14	Arid5b			ENSMUSG00000019947	9665.74	-1.98893	0.436434	-4.55723	5.18339e-06	1.51341e-05	Arid5b
ENSMUSG00000019948	61.9961	-1.77825	0.447296	-3.97556	7.02129e-05	0.000148005	Actr6			ENSMUSG00000019948	78.633	-2.56502	0.613902	-4.17823	2.93791e-05	7.04698e-05	Actr6
ENSMUSG00000019951	592.99	-1.72023	0.225723	-7.62098	2.51763e-14	1.1506e-13	Uhrf1bp1l			ENSMUSG00000019951	739.078	-2.46126	0.483707	-5.08833	3.61235e-07	1.51282e-06	Uhrf1bp1l
ENSMUSG00000019952	759.138	-0.677787	0.172715	-3.9243	8.69813e-05	0.000181229	Poc1b			ENSMUSG00000019952	887.911	-1.42425	0.427906	-3.32842	0.000873409	0.00152567	Poc1b
ENSMUSG00000019960	10.7801	-1.18486	1.30797	-0.905875	0.365002	0.427493	Dusp6			ENSMUSG00000019960	13.7966	-1.727	1.35766	-1.27204	0.203359	0.232625	Dusp6
ENSMUSG00000019961	1533.05	-1.9722	0.173275	-11.3819	5.14783e-30	7.73415e-29	Tmpo			ENSMUSG00000019961	1864.24	-2.60517	0.445066	-5.85345	4.81475e-09	4.02509e-08	Tmpo
ENSMUSG00000019966	184.059	-2.24689	0.371617	-6.04624	1.48265e-09	4.69e-09	Kitl			ENSMUSG00000019966	225.093	-2.86592	0.549986	-5.2109	1.87924e-07	8.71272e-07	Kitl
ENSMUSG00000019969	5625.55	-1.53298	0.146225	-10.4837	1.02618e-25	1.12673e-24	Psen1			ENSMUSG00000019969	6964.75	-2.20805	0.465231	-4.74614	2.07333e-06	6.78244e-06	Psen1
ENSMUSG00000019970	200.009	-1.2409	0.374025	-3.3177	0.000907633	0.00168086	Sgk1			ENSMUSG00000019970	237.697	-1.79775	0.555329	-3.23728	0.00120676	0.00204685	Sgk1
ENSMUSG00000019971	509.476	-1.33664	0.233618	-5.7215	1.05586e-08	3.12799e-08	Cep290			ENSMUSG00000019971	606.743	-2.06771	0.445335	-4.64306	3.43292e-06	1.05241e-05	Cep290
ENSMUSG00000019975	9.40818	-0.473555	0.988476	-0.479075	0.631885	0.688594	Ikbip			ENSMUSG00000019975	10.7839	-0.95492	1.06352	-0.897882	0.369248	0.404768	Ikbip
ENSMUSG00000019977	808.802	-2.42269	0.208876	-11.5987	4.18474e-31	6.77082e-30	Hbs1l			ENSMUSG00000019977	1008.38	-3.20781	0.449087	-7.14297	9.13362e-13	3.37121e-11	Hbs1l
ENSMUSG00000019978	3804.56	-1.93198	0.160192	-12.0604	1.70897e-33	3.26069e-32	Epb41l2			ENSMUSG00000019978	4813.22	-2.70469	0.465779	-5.80681	6.36748e-09	5.08878e-08	Epb41l2
ENSMUSG00000019979	226.676	-2.03597	0.270063	-7.53889	4.74002e-14	2.11911e-13	Apaf1			ENSMUSG00000019979	271.943	-2.7144	0.458247	-5.92343	3.15289e-09	2.83503e-08	Apaf1
ENSMUSG00000019984	3116.24	-1.55277	0.143022	-10.8569	1.84966e-27	2.32312e-26	Med23			ENSMUSG00000019984	3882.96	-2.28652	0.461832	-4.95098	7.38406e-07	2.78321e-06	Med23
ENSMUSG00000019986	16.7023	-2.51296	0.906571	-2.77194	0.00557234	0.00918707	Ahi1			ENSMUSG00000019986	21.3518	-3.54781	0.957	-3.70722	0.000209545	0.000413499	Ahi1
ENSMUSG00000019988	2949.26	-1.52944	0.121885	-12.5482	4.0645e-36	9.37357e-35	Nedd1			ENSMUSG00000019988	3554.14	-2.21995	0.420893	-5.27438	1.33208e-07	6.54733e-07	Nedd1
ENSMUSG00000019989	35.5165	-3.35542	0.956004	-3.50984	0.00044838	0.000863141	Enpp3			ENSMUSG00000019989	43.118	-4.46932	0.990001	-4.51446	6.34783e-06	1.81222e-05	Enpp3
ENSMUSG00000019990	40.866	-4.52151	0.737718	-6.12905	8.84044e-10	2.84964e-09	Pde7b			ENSMUSG00000019990	57.1079	-5.17455	0.875575	-5.90989	3.42343e-09	3.03489e-08	Pde7b
ENSMUSG00000019992	1196.68	-2.09354	0.182314	-11.4832	1.60313e-30	2.48998e-29	Mtfr2			ENSMUSG00000019992	1467.32	-2.75909	0.449605	-6.13669	8.42563e-10	9.57661e-09	Mtfr2
ENSMUSG00000019996	2109.47	-1.129	0.161571	-6.98764	2.79543e-12	1.08861e-11	Map7			ENSMUSG00000019996	2459.15	-1.84695	0.394508	-4.68164	2.84585e-06	8.91215e-06	Map7
ENSMUSG00000019998	269.745	-1.88207	0.225545	-8.34452	7.15028e-17	3.90458e-16	Stx7			ENSMUSG00000019998	333.91	-2.68727	0.458158	-5.86537	4.48123e-09	3.78582e-08	Stx7
ENSMUSG00000020000	5.06542	-1.54435	1.82311	-0.847095	0.396942	0.460453	Moxd1			ENSMUSG00000020000	6.94196	-2.04858	1.81112	-1.13111	0.258009	0.290089	Moxd1
ENSMUSG00000020003	669.586	-1.49705	0.183644	-8.15187	3.5833e-16	1.86071e-15	Pex7			ENSMUSG00000020003	807.096	-2.26353	0.426089	-5.31235	1.08223e-07	5.48467e-07	Pex7
ENSMUSG00000020014	3.65981	-1.24898	1.82847	-0.683075	0.49456	0.557681	Cfap54			ENSMUSG00000020014	5.09502	-1.78199	1.81947	-0.979401	0.327382	0.362167	Cfap54
ENSMUSG00000020015	1834.65	-1.18591	0.161877	-7.326	2.37124e-13	1.00601e-12	Cdk17			ENSMUSG00000020015	2246.01	-1.96062	0.453178	-4.32639	1.51572e-05	3.90144e-05	Cdk17
ENSMUSG00000020018	59.1966	-1.29379	0.542082	-2.3867	0.0170002	0.0259319	Snrpf			ENSMUSG00000020018	72.7503	-2.048	0.673775	-3.03959	0.00236897	0.00380721	Snrpf
ENSMUSG00000020019	9.34022	-2.30049	1.19638	-1.92288	0.054495	0.0756379	Ntn4			ENSMUSG00000020019	13.8963	-3.27202	1.24988	-2.61787	0.00884795	0.0128096	Ntn4
ENSMUSG00000020020	18.7581	-1.24411	0.94445	-1.31729	0.187743	0.234786	Usp44			ENSMUSG00000020020	22.2237	-1.59675	1.0261	-1.55614	0.119675	0.142336	Usp44
ENSMUSG00000020021	6188.67	-1.01759	0.153495	-6.62943	3.36979e-11	1.20701e-10	Fgd6			ENSMUSG00000020021	7440.92	-1.7407	0.443651	-3.92357	8.72466e-05	0.000187622	Fgd6
ENSMUSG00000020022	160.726	-1.47677	0.283495	-5.20915	1.89703e-07	5.03779e-07	Ndufa12			ENSMUSG00000020022	179.543	-2.03453	0.403555	-5.04152	4.61851e-07	1.85732e-06	Ndufa12
ENSMUSG00000020023	7117.57	-1.36035	0.150037	-9.06674	1.22632e-19	8.34988e-19	Tmcc3			ENSMUSG00000020023	8772.97	-2.10493	0.455547	-4.62065	3.82532e-06	1.15719e-05	Tmcc3
ENSMUSG00000020024	1767.32	-1.20406	0.221058	-5.4468	5.12853e-08	1.42388e-07	Cep83			ENSMUSG00000020024	2107.1	-1.93018	0.451184	-4.27803	1.88557e-05	4.74181e-05	Cep83
ENSMUSG00000020027	7.9025	-6.22951	1.67907	-3.71009	0.000207182	0.000414128	Socs2			ENSMUSG00000020027	9.75652	-6.93	1.69898	-4.07893	4.52442e-05	0.000103882	Socs2
ENSMUSG00000020029	372.483	-2.14004	0.249499	-8.57734	9.70934e-18	5.67858e-17	Nudt4			ENSMUSG00000020029	462.367	-2.9068	0.472174	-6.15621	7.4507e-10	8.65855e-09	Nudt4
ENSMUSG00000020032	13.3917	-0.172062	1.256	-0.136992	0.891037	0.91386	Nuak1			ENSMUSG00000020032	14.2193	-0.614865	1.30032	-0.472855	0.636317	0.667123	Nuak1
ENSMUSG00000020034	16.1302	-2.84725	0.98515	-2.89017	0.00385035	0.0065154	Tcp11l2			ENSMUSG00000020034	19.0352	-3.76511	1.00912	-3.73108	0.000190659	0.000379723	Tcp11l2
ENSMUSG00000020037	165.563	-1.22185	0.302833	-4.03473	5.46645e-05	0.000116496	Rfx4			ENSMUSG00000020037	196.97	-1.97504	0.482553	-4.09289	4.26035e-05	9.84483e-05	Rfx4
ENSMUSG00000020038	3076.08	-1.86356	0.148254	-12.5701	3.08506e-36	7.19077e-35	Cry1			ENSMUSG00000020038	3882.71	-2.64585	0.460004	-5.75179	8.83012e-09	6.69234e-08	Cry1
ENSMUSG00000020042	22.4647	-0.427352	0.622826	-0.68615	0.492619	0.55596	Btbd11			ENSMUSG00000020042	24.7085	-1.07056	0.695872	-1.53845	0.12394	0.147087	Btbd11
ENSMUSG00000020048	3751.67	0.0128407	0.170345	0.0753805	0.939912	0.95235	Hsp90b1			ENSMUSG00000020048	4159.22	-0.642171	0.411962	-1.55881	0.119041	0.141601	Hsp90b1
ENSMUSG00000020051	10.8321	1.20904	0.988429	1.22319	0.221257	0.272349	Pah			ENSMUSG00000020051	11.0234	0.524281	1.07966	0.485597	0.627253	0.658758	Pah
ENSMUSG00000020052	3.96128	-6.20015	2.23459	-2.77463	0.00552647	0.00911661	Ascl1			ENSMUSG00000020052	6.35895	-7.2583	2.15392	-3.36981	0.000752207	0.00133046	Ascl1
ENSMUSG00000020053	29.33	-0.906124	0.984144	-0.920723	0.357195	0.419417	Igf1			ENSMUSG00000020053	35.9855	-1.89138	1.04451	-1.81078	0.0701756	0.0866722	Igf1
ENSMUSG00000020056	19.8021	-0.346598	1.123	-0.308636	0.757599	0.801003	Washc3			ENSMUSG00000020056	25.8571	-0.83472	1.4464	-0.577101	0.563871	0.597539	Washc3
ENSMUSG00000020059	150.644	-0.00857531	0.411299	-0.0208493	0.983366	0.98653	Sycp3			ENSMUSG00000020059	160.141	-0.626648	0.514752	-1.21738	0.22346	0.253855	Sycp3
ENSMUSG00000020062	51.4939	-3.63408	0.520666	-6.97968	2.95856e-12	1.14881e-11	Slc5a8			ENSMUSG00000020062	66.8111	-4.38249	0.669998	-6.54105	6.10864e-11	1.09632e-09	Slc5a8
ENSMUSG00000020063	1097.14	-2.36663	0.418023	-5.66149	1.50063e-08	4.36925e-08	Sirt1			ENSMUSG00000020063	1375.76	-3.05024	0.536807	-5.68219	1.32981e-08	9.38008e-08	Sirt1
ENSMUSG00000020064	90.5825	-1.63771	0.575164	-2.84738	0.00440804	0.00739247	Herc4			ENSMUSG00000020064	114.749	-2.49842	0.707401	-3.53182	0.000412707	0.000768657	Herc4
ENSMUSG00000020067	25.3752	-2.83542	0.912545	-3.10715	0.001889	0.0033372	Mypn			ENSMUSG00000020067	32.2177	-3.55359	0.9953	-3.57037	0.000356479	0.000671033	Mypn
ENSMUSG00000020069	430.716	-1.90329	0.190579	-9.98689	1.73953e-23	1.60004e-22	Hnrnph3			ENSMUSG00000020069	529.124	-2.66192	0.442568	-6.01471	1.8021e-09	1.80169e-08	Hnrnph3
ENSMUSG00000020070	181.584	-1.24048	0.279464	-4.43879	9.04654e-06	2.0729e-05	Rufy2			ENSMUSG00000020070	218.378	-1.91616	0.493426	-3.88339	0.000103012	0.000217775	Rufy2
ENSMUSG00000020072	34.1599	-2.60039	0.677097	-3.84049	0.000122787	0.000251449	Pbld2			ENSMUSG00000020072	41.4053	-3.41559	0.760108	-4.49356	7.00426e-06	1.97782e-05	Pbld2
ENSMUSG00000020074	2394.29	-1.48498	0.159114	-9.3328	1.03108e-20	7.67289e-20	Ccar1			ENSMUSG00000020074	2947.01	-2.26741	0.444492	-5.10113	3.3764e-07	1.43103e-06	Ccar1
ENSMUSG00000020075	683.562	-1.07196	0.163486	-6.55689	5.49429e-11	1.93503e-10	Ddx21			ENSMUSG00000020075	790.11	-1.709	0.401179	-4.25993	2.04486e-05	5.10303e-05	Ddx21
ENSMUSG00000020076	527.835	-1.55203	0.264974	-5.85728	4.70505e-09	1.43502e-08	Ddx50			ENSMUSG00000020076	639.534	-2.3977	0.456874	-5.24805	1.53717e-07	7.36622e-07	Ddx50
ENSMUSG00000020077	763.271	-1.27491	0.214725	-5.93741	2.89559e-09	8.97092e-09	Srgn			ENSMUSG00000020077	927.364	-2.03343	0.461807	-4.40321	1.06662e-05	2.86134e-05	Srgn
ENSMUSG00000020078	5133.35	-1.4363	0.12452	-11.5347	8.81442e-31	1.39134e-29	Vps26a			ENSMUSG00000020078	6230.52	-2.16724	0.427515	-5.06938	3.99108e-07	1.64405e-06	Vps26a
ENSMUSG00000020079	1423.21	-2.06355	0.159405	-12.9453	2.49705e-38	6.82216e-37	Supv3l1			ENSMUSG00000020079	1741.36	-2.77297	0.430359	-6.44339	1.16835e-10	1.90639e-09	Supv3l1
ENSMUSG00000020083	4336.47	-1.5783	0.148929	-10.5976	3.05619e-26	3.48725e-25	Fam241b			ENSMUSG00000020083	5273.27	-2.35153	0.421934	-5.57323	2.50061e-08	1.58309e-07	Fam241b
ENSMUSG00000020085	8.85872	0.150574	1.31897	0.11416	0.909111	0.928524	Aifm2			ENSMUSG00000020085	10.0455	-0.396466	1.37834	-0.28764	0.773623	0.795724	Aifm2
ENSMUSG00000020086	50.0532	-2.36601	0.575955	-4.10798	3.99138e-05	8.64e-05	Macroh2a2			ENSMUSG00000020086	59.5477	-3.11886	0.65767	-4.74229	2.11316e-06	6.89225e-06	Macroh2a2
ENSMUSG00000020087	159.645	-2.38446	0.372074	-6.40856	1.46899e-10	5.0089e-10	Tysnd1			ENSMUSG00000020087	211.464	-3.1164	0.601352	-5.18233	2.19134e-07	9.92814e-07	Tysnd1
ENSMUSG00000020088	381.413	-1.16792	0.197283	-5.92004	3.21869e-09	9.9279e-09	Sar1a			ENSMUSG00000020088	444.572	-1.79773	0.424754	-4.23239	2.3122e-05	5.69749e-05	Sar1a
ENSMUSG00000020089	1659.66	-1.89485	0.151309	-12.5231	5.58425e-36	1.27939e-34	Ppa1			ENSMUSG00000020089	2026.67	-2.5639	0.438805	-5.84291	5.12954e-09	4.24592e-08	Ppa1
ENSMUSG00000020091	330.472	-2.19366	0.245857	-8.9225	4.55873e-19	2.9763e-18	Eif4ebp2			ENSMUSG00000020091	427.082	-2.9333	0.520073	-5.64017	1.69882e-08	1.15258e-07	Eif4ebp2
ENSMUSG00000020097	5.01446	-6.53581	1.98592	-3.29107	0.000998063	0.00183393	Sgpl1			ENSMUSG00000020097	6.17294	-7.22248	1.98075	-3.64634	0.000266004	0.000514362	Sgpl1
ENSMUSG00000020098	147.326	-0.713417	0.332271	-2.1471	0.0317856	0.0461812	Pcbd1			ENSMUSG00000020098	170.424	-1.5251	0.48262	-3.16004	0.00157747	0.00261515	Pcbd1
ENSMUSG00000020099	13.3138	-4.09247	1.15378	-3.54701	0.000389629	0.000755625	Unc5b			ENSMUSG00000020099	19.1672	-4.97472	1.21957	-4.07908	4.52148e-05	0.000103869	Unc5b
ENSMUSG00000020100	139.238	-1.8665	0.284583	-6.55874	5.42651e-11	1.9127e-10	Slc29a3			ENSMUSG00000020100	172.031	-2.572	0.502783	-5.11552	3.12879e-07	1.34028e-06	Slc29a3
ENSMUSG00000020102	30.6691	-1.92522	0.639351	-3.01121	0.00260212	0.00450762	Slc16a7			ENSMUSG00000020102	38.5138	-2.53763	0.764842	-3.31784	0.00090716	0.00157789	Slc16a7
ENSMUSG00000020105	177.344	-1.86655	0.295616	-6.31411	2.71713e-10	9.10125e-10	Lrig3			ENSMUSG00000020105	215.152	-2.63103	0.475187	-5.53683	3.07997e-08	1.89432e-07	Lrig3
ENSMUSG00000020107	1026.43	-1.67721	0.156314	-10.7297	7.38274e-27	8.81585e-26	Anapc16			ENSMUSG00000020107	1272.6	-2.39389	0.458627	-5.21968	1.79234e-07	8.39032e-07	Anapc16
ENSMUSG00000020108	1158.93	-2.4572	0.242435	-10.1355	3.84322e-24	3.73372e-23	Ddit4			ENSMUSG00000020108	1491.46	-3.2463	0.502166	-6.4646	1.01569e-10	1.68225e-09	Ddit4
ENSMUSG00000020109	312.33	-1.87301	0.262745	-7.12862	1.01378e-12	4.09879e-12	Dnajb12			ENSMUSG00000020109	387.382	-2.50529	0.508473	-4.92709	8.34624e-07	3.09714e-06	Dnajb12
ENSMUSG00000020111	419.971	-0.898572	0.182603	-4.9209	8.6148e-07	2.17274e-06	Micu1			ENSMUSG00000020111	498.247	-1.58818	0.447731	-3.54717	0.00038939	0.000728311	Micu1
ENSMUSG00000020114	6110.47	-1.64739	0.138962	-11.855	2.02787e-32	3.59416e-31	Cand1			ENSMUSG00000020114	7595.33	-2.3745	0.455405	-5.21404	1.8477e-07	8.59914e-07	Cand1
ENSMUSG00000020115	288.639	-1.57863	0.254927	-6.19248	5.9225e-10	1.93334e-09	Tbk1			ENSMUSG00000020115	350.981	-2.30779	0.473272	-4.87624	1.08125e-06	3.87314e-06	Tbk1
ENSMUSG00000020116	858.613	-0.874168	0.158019	-5.53204	3.16522e-08	8.95453e-08	Pno1			ENSMUSG00000020116	988.917	-1.52845	0.401355	-3.80823	0.000139965	0.000287138	Pno1
ENSMUSG00000020120	495.525	-1.22012	0.203567	-5.99373	2.05079e-09	6.42202e-09	Plek			ENSMUSG00000020120	584.502	-1.96167	0.420416	-4.66602	3.07088e-06	9.5304e-06	Plek
ENSMUSG00000020121	976.637	-1.49179	0.15932	-9.36352	7.71249e-21	5.8187e-20	Srgap1			ENSMUSG00000020121	1215.96	-2.23199	0.467184	-4.77753	1.77463e-06	5.91631e-06	Srgap1
ENSMUSG00000020122	2660.74	-0.924315	0.137745	-6.71036	1.94145e-11	7.08335e-11	Egfr			ENSMUSG00000020122	3154.76	-1.61706	0.429889	-3.76158	0.000168846	0.000340515	Egfr
ENSMUSG00000020123	1.8094	-5.05437	3.46548	-1.45849	0.144706	0.185401	Avpr1a			ENSMUSG00000020123	3.04704	-6.16757	3.07033	-2.00876	0.0445622	0.0569389	Avpr1a
ENSMUSG00000020124	8853.17	-1.64142	0.17057	-9.62314	6.38537e-22	5.23361e-21	Usp15			ENSMUSG00000020124	10920.3	-2.37023	0.455155	-5.20753	1.91375e-07	8.84114e-07	Usp15
ENSMUSG00000020128	571.146	-1.93269	0.282915	-6.83135	8.41217e-12	3.15963e-11	Vps54			ENSMUSG00000020128	702.572	-2.6578	0.495604	-5.36275	8.19655e-08	4.31803e-07	Vps54
ENSMUSG00000020130	18947.5	-2.3167	0.11708	-19.7872	3.83416e-87	2.3906e-84	Tbc1d15			ENSMUSG00000020130	22748.7	-2.99438	0.38791	-7.71927	1.16994e-14	9.23679e-13	Tbc1d15
ENSMUSG00000020132	3895.38	-0.964305	0.112654	-8.55987	1.12999e-17	6.57796e-17	Rab21			ENSMUSG00000020132	4633.23	-1.64136	0.429143	-3.82474	0.00013091	0.000270326	Rab21
ENSMUSG00000020133	114.193	-2.52977	0.340288	-7.4342	1.05204e-13	4.57677e-13	2310011J03Rik			ENSMUSG00000020133	149.034	-3.25556	0.572433	-5.68725	1.29105e-08	9.15434e-08	2310011J03Rik
ENSMUSG00000020134	1887.37	-2.51657	0.162361	-15.4998	3.47789e-54	3.09781e-52	Peli1			ENSMUSG00000020134	2398.66	-3.25224	0.46479	-6.99723	2.61067e-12	8.04965e-11	Peli1
ENSMUSG00000020135	21.6358	-2.671	0.993594	-2.68822	0.00718342	0.0116366	Apc2			ENSMUSG00000020135	29.5008	-3.95119	1.04376	-3.78552	0.000153388	0.000311914	Apc2
ENSMUSG00000020137	97.452	-1.01201	0.439215	-2.30413	0.0212152	0.0318767	Thap2			ENSMUSG00000020137	115.827	-1.54784	0.602768	-2.56789	0.010232	0.0146399	Thap2
ENSMUSG00000020140	11.4828	-2.50367	1.35471	-1.84812	0.0645845	0.0884334	Lgr5			ENSMUSG00000020140	12.3337	-3.45432	1.34793	-2.56269	0.0103866	0.0148394	Lgr5
ENSMUSG00000020142	9.62479	-2.69994	1.33521	-2.02211	0.0431648	0.0612212	Slc1a4			ENSMUSG00000020142	12.9786	-3.50162	1.3656	-2.56416	0.0103426	0.0147825	Slc1a4
ENSMUSG00000020143	75.2493	-2.28768	0.415677	-5.50351	3.72294e-08	1.04662e-07	Dock2			ENSMUSG00000020143	96.6709	-3.09428	0.592045	-5.22643	1.72814e-07	8.12434e-07	Dock2
ENSMUSG00000020149	497.444	-1.15735	0.260002	-4.45131	8.53489e-06	1.9603e-05	Rab1a			ENSMUSG00000020149	612.211	-1.80768	0.517321	-3.49431	0.000475298	0.000872878	Rab1a
ENSMUSG00000020150	18.9716	-0.773431	0.869143	-0.889878	0.373532	0.436224	Gamt			ENSMUSG00000020150	23.5809	-1.37338	0.965965	-1.42178	0.155092	0.181106	Gamt
ENSMUSG00000020151	953.95	-1.59381	0.15052	-10.5887	3.36259e-26	3.81195e-25	Ptprr			ENSMUSG00000020151	1158.16	-2.33733	0.425938	-5.48749	4.07684e-08	2.38858e-07	Ptprr
ENSMUSG00000020152	2824.82	-2.12771	0.163044	-13.05	6.35723e-39	1.84054e-37	Actr2			ENSMUSG00000020152	3558.39	-2.92933	0.449907	-6.51097	7.46681e-11	1.29263e-09	Actr2
ENSMUSG00000020153	335.353	-1.85454	0.216888	-8.55068	1.2237e-17	7.10217e-17	Ndufs7			ENSMUSG00000020153	413.435	-2.59803	0.461745	-5.62654	1.83859e-08	1.23127e-07	Ndufs7
ENSMUSG00000020154	259.741	-1.10207	0.282604	-3.89969	9.63141e-05	0.000199721	Ptprb			ENSMUSG00000020154	295.887	-1.70924	0.443305	-3.85568	0.00011541	0.000241118	Ptprb
ENSMUSG00000020155	3.52938	-5.05292	2.3252	-2.17311	0.0297721	0.0435239	Kcnmb1			ENSMUSG00000020155	6.15784	-6.22593	2.20978	-2.81744	0.00484077	0.00734459	Kcnmb1
ENSMUSG00000020156	788.065	-1.20597	0.192876	-6.25258	4.03725e-10	1.33489e-09	Pwwp3a			ENSMUSG00000020156	968.799	-1.86946	0.484898	-3.85536	0.000115559	0.000241372	Pwwp3a
ENSMUSG00000020159	92.2651	-1.54719	0.472278	-3.27602	0.0010528	0.00192781	Gabrp			ENSMUSG00000020159	117.704	-2.25113	0.650849	-3.45875	0.000542682	0.000984793	Gabrp
ENSMUSG00000020160	21.3779	1.12788	0.708588	1.59172	0.111447	0.145926	Meis1			ENSMUSG00000020160	23.2096	0.580911	0.832413	0.697864	0.485262	0.520249	Meis1
ENSMUSG00000020163	24.7285	-0.701943	0.626722	-1.12002	0.262704	0.318361	Uqcr11			ENSMUSG00000020163	28.3728	-1.40723	0.707219	-1.9898	0.0466126	0.0593049	Uqcr11
ENSMUSG00000020166	1792.14	-1.42296	0.131084	-10.8553	1.88194e-27	2.36196e-26	Cnot2			ENSMUSG00000020166	2195.67	-2.1301	0.447604	-4.7589	1.94656e-06	6.42198e-06	Cnot2
ENSMUSG00000020167	519.226	-2.3186	0.248805	-9.31897	1.17474e-20	8.69378e-20	Tcf3			ENSMUSG00000020167	667.341	-3.02913	0.517955	-5.84825	4.96781e-09	4.13147e-08	Tcf3
ENSMUSG00000020170	415.666	-1.5422	0.291465	-5.29121	1.2151e-07	3.27466e-07	Frs2			ENSMUSG00000020170	500.446	-2.37155	0.467346	-5.07451	3.88494e-07	1.6114e-06	Frs2
ENSMUSG00000020171	1155.59	-0.873611	0.148877	-5.86801	4.41069e-09	1.34736e-08	Yeats4			ENSMUSG00000020171	1343.65	-1.51196	0.416303	-3.63187	0.000281376	0.000541175	Yeats4
ENSMUSG00000020173	1006.95	-1.90593	0.274806	-6.93555	4.04652e-12	1.55535e-11	Cobl			ENSMUSG00000020173	1210.42	-2.51205	0.488414	-5.14327	2.70004e-07	1.17987e-06	Cobl
ENSMUSG00000020175	45.1243	-0.778008	0.685218	-1.13542	0.256201	0.311192	Rab36			ENSMUSG00000020175	57.1939	-1.80225	0.795417	-2.2658	0.0234639	0.0314411	Rab36
ENSMUSG00000020176	1059.38	-1.70178	0.224583	-7.5775	3.52274e-14	1.58833e-13	Grb10			ENSMUSG00000020176	1280.81	-2.48693	0.438172	-5.6757	1.38124e-08	9.70395e-08	Grb10
ENSMUSG00000020180	438.588	-1.66013	0.190151	-8.73055	2.53434e-18	1.56065e-17	Snrpd3			ENSMUSG00000020180	512.287	-2.31593	0.395334	-5.85815	4.68058e-09	3.92972e-08	Snrpd3
ENSMUSG00000020181	2794.07	-1.52874	0.192136	-7.95656	1.76884e-15	8.72574e-15	Nav3			ENSMUSG00000020181	3515.16	-2.31711	0.480599	-4.82129	1.42636e-06	4.90096e-06	Nav3
ENSMUSG00000020183	305.302	-1.27617	0.28113	-4.53943	5.64053e-06	1.32124e-05	Cpm			ENSMUSG00000020183	366.053	-2.01553	0.481241	-4.1882	2.81174e-05	6.78315e-05	Cpm
ENSMUSG00000020184	3678.01	-2.24715	0.126153	-17.8129	5.60863e-71	1.65539e-68	Mdm2			ENSMUSG00000020184	4528.03	-2.98149	0.418754	-7.1199	1.08007e-12	3.82611e-11	Mdm2
ENSMUSG00000020185	21.5393	-1.331	0.775908	-1.71541	0.0862708	0.11512	E2f7			ENSMUSG00000020185	25.5379	-1.85358	0.863678	-2.14615	0.0318609	0.0417741	E2f7
ENSMUSG00000020186	28.9524	-0.529046	0.746772	-0.708444	0.47867	0.542668	Csrp2			ENSMUSG00000020186	32.0193	-0.914163	0.821953	-1.11218	0.266059	0.298549	Csrp2
ENSMUSG00000020189	9092.1	-1.84101	0.151205	-12.1756	4.19479e-34	8.41755e-33	Osbpl8			ENSMUSG00000020189	11102.3	-2.57353	0.427058	-6.02618	1.67881e-09	1.69576e-08	Osbpl8
ENSMUSG00000020190	121.018	-2.11788	0.336227	-6.29896	2.99648e-10	9.99668e-10	Mknk2			ENSMUSG00000020190	158.808	-2.83186	0.582869	-4.85848	1.18288e-06	4.17266e-06	Mknk2
ENSMUSG00000020193	6.29185	-3.60619	1.75595	-2.0537	0.0400043	0.0570491	Zpbp			ENSMUSG00000020193	6.06173	-3.9118	1.77874	-2.1992	0.0278637	0.036921	Zpbp
ENSMUSG00000020196	2829.03	-2.49342	0.228239	-10.9246	8.79122e-28	1.13687e-26	Cabin1			ENSMUSG00000020196	3764.94	-3.38827	0.512961	-6.60532	3.96666e-11	7.72534e-10	Cabin1
ENSMUSG00000020198	1514.99	-1.45494	0.190528	-7.63637	2.23438e-14	1.02625e-13	Ap3d1			ENSMUSG00000020198	1912.92	-2.25159	0.485226	-4.64028	3.47931e-06	1.06478e-05	Ap3d1
ENSMUSG00000020205	108.408	-1.13288	0.335461	-3.3771	0.000732553	0.00137515	Phlda1			ENSMUSG00000020205	123.224	-1.77306	0.464765	-3.81496	0.000136205	0.000280078	Phlda1
ENSMUSG00000020211	684.959	-1.89493	0.189972	-9.97478	1.96541e-23	1.80211e-22	Sf3a2			ENSMUSG00000020211	834.867	-2.60424	0.441126	-5.90363	3.55599e-09	3.12565e-08	Sf3a2
ENSMUSG00000020212	170.754	-2.46976	0.308362	-8.00928	1.15381e-15	5.76508e-15	Mdm1			ENSMUSG00000020212	215.352	-3.15893	0.526522	-5.99961	1.97789e-09	1.93999e-08	Mdm1
ENSMUSG00000020218	4.49554	-3.10235	1.72779	-1.79556	0.0725643	0.0982189	Wif1			ENSMUSG00000020218	4.64423	-3.52132	1.75583	-2.0055	0.0449098	0.0573457	Wif1
ENSMUSG00000020219	85.0084	-0.520259	0.344412	-1.51057	0.130898	0.16905	Timm13			ENSMUSG00000020219	91.7825	-1.04489	0.44942	-2.32498	0.0200729	0.0271786	Timm13
ENSMUSG00000020220	3398.3	-1.55705	0.17908	-8.69473	3.47664e-18	2.11703e-17	Vps13d			ENSMUSG00000020220	4234.31	-2.35478	0.461488	-5.10258	3.35049e-07	1.42191e-06	Vps13d
ENSMUSG00000020224	226.776	-0.461331	0.253428	-1.82036	0.0687036	0.0935008	Llph			ENSMUSG00000020224	263.167	-1.13913	0.475709	-2.3946	0.0166385	0.0228881	Llph
ENSMUSG00000020225	81.5449	-0.320542	0.411708	-0.778565	0.436236	0.500711	Tmbim4			ENSMUSG00000020225	93.709	-1.13101	0.554583	-2.03938	0.0414122	0.0532347	Tmbim4
ENSMUSG00000020226	17.8221	-4.43791	0.936133	-4.74068	2.13002e-06	5.18993e-06	Slc5a4b			ENSMUSG00000020226	24.6556	-4.99322	1.05007	-4.75514	1.98309e-06	6.53018e-06	Slc5a4b
ENSMUSG00000020228	200.76	-2.21543	0.345668	-6.40912	1.46362e-10	4.99255e-10	Helb			ENSMUSG00000020228	241.188	-2.94896	0.493525	-5.9753	2.29662e-09	2.19038e-08	Helb
ENSMUSG00000020229	5.6996	-4.22099	1.47846	-2.85499	0.00430385	0.00722467	Slc5a4a			ENSMUSG00000020229	6.94792	-5.08665	1.52185	-3.34242	0.000830509	0.00145593	Slc5a4a
ENSMUSG00000020230	672.971	-1.88446	0.181221	-10.3987	2.51378e-25	2.66135e-24	Prmt2			ENSMUSG00000020230	841.679	-2.58972	0.472656	-5.47908	4.27534e-08	2.48094e-07	Prmt2
ENSMUSG00000020231	236.321	-3.57765	0.299398	-11.9495	6.53367e-33	1.19315e-31	Dip2a			ENSMUSG00000020231	312.922	-4.26772	0.558422	-7.64246	2.13106e-14	1.46561e-12	Dip2a
ENSMUSG00000020232	346.001	-1.40356	0.220154	-6.37534	1.82558e-10	6.19817e-10	Hmg20b			ENSMUSG00000020232	424.762	-2.16107	0.471244	-4.58587	4.52089e-06	1.34043e-05	Hmg20b
ENSMUSG00000020234	4.44109	-0.226015	1.78098	-0.126905	0.899016	0.920259	4930404N11Rik			ENSMUSG00000020234	6.30805	-0.83019	1.78285	-0.465654	0.641463	0.671718	4930404N11Rik
ENSMUSG00000020235	1524.48	-2.02396	0.208162	-9.72298	2.4063e-22	2.03631e-21	Fzr1			ENSMUSG00000020235	1987.9	-2.79058	0.514041	-5.42872	5.6759e-08	3.15236e-07	Fzr1
ENSMUSG00000020238	218.718	-1.71793	0.307197	-5.59226	2.24129e-08	6.43031e-08	Ncln			ENSMUSG00000020238	279.252	-2.43525	0.550328	-4.42509	9.64037e-06	2.61846e-05	Ncln
ENSMUSG00000020246	167.065	-2.55919	0.478554	-5.34775	NA	NA	Hcfc2			ENSMUSG00000020246	207.69	-3.28939	0.626538	-5.25011	1.52008e-07	7.3002e-07	Hcfc2
ENSMUSG00000020248	250.247	-1.25811	0.250379	-5.02482	5.03894e-07	1.2952e-06	Nfyb			ENSMUSG00000020248	287.706	-1.90394	0.420229	-4.53073	5.87807e-06	1.69322e-05	Nfyb
ENSMUSG00000020250	1332.81	-1.97966	0.198003	-9.99815	1.55274e-23	1.43351e-22	Txnrd1			ENSMUSG00000020250	1725.45	-2.77404	0.499396	-5.55479	2.7794e-08	1.73218e-07	Txnrd1
ENSMUSG00000020253	48.5638	-1.83114	0.489221	-3.74297	0.000181856	0.000365345	Ppm1m			ENSMUSG00000020253	62.0162	-2.48063	0.664215	-3.73468	0.000187951	0.00037471	Ppm1m
ENSMUSG00000020255	21817.8	-1.4688	0.147099	-9.98511	1.77101e-23	1.62814e-22	D10Wsu102e			ENSMUSG00000020255	26867.7	-2.21492	0.448743	-4.93583	7.98105e-07	2.977e-06	D10Wsu102e
ENSMUSG00000020257	4118.52	-1.79327	0.155009	-11.5688	5.92796e-31	9.48582e-30	Wdr82			ENSMUSG00000020257	5236.84	-2.56088	0.475385	-5.38696	7.16605e-08	3.84885e-07	Wdr82
ENSMUSG00000020260	1261.5	-0.877605	0.14878	-5.89867	3.66454e-09	1.12573e-08	Pofut2			ENSMUSG00000020260	1480.57	-1.56939	0.421313	-3.72499	0.000195321	0.000388128	Pofut2
ENSMUSG00000020261	507.479	-1.73132	0.280581	-6.17048	6.80824e-10	2.21296e-09	Slc36a1			ENSMUSG00000020261	678.912	-2.62018	0.557373	-4.70094	2.58961e-06	8.20161e-06	Slc36a1
ENSMUSG00000020262	101.163	-2.09538	0.362736	-5.7766	7.62248e-09	2.2857e-08	Adarb1			ENSMUSG00000020262	123.447	-2.73388	0.539197	-5.07029	3.97207e-07	1.63891e-06	Adarb1
ENSMUSG00000020263	35.2639	0.135939	0.570756	0.238174	0.811746	0.846563	Appl2			ENSMUSG00000020263	39.2537	-0.415856	0.690617	-0.602152	0.547073	0.581208	Appl2
ENSMUSG00000020265	1513.2	-1.062	0.176893	-6.00363	1.92959e-09	6.05115e-09	Sumo3			ENSMUSG00000020265	1846.86	-1.80887	0.464701	-3.89255	9.91978e-05	0.000210571	Sumo3
ENSMUSG00000020267	221.301	0.166967	0.267471	0.624244	0.532467	0.594742	Hint1			ENSMUSG00000020267	240.122	-0.465912	0.440591	-1.05747	0.290296	0.323786	Hint1
ENSMUSG00000020268	100.301	-0.875751	0.335017	-2.61405	0.00894763	0.0142982	Lyrm7			ENSMUSG00000020268	113.622	-1.49753	0.475421	-3.1499	0.00163325	0.00270025	Lyrm7
ENSMUSG00000020271	593.765	-1.85202	0.212354	-8.72141	2.74762e-18	1.68545e-17	Fbxw11			ENSMUSG00000020271	763.666	-2.66625	0.497521	-5.35907	8.36527e-08	4.38984e-07	Fbxw11
ENSMUSG00000020272	262.341	-0.40654	0.206583	-1.96792	0.0490768	0.0687329	Stk10			ENSMUSG00000020272	311.299	-1.11696	0.484152	-2.30704	0.0210527	0.0284113	Stk10
ENSMUSG00000020273	2990.93	-1.24122	0.144292	-8.60213	7.82487e-18	4.62134e-17	Papolg			ENSMUSG00000020273	3583.41	-1.95104	0.427055	-4.5686	4.90997e-06	1.44315e-05	Papolg
ENSMUSG00000020275	591.838	-1.53247	0.195222	-7.84991	4.1635e-15	2.00847e-14	Rel			ENSMUSG00000020275	714.993	-2.24483	0.443015	-5.06715	4.03809e-07	1.66031e-06	Rel
ENSMUSG00000020277	107.222	-2.67534	0.412322	-6.48848	8.6707e-11	3.0106e-10	Pfkl			ENSMUSG00000020277	134.179	-3.18757	0.607123	-5.2503	1.51856e-07	7.29488e-07	Pfkl
ENSMUSG00000020279	3.36964	-5.96087	2.70023	-2.20754	0.0272761	0.0401676	Il9r			ENSMUSG00000020279	5.51349	-7.05983	3.45534	-2.04317	0.0410361	0.0527975	Il9r
ENSMUSG00000020280	89.9117	-1.50401	0.458769	-3.27836	0.00104411	0.00191264	Pus10			ENSMUSG00000020280	112.373	-2.11063	0.639681	-3.29951	0.000968531	0.00167554	Pus10
ENSMUSG00000020282	4.18973	-0.48817	1.92826	-0.253166	0.80014	0.836608	Rhbdf1			ENSMUSG00000020282	5.09228	-1.79024	1.91395	-0.935364	0.349601	0.385125	Rhbdf1
ENSMUSG00000020283	2383.76	-2.514	0.142386	-17.6563	9.10509e-70	2.52312e-67	Pex13			ENSMUSG00000020283	2888.17	-3.21476	0.399225	-8.05248	8.11326e-16	1.11991e-13	Pex13
ENSMUSG00000020284	352.836	-1.2037	0.201079	-5.98623	2.14761e-09	6.71317e-09	Cfap410			ENSMUSG00000020284	414.463	-1.82647	0.437783	-4.17209	3.01817e-05	7.22178e-05	Cfap410
ENSMUSG00000020286	75.1827	-0.292594	0.372905	-0.784635	0.432668	0.49717	1700093K21Rik			ENSMUSG00000020286	86.0133	-0.932541	0.541472	-1.72223	0.0850271	0.103684	1700093K21Rik
ENSMUSG00000020287	54.2879	-3.71564	0.506132	-7.34124	2.11631e-13	8.99162e-13	Mpg			ENSMUSG00000020287	68.7308	-4.39869	0.649	-6.77764	1.22156e-11	2.85236e-10	Mpg
ENSMUSG00000020288	705.685	-1.78777	0.20198	-8.85124	8.65527e-19	5.52482e-18	Ahsa2			ENSMUSG00000020288	864.333	-2.46608	0.461594	-5.34254	9.16553e-08	4.74892e-07	Ahsa2
ENSMUSG00000020289	159.295	-1.58578	0.312979	-5.06672	4.04724e-07	1.04816e-06	Nprl3			ENSMUSG00000020289	194.457	-2.3357	0.505755	-4.61824	3.87009e-06	1.16953e-05	Nprl3
ENSMUSG00000020290	3306.21	-1.97403	0.168599	-11.7084	1.15384e-31	1.94626e-30	Xpo1			ENSMUSG00000020290	4015.18	-2.67514	0.427486	-6.25785	3.90331e-10	5.02351e-09	Xpo1
ENSMUSG00000020295	2.47907	0.872483	3.16322	0.275821	NA	NA	Hbq1a			ENSMUSG00000020295	4.17224	-0.19616	3.26453	-0.0600882	NA	NA	Hbq1a
ENSMUSG00000020297	15.1964	0.0441056	0.977226	0.0451335	0.964001	0.971732	Nsg2			ENSMUSG00000020297	16.5686	-0.602573	1.0317	-0.584056	0.559183	0.592856	Nsg2
ENSMUSG00000020300	2603.34	-1.65002	0.189095	-8.72589	2.64099e-18	1.62232e-17	Cpeb4			ENSMUSG00000020300	3236.47	-2.42908	0.462318	-5.25413	1.48724e-07	7.17379e-07	Cpeb4
ENSMUSG00000020303	51.8434	-2.64051	0.639189	-4.13103	3.61136e-05	7.8407e-05	Stc2			ENSMUSG00000020303	71.9954	-3.43046	0.792361	-4.32942	1.49503e-05	3.8538e-05	Stc2
ENSMUSG00000020305	98.4978	-2.71361	0.38005	-7.14013	9.32406e-13	3.78029e-12	Asb3			ENSMUSG00000020305	124.503	-3.52421	0.5455	-6.46052	1.04346e-10	1.71692e-09	Asb3
ENSMUSG00000020307	484.744	-0.938566	0.201566	-4.65638	3.21816e-06	7.71528e-06	Cdc34			ENSMUSG00000020307	584.011	-1.71445	0.458964	-3.73548	0.000187359	0.000373614	Cdc34
ENSMUSG00000020308	62.077	-3.06103	0.644116	-4.7523	2.01116e-06	4.91611e-06	Tpgs1			ENSMUSG00000020308	76.7855	-4.11311	0.708164	-5.80814	6.31725e-09	5.06012e-08	Tpgs1
ENSMUSG00000020309	308.928	-1.14636	0.24222	-4.73273	2.21525e-06	5.38598e-06	Chac2			ENSMUSG00000020309	346.481	-1.715	0.397601	-4.31337	1.60788e-05	4.1092e-05	Chac2
ENSMUSG00000020310	20.8146	-0.436006	0.586728	-0.743114	0.457413	0.521724	Madcam1			ENSMUSG00000020310	24.6731	-1.10912	0.720944	-1.53842	0.123945	0.147087	Madcam1
ENSMUSG00000020311	128.631	-0.0438457	0.399746	-0.109684	0.91266	0.931223	Erlec1			ENSMUSG00000020311	142.786	-0.604675	0.549073	-1.10126	0.270781	0.303539	Erlec1
ENSMUSG00000020315	5613.29	-2.18992	0.181557	-12.0619	1.67864e-33	3.20631e-32	Sptbn1			ENSMUSG00000020315	7070.1	-2.99187	0.454842	-6.57783	4.77375e-11	8.98895e-10	Sptbn1
ENSMUSG00000020319	44.65	-2.28207	0.433614	-5.26292	1.41787e-07	3.80409e-07	Wdpcp			ENSMUSG00000020319	54.8163	-2.95065	0.584779	-5.04575	4.51743e-07	1.82334e-06	Wdpcp
ENSMUSG00000020321	644.26	-1.50538	0.15535	-9.69024	3.31763e-22	2.78056e-21	Mdh1			ENSMUSG00000020321	783.819	-2.2369	0.437373	-5.1144	3.14746e-07	1.34664e-06	Mdh1
ENSMUSG00000020323	11.091	-3.12284	1.26329	-2.47199	0.0134363	0.0208582	Prss57			ENSMUSG00000020323	12.0666	-4.06017	1.26904	-3.19941	0.0013771	0.00231193	Prss57
ENSMUSG00000020325	80.0923	-2.23502	0.361214	-6.18752	6.112e-10	1.99371e-09	Fstl3			ENSMUSG00000020325	94.1559	-2.87787	0.489019	-5.88498	3.98092e-09	3.42897e-08	Fstl3
ENSMUSG00000020326	119.29	-2.14214	0.324414	-6.60312	4.02594e-11	1.43292e-10	Ccng1			ENSMUSG00000020326	152.141	-2.84441	0.552205	-5.15101	2.59089e-07	1.14181e-06	Ccng1
ENSMUSG00000020327	5.14688	-0.856884	1.85517	-0.461891	0.644159	0.699536	Fgf22			ENSMUSG00000020327	6.83012	-1.3362	1.85055	-0.722053	0.470262	0.505522	Fgf22
ENSMUSG00000020328	71.54	-1.40573	0.378142	-3.71748	0.000201219	0.000402531	Nudcd2			ENSMUSG00000020328	88.7806	-2.12129	0.573749	-3.69724	0.000217957	0.0004285	Nudcd2
ENSMUSG00000020329	476.962	-1.69388	0.165407	-10.2407	1.30343e-24	1.31079e-23	Polrmt			ENSMUSG00000020329	579.695	-2.40432	0.435908	-5.51566	3.47471e-08	2.09148e-07	Polrmt
ENSMUSG00000020330	297.245	-0.733451	0.28666	-2.55861	0.0105092	0.0166307	Hmmr			ENSMUSG00000020330	339.992	-1.35559	0.467642	-2.89879	0.00374608	0.00581088	Hmmr
ENSMUSG00000020331	20.406	0.435209	0.706454	0.616047	0.537863	0.599886	Hcn2			ENSMUSG00000020331	22.9475	-0.436561	0.813765	-0.53647	0.591633	0.624628	Hcn2
ENSMUSG00000020332	463.377	-0.382216	0.202736	-1.88529	0.0593904	0.0818082	Meikin			ENSMUSG00000020332	519.939	-0.994066	0.417771	-2.37945	0.0173383	0.0237499	Meikin
ENSMUSG00000020333	29.8816	-1.71781	0.856861	-2.00477	0.0449873	0.0635787	Acsl6			ENSMUSG00000020333	38.5267	-2.14427	0.974661	-2.20002	0.0278056	0.0368656	Acsl6
ENSMUSG00000020335	43.9759	-0.62621	0.567475	-1.1035	NA	NA	Zfp354b			ENSMUSG00000020335	50.2886	-1.25387	0.670763	-1.86932	0.0615784	0.0767104	Zfp354b
ENSMUSG00000020340	1557.8	-1.12377	0.149277	-7.52813	5.14717e-14	2.29643e-13	Cyfip2			ENSMUSG00000020340	1889.98	-1.87857	0.444084	-4.23021	2.33476e-05	5.74423e-05	Cyfip2
ENSMUSG00000020346	310.521	-1.10943	0.273347	-4.05869	4.93482e-05	0.000105786	Mgat1			ENSMUSG00000020346	387.618	-2.01851	0.503656	-4.00771	6.13113e-05	0.000136725	Mgat1
ENSMUSG00000020349	2191.28	-1.499	0.115731	-12.9525	2.27449e-38	6.23361e-37	Ppp2ca			ENSMUSG00000020349	2635.93	-2.19914	0.416344	-5.28204	1.27755e-07	6.31815e-07	Ppp2ca
ENSMUSG00000020354	392.316	-1.02238	0.210992	-4.8456	1.26232e-06	3.14285e-06	Sgcd			ENSMUSG00000020354	466.19	-1.64151	0.465317	-3.52773	0.000419143	0.000779161	Sgcd
ENSMUSG00000020358	803.141	-2.47423	0.237249	-10.4288	1.8318e-25	1.9704e-24	Hnrnpab			ENSMUSG00000020358	1015.55	-3.33835	0.463952	-7.19548	6.22425e-13	2.47368e-11	Hnrnpab
ENSMUSG00000020359	101.292	-2.12091	0.390764	-5.42759	5.71188e-08	1.57907e-07	Phykpl			ENSMUSG00000020359	129.61	-2.80162	0.595443	-4.7051	2.53739e-06	8.06377e-06	Phykpl
ENSMUSG00000020361	4384.41	-2.0998	0.163284	-12.8598	7.58031e-38	2.01426e-36	Hspa4			ENSMUSG00000020361	5459.07	-2.83099	0.449891	-6.2926	3.12184e-10	4.2182e-09	Hspa4
ENSMUSG00000020362	1007.75	-1.5338	0.179483	-8.54565	1.27813e-17	7.39844e-17	Cnot6			ENSMUSG00000020362	1222.87	-2.25817	0.441023	-5.1203	3.05056e-07	1.31124e-06	Cnot6
ENSMUSG00000020363	20.7134	-1.81342	0.914517	-1.98292	0.0473761	0.0666526	Gfpt2			ENSMUSG00000020363	23.8625	-2.67491	0.94506	-2.83041	0.00464886	0.00707842	Gfpt2
ENSMUSG00000020366	1477.78	-1.297	0.155438	-8.34416	7.17241e-17	3.91545e-16	Mapk9			ENSMUSG00000020366	1783.65	-2.0342	0.433354	-4.69407	2.67821e-06	8.43516e-06	Mapk9
ENSMUSG00000020368	8495.17	-1.19562	0.105966	-11.283	1.59281e-29	2.31534e-28	Canx			ENSMUSG00000020368	10164.5	-1.88685	0.421933	-4.47193	7.75163e-06	2.16181e-05	Canx
ENSMUSG00000020372	1143.7	-1.51213	0.161403	-9.36865	7.34651e-21	5.54978e-20	Rack1			ENSMUSG00000020372	1324.81	-2.1587	0.378184	-5.70805	1.14275e-08	8.28635e-08	Rack1
ENSMUSG00000020375	4198.14	-2.28413	0.175238	-13.0345	7.79102e-39	2.2371e-37	Rufy1			ENSMUSG00000020375	5396.6	-3.00022	0.490365	-6.11833	9.45598e-10	1.05169e-08	Rufy1
ENSMUSG00000020376	414.481	-2.02564	0.208325	-9.72351	2.39391e-22	2.02779e-21	Rnf130			ENSMUSG00000020376	502.28	-2.60791	0.463799	-5.62293	1.8774e-08	1.25108e-07	Rnf130
ENSMUSG00000020377	424.435	-1.27055	0.245719	-5.17076	2.33143e-07	6.15394e-07	Ltc4s			ENSMUSG00000020377	475.499	-1.93544	0.369197	-5.2423	1.58587e-07	7.5666e-07	Ltc4s
ENSMUSG00000020380	4291.25	-1.20062	0.163957	-7.32277	2.42895e-13	1.02974e-12	Rad50			ENSMUSG00000020380	5210.57	-1.96725	0.443756	-4.43317	9.28563e-06	2.5354e-05	Rad50
ENSMUSG00000020381	1237.85	-1.17182	0.145599	-8.04829	8.39602e-16	4.23268e-15	Mrnip			ENSMUSG00000020381	1428.54	-1.84675	0.377101	-4.89722	9.72002e-07	3.53284e-06	Mrnip
ENSMUSG00000020383	2.85737	-3.44918	2.15885	-1.59769	0.110111	0.144286	Il13			ENSMUSG00000020383	2.66572	-3.74407	2.23877	-1.67238	0.094449	0.11431	Il13
ENSMUSG00000020385	106.406	-1.50705	0.374826	-4.02068	5.80301e-05	0.000123412	Clk4			ENSMUSG00000020385	136.666	-2.32926	0.5831	-3.99462	6.47981e-05	0.000143736	Clk4
ENSMUSG00000020386	1640.38	-0.786319	0.173287	-4.53768	5.68766e-06	1.33175e-05	Sar1b			ENSMUSG00000020386	1877.65	-1.487	0.394309	-3.77115	0.000162496	0.000328425	Sar1b
ENSMUSG00000020387	5125.5	-1.28205	0.181335	-7.07006	1.54863e-12	6.17543e-12	Jade2			ENSMUSG00000020387	6425.83	-2.05756	0.484135	-4.24998	2.13789e-05	5.31034e-05	Jade2
ENSMUSG00000020389	18.907	-1.56344	0.944739	-1.65489	NA	NA	Cdkl3			ENSMUSG00000020389	22.8902	-2.22828	1.00983	-2.20658	0.0273436	0.0362918	Cdkl3
ENSMUSG00000020390	1767.6	-0.531302	0.117846	-4.50845	6.53029e-06	1.51825e-05	Ube2b			ENSMUSG00000020390	2034.49	-1.17362	0.413492	-2.83833	0.00453509	0.00691357	Ube2b
ENSMUSG00000020392	1239.7	-1.81036	0.165483	-10.9399	7.43167e-28	9.64626e-27	Cdkn2aipnl			ENSMUSG00000020392	1522.12	-2.51078	0.446964	-5.61741	1.93844e-08	1.28468e-07	Cdkn2aipnl
ENSMUSG00000020393	1665.82	-1.74899	0.17641	-9.91433	3.60679e-23	3.2374e-22	Kremen1			ENSMUSG00000020393	2065.64	-2.53164	0.449755	-5.62892	1.81341e-08	1.21858e-07	Kremen1
ENSMUSG00000020396	555.941	-0.822023	0.21159	-3.88498	0.000102337	0.000211457	Nefh			ENSMUSG00000020396	678.356	-1.5937	0.485382	-3.2834	0.00102564	0.001766	Nefh
ENSMUSG00000020397	2180.16	-1.12769	0.136105	-8.28548	1.17637e-16	6.32297e-16	Med7			ENSMUSG00000020397	2510.82	-1.7795	0.378171	-4.70553	2.53208e-06	8.05127e-06	Med7
ENSMUSG00000020400	772.489	-1.80875	0.233965	-7.73086	1.06824e-14	4.99846e-14	Tnip1			ENSMUSG00000020400	924.489	-2.41812	0.460029	-5.25646	1.46856e-07	7.10118e-07	Tnip1
ENSMUSG00000020402	603.188	-1.47184	0.160048	-9.19622	3.70769e-20	2.6334e-19	Vdac1			ENSMUSG00000020402	736.753	-2.15043	0.45527	-4.72341	2.31923e-06	7.47572e-06	Vdac1
ENSMUSG00000020407	2216.69	-3.42574	0.146223	-23.4282	2.20305e-121	4.8076e-118	Upp1			ENSMUSG00000020407	2651.49	-4.02769	0.388993	-10.3542	4.00653e-25	8.81738e-22	Upp1
ENSMUSG00000020409	1969.94	-1.03299	0.121065	-8.53251	1.43202e-17	8.24546e-17	Slu7			ENSMUSG00000020409	2375.52	-1.73285	0.443091	-3.91083	9.19805e-05	0.000196793	Slu7
ENSMUSG00000020412	417.813	-1.95712	0.355774	-5.50101	3.77623e-08	1.06041e-07	Ascc2			ENSMUSG00000020412	540.166	-2.59785	0.595745	-4.36067	1.29663e-05	3.39963e-05	Ascc2
ENSMUSG00000020413	3801.91	-1.60044	0.163912	-9.76402	1.60652e-22	1.37214e-21	Hus1			ENSMUSG00000020413	4798.23	-2.38776	0.472144	-5.05727	4.25301e-07	1.73023e-06	Hus1
ENSMUSG00000020415	1850.02	0.356279	0.379195	0.939567	0.34744	0.409064	Pttg1			ENSMUSG00000020415	1593.62	0.0832511	0.339059	0.245535	0.806042	0.825885	Pttg1
ENSMUSG00000020419	20.0939	-1.45393	0.807612	-1.80028	0.0718167	0.0972975	Hormad2			ENSMUSG00000020419	24.4136	-1.98303	0.907813	-2.18441	0.0289325	0.0382134	Hormad2
ENSMUSG00000020420	4.45221	-0.302431	1.83835	-0.164512	0.869328	0.895892	Zfp607a			ENSMUSG00000020420	5.34582	-1.04867	1.85047	-0.566707	0.570913	0.60442	Zfp607a
ENSMUSG00000020422	101.329	-2.34408	0.388812	-6.02882	1.65158e-09	5.20645e-09	Tns3			ENSMUSG00000020422	125.283	-2.89175	0.579948	-4.98622	6.15728e-07	2.37991e-06	Tns3
ENSMUSG00000020423	203.39	-1.5362	0.363797	-4.2227	2.41398e-05	5.32582e-05	Btg2			ENSMUSG00000020423	258.034	-2.1653	0.589803	-3.67122	0.000241397	0.000470241	Btg2
ENSMUSG00000020424	75.9252	-0.962314	0.383839	-2.50708	0.0121734	0.0190587	Castor1			ENSMUSG00000020424	88.6357	-1.78703	0.510322	-3.50176	0.000462194	0.000851281	Castor1
ENSMUSG00000020427	4.19901	-6.28366	2.29424	-2.73888	0.00616481	0.0100924	Igfbp3			ENSMUSG00000020427	6.71385	-7.34041	2.20743	-3.32533	0.000883145	0.001541	Igfbp3
ENSMUSG00000020430	1633.42	-1.59183	0.151493	-10.5076	7.96644e-26	8.79129e-25	Pes1			ENSMUSG00000020430	1960.59	-2.24765	0.427531	-5.25729	1.46195e-07	7.08287e-07	Pes1
ENSMUSG00000020431	320.542	-2.58675	0.346719	-7.46066	8.60872e-14	3.77521e-13	Adcy1			ENSMUSG00000020431	419.349	-3.33538	0.574627	-5.80442	6.45899e-09	5.15131e-08	Adcy1
ENSMUSG00000020432	373.411	-0.97572	0.238873	-4.08468	4.41384e-05	9.51788e-05	Tcn2			ENSMUSG00000020432	435.736	-1.62486	0.451301	-3.60038	0.00031775	0.000604136	Tcn2
ENSMUSG00000020434	386.447	-1.50878	0.219879	-6.86186	6.79682e-12	2.5706e-11	4921536K21Rik			ENSMUSG00000020434	446.634	-2.14933	0.401876	-5.34824	8.88159e-08	4.62494e-07	4921536K21Rik
ENSMUSG00000020435	1640.78	-1.65063	0.15272	-10.8082	3.14855e-27	3.89288e-26	Osbp2			ENSMUSG00000020435	2021.69	-2.37481	0.448489	-5.29514	1.18926e-07	5.95512e-07	Osbp2
ENSMUSG00000020440	137.054	0.193361	0.390708	0.4949	0.620671	0.677865	Arf5			ENSMUSG00000020440	162.046	-0.71041	0.594468	-1.19504	0.232073	0.262944	Arf5
ENSMUSG00000020441	839.201	-1.07699	0.225122	-4.78403	1.71816e-06	4.23369e-06	2310033P09Rik			ENSMUSG00000020441	1033.15	-1.88562	0.483738	-3.89801	9.69845e-05	0.000206296	2310033P09Rik
ENSMUSG00000020444	20.1507	0.0923242	0.743222	0.124222	0.90114	0.921947	Guk1			ENSMUSG00000020444	23.7802	-0.952692	0.84055	-1.13341	0.25704	0.289074	Guk1
ENSMUSG00000020448	6977.94	-1.74567	0.139889	-12.479	9.71853e-36	2.19775e-34	Rnf185			ENSMUSG00000020448	8530.19	-2.47624	0.429027	-5.77176	7.84476e-09	6.06708e-08	Rnf185
ENSMUSG00000020451	1404.1	-1.61765	0.145167	-11.1433	7.71642e-29	1.0717e-27	Limk2			ENSMUSG00000020451	1723.92	-2.37669	0.436194	-5.44871	5.07378e-08	2.87231e-07	Limk2
ENSMUSG00000020453	1450.07	-1.78624	0.187665	-9.51819	1.76215e-21	1.39899e-20	Patz1			ENSMUSG00000020453	1836.53	-2.57011	0.478474	-5.37147	7.80991e-08	4.14673e-07	Patz1
ENSMUSG00000020454	12530.5	-1.09915	0.158102	-6.95218	3.59691e-12	1.38804e-11	Eif4enif1			ENSMUSG00000020454	15556.1	-1.87361	0.473334	-3.95833	7.54766e-05	0.000164562	Eif4enif1
ENSMUSG00000020455	511.614	-2.67478	0.193234	-13.8422	1.41759e-43	5.79586e-42	Trim11			ENSMUSG00000020455	644.484	-3.35674	0.4727	-7.10121	1.23668e-12	4.3e-11	Trim11
ENSMUSG00000020456	1335.96	-1.33724	0.193547	-6.90915	4.87581e-12	1.86018e-11	Ogdh			ENSMUSG00000020456	1688.46	-2.07328	0.500672	-4.141	3.45802e-05	8.14146e-05	Ogdh
ENSMUSG00000020457	478.251	-1.09566	0.175056	-6.25892	3.87654e-10	1.2837e-09	Drg1			ENSMUSG00000020457	557.715	-1.72735	0.420095	-4.1118	3.92584e-05	9.14265e-05	Drg1
ENSMUSG00000020458	776.854	-1.39112	0.230981	-6.02265	1.71588e-09	5.40133e-09	Rtn4			ENSMUSG00000020458	970.399	-2.1375	0.498985	-4.2837	1.83808e-05	4.63496e-05	Rtn4
ENSMUSG00000020459	138.501	-0.779281	0.280946	-2.77378	0.00554093	0.00913701	Mtif2			ENSMUSG00000020459	164.009	-1.41117	0.503822	-2.80092	0.00509568	0.00769752	Mtif2
ENSMUSG00000020460	85.1542	-2.3989	0.437378	-5.48473	4.14107e-08	1.15857e-07	Rps27a			ENSMUSG00000020460	98.9778	-3.18461	0.508357	-6.26451	3.74004e-10	4.86675e-09	Rps27a
ENSMUSG00000020462	706.206	-0.742907	0.165443	-4.49041	7.10869e-06	1.64659e-05	Cfap36			ENSMUSG00000020462	825.683	-1.39122	0.436095	-3.19019	0.00142181	0.00238086	Cfap36
ENSMUSG00000020463	1357.69	-1.1351	0.197895	-5.73586	9.70179e-09	2.88591e-08	Ppp4r3b			ENSMUSG00000020463	1607.58	-1.82722	0.438338	-4.16852	3.06587e-05	7.319e-05	Ppp4r3b
ENSMUSG00000020464	180.998	-2.09136	0.382082	-5.4736	4.40985e-08	1.23219e-07	Pnpt1			ENSMUSG00000020464	213.954	-2.81319	0.508588	-5.53137	3.17744e-08	1.94176e-07	Pnpt1
ENSMUSG00000020471	472.456	-1.6795	0.227474	-7.38325	1.54472e-13	6.63576e-13	Pold2			ENSMUSG00000020471	573.801	-2.43296	0.451032	-5.3942	6.88294e-08	3.72635e-07	Pold2
ENSMUSG00000020472	1209.69	-2.40415	0.194347	-12.3704	3.78167e-35	8.18096e-34	Zkscan17			ENSMUSG00000020472	1570.24	-3.20627	0.48961	-6.54861	5.80738e-11	1.05516e-09	Zkscan17
ENSMUSG00000020474	913.066	-2.34736	0.21865	-10.7357	6.92072e-27	8.28683e-26	Polm			ENSMUSG00000020474	1187.5	-3.20481	0.492369	-6.50896	7.56715e-11	1.30692e-09	Polm
ENSMUSG00000020476	102.584	-2.27283	0.437795	-5.19155	2.08556e-07	5.52247e-07	Dbnl			ENSMUSG00000020476	130.937	-2.82403	0.636845	-4.4344	9.23273e-06	2.52213e-05	Dbnl
ENSMUSG00000020477	153.144	-0.364654	0.275067	-1.32569	0.184941	0.231655	Mrps24			ENSMUSG00000020477	165.224	-0.956423	0.395407	-2.41883	0.0155705	0.0215328	Mrps24
ENSMUSG00000020481	39.9067	-2.05867	0.603041	-3.41381	0.000640608	0.00120997	Ankrd36			ENSMUSG00000020481	53.487	-2.77577	0.761556	-3.64487	0.000267527	0.000516967	Ankrd36
ENSMUSG00000020482	6845.06	-2.24447	0.168377	-13.33	1.54839e-40	5.01519e-39	Ccdc117			ENSMUSG00000020482	8845.49	-3.04047	0.480779	-6.32405	2.548e-10	3.59721e-09	Ccdc117
ENSMUSG00000020483	2468.97	-1.84356	0.190132	-9.69622	3.1287e-22	2.626e-21	Dynll2			ENSMUSG00000020483	3178.27	-2.68089	0.487214	-5.5025	3.74437e-08	2.22264e-07	Dynll2
ENSMUSG00000020484	11.9919	-2.03224	1.30669	-1.55526	0.119885	0.156142	Xbp1			ENSMUSG00000020484	14.2939	-3.16969	1.31023	-2.41919	0.015555	0.0215147	Xbp1
ENSMUSG00000020485	188.07	-0.412155	0.284116	-1.45066	0.146875	0.187904	Supt4a			ENSMUSG00000020485	210.023	-1.15248	0.434953	-2.64966	0.00805738	0.0117403	Supt4a
ENSMUSG00000020491	46.2867	-2.16093	0.584226	-3.69879	0.000216628	0.00043187	2810021J22Rik			ENSMUSG00000020491	57.0029	-2.76074	0.712466	-3.87491	0.000106662	0.000224709	2810021J22Rik
ENSMUSG00000020492	250.499	-0.681892	0.213239	-3.19778	0.00138489	0.00249329	Ska2			ENSMUSG00000020492	298.39	-1.45449	0.46571	-3.12316	0.00178918	0.00293846	Ska2
ENSMUSG00000020493	54.7162	-0.415244	0.447485	-0.927952	0.353432	0.415447	Prr11			ENSMUSG00000020493	63.6444	-1.19277	0.58905	-2.02491	0.0428767	0.0549649	Prr11
ENSMUSG00000020495	2080.62	-2.89499	0.164195	-17.6314	1.41512e-69	3.74321e-67	Smg8			ENSMUSG00000020495	2681.62	-3.68511	0.464371	-7.9357	2.09315e-15	2.31774e-13	Smg8
ENSMUSG00000020496	978.191	-1.6888	0.168207	-10.04	1.01659e-23	9.53664e-23	Rnf187			ENSMUSG00000020496	1220.59	-2.40801	0.469027	-5.13405	2.83579e-07	1.22973e-06	Rnf187
ENSMUSG00000020513	279.262	-1.99167	0.245925	-8.09868	5.55595e-16	2.84863e-15	Tubd1			ENSMUSG00000020513	338.875	-2.58265	0.480614	-5.37365	7.71583e-08	4.1016e-07	Tubd1
ENSMUSG00000020514	403.155	-0.41078	0.207861	-1.97623	0.0481293	0.0675978	Mrpl22			ENSMUSG00000020514	442.778	-1.09963	0.366242	-3.00247	0.002678	0.00426957	Mrpl22
ENSMUSG00000020515	1329.04	-2.5563	0.197623	-12.9353	2.84671e-38	7.72906e-37	Cnot8			ENSMUSG00000020515	1693.79	-3.38937	0.460266	-7.36394	1.78553e-13	8.63629e-12	Cnot8
ENSMUSG00000020516	542.246	-1.54986	0.21398	-7.24303	4.38774e-13	1.8247e-12	Rps6kb1			ENSMUSG00000020516	651.104	-2.25428	0.443822	-5.07925	3.78923e-07	1.57826e-06	Rps6kb1
ENSMUSG00000020519	592.979	-1.39234	0.237109	-5.87213	4.30237e-09	1.31566e-08	Sap30l			ENSMUSG00000020519	760.296	-2.10152	0.532891	-3.94361	8.02633e-05	0.000173965	Sap30l
ENSMUSG00000020521	298.637	-1.30289	0.239173	-5.4475	5.10823e-08	1.41893e-07	Rnft1			ENSMUSG00000020521	349.416	-1.98826	0.432279	-4.59948	4.23541e-06	1.26645e-05	Rnft1
ENSMUSG00000020522	1628.38	-1.55393	0.200327	-7.75695	8.69947e-15	4.10363e-14	Mfap3			ENSMUSG00000020522	2080.36	-2.38889	0.492359	-4.85193	1.22264e-06	4.29315e-06	Mfap3
ENSMUSG00000020523	381.96	-1.32987	0.232991	-5.7078	1.14444e-08	3.3778e-08	Fam114a2			ENSMUSG00000020523	469.757	-2.14802	0.471906	-4.55179	5.3191e-06	1.54918e-05	Fam114a2
ENSMUSG00000020525	641.369	-1.57974	0.226822	-6.96467	3.29171e-12	1.27449e-11	Ppm1d			ENSMUSG00000020525	830.231	-2.32404	0.528139	-4.40042	1.0804e-05	2.89389e-05	Ppm1d
ENSMUSG00000020526	78.1704	-1.35381	0.503348	-2.68961	0.0071535	0.0115946	Znhit3			ENSMUSG00000020526	84.8762	-1.69694	0.589882	-2.87674	0.00401803	0.00618856	Znhit3
ENSMUSG00000020527	1069.02	-1.7885	0.197962	-9.03457	1.64649e-19	1.10897e-18	Myo19			ENSMUSG00000020527	1365.06	-2.56489	0.492494	-5.20796	1.90932e-07	8.83325e-07	Myo19
ENSMUSG00000020528	871.722	-1.49889	0.1826	-8.2086	2.23786e-16	1.17925e-15	Prpsap2			ENSMUSG00000020528	1069.81	-2.26136	0.451732	-5.00598	5.55785e-07	2.1769e-06	Prpsap2
ENSMUSG00000020530	154.056	-1.74041	0.31236	-5.57179	2.5214e-08	7.19258e-08	Ggnbp2			ENSMUSG00000020530	188.191	-2.42344	0.511777	-4.73534	2.18683e-06	7.09832e-06	Ggnbp2
ENSMUSG00000020532	38.8285	-1.32895	0.671835	-1.97809	0.0479181	0.0673338	Acaca			ENSMUSG00000020532	46.0905	-2.35385	0.722623	-3.25736	0.00112452	0.00191863	Acaca
ENSMUSG00000020534	37.2598	-1.13807	0.641687	-1.77356	0.0761364	0.102688	Shmt1			ENSMUSG00000020534	46.0895	-2.10215	0.738673	-2.84585	0.00442928	0.00676281	Shmt1
ENSMUSG00000020536	721.288	-2.17213	0.266366	-8.15469	3.50073e-16	1.81892e-15	Llgl1			ENSMUSG00000020536	937.721	-3.07999	0.509994	-6.03926	1.54826e-09	1.58748e-08	Llgl1
ENSMUSG00000020537	373.228	-0.4876	0.214769	-2.27035	0.0231863	0.0346149	Drg2			ENSMUSG00000020537	412.678	-1.16002	0.379607	-3.05585	0.00224424	0.00362327	Drg2
ENSMUSG00000020538	1193.34	-1.85062	0.217765	-8.49828	1.92425e-17	1.09711e-16	Srebf1			ENSMUSG00000020538	1555.22	-2.67722	0.512141	-5.22751	1.71808e-07	8.08567e-07	Srebf1
ENSMUSG00000020541	1007.79	-0.972004	0.152643	-6.36782	1.91731e-10	6.49066e-10	Tom1l1			ENSMUSG00000020541	1151.19	-1.58703	0.386763	-4.10336	4.07192e-05	9.45159e-05	Tom1l1
ENSMUSG00000020542	135.989	-1.39617	0.361273	-3.8646	0.000111272	0.000229025	Myocd			ENSMUSG00000020542	155.914	-2.10497	0.472694	-4.45314	8.46217e-06	2.33555e-05	Myocd
ENSMUSG00000020544	26.1228	-2.06549	0.664563	-3.10804	0.00188335	0.00332754	Cox11			ENSMUSG00000020544	31.6547	-2.73338	0.753208	-3.62898	0.000284544	0.000546609	Cox11
ENSMUSG00000020546	558.545	-1.59108	0.230625	-6.89898	5.2376e-12	1.99429e-11	Stxbp4			ENSMUSG00000020546	651.646	-2.21451	0.425442	-5.2052	1.93791e-07	8.941e-07	Stxbp4
ENSMUSG00000020547	53.6455	-0.920623	0.629105	-1.46339	0.143362	0.183868	Bzw2			ENSMUSG00000020547	65.2089	-1.88266	0.726046	-2.59304	0.00951329	0.0136973	Bzw2
[truncated: 15,734 more rows]
