# Supplementary material for: Mouse Oocytes, A Complex Single Cell Transcriptome
Source: Front Cell Dev Biol. 2022 Mar 7;10:827937. doi: 10.3389/fcell.2022.827937 (PMC8935041; doi:10.3389/fcell.2022.827937)
Supplement: Supplementary file 13 [file Table5.XLSX]

## Sheet: Table S5
Table S5. Differential analysis results of fractional (1/2, 1/4, 1/8) vs 1 GV oocytes through ERCC normalization.
1/2 GV vs 1 GV										1/4 GV vs 1 GV										1/8 GV vs 1 GV
	baseMean	log2FoldChange	lfcSE	stat	pvalue	padj					baseMean	log2FoldChange	lfcSE	stat	pvalue	padj					baseMean	log2FoldChange	lfcSE	stat	pvalue	padj
ENSMUSG00000000001	915.076	-2.07549	0.364914	-5.68763	1.28817e-08	7.61138120311204e-08				ENSMUSG00000000001	915.076	-3.13388	0.364677	-8.59358	8.43038e-18	7.50611178854873e-17				ENSMUSG00000000001	915.076	-4.59391	0.364192	-12.614	1.76804e-36	8.26114e-36
ENSMUSG00000000028	206.875	-0.926039	0.440925	-2.10022	0.0357094	0.0538542459692947				ENSMUSG00000000028	206.875	-2.23466	0.442387	-5.05137	4.38643e-07	1.02369937279412e-06				ENSMUSG00000000028	206.875	-2.72715	0.434041	-6.28316	3.31758e-10	6.01074e-10
ENSMUSG00000000037	582.52	-2.56558	0.3791	-6.76756	1.30972e-11	1.77565091973374e-10				ENSMUSG00000000037	582.52	-3.0316	0.374904	-8.08635	6.14797e-16	4.1296510069102e-15				ENSMUSG00000000037	582.52	-4.17302	0.372724	-11.196	4.26536e-29	1.5034e-28
ENSMUSG00000000056	150.44	-1.37404	0.472934	-2.90536	0.00366832	0.00679752621119355				ENSMUSG00000000056	150.44	-2.01327	0.467768	-4.30399	1.67747e-05	3.35003439826321e-05				ENSMUSG00000000056	150.44	-4.09452	0.470721	-8.69839	3.36613e-18	8.0452e-18
ENSMUSG00000000078	47.0176	-3.52255	0.86921	-4.05258	5.06556e-05	0.000134650374409338				ENSMUSG00000000078	47.0176	-4.32289	0.855874	-5.05085	4.39844e-07	1.02622205733087e-06				ENSMUSG00000000078	47.0176	-6.72547	0.87536	-7.68309	1.55297e-14	3.26929e-14
ENSMUSG00000000085	978.719	-2.61352	0.295541	-8.84317	9.30374e-19	1.19009694950707e-16				ENSMUSG00000000085	978.719	-3.655	0.29515	-12.3835	3.20949e-35	6.69100080382367e-33				ENSMUSG00000000085	978.719	-5.59372	0.296009	-18.8971	1.20492e-79	9.25347e-78
ENSMUSG00000000088	3963.5	-1.93974	0.437297	-4.43575	9.17544e-06	2.82114336810438e-05				ENSMUSG00000000088	3963.5	-3.92851	0.437713	-8.97508	2.83154e-19	3.19506561563209e-18				ENSMUSG00000000088	3963.5	-5.74863	0.437829	-13.1299	2.22093e-39	1.1779e-38
ENSMUSG00000000094	823.683	-1.77963	0.366423	-4.85678	1.1931e-06	4.40079202191158e-06				ENSMUSG00000000094	823.683	-2.58169	0.365567	-7.06216	1.63937e-12	6.92829909978121e-12				ENSMUSG00000000094	823.683	-4.65715	0.366553	-12.7052	5.52948e-37	2.64459e-36
ENSMUSG00000000125	1.0705	-0.569931	4.85649	-0.117354	0.906579	NA				ENSMUSG00000000125	1.0705	-1.28147	4.82444	-0.265621	0.790531	NA				ENSMUSG00000000125	1.0705	0	4.94834	0	1	1
ENSMUSG00000000126	14.3578	-2.04622	1.42962	-1.43131	0.152343	0.196702623569648				ENSMUSG00000000126	14.3578	-1.26008	1.38309	-0.911058	0.362265	0.407375348398819				ENSMUSG00000000126	14.3578	-6.66661	1.53165	-4.35255	1.34561e-05	2.00428e-05
ENSMUSG00000000127	137.461	-1.51749	0.582145	-2.60672	0.00914139	0.015662813379958				ENSMUSG00000000127	137.461	-1.93389	0.573455	-3.37235	0.000745307	0.00125280473532847				ENSMUSG00000000127	137.461	-3.22544	0.570159	-5.65709	1.53962e-08	2.61881e-08
ENSMUSG00000000131	370.352	-2.27911	0.373109	-6.10842	1.00621e-09	8.05975788422979e-09				ENSMUSG00000000131	370.352	-2.99155	0.370395	-8.07665	6.6572e-16	4.44897519265881e-15				ENSMUSG00000000131	370.352	-5.40092	0.374787	-14.4106	4.43688e-47	3.47008e-46
ENSMUSG00000000134	2213.85	-2.40512	0.360864	-6.6649	2.64852e-11	3.27295329917376e-10				ENSMUSG00000000134	2213.85	-3.16614	0.360453	-8.78378	1.58066e-18	1.59230246673849e-17				ENSMUSG00000000134	2213.85	-5.76171	0.36165	-15.9317	3.81688e-57	5.49008e-56
ENSMUSG00000000142	1551.33	-2.04879	0.300441	-6.81928	9.15006e-12	1.30602691004302e-10				ENSMUSG00000000142	1551.33	-2.87297	0.299887	-9.58018	9.68747e-22	1.67280127269093e-20				ENSMUSG00000000142	1551.33	-4.86849	0.300434	-16.2049	4.65969e-59	7.56354e-58
ENSMUSG00000000148	68.6667	-2.43232	0.807847	-3.01087	0.00260503	0.00498373567091236				ENSMUSG00000000148	68.6667	-1.54765	0.782739	-1.97723	0.0480159	0.0632528171557167				ENSMUSG00000000148	68.6667	-6.47173	0.838881	-7.71472	1.2125e-14	2.56118e-14
ENSMUSG00000000149	350.589	-1.5502	0.44498	-3.48376	0.000494426	0.00108330160589977				ENSMUSG00000000149	350.589	-2.55018	0.444288	-5.73993	9.47179e-09	2.63028451854605e-08				ENSMUSG00000000149	350.589	-4.78283	0.447004	-10.6998	1.02044e-26	3.27132e-26
ENSMUSG00000000154	6.61651	-1.4778	2.08124	-0.710055	0.47767	0.535278036691				ENSMUSG00000000154	6.61651	-2.72453	2.0854	-1.30648	0.19139	0.22628173445218				ENSMUSG00000000154	6.61651	-3.84502	2.06208	-1.86464	0.0622325	0.0725491
ENSMUSG00000000167	23.8065	-1.64113	1.10254	-1.4885	0.136619	0.17885306553093				ENSMUSG00000000167	23.8065	-3.5156	1.12496	-3.1251	0.00177746	0.00286306922191867				ENSMUSG00000000167	23.8065	-6.92257	1.20987	-5.72173	1.05443e-08	1.80675e-08
ENSMUSG00000000168	344.938	-2.37006	0.40351	-5.8736	4.26436e-09	2.88252633017e-08				ENSMUSG00000000168	344.938	-3.18761	0.401356	-7.9421	1.98782e-15	1.24374053723522e-14				ENSMUSG00000000168	344.938	-5.38373	0.404449	-13.3113	1.99065e-40	1.11227e-39
ENSMUSG00000000171	658.35	-0.745263	0.395135	-1.8861	0.059282	0.0847817745213275				ENSMUSG00000000171	658.35	-1.63262	0.394473	-4.13874	3.49222e-05	6.75792950250602e-05				ENSMUSG00000000171	658.35	-2.96396	0.393788	-7.52679	5.20023e-14	1.07285e-13
ENSMUSG00000000183	3.01051	-2.75435	2.97337	-0.926342	0.354268	0.411740629314774				ENSMUSG00000000183	3.01051	-1.70547	2.71484	-0.628201	0.529872	0.576093574478836				ENSMUSG00000000183	3.01051	-6.39649	2.89535	-2.20923	0.0271588	0.0326974
ENSMUSG00000000184	379.571	-3.80695	0.579192	-6.57287	4.93536e-11	5.63747634689785e-10				ENSMUSG00000000184	379.571	-2.7677	0.566148	-4.88865	1.01531e-06	2.28798708686932e-06				ENSMUSG00000000184	379.571	-6.65475	0.578782	-11.4978	1.35244e-30	5.04971e-30
ENSMUSG00000000194	343.859	-2.62686	0.461436	-5.69279	1.24978e-08	7.4106562599758e-08				ENSMUSG00000000194	343.859	-3.69925	0.460902	-8.02611	1.00615e-15	6.5649579490695e-15				ENSMUSG00000000194	343.859	-5.9857	0.465189	-12.8672	6.88192e-38	3.41704e-37
ENSMUSG00000000197	12.0281	-2.31847	1.49691	-1.54884	0.121421	0.161206492890786				ENSMUSG00000000197	12.0281	-1.53122	1.42061	-1.07787	0.281093	0.322610678044609				ENSMUSG00000000197	12.0281	-5.4706	1.50224	-3.64164	0.000270907	0.000375504
ENSMUSG00000000202	848.631	-2.87471	0.409604	-7.01826	2.24648e-12	3.87685713528289e-11				ENSMUSG00000000202	848.631	-3.9391	0.409352	-9.62278	6.40758e-22	1.14101732580831e-20				ENSMUSG00000000202	848.631	-8.30488	0.428603	-19.3766	1.21627e-83	1.22562e-81
ENSMUSG00000000214	441.859	-1.43038	0.402305	-3.55547	0.000377305	0.000844576729055643				ENSMUSG00000000214	441.859	-2.00403	0.399832	-5.01218	5.38171e-07	1.24509964309167e-06				ENSMUSG00000000214	441.859	-3.54599	0.399366	-8.87904	6.74406e-19	1.64963e-18
ENSMUSG00000000215	5.24497	-2.82505	2.1393	-1.32055	0.186651	0.234865957906432				ENSMUSG00000000215	5.24497	-3.0539	2.05858	-1.4835	0.137942	0.167527815202868				ENSMUSG00000000215	5.24497	-4.2767	2.03015	-2.1066	0.0351527	0.0418619
ENSMUSG00000000247	328.769	-3.49645	0.453263	-7.71395	1.21987e-14	4.52241588868249e-13				ENSMUSG00000000247	328.769	-4.27182	0.44978	-9.49756	2.1487e-21	3.51167382582869e-20				ENSMUSG00000000247	328.769	-7.49944	0.468034	-16.0233	8.78969e-58	1.30743e-56
ENSMUSG00000000248	2.92255	-3.82195	3.74799	-1.01973	0.307855	0.363931843707088				ENSMUSG00000000248	2.92255	-6.38831	3.76105	-1.69854	0.0894053	0.112348098904749				ENSMUSG00000000248	2.92255	-3.6479	3.51195	-1.03871	0.298939	0.325835
ENSMUSG00000000253	1198.72	-1.70136	0.345828	-4.91968	8.66838e-07	3.30653560327088e-06				ENSMUSG00000000253	1198.72	-2.62199	0.345431	-7.5905	3.18673e-14	1.67416004093682e-13				ENSMUSG00000000253	1198.72	-4.43416	0.345673	-12.8276	1.14824e-37	5.64823e-37
ENSMUSG00000000276	331.369	-2.00638	0.527766	-3.80164	0.000143741	0.000348274995265875				ENSMUSG00000000276	331.369	-2.1985	0.524523	-4.19144	2.77195e-05	5.42489642631422e-05				ENSMUSG00000000276	331.369	-5.98317	0.535289	-11.1775	5.25763e-29	1.84382e-28
ENSMUSG00000000278	403.688	-2.78701	0.380638	-7.32194	2.44403e-13	5.84121229481198e-12				ENSMUSG00000000278	403.688	-4.23573	0.383442	-11.0466	2.27644e-28	1.56288114761788e-26				ENSMUSG00000000278	403.688	-4.69933	0.374575	-12.5458	4.19345e-36	1.93296e-35
ENSMUSG00000000282	79.2103	-2.45171	0.650279	-3.77024	0.000163091	0.000390472507706506				ENSMUSG00000000282	79.2103	-3.01118	0.641874	-4.69123	2.71564e-06	5.86012840956796e-06				ENSMUSG00000000282	79.2103	-6.81381	0.684239	-9.95824	2.32127e-23	6.60897e-23
ENSMUSG00000000290	3.67703	-4.31233	2.83811	-1.51944	0.128653	0.16957684591971				ENSMUSG00000000290	3.67703	-1.74998	2.53087	-0.691453	0.489281	0.536376571823333				ENSMUSG00000000290	3.67703	-5.11448	2.64255	-1.93543	0.0529372	0.0620824
ENSMUSG00000000295	193.478	-1.6477	0.485455	-3.39414	0.000688455	0.00147223614263766				ENSMUSG00000000295	193.478	-3.65736	0.49277	-7.42205	1.15323e-13	5.62947130441065e-13				ENSMUSG00000000295	193.478	-5.92151	0.498996	-11.8669	1.75962e-32	7.05671e-32
ENSMUSG00000000296	26.843	-3.07791	1.08097	-2.84735	0.00440846	0.00803661589434877				ENSMUSG00000000296	26.843	-5.66653	1.18492	-4.78222	1.73369e-06	3.81532407133221e-06				ENSMUSG00000000296	26.843	-8.7273	1.29358	-6.74665	1.51297e-11	2.87441e-11
ENSMUSG00000000301	77.8076	-1.10556	0.627787	-1.76104	0.0782309	0.108780654887376				ENSMUSG00000000301	77.8076	-3.11647	0.639141	-4.87603	1.08243e-06	2.43411316915673e-06				ENSMUSG00000000301	77.8076	-4.39869	0.63219	-6.95786	3.45471e-12	6.70817e-12
ENSMUSG00000000303	2703.9	-2.8768	0.319699	-8.99844	2.28957e-19	3.36547278824918e-17				ENSMUSG00000000303	2703.9	-3.52297	0.319088	-11.0407	2.43065e-28	1.65545327299933e-26				ENSMUSG00000000303	2703.9	-5.97437	0.32014	-18.6618	1.01353e-77	6.54406e-76
ENSMUSG00000000305	382.825	-2.1919	0.420098	-5.21758	1.81273e-07	8.07227092080478e-07				ENSMUSG00000000305	382.825	-3.08332	0.418654	-7.36485	1.77341e-13	8.46121041619138e-13				ENSMUSG00000000305	382.825	-4.97902	0.419669	-11.8642	1.8168e-32	7.28098e-32
ENSMUSG00000000318	209.549	-0.82274	0.544641	-1.51061	0.130888	0.172063317239532				ENSMUSG00000000318	209.549	-2.31605	0.546562	-4.23749	2.26031e-05	4.46086422836165e-05				ENSMUSG00000000318	209.549	-3.22339	0.542782	-5.93866	2.87368e-09	5.03031e-09
ENSMUSG00000000320	66.9164	-3.00718	0.686166	-4.38259	1.17278e-05	3.5131028754527e-05				ENSMUSG00000000320	66.9164	-2.48044	0.635549	-3.90283	9.50727e-05	0.000175496016752584				ENSMUSG00000000320	66.9164	-3.5763	0.626924	-5.70452	1.16674e-08	1.99468e-08
ENSMUSG00000000325	70.0569	-3.24	0.659403	-4.91353	8.945e-07	3.40248451623519e-06				ENSMUSG00000000325	70.0569	-3.53497	0.63982	-5.52495	3.29585e-08	8.63619431580726e-08				ENSMUSG00000000325	70.0569	-7.71364	0.713858	-10.8056	3.2393e-27	1.0577e-26
ENSMUSG00000000339	216.741	-2.29133	0.581592	-3.93976	8.1563e-05	0.000207366281679186				ENSMUSG00000000339	216.741	-3.13137	0.579471	-5.40384	6.52302e-08	1.65054800327249e-07				ENSMUSG00000000339	216.741	-4.99848	0.580563	-8.60971	7.32428e-18	1.72873e-17
ENSMUSG00000000340	38.2229	-1.73663	0.85765	-2.02488	0.0428802	0.0634139401653726				ENSMUSG00000000340	38.2229	-2.37086	0.841914	-2.81604	0.00486197	0.00738935054613503				ENSMUSG00000000340	38.2229	-3.66443	0.831581	-4.40658	1.05015e-05	1.57279e-05
ENSMUSG00000000346	630.312	-1.80385	0.336169	-5.3659	8.05455e-08	3.93958293540396e-07				ENSMUSG00000000346	630.312	-2.66058	0.334717	-7.94876	1.88387e-15	1.18356042872064e-14				ENSMUSG00000000346	630.312	-3.55191	0.332016	-10.698	1.03955e-26	3.32828e-26
ENSMUSG00000000355	19.3211	-2.52992	1.27406	-1.98572	0.0470647	0.0689692867032461				ENSMUSG00000000355	19.3211	-2.87953	1.23149	-2.33826	0.0193739	0.0271383911345926				ENSMUSG00000000355	19.3211	-3.76902	1.20542	-3.12673	0.0017676	0.0023237
ENSMUSG00000000365	522.785	-0.932944	0.391181	-2.38494	0.0170819	0.0277257692374823				ENSMUSG00000000365	522.785	-1.98323	0.390836	-5.07433	3.88865e-07	9.12511789340029e-07				ENSMUSG00000000365	522.785	-3.28298	0.38975	-8.4233	3.66027e-17	8.42926e-17
ENSMUSG00000000374	574.707	-2.84096	0.393177	-7.22566	4.98682e-13	1.07133598997638e-11				ENSMUSG00000000374	574.707	-3.42741	0.390302	-8.78144	1.61389e-18	1.62195733374525e-17				ENSMUSG00000000374	574.707	-5.21777	0.39071	-13.3546	1.11355e-40	6.29865e-40
ENSMUSG00000000378	122.344	-2.2927	0.539397	-4.25049	2.13308e-05	6.08512271532631e-05				ENSMUSG00000000378	122.344	-3.64462	0.542059	-6.72365	1.77225e-11	6.64253523338371e-11				ENSMUSG00000000378	122.344	-5.81963	0.548055	-10.6187	2.43937e-26	7.69554e-26
ENSMUSG00000000384	156.059	-2.86907	0.571176	-5.02309	5.08455e-07	2.04222983863007e-06				ENSMUSG00000000384	156.059	-3.6382	0.566194	-6.4257	1.31261e-10	4.46638543427436e-10				ENSMUSG00000000384	156.059	-5.54946	0.568141	-9.76774	1.54863e-22	4.27917e-22
ENSMUSG00000000386	4.64187	0.679543	2.50467	0.271311	0.786152	0.825100308706575				ENSMUSG00000000386	4.64187	-1.21193	2.56845	-0.471854	0.637031	0.680500225798987				ENSMUSG00000000386	4.64187	-2.38263	2.50956	-0.949419	0.342408	0.370596
ENSMUSG00000000399	754.877	-0.935629	0.422852	-2.21266	0.0269209	0.0417350352003032				ENSMUSG00000000399	754.877	-2.28647	0.423235	-5.40237	6.57664e-08	1.66362229489943e-07				ENSMUSG00000000399	754.877	-4.06748	0.423475	-9.60501	7.6147e-22	2.05841e-21
ENSMUSG00000000402	70.6302	-2.27718	0.724374	-3.14364	0.00166858	0.00333298351512086				ENSMUSG00000000402	70.6302	-2.49383	0.704388	-3.54043	0.000399481	0.000691767803515943				ENSMUSG00000000402	70.6302	-3.7574	0.698276	-5.38097	7.4087e-08	1.22702e-07
ENSMUSG00000000416	48.1613	-1.80673	0.754422	-2.39485	0.0166272	0.0270637812219891				ENSMUSG00000000416	48.1613	-2.5508	0.743138	-3.43247	0.000598102	0.00101645856760673				ENSMUSG00000000416	48.1613	-3.75296	0.731914	-5.12759	2.93473e-07	4.73364e-07
ENSMUSG00000000420	257.052	-2.21012	0.506562	-4.36298	1.28304e-05	3.8154347032487e-05				ENSMUSG00000000420	257.052	-3.2506	0.505656	-6.42848	1.28885e-10	4.38900925282776e-10				ENSMUSG00000000420	257.052	-4.20093	0.501183	-8.38202	5.2028e-17	1.1928e-16
ENSMUSG00000000439	2132.08	-1.75233	0.305289	-5.73993	9.47177e-09	5.79687369437666e-08				ENSMUSG00000000439	2132.08	-2.68758	0.305061	-8.80996	1.25187e-18	1.27461451270582e-17				ENSMUSG00000000439	2132.08	-4.64052	0.305377	-15.196	3.75662e-52	3.93092e-51
ENSMUSG00000000440	116.965	-1.34195	0.585951	-2.29022	0.0220088	0.0348648753234065				ENSMUSG00000000440	116.965	-2.30973	0.583744	-3.95676	7.59744e-05	0.000141649256035201				ENSMUSG00000000440	116.965	-3.64662	0.580007	-6.28719	3.23269e-10	5.85876e-10
ENSMUSG00000000441	4275.06	-2.12677	0.284991	-7.4626	8.48328e-14	2.38114583609132e-12				ENSMUSG00000000441	4275.06	-3.00514	0.284826	-10.5508	5.03662e-26	2.08477239815233e-24				ENSMUSG00000000441	4275.06	-5.24922	0.285224	-18.4038	1.22381e-75	6.99498e-74
ENSMUSG00000000486	11.119	-1.79887	1.39502	-1.28949	0.197228	0.246197274859999				ENSMUSG00000000486	11.119	-2.78161	1.38793	-2.00414	0.0450551	0.0596004514245979				ENSMUSG00000000486	11.119	-5.3841	1.42322	-3.78304	0.000154922	0.000217961
ENSMUSG00000000489	172.811	-2.89643	0.540039	-5.36337	8.16853e-08	3.9918368833257e-07				ENSMUSG00000000489	172.811	-3.04244	0.529241	-5.74868	8.99416e-09	2.50456319573602e-08				ENSMUSG00000000489	172.811	-5.87207	0.540676	-10.8606	1.7757e-27	5.85618e-27
ENSMUSG00000000531	216.721	-3.44441	0.458413	-7.51377	5.74495e-14	1.6978513722414e-12				ENSMUSG00000000531	216.721	-4.09356	0.452009	-9.05637	1.34869e-19	1.6025995684808e-18				ENSMUSG00000000531	216.721	-7.70642	0.483697	-15.9323	3.77988e-57	5.44584e-56
ENSMUSG00000000532	551.333	-2.28693	0.354038	-6.45957	1.04998e-10	1.08674975740956e-09				ENSMUSG00000000532	551.333	-2.65677	0.351041	-7.56825	3.78288e-14	1.96560430954986e-13				ENSMUSG00000000532	551.333	-5.63219	0.356705	-15.7895	3.67655e-56	4.94165e-55
ENSMUSG00000000538	599.744	-2.06058	0.384306	-5.36183	8.23839e-08	4.02245601936519e-07				ENSMUSG00000000538	599.744	-2.58811	0.382085	-6.77366	1.25568e-11	4.79043200306407e-11				ENSMUSG00000000538	599.744	-4.90463	0.384287	-12.7629	2.6412e-37	1.27652e-36
ENSMUSG00000000544	26.5782	-2.27548	1.10072	-2.06727	0.0387083	0.0579189971493562				ENSMUSG00000000544	26.5782	-3.52766	1.10369	-3.19625	0.00139227	0.00226999864499223				ENSMUSG00000000544	26.5782	-5.25141	1.1018	-4.76622	1.87718e-06	2.91536e-06
ENSMUSG00000000552	177.991	-2.53923	0.489851	-5.18366	2.17568e-07	9.49917044233099e-07				ENSMUSG00000000552	177.991	-3.18283	0.485023	-6.56222	5.30132e-11	1.87554062163148e-10				ENSMUSG00000000552	177.991	-6.00722	0.496724	-12.0937	1.14054e-33	4.76128e-33
ENSMUSG00000000555	22.7207	-5.27725	1.4169	-3.72449	0.000195712	0.00046190679133432				ENSMUSG00000000555	22.7207	-3.69681	1.176	-3.14354	0.00166916	0.00269649985299374				ENSMUSG00000000555	22.7207	-5.01008	1.16377	-4.30505	1.66945e-05	2.47606e-05
ENSMUSG00000000561	4.53202	-2.86218	2.67561	-1.06973	0.284742	0.339917077693215				ENSMUSG00000000561	4.53202	-3.91437	2.64474	-1.48006	0.138857	0.168519662032012				ENSMUSG00000000561	4.53202	-3.32484	2.35899	-1.40943	0.158708	0.178615
ENSMUSG00000000562	5.56639	-4.44221	2.30573	-1.92659	0.0540304	0.0780035528754565				ENSMUSG00000000562	5.56639	-5.50929	2.27167	-2.42522	0.0152991	0.021756833309462				ENSMUSG00000000562	5.56639	-7.98854	2.18255	-3.66019	0.000252032	0.000350037
ENSMUSG00000000563	785.469	-1.64793	0.550348	-2.99435	0.0027503	0.00523000293349469				ENSMUSG00000000563	785.469	-2.98161	0.550649	-5.41473	6.13818e-08	1.55708817593493e-07				ENSMUSG00000000563	785.469	-4.87226	0.551082	-8.84127	9.46383e-19	2.30423e-18
ENSMUSG00000000568	569.635	-2.01911	0.360876	-5.59503	2.20581e-08	1.23168315388315e-07				ENSMUSG00000000568	569.635	-3.42531	0.361911	-9.46452	2.94924e-21	4.70309937655186e-20				ENSMUSG00000000568	569.635	-4.92516	0.361108	-13.639	2.34699e-42	1.44169e-41
ENSMUSG00000000581	18.4638	-3.85449	1.34954	-2.85614	0.00428824	0.00783363871755016				ENSMUSG00000000581	18.4638	-1.43387	1.08455	-1.32208	0.18614	0.220654900613049				ENSMUSG00000000581	18.4638	-3.93231	1.101	-3.57157	0.000354849	0.000487862
ENSMUSG00000000594	29.244	-3.25738	1.20643	-2.70001	0.00693376	0.0121651154658267				ENSMUSG00000000594	29.244	-5.30627	1.2583	-4.21703	2.47546e-05	4.86693322822954e-05				ENSMUSG00000000594	29.244	-8.12021	1.32859	-6.1119	9.84518e-10	1.75205e-09
ENSMUSG00000000600	109.561	-2.56054	0.758119	-3.3775	0.000731489	0.00155849436878338				ENSMUSG00000000600	109.561	-3.40759	0.754479	-4.51648	6.28763e-06	1.30746845674938e-05				ENSMUSG00000000600	109.561	-4.97336	0.753074	-6.60408	3.99999e-11	7.49402e-11
ENSMUSG00000000605	70.48	-2.74452	0.813374	-3.37424	0.000740193	0.0015758362473709				ENSMUSG00000000605	70.48	-2.58786	0.793973	-3.25938	0.00111655	0.00183851200063756				ENSMUSG00000000605	70.48	-5.82152	0.816483	-7.12999	1.00376e-12	1.98689e-12
ENSMUSG00000000627	4.60309	-3.22243	2.6724	-1.20582	0.227887	0.279741620344411				ENSMUSG00000000627	4.60309	-4.1959	2.65086	-1.58284	0.113457	0.140019843554982				ENSMUSG00000000627	4.60309	-9.13967	2.87649	-3.17737	0.00148617	0.00196365
ENSMUSG00000000628	24.7735	-2.11996	1.29352	-1.63891	0.101232	0.13702352552101				ENSMUSG00000000628	24.7735	-2.51376	1.2751	-1.97142	0.0486755	0.0640428302597803				ENSMUSG00000000628	24.7735	-4.45054	1.2793	-3.47889	0.000503496	0.000685792
ENSMUSG00000000631	912.182	-2.71317	0.309338	-8.77089	1.77262e-18	2.03450517218689e-16				ENSMUSG00000000631	912.182	-2.9551	0.306467	-9.64247	5.28992e-22	9.5492356515645e-21				ENSMUSG00000000631	912.182	-5.92088	0.310919	-19.0431	7.48963e-81	6.18799e-79
ENSMUSG00000000686	23.2045	-1.53567	1.07714	-1.42569	0.153957	0.198542398104566				ENSMUSG00000000686	23.2045	-3.41424	1.1008	-3.1016	0.00192478	0.00308734915804254				ENSMUSG00000000686	23.2045	-4.13863	1.07017	-3.86727	0.000110059	0.000156243
ENSMUSG00000000693	161.954	-1.92776	0.450677	-4.27747	1.89031e-05	5.43605489677784e-05				ENSMUSG00000000693	161.954	-2.86478	0.448493	-6.38757	1.68539e-10	5.66602373080511e-10				ENSMUSG00000000693	161.954	-4.72744	0.449528	-10.5165	7.25442e-26	2.2527e-25
ENSMUSG00000000701	224.186	-1.56327	0.532118	-2.93782	0.00330524	0.00618621887621328				ENSMUSG00000000701	224.186	-2.32498	0.527542	-4.40719	1.04719e-05	2.13140990726327e-05				ENSMUSG00000000701	224.186	-2.81147	0.519179	-5.41523	6.12109e-08	1.01686e-07
ENSMUSG00000000708	6.63908	-5.24033	2.38047	-2.20139	0.0277086	0.0428372362116949				ENSMUSG00000000708	6.63908	-4.89998	2.32409	-2.10834	0.0350018	0.0471517128272179				ENSMUSG00000000708	6.63908	-2.97616	1.9353	-1.53783	0.124091	0.141114
ENSMUSG00000000711	24.5763	-2.10888	1.12635	-1.8723	0.0611644	0.0871689337656303				ENSMUSG00000000711	24.5763	-1.12357	1.05004	-1.07002	0.28461	0.326361911721498				ENSMUSG00000000711	24.5763	-3.89818	1.07133	-3.63863	0.000274095	0.000379682
ENSMUSG00000000730	499.589	-1.71872	0.404985	-4.24392	2.19652e-05	6.2575919865458e-05				ENSMUSG00000000730	499.589	-1.81386	0.400663	-4.52713	5.97901e-06	1.24647806499663e-05				ENSMUSG00000000730	499.589	-3.46219	0.400585	-8.64284	5.48308e-18	1.29944e-17
ENSMUSG00000000731	92.2419	-1.72267	0.591882	-2.91049	0.00360857	0.00670015162205371				ENSMUSG00000000731	92.2419	-1.98949	0.582408	-3.41597	0.000635546	0.0010770947869408				ENSMUSG00000000731	92.2419	-4.48416	0.589866	-7.60199	2.91607e-14	6.06777e-14
ENSMUSG00000000732	1079.42	-2.66919	0.354597	-7.52738	5.17692e-14	1.56305536343607e-12				ENSMUSG00000000732	1079.42	-3.56491	0.353892	-10.0735	7.23828e-24	1.85793490684802e-22				ENSMUSG00000000732	1079.42	-5.48203	0.354537	-15.4625	6.21406e-54	7.24129e-53
ENSMUSG00000000738	57.9598	-2.7518	0.801424	-3.43364	0.000595531	0.00128848536388751				ENSMUSG00000000738	57.9598	-2.84966	0.78341	-3.6375	0.000275293	0.000484269887358637				ENSMUSG00000000738	57.9598	-6.31462	0.817342	-7.7258	1.11154e-14	2.3502e-14
ENSMUSG00000000739	48.0221	-0.520911	0.814423	-0.639607	0.522428	0.579718296455887				ENSMUSG00000000739	48.0221	-3.11271	0.853157	-3.64846	0.000263814	0.00046546665582889				ENSMUSG00000000739	48.0221	-1.94327	0.79953	-2.43052	0.0150772	0.0185413
ENSMUSG00000000740	349.365	-2.34121	0.485049	-4.82675	1.38782e-06	5.04681536863706e-06				ENSMUSG00000000740	349.365	-3.90268	0.487228	-8.00997	1.14737e-15	7.40718685487053e-15				ENSMUSG00000000740	349.365	-6.66954	0.496075	-13.4446	3.31119e-41	1.91965e-40
ENSMUSG00000000743	525.694	-2.65328	0.486348	-5.45552	4.88284e-08	2.51218191253925e-07				ENSMUSG00000000743	525.694	-3.57292	0.48551	-7.35911	1.85142e-13	8.816142337955e-13				ENSMUSG00000000743	525.694	-6.74965	0.493771	-13.6696	1.54206e-42	9.57705e-42
ENSMUSG00000000751	1517.68	-2.26127	0.382011	-5.91937	3.23174e-09	2.25080123990675e-08				ENSMUSG00000000751	1517.68	-2.57296	0.380797	-6.75678	1.41093e-11	5.35401977158573e-11				ENSMUSG00000000751	1517.68	-4.60642	0.381251	-12.0824	1.30884e-33	5.45731e-33
ENSMUSG00000000759	68.3324	-1.84541	0.729789	-2.5287	0.0114487	0.0192384750635715				ENSMUSG00000000759	68.3324	-3.02749	0.73019	-4.14617	3.38081e-05	6.55642603357807e-05				ENSMUSG00000000759	68.3324	-5.25795	0.738047	-7.12414	1.04734e-12	2.07175e-12
ENSMUSG00000000766	4.38891	-2.8982	2.64332	-1.09642	0.272893	0.327969056708434				ENSMUSG00000000766	4.38891	-0.881012	2.292	-0.384386	0.700692	0.741447262850609				ENSMUSG00000000766	4.38891	-2.09278	2.27653	-0.919281	0.357948	0.386193
ENSMUSG00000000776	234.286	-1.99758	0.485783	-4.11209	3.9209e-05	0.000106263127512753				ENSMUSG00000000776	234.286	-2.9914	0.484814	-6.1702	6.82026e-10	2.13734950328125e-09				ENSMUSG00000000776	234.286	-5.52667	0.490904	-11.2581	2.11183e-29	7.54109e-29
ENSMUSG00000000782	220.589	-1.60867	0.474912	-3.3873	0.000705853	0.00150655649521038				ENSMUSG00000000782	220.589	-2.62203	0.47384	-5.53357	3.13773e-08	8.23702924607156e-08				ENSMUSG00000000782	220.589	-3.91189	0.471232	-8.30141	1.02887e-16	2.33212e-16
ENSMUSG00000000787	2966.38	-1.90046	0.335637	-5.66224	1.49408e-08	8.70524717860767e-08				ENSMUSG00000000787	2966.38	-2.37539	0.33505	-7.08965	1.34456e-12	5.73627258770259e-12				ENSMUSG00000000787	2966.38	-3.97481	0.335014	-11.8646	1.80748e-32	7.24532e-32
ENSMUSG00000000792	15.0131	-4.01047	1.55534	-2.57852	0.00992246	0.0168785574025061				ENSMUSG00000000792	15.0131	-5.17163	1.55498	-3.32585	0.000881482	0.00146842085680669				ENSMUSG00000000792	15.0131	-10.9838	2.01116	-5.46141	4.72367e-08	7.87716e-08
ENSMUSG00000000794	13.6418	-3.61463	1.46282	-2.471	0.0134736	0.0223187991625529				ENSMUSG00000000794	13.6418	-7.18027	1.90236	-3.7744	0.00016039	0.000289410415780839				ENSMUSG00000000794	13.6418	-10.7419	1.95237	-5.50199	3.75529e-08	6.28272e-08
ENSMUSG00000000804	204.79	-2.4784	0.500475	-4.95209	7.3422e-07	2.83682729566939e-06				ENSMUSG00000000804	204.79	-2.19095	0.48521	-4.51548	6.3175e-06	1.31336069119501e-05				ENSMUSG00000000804	204.79	-4.19845	0.487187	-8.61774	6.8286e-18	1.61305e-17
ENSMUSG00000000811	899.164	-2.20885	0.379685	-5.81759	5.9702e-09	3.85169673003479e-08				ENSMUSG00000000811	899.164	-2.70767	0.378362	-7.15631	8.28797e-13	3.63010025831965e-12				ENSMUSG00000000811	899.164	-5.92871	0.382679	-15.4926	3.89063e-54	4.589e-53
ENSMUSG00000000823	300.109	-2.50335	0.4048	-6.18417	6.24308e-10	5.22292814765409e-09				ENSMUSG00000000823	300.109	-2.81231	0.398259	-7.06152	1.64694e-12	6.95688337999253e-12				ENSMUSG00000000823	300.109	-5.22189	0.403018	-12.957	2.14514e-38	1.09314e-37
ENSMUSG00000000826	624.172	-2.81134	0.354507	-7.93029	2.18641e-15	1.01167587540868e-13				ENSMUSG00000000826	624.172	-3.50164	0.352444	-9.93532	2.92242e-23	6.81566527291477e-22				ENSMUSG00000000826	624.172	-6.51272	0.359937	-18.0941	3.54971e-73	1.66798e-71
ENSMUSG00000000827	1831.21	-1.26523	0.450134	-2.81078	0.00494212	0.00891348352488419				ENSMUSG00000000827	1831.21	-2.83156	0.450468	-6.28581	3.26149e-10	1.05857420604071e-09				ENSMUSG00000000827	1831.21	-4.60599	0.450583	-10.2223	1.57561e-24	4.67852e-24
ENSMUSG00000000838	338.237	-2.13037	0.52003	-4.09662	4.1922e-05	0.000112885559506691				ENSMUSG00000000838	338.237	-2.54475	0.517299	-4.91929	8.6859e-07	1.97060975330558e-06				ENSMUSG00000000838	338.237	-5.90907	0.525946	-11.2351	2.74068e-29	9.7467e-29
ENSMUSG00000000861	3.40304	-5.22847	2.80673	-1.86283	0.0624857	0.0888479015802977				ENSMUSG00000000861	3.40304	-4.17247	2.6483	-1.57553	0.115134	0.141874239153703				ENSMUSG00000000861	3.40304	-5.14252	2.54329	-2.022	0.0431767	0.0510167
ENSMUSG00000000876	397.834	-2.86982	0.43795	-6.55286	5.64462e-11	6.33111877859214e-10				ENSMUSG00000000876	397.834	-3.80251	0.436647	-8.70843	3.08125e-18	2.93775719161576e-17				ENSMUSG00000000876	397.834	-6.68586	0.445808	-14.9972	7.66053e-51	7.27771e-50
ENSMUSG00000000881	6.26675	-1.60959	1.83379	-0.877742	0.380084	0.438128033106421				ENSMUSG00000000881	6.26675	-5.67056	2.22843	-2.54464	0.010939	0.0158570352878331				ENSMUSG00000000881	6.26675	-8.02522	2.11723	-3.79044	0.00015038	0.000211742
ENSMUSG00000000884	923.4	-2.58029	0.37454	-6.88922	5.60995e-12	8.53048210573542e-11				ENSMUSG00000000884	923.4	-3.79063	0.37471	-10.1162	4.68367e-24	1.26889716781543e-22				ENSMUSG00000000884	923.4	-6.28418	0.377794	-16.6339	3.96126e-62	8.07679e-61
ENSMUSG00000000889	29.4904	-2.96454	1.0262	-2.88884	0.00386667	0.0071327303689755				ENSMUSG00000000889	29.4904	-2.5222	0.972268	-2.59414	0.00948273	0.01386361024895				ENSMUSG00000000889	29.4904	-7.12214	1.09124	-6.52666	6.72536e-11	1.25059e-10
ENSMUSG00000000901	95.8123	-2.55947	0.629709	-4.06453	4.81298e-05	0.000128445751998016				ENSMUSG00000000901	95.8123	-4.00754	0.63442	-6.31686	2.66931e-10	8.74507494930732e-10				ENSMUSG00000000901	95.8123	-6.94484	0.66064	-10.5123	7.58379e-26	2.35204e-25
ENSMUSG00000000902	2190.53	-2.19771	0.346905	-6.3352	2.37037e-10	2.22025174614819e-09				ENSMUSG00000000902	2190.53	-3.78021	0.34741	-10.8811	1.41801e-27	8.13455213076995e-26				ENSMUSG00000000902	2190.53	-6.25687	0.348856	-17.9354	6.24188e-72	2.69343e-70
ENSMUSG00000000915	2600.62	-2.87214	0.348581	-8.23954	1.72875e-16	1.14049834932827e-14				ENSMUSG00000000915	2600.62	-3.50108	0.348027	-10.0598	8.31591e-24	2.10920712587762e-22				ENSMUSG00000000915	2600.62	-6.85043	0.350792	-19.5285	6.29052e-85	6.85391e-83
ENSMUSG00000000916	288.372	-2.34376	0.416715	-5.62439	1.86169e-08	1.06037803190435e-07				ENSMUSG00000000916	288.372	-3.33088	0.415525	-8.01607	1.0918e-15	7.07789267063163e-15				ENSMUSG00000000916	288.372	-5.69785	0.420593	-13.5472	8.23425e-42	4.9177e-41
ENSMUSG00000000934	7.40618	-6.62175	2.3355	-2.83526	0.00457887	0.00832372343934125				ENSMUSG00000000934	7.40618	-4.54169	1.99329	-2.27848	0.0226979	0.0314645523340215				ENSMUSG00000000934	7.40618	-5.92959	1.95253	-3.03688	0.00239041	0.00311381
ENSMUSG00000000948	36.297	-2.55906	0.851408	-3.00568	0.00264987	0.0050585436660226				ENSMUSG00000000948	36.297	-2.61282	0.813993	-3.20988	0.00132792	0.00217024940291548				ENSMUSG00000000948	36.297	-5.56734	0.847003	-6.57299	4.9316e-11	9.21168e-11
ENSMUSG00000000958	23.8764	0.18395	1.36205	0.135054	0.892569	0.918274118802424				ENSMUSG00000000958	23.8764	0.460103	1.33171	0.345498	0.72972	0.768421830631761				ENSMUSG00000000958	23.8764	-1.7579	1.33812	-1.31372	0.188942	0.210818
ENSMUSG00000000959	286.283	-2.3265	0.398105	-5.84394	5.098e-09	3.37847801238548e-08				ENSMUSG00000000959	286.283	-3.36112	0.397181	-8.46244	2.61849e-17	2.17191432956753e-16				ENSMUSG00000000959	286.283	-5.63831	0.401669	-14.0372	9.23052e-45	6.41098e-44
ENSMUSG00000000976	758.111	-1.78749	0.421324	-4.24255	2.20998e-05	6.29271071648457e-05				ENSMUSG00000000976	758.111	-2.59236	0.420588	-6.16365	7.10847e-10	2.22277994835784e-09				ENSMUSG00000000976	758.111	-4.67546	0.421485	-11.0928	1.35947e-28	4.68281e-28
ENSMUSG00000001014	16.6242	-1.3783	1.33074	-1.03574	0.300323	0.356063660876963				ENSMUSG00000001014	16.6242	-2.61087	1.33258	-1.95926	0.0500821	0.0657214813654571				ENSMUSG00000001014	16.6242	-9.53508	1.75346	-5.43788	5.39184e-08	8.97337e-08
ENSMUSG00000001016	584.663	-1.32444	0.436104	-3.03698	0.00238965	0.00460745104538541				ENSMUSG00000001016	584.663	-2.59219	0.43641	-5.9398	2.85368e-09	8.3605281747588e-09				ENSMUSG00000001016	584.663	-4.15817	0.436133	-9.53418	1.51081e-21	4.02843e-21
ENSMUSG00000001017	607.78	-2.35857	0.341472	-6.90706	4.94784e-12	7.64156584344475e-11				ENSMUSG00000001017	607.78	-3.23367	0.34041	-9.49932	2.11259e-21	3.45595962969305e-20				ENSMUSG00000001017	607.78	-6.00483	0.345622	-17.374	1.29864e-67	4.02832e-66
ENSMUSG00000001018	161.004	-2.93162	0.53475	-5.48222	4.20026e-08	2.19606266911284e-07				ENSMUSG00000001018	161.004	-3.93941	0.532748	-7.39451	1.41926e-13	6.86342696876857e-13				ENSMUSG00000001018	161.004	-5.65031	0.5322	-10.6169	2.48712e-26	7.83908e-26
ENSMUSG00000001020	2.20549	0	4.42278	0	1	1				ENSMUSG00000001020	2.20549	0	4.42278	0	1	1				ENSMUSG00000001020	2.20549	0	4.42263	0	1	1
ENSMUSG00000001025	21.098	-7.91611	2.00937	-3.9396	8.16163e-05	0.000207438724624711				ENSMUSG00000001025	21.098	-5.43763	1.55253	-3.50243	0.000461034	0.000792655608128466				ENSMUSG00000001025	21.098	-9.39227	1.75045	-5.36562	8.067e-08	1.33326e-07
ENSMUSG00000001034	128.219	-2.80022	0.518274	-5.40298	6.55444e-08	3.26494627780699e-07				ENSMUSG00000001034	128.219	-3.61536	0.513088	-7.04627	1.83773e-12	7.72081722503547e-12				ENSMUSG00000001034	128.219	-6.58357	0.534027	-12.3282	6.38864e-35	2.79973e-34
ENSMUSG00000001036	9032	-2.25072	0.304204	-7.39872	1.37501e-13	3.58895672144959e-12				ENSMUSG00000001036	9032	-3.34078	0.304185	-10.9827	4.62699e-28	2.9624857854268e-26				ENSMUSG00000001036	9032	-5.52739	0.304383	-18.1593	1.08428e-73	5.33963e-72
ENSMUSG00000001039	537.357	-1.4216	0.42396	-3.35316	0.000798953	0.00169233469395829				ENSMUSG00000001039	537.357	-3.27876	0.426249	-7.69213	1.44705e-14	7.96693790571258e-14				ENSMUSG00000001039	537.357	-5.05859	0.426626	-11.8572	1.97507e-32	7.90072e-32
ENSMUSG00000001052	601.189	-2.05025	0.358275	-5.72256	1.0493e-08	6.35228084068537e-08				ENSMUSG00000001052	601.189	-2.68793	0.356537	-7.53899	4.73626e-14	2.42996289183483e-13				ENSMUSG00000001052	601.189	-4.96138	0.358526	-13.8383	1.49759e-43	9.80377e-43
ENSMUSG00000001054	389.704	-3.33541	0.442028	-7.54569	4.49899e-14	1.38329476491504e-12				ENSMUSG00000001054	389.704	-3.59361	0.436032	-8.24163	1.69884e-16	1.23792138049513e-15				ENSMUSG00000001054	389.704	-6.42645	0.443825	-14.4797	1.62771e-47	1.30946e-46
ENSMUSG00000001056	723.414	-0.957981	0.499579	-1.91758	0.0551648	0.0794838117294755				ENSMUSG00000001056	723.414	-2.66546	0.500383	-5.32685	9.99312e-08	2.47834494826963e-07				ENSMUSG00000001056	723.414	-5.28601	0.502698	-10.5153	7.34586e-26	2.27987e-25
ENSMUSG00000001062	715.401	-2.82169	0.368234	-7.66276	1.81977e-14	6.33345960811441e-13				ENSMUSG00000001062	715.401	-4.08093	0.368713	-11.068	1.79318e-28	1.28796295944908e-26				ENSMUSG00000001062	715.401	-5.69002	0.368316	-15.4488	7.68968e-54	8.84847e-53
ENSMUSG00000001065	1000.3	-2.25773	0.395335	-5.71093	1.12358e-08	6.75073843545212e-08				ENSMUSG00000001065	1000.3	-3.00319	0.394604	-7.61065	2.72731e-14	1.44434326432014e-13				ENSMUSG00000001065	1000.3	-5.99431	0.397903	-15.0647	2.76249e-51	2.71469e-50
ENSMUSG00000001082	245.293	-1.82327	0.47233	-3.86016	0.000113314	0.000280101222232714				ENSMUSG00000001082	245.293	-2.58722	0.470036	-5.5043	3.70633e-08	9.63499893422055e-08				ENSMUSG00000001082	245.293	-4.41898	0.470744	-9.38723	6.15998e-21	1.60471e-20
ENSMUSG00000001089	1687.51	-2.42006	0.389787	-6.20868	5.34308e-10	4.54026029243214e-09				ENSMUSG00000001089	1687.51	-2.86431	0.388854	-7.36602	1.75794e-13	8.39344251074726e-13				ENSMUSG00000001089	1687.51	-5.21658	0.389758	-13.3842	7.48431e-41	4.26385e-40
ENSMUSG00000001098	873.351	-1.76934	0.381169	-4.64188	3.45254e-06	1.15963602444836e-05				ENSMUSG00000001098	873.351	-2.57255	0.380423	-6.76234	1.35783e-11	5.15825391146174e-11				ENSMUSG00000001098	873.351	-4.40153	0.380743	-11.5604	6.54252e-31	2.46927e-30
ENSMUSG00000001100	416.8	-2.51395	0.390503	-6.43773	1.21275e-10	1.23037595377402e-09				ENSMUSG00000001100	416.8	-3.58479	0.390037	-9.19089	3.89608e-20	5.05721814878182e-19				ENSMUSG00000001100	416.8	-5.87509	0.39372	-14.922	2.37101e-50	2.19394e-49
ENSMUSG00000001103	1058.44	-0.822919	0.420764	-1.95577	0.0504918	0.0734517776633733				ENSMUSG00000001103	1058.44	-1.67191	0.42041	-3.97685	6.9833e-05	0.000130712246607408				ENSMUSG00000001103	1058.44	-3.55108	0.420662	-8.44165	3.12884e-17	7.22451e-17
ENSMUSG00000001105	259.336	-1.19669	0.525827	-2.27582	0.0228567	0.0360480370257902				ENSMUSG00000001105	259.336	-2.51989	0.526494	-4.78616	1.70002e-06	3.74411658266586e-06				ENSMUSG00000001105	259.336	-5.40213	0.533758	-10.1209	4.46121e-24	1.30119e-23
ENSMUSG00000001119	0.723766	0	5.39799	0	1	NA				ENSMUSG00000001119	0.723766	0	5.39799	0	1	NA				ENSMUSG00000001119	0.723766	0	5.39772	0	1	1
ENSMUSG00000001120	243.227	-2.1287	0.393558	-5.40886	6.34289e-08	3.16992949989279e-07				ENSMUSG00000001120	243.227	-2.80885	0.389231	-7.21641	5.33792e-13	2.40073040196999e-12				ENSMUSG00000001120	243.227	-4.86973	0.391761	-12.4303	1.78854e-35	8.03392e-35
ENSMUSG00000001123	6.80538	-1.39055	1.925	-0.722365	0.47007	0.527769782010752				ENSMUSG00000001123	6.80538	-1.62587	1.87626	-0.86655	0.386189	0.432089656524762				ENSMUSG00000001123	6.80538	-3.15554	1.86826	-1.68902	0.0912148	0.104933
ENSMUSG00000001127	83.1344	-2.20433	0.668904	-3.29543	0.0009827	0.00205299797478312				ENSMUSG00000001127	83.1344	-3.28237	0.667118	-4.92022	8.64476e-07	1.96231801341042e-06				ENSMUSG00000001127	83.1344	-4.15687	0.652894	-6.36684	1.92957e-10	3.53379e-10
ENSMUSG00000001128	4.0973	-5.80158	3.14957	-1.84203	0.0654714	0.0925748650482895				ENSMUSG00000001128	4.0973	-5.60367	3.12278	-1.79445	0.0727411	0.0927230206024884				ENSMUSG00000001128	4.0973	-9.13638	3.1495	-2.9009	0.00372094	0.00478019
ENSMUSG00000001131	5.22525	0	5.39799	0	1	1				ENSMUSG00000001131	5.22525	-2.3237	5.36582	-0.433057	0.664973	0.707519749933154				ENSMUSG00000001131	5.22525	0	5.39772	0	1	1
ENSMUSG00000001134	105.878	-1.27575	0.652466	-1.95527	0.0505513	0.0735319942148557				ENSMUSG00000001134	105.878	-2.54778	0.65345	-3.89896	9.6606e-05	0.000178172408864061				ENSMUSG00000001134	105.878	-4.79791	0.658765	-7.28319	3.26026e-13	6.57446e-13
ENSMUSG00000001138	27.708	-1.58755	1.16566	-1.36193	0.173221	0.220266095098301				ENSMUSG00000001138	27.708	-1.99841	1.15361	-1.7323	0.0832199	0.10511636116592				ENSMUSG00000001138	27.708	-5.37779	1.18887	-4.52346	6.08355e-06	9.20292e-06
ENSMUSG00000001143	729.801	-2.33907	0.401843	-5.82085	5.855e-09	3.79250759265374e-08				ENSMUSG00000001143	729.801	-3.69872	0.402486	-9.1897	3.93928e-20	5.10167084487909e-19				ENSMUSG00000001143	729.801	-6.22712	0.406123	-15.3331	4.59689e-53	5.09457e-52
ENSMUSG00000001150	1717.69	-2.44429	0.339078	-7.20864	5.65141e-13	1.18672570637153e-11				ENSMUSG00000001150	1717.69	-3.00868	0.338218	-8.89569	5.80595e-19	6.24623342477698e-18				ENSMUSG00000001150	1717.69	-5.22529	0.339013	-15.4132	1.33344e-53	1.51143e-52
ENSMUSG00000001151	3787.49	-1.90221	0.345412	-5.50709	3.64813e-08	1.93516172802089e-07				ENSMUSG00000001151	3787.49	-2.77744	0.345255	-8.04461	8.65232e-16	5.68671213735843e-15				ENSMUSG00000001151	3787.49	-4.99442	0.345611	-14.451	2.47121e-47	1.96267e-46
ENSMUSG00000001156	2512.62	-2.37181	0.286011	-8.29272	1.10683e-16	7.89241106650954e-15				ENSMUSG00000001156	2512.62	-3.0229	0.285422	-10.591	3.28123e-26	1.41291243266667e-24				ENSMUSG00000001156	2512.62	-5.32859	0.286212	-18.6176	2.31377e-77	1.45094e-75
ENSMUSG00000001157	1358.79	-1.80828	0.313565	-5.76684	8.07727e-09	5.04475661640336e-08				ENSMUSG00000001157	1358.79	-2.46523	0.312906	-7.87849	3.31353e-15	1.99383396324858e-14				ENSMUSG00000001157	1358.79	-5.84244	0.316453	-18.4623	4.15389e-76	2.43003e-74
ENSMUSG00000001158	543.499	-0.279583	0.405456	-0.689551	0.490477	0.547672070370227				ENSMUSG00000001158	543.499	-1.93908	0.406527	-4.76987	1.84345e-06	4.04645053363653e-06				ENSMUSG00000001158	543.499	-3.84292	0.407137	-9.43887	3.76826e-21	9.8919e-21
ENSMUSG00000001166	4860.45	-1.94539	0.334128	-5.8223	5.80421e-09	3.76397692066638e-08				ENSMUSG00000001166	4860.45	-2.5284	0.333762	-7.57547	3.57843e-14	1.86674585796095e-13				ENSMUSG00000001166	4860.45	-3.39186	0.333442	-10.1723	2.63675e-24	7.77118e-24
ENSMUSG00000001168	2820.43	-2.10931	0.352486	-5.98409	2.1761e-09	1.60073948272611e-08				ENSMUSG00000001168	2820.43	-2.55076	0.351669	-7.25331	4.06712e-13	1.85902266414932e-12				ENSMUSG00000001168	2820.43	-3.47149	0.351155	-9.88592	4.79173e-23	1.34929e-22
ENSMUSG00000001173	105.827	-1.891	0.677796	-2.78993	0.00527193	0.00947059694468933				ENSMUSG00000001173	105.827	-4.37422	0.707983	-6.17843	6.47418e-10	2.03261880263014e-09				ENSMUSG00000001173	105.827	-3.45468	0.665561	-5.19063	2.09581e-07	3.40569e-07
ENSMUSG00000001175	8912.55	-1.27662	0.416046	-3.06845	0.00215176	0.0041970672120209				ENSMUSG00000001175	8912.55	-3.03677	0.416152	-7.29727	2.9366e-13	1.36527556764076e-12				ENSMUSG00000001175	8912.55	-4.94774	0.416213	-11.8875	1.37428e-32	5.53681e-32
ENSMUSG00000001211	262.684	-2.31508	0.446145	-5.18907	2.11345e-07	9.27768438216073e-07				ENSMUSG00000001211	262.684	-3.6437	0.447574	-8.141	3.92018e-16	2.70223643187972e-15				ENSMUSG00000001211	262.684	-5.84508	0.45197	-12.9325	2.95193e-38	1.49379e-37
ENSMUSG00000001227	6.01214	-1.02303	1.84245	-0.555254	0.578721	0.634869102946224				ENSMUSG00000001227	6.01214	-4.44066	2.0305	-2.18698	0.0287439	0.0392474010367139				ENSMUSG00000001227	6.01214	-5.94403	1.96687	-3.02207	0.00251049	0.00326485
ENSMUSG00000001228	5349.09	-2.48276	0.377502	-6.57683	4.80593e-11	5.50125905912032e-10				ENSMUSG00000001228	5349.09	-2.62082	0.377076	-6.95038	3.64312e-12	1.47896446681211e-11				ENSMUSG00000001228	5349.09	-5.19827	0.377453	-13.772	3.75796e-43	2.41209e-42
ENSMUSG00000001229	104.018	-2.66557	0.556321	-4.79143	1.65598e-06	5.93059732868799e-06				ENSMUSG00000001229	104.018	-3.01095	0.54349	-5.54002	3.02438e-08	7.95533162251081e-08				ENSMUSG00000001229	104.018	-6.17482	0.56722	-10.8861	1.34251e-27	4.44859e-27
ENSMUSG00000001240	718.936	-1.60989	0.461617	-3.4875	0.000487561	0.001069380330911				ENSMUSG00000001240	718.936	-2.73583	0.461571	-5.92722	3.08114e-09	8.99609494200445e-09				ENSMUSG00000001240	718.936	-5.14701	0.463377	-11.1076	1.152e-28	3.98468e-28
ENSMUSG00000001247	1055.15	-2.3369	0.359958	-6.49214	8.46263e-11	8.9695310811059e-10				ENSMUSG00000001247	1055.15	-2.92506	0.358889	-8.15034	3.62899e-16	2.51980383548309e-15				ENSMUSG00000001247	1055.15	-6.12228	0.362963	-16.8675	7.80621e-64	1.79533e-62
ENSMUSG00000001270	11965.7	-2.97556	0.446849	-6.659	2.75706e-11	3.3895827002877e-10				ENSMUSG00000001270	11965.7	-3.95558	0.446815	-8.85283	8.53275e-19	8.95051439216234e-18				ENSMUSG00000001270	11965.7	-7.51461	0.447564	-16.79	2.88766e-63	6.44637e-62
ENSMUSG00000001280	330.895	-2.93056	0.458206	-6.39572	1.59796e-10	1.5732709302012e-09				ENSMUSG00000001280	330.895	-3.0033	0.449931	-6.67503	2.47186e-11	9.08935722268701e-11				ENSMUSG00000001280	330.895	-5.13582	0.45244	-11.3514	7.30027e-30	2.65302e-29
ENSMUSG00000001285	364.881	-1.9102	0.576554	-3.31314	0.00092255	0.00193602640808958				ENSMUSG00000001285	364.881	-3.29951	0.577392	-5.7145	1.10024e-08	3.03438389514008e-08				ENSMUSG00000001285	364.881	-5.54621	0.579988	-9.56262	1.14811e-21	3.07875e-21
ENSMUSG00000001288	5.68646	-2.44203	2.21914	-1.10044	0.271142	0.326238751043925				ENSMUSG00000001288	5.68646	-2.33563	2.14985	-1.08641	0.277297	0.318617221934444				ENSMUSG00000001288	5.68646	-6.99232	2.34001	-2.98815	0.00280668	0.00363837
ENSMUSG00000001289	1984.21	-2.07034	0.400381	-5.17093	2.32936e-07	1.01043548500537e-06				ENSMUSG00000001289	1984.21	-3.07291	0.400248	-7.67751	1.62211e-14	8.87073137996461e-14				ENSMUSG00000001289	1984.21	-5.45651	0.401052	-13.6055	3.71331e-42	2.25554e-41
ENSMUSG00000001300	1581.44	-4.22207	0.420413	-10.0427	9.89604e-24	4.14569760729403e-21				ENSMUSG00000001300	1581.44	-5.75854	0.422122	-13.6419	2.25653e-42	9.18461019490248e-40				ENSMUSG00000001300	1581.44	-6.69114	0.419176	-15.9626	2.32855e-57	3.40265e-56
ENSMUSG00000001305	122.996	-0.983607	0.536183	-1.83446	0.0665855	0.0939440079078944				ENSMUSG00000001305	122.996	-2.05752	0.535487	-3.84233	0.000121873	0.000222683453777835				ENSMUSG00000001305	122.996	-4.01024	0.537423	-7.46198	8.52329e-14	1.74623e-13
ENSMUSG00000001313	84.1136	-3.46703	0.650211	-5.33216	9.70493e-08	4.64644202463638e-07				ENSMUSG00000001313	84.1136	-3.95413	0.635055	-6.22644	4.77164e-10	1.51619230962963e-09				ENSMUSG00000001313	84.1136	-8.2175	0.717478	-11.4533	2.26343e-30	8.38826e-30
ENSMUSG00000001323	80.2148	-2.50861	0.633498	-3.95994	7.49694e-05	0.000192059638292535				ENSMUSG00000001323	80.2148	-3.47054	0.629878	-5.50987	3.59104e-08	9.35662494627685e-08				ENSMUSG00000001323	80.2148	-5.98067	0.644138	-9.28476	1.62079e-20	4.16436e-20
ENSMUSG00000001334	1.97912	-4.26479	3.60651	-1.18252	0.236998	0.289479511531952				ENSMUSG00000001334	1.97912	-2.72849	3.43591	-0.794108	0.427132	0.474391025510148				ENSMUSG00000001334	1.97912	-3.8683	3.39243	-1.14027	0.254172	0.279416
ENSMUSG00000001348	211.217	-2.82821	0.492695	-5.74029	9.45146e-09	5.78655895418519e-08				ENSMUSG00000001348	211.217	-3.80277	0.490913	-7.74631	9.45983e-15	5.34242706402055e-14				ENSMUSG00000001348	211.217	-6.91958	0.50947	-13.5819	5.12549e-42	3.09072e-41
ENSMUSG00000001349	211.425	-1.44784	0.452474	-3.19983	0.00137508	0.00280046644154096				ENSMUSG00000001349	211.425	-1.90959	0.448233	-4.26026	2.04187e-05	4.05267717399847e-05				ENSMUSG00000001349	211.425	-4.00313	0.450321	-8.8895	6.13832e-19	1.50336e-18
ENSMUSG00000001366	152.869	-1.48048	0.47145	-3.14027	0.00168793	0.00336602256906464				ENSMUSG00000001366	152.869	-2.1542	0.466865	-4.61419	3.94636e-06	8.38569958036211e-06				ENSMUSG00000001366	152.869	-4.15871	0.469084	-8.8656	7.60925e-19	1.85761e-18
ENSMUSG00000001376	313.297	-1.7864	0.404734	-4.41377	1.01587e-05	3.08776696637763e-05				ENSMUSG00000001376	313.297	-1.86031	0.395511	-4.70356	2.55667e-06	5.53243419460987e-06				ENSMUSG00000001376	313.297	-3.07781	0.39312	-7.82917	4.91082e-15	1.04966e-14
ENSMUSG00000001380	63.3841	-1.12801	0.689506	-1.63597	0.101845	0.137764225328293				ENSMUSG00000001380	63.3841	-2.03316	0.685107	-2.96765	0.00300083	0.00469558553838619				ENSMUSG00000001380	63.3841	-3.19744	0.67747	-4.71968	2.36214e-06	3.64482e-06
ENSMUSG00000001383	325.786	-1.10145	0.433488	-2.5409	0.0110569	0.0186267461928188				ENSMUSG00000001383	325.786	-2.2933	0.433703	-5.28772	1.23848e-07	3.04718451422307e-07				ENSMUSG00000001383	325.786	-3.03465	0.429816	-7.06036	1.6607e-12	3.26062e-12
ENSMUSG00000001403	3224.01	-2.43501	0.370972	-6.56388	5.24259e-11	5.91981228249675e-10				ENSMUSG00000001403	3224.01	-3.60813	0.370989	-9.72572	2.34233e-22	4.53477990461898e-21				ENSMUSG00000001403	3224.01	-6.45314	0.37233	-17.3318	2.70778e-67	8.20951e-66
ENSMUSG00000001415	138.187	-4.31696	0.691948	-6.23884	4.40816e-10	3.83328879316608e-09				ENSMUSG00000001415	138.187	-3.58639	0.65885	-5.44341	5.22715e-08	1.33549861855237e-07				ENSMUSG00000001415	138.187	-7.1055	0.686281	-10.3536	4.0291e-25	1.22155e-24
ENSMUSG00000001416	1500.58	-1.69279	0.377715	-4.48166	7.40651e-06	2.32199853580286e-05				ENSMUSG00000001416	1500.58	-2.50324	0.377195	-6.63647	3.21282e-11	1.16486129146127e-10				ENSMUSG00000001416	1500.58	-3.77685	0.376737	-10.0252	1.18146e-23	3.39203e-23
ENSMUSG00000001418	60.9316	-0.634676	0.834074	-0.760935	0.446696	0.504399218418852				ENSMUSG00000001418	60.9316	-1.24917	0.828108	-1.50846	0.131436	0.160241311885109				ENSMUSG00000001418	60.9316	-3.78726	0.837691	-4.52108	6.1526e-06	9.30496e-06
ENSMUSG00000001419	452.259	-3.12531	0.360018	-8.68099	3.92333e-18	4.08343137124584e-16				ENSMUSG00000001419	452.259	-3.7594	0.356464	-10.5464	5.27946e-26	2.1695294842747e-24				ENSMUSG00000001419	452.259	-6.58666	0.365003	-18.0455	8.55629e-73	3.94608e-71
ENSMUSG00000001420	25.958	-0.755181	1.16357	-0.64902	0.516325	0.573592277965188				ENSMUSG00000001420	25.958	-2.38654	1.17183	-2.0366	0.04169	0.055453665268693				ENSMUSG00000001420	25.958	-5.29696	1.20402	-4.3994	1.0855e-05	1.62462e-05
ENSMUSG00000001424	784.708	-1.90972	0.422168	-4.5236	6.07962e-06	1.93607236528154e-05				ENSMUSG00000001424	784.708	-2.41244	0.420615	-5.73551	9.72196e-09	2.6958130438457e-08				ENSMUSG00000001424	784.708	-4.51529	0.421569	-10.7107	9.068e-27	2.9145e-26
ENSMUSG00000001436	109.416	-1.63609	0.732152	-2.23462	0.025442	0.0396440161626047				ENSMUSG00000001436	109.416	-2.43035	0.729139	-3.33317	0.00085861	0.00143255286762031				ENSMUSG00000001436	109.416	-4.16811	0.729471	-5.71388	1.1043e-08	1.89054e-08
ENSMUSG00000001440	870.554	-2.20355	0.356272	-6.18502	6.2095e-10	5.20523554969621e-09				ENSMUSG00000001440	870.554	-2.51388	0.353988	-7.10161	1.23313e-12	5.28198838632744e-12				ENSMUSG00000001440	870.554	-4.51904	0.354728	-12.7395	3.56877e-37	1.71626e-36
ENSMUSG00000001441	127.492	-3.1948	0.626348	-5.10068	3.38433e-07	1.41459606706888e-06				ENSMUSG00000001441	127.492	-3.46211	0.613324	-5.64483	1.65341e-08	4.46806872710968e-08				ENSMUSG00000001441	127.492	-5.26033	0.614079	-8.56622	1.06941e-17	2.50849e-17
ENSMUSG00000001445	1121.62	-2.76967	0.357899	-7.73869	1.00448e-14	3.77853492100074e-13				ENSMUSG00000001445	1121.62	-3.87072	0.357768	-10.8191	2.79589e-27	1.48433978866341e-25				ENSMUSG00000001445	1121.62	-6.08147	0.359368	-16.9227	3.06217e-64	7.34289e-63
ENSMUSG00000001467	51.5697	-1.54132	0.790226	-1.95048	0.0511194	0.07424234121347				ENSMUSG00000001467	51.5697	-2.38211	0.785651	-3.03202	0.00242924	0.00385088220754984				ENSMUSG00000001467	51.5697	-5.34454	0.807969	-6.61478	3.72109e-11	6.97975e-11
ENSMUSG00000001472	2751.33	-2.33023	0.411044	-5.66905	1.43591e-08	8.39824430235009e-08				ENSMUSG00000001472	2751.33	-3.4483	0.411019	-8.38962	4.87729e-17	3.88705370663996e-16				ENSMUSG00000001472	2751.33	-5.92899	0.411846	-14.3961	5.47215e-47	4.25116e-46
ENSMUSG00000001473	9582.12	-2.34548	0.338838	-6.92214	4.44861e-12	7.01273796941426e-11				ENSMUSG00000001473	9582.12	-3.48277	0.338835	-10.2787	8.79206e-25	2.79368540956711e-23				ENSMUSG00000001473	9582.12	-6.02717	0.339159	-17.7709	1.18719e-70	4.57883e-69
ENSMUSG00000001482	86.683	-2.33443	0.645683	-3.61545	0.000299831	0.000684598055719646				ENSMUSG00000001482	86.683	-3.63502	0.648589	-5.6045	2.08859e-08	5.58317673337036e-08				ENSMUSG00000001482	86.683	-4.23351	0.631688	-6.7019	2.05723e-11	3.89399e-11
ENSMUSG00000001493	1.30318	0	4.45981	0	1	NA				ENSMUSG00000001493	1.30318	0	4.45981	0	1	1				ENSMUSG00000001493	1.30318	-2.67025	4.30161	-0.620757	0.53476	0.563666
ENSMUSG00000001494	260.528	-3.59423	0.619191	-5.80472	6.44749e-09	4.13157144308937e-08				ENSMUSG00000001494	260.528	-3.50233	0.610494	-5.73687	9.64402e-09	2.67506939674473e-08				ENSMUSG00000001494	260.528	-8.09102	0.645767	-12.5293	5.1608e-36	2.36946e-35
ENSMUSG00000001508	11.3515	0.0630402	1.68849	0.0373353	0.970218	0.982590174055263				ENSMUSG00000001508	11.3515	-1.37424	1.69732	-0.809653	0.41814	0.465461705447487				ENSMUSG00000001508	11.3515	-2.89375	1.68958	-1.7127	0.0867672	0.099981
ENSMUSG00000001517	1229.09	-2.65094	0.324902	-8.1592	3.37256e-16	2.06255583031133e-14				ENSMUSG00000001517	1229.09	-3.32785	0.323812	-10.2771	8.93474e-25	2.82850618414255e-23				ENSMUSG00000001517	1229.09	-5.79875	0.32582	-17.7974	7.4021e-71	2.89979e-69
ENSMUSG00000001518	80.1934	-2.76989	0.656474	-4.21934	2.45021e-05	6.90634600503252e-05				ENSMUSG00000001518	80.1934	-4.01456	0.658317	-6.09823	1.07251e-09	3.29166607822139e-09				ENSMUSG00000001518	80.1934	-5.0979	0.646584	-7.88436	3.16142e-15	6.80493e-15
ENSMUSG00000001521	1004.06	-2.40975	0.330348	-7.2946	2.99557e-13	6.86687104555652e-12				ENSMUSG00000001521	1004.06	-3.28802	0.329608	-9.97555	1.95016e-23	4.65615136942094e-22				ENSMUSG00000001521	1004.06	-5.53535	0.331267	-16.7096	1.11524e-62	2.3513e-61
ENSMUSG00000001524	126.608	-1.09163	0.563958	-1.93566	0.0529099	0.0765772312480902				ENSMUSG00000001524	126.608	-1.30955	0.556631	-2.35264	0.0186406	0.0262056591790271				ENSMUSG00000001524	126.608	-3.78168	0.562022	-6.72871	1.71174e-11	3.24709e-11
ENSMUSG00000001525	1853.03	-1.67127	0.329371	-5.07413	3.89277e-07	1.60430846316357e-06				ENSMUSG00000001525	1853.03	-2.44678	0.329	-7.43703	1.02975e-13	5.05702675663705e-13				ENSMUSG00000001525	1853.03	-5.19251	0.330384	-15.7166	1.16437e-55	1.5285e-54
ENSMUSG00000001542	201.538	-2.72008	0.500305	-5.43684	5.42349e-08	2.76151604060978e-07				ENSMUSG00000001542	201.538	-3.32508	0.494755	-6.72065	1.80917e-11	6.76540918073885e-11				ENSMUSG00000001542	201.538	-5.03812	0.494676	-10.1847	2.32141e-24	6.85452e-24
ENSMUSG00000001552	534.022	-2.39954	0.48222	-4.97602	6.49054e-07	2.53820278476156e-06				ENSMUSG00000001552	534.022	-2.78027	0.479633	-5.79667	6.76462e-09	1.9044999333726e-08				ENSMUSG00000001552	534.022	-4.96695	0.481184	-10.3224	5.5839e-25	1.6827e-24
ENSMUSG00000001569	327.203	-3.18055	0.421778	-7.54082	4.67027e-14	1.42290328350148e-12				ENSMUSG00000001569	327.203	-3.10588	0.413064	-7.51913	5.51429e-14	2.80639539694045e-13				ENSMUSG00000001569	327.203	-6.15245	0.422351	-14.5671	4.54497e-48	3.7658e-47
ENSMUSG00000001576	207.419	-3.46859	0.411498	-8.42917	3.48125e-17	2.88788495561703e-15				ENSMUSG00000001576	207.419	-3.38788	0.390846	-8.66807	4.39507e-18	4.09895078354332e-17				ENSMUSG00000001576	207.419	-5.28945	0.392068	-13.4911	1.76369e-41	1.03593e-40
ENSMUSG00000001588	7.02428	-1.54932	1.90451	-0.8135	0.415932	0.473972418225174				ENSMUSG00000001588	7.02428	-7.42809	2.34318	-3.17009	0.00152391	0.00247494220516295				ENSMUSG00000001588	7.02428	-4.3456	1.90062	-2.28641	0.02223	0.0269422
ENSMUSG00000001604	1828.44	-2.26543	0.408182	-5.55006	2.85568e-08	1.55315329647083e-07				ENSMUSG00000001604	1828.44	-3.76481	0.408583	-9.2143	3.13325e-20	4.13613494549444e-19				ENSMUSG00000001604	1828.44	-6.41048	0.410379	-15.6209	5.24861e-55	6.57321e-54
ENSMUSG00000001627	1311.73	-1.65794	0.413936	-4.0053	6.19379e-05	0.000161842088313306				ENSMUSG00000001627	1311.73	-2.51775	0.413602	-6.08736	1.14787e-09	3.51223794571508e-09				ENSMUSG00000001627	1311.73	-4.82883	0.41445	-11.6512	2.26366e-31	8.66164e-31
ENSMUSG00000001630	118.386	-1.98309	0.518485	-3.82478	0.000130889	0.000319863615754205				ENSMUSG00000001630	118.386	-3.15471	0.518701	-6.08196	1.18725e-09	3.62492646392508e-09				ENSMUSG00000001630	118.386	-4.31542	0.51112	-8.44307	3.09105e-17	7.13821e-17
ENSMUSG00000001632	293.355	-3.14477	0.492503	-6.38527	1.71096e-10	1.66495464396939e-09				ENSMUSG00000001632	293.355	-3.6982	0.487435	-7.58705	3.27277e-14	1.71619611047567e-13				ENSMUSG00000001632	293.355	-5.88946	0.49113	-11.9916	3.93e-33	1.61052e-32
ENSMUSG00000001642	395.682	-1.0549	0.440354	-2.39558	0.0165941	0.0270204253068793				ENSMUSG00000001642	395.682	-2.33608	0.440795	-5.29971	1.15986e-07	2.85950835813883e-07				ENSMUSG00000001642	395.682	-4.35775	0.44211	-9.85671	6.41138e-23	1.79723e-22
ENSMUSG00000001663	1.18141	-1.27493	4.35854	-0.292512	0.769895	NA				ENSMUSG00000001663	1.18141	0	4.38236	0	1	1				ENSMUSG00000001663	1.18141	-1.63985	4.17987	-0.392321	0.694821	0.719203
ENSMUSG00000001665	5.85454	-6.21964	2.60902	-2.3839	0.0171302	0.0277881391377739				ENSMUSG00000001665	5.85454	-2.59625	2.22114	-1.16888	0.242452	0.281283583044889				ENSMUSG00000001665	5.85454	-7.58737	2.42569	-3.12793	0.00176044	0.00231464
ENSMUSG00000001666	292.114	-0.175389	0.523415	-0.335085	0.737561	0.780752357194794				ENSMUSG00000001666	292.114	-1.47441	0.52382	-2.81473	0.00488184	0.00741492482089454				ENSMUSG00000001666	292.114	-3.68031	0.525634	-7.00166	2.52953e-12	4.94253e-12
ENSMUSG00000001672	9.70943	0.460993	1.64871	0.279608	0.779778	0.819128674449452				ENSMUSG00000001672	9.70943	-3.44889	1.82501	-1.88979	0.0587861	0.0762017662606134				ENSMUSG00000001672	9.70943	-1.125	1.62948	-0.690409	0.489937	0.519467
ENSMUSG00000001674	323.118	-0.775093	0.4472	-1.73321	0.0830576	0.114664400298807				ENSMUSG00000001674	323.118	-2.21847	0.448244	-4.94925	7.44999e-07	1.70218547207323e-06				ENSMUSG00000001674	323.118	-4.11821	0.449124	-9.16943	4.75537e-20	1.20617e-19
ENSMUSG00000001687	1735.38	-3.86209	0.480112	-8.04415	8.68471e-16	4.59084163104771e-14				ENSMUSG00000001687	1735.38	-4.97953	0.48003	-10.3734	3.27753e-25	1.12058761634004e-23				ENSMUSG00000001687	1735.38	-6.66823	0.480083	-13.8897	7.31052e-44	4.85872e-43
ENSMUSG00000001707	571.388	-0.0922263	0.406427	-0.22692	0.820486	0.855881697291628				ENSMUSG00000001707	571.388	-2.24056	0.408757	-5.48141	4.21947e-08	1.08861807315651e-07				ENSMUSG00000001707	571.388	-3.48199	0.407554	-8.54361	1.30092e-17	3.04008e-17
ENSMUSG00000001729	374.869	-1.88266	0.472242	-3.98664	6.70152e-05	0.000173459132825595				ENSMUSG00000001729	374.869	-3.2689	0.47328	-6.90691	4.95341e-12	1.97754534135651e-11				ENSMUSG00000001729	374.869	-5.39827	0.475635	-11.3496	7.44953e-30	2.70614e-29
ENSMUSG00000001739	142.207	-1.21563	0.621484	-1.95601	0.0504645	0.0734185122980832				ENSMUSG00000001739	142.207	-1.53636	0.613686	-2.5035	0.0122971	0.0177116061325559				ENSMUSG00000001739	142.207	-3.05026	0.612488	-4.98012	6.35452e-07	1.00928e-06
ENSMUSG00000001750	6.33122	-1.10001	2.0809	-0.528623	0.597067	0.652985959084086				ENSMUSG00000001750	6.33122	-6.98417	2.48882	-2.80622	0.00501266	0.0076028224022944				ENSMUSG00000001750	6.33122	-6.90423	2.2739	-3.0363	0.00239502	0.00311887
ENSMUSG00000001751	95.7316	-3.16257	0.899412	-3.51627	0.000437658	0.000968802185818876				ENSMUSG00000001751	95.7316	-1.72033	0.877659	-1.96013	0.0499805	0.0656032117010097				ENSMUSG00000001751	95.7316	-7.82694	0.950437	-8.23509	1.79421e-16	4.03334e-16
ENSMUSG00000001755	494.918	-2.77428	0.524538	-5.289	1.22986e-07	5.73101916222771e-07				ENSMUSG00000001755	494.918	-3.87081	0.524307	-7.38271	1.55101e-13	7.46465545556144e-13				ENSMUSG00000001755	494.918	-5.55274	0.524319	-10.5904	3.30225e-26	1.03596e-25
ENSMUSG00000001763	1395.58	-3.03251	0.30003	-10.1074	5.12479e-24	2.32097749523117e-21				ENSMUSG00000001763	1395.58	-5.19292	0.304274	-17.0666	2.63282e-65	5.626002972766e-62				ENSMUSG00000001763	1395.58	-6.36174	0.301671	-21.0884	1.01735e-98	2.81516e-96
ENSMUSG00000001767	3710.88	-1.5796	0.390671	-4.04329	5.27063e-05	0.000139724716908572				ENSMUSG00000001767	3710.88	-2.89111	0.390754	-7.39881	1.37412e-13	6.6583415797985e-13				ENSMUSG00000001767	3710.88	-4.55022	0.390758	-11.6446	2.44486e-31	9.34472e-31
ENSMUSG00000001768	8.12801	-0.365489	2.13305	-0.171346	0.863952	0.894098352551589				ENSMUSG00000001768	8.12801	-1.64812	2.14062	-0.769924	0.441345	0.488747422340348				ENSMUSG00000001768	8.12801	-3.0535	2.11661	-1.44264	0.149123	0.168263
ENSMUSG00000001774	200.14	-0.301347	0.49037	-0.614529	0.538866	0.596065026151437				ENSMUSG00000001774	200.14	-1.40242	0.490058	-2.86175	0.00421312	0.00645196249462504				ENSMUSG00000001774	200.14	-2.72644	0.48813	-5.58548	2.33054e-08	3.938e-08
ENSMUSG00000001783	569.7	-1.6787	0.382185	-4.39236	1.12128e-05	3.37268474965671e-05				ENSMUSG00000001783	569.7	-2.8578	0.382279	-7.4757	7.67945e-14	3.83972492974193e-13				ENSMUSG00000001783	569.7	-4.65709	0.382677	-12.1698	4.50243e-34	1.90651e-33
ENSMUSG00000001785	116.158	-3.26037	0.591333	-5.5136	3.51576e-08	1.87027195649308e-07				ENSMUSG00000001785	116.158	-3.45275	0.575583	-5.9987	1.98898e-09	5.91436064483182e-09				ENSMUSG00000001785	116.158	-6.24619	0.591397	-10.5618	4.48201e-26	1.40027e-25
ENSMUSG00000001786	469.745	-2.07433	0.360648	-5.75167	8.83672e-09	5.45604172649741e-08				ENSMUSG00000001786	469.745	-3.12202	0.360182	-8.66789	4.40185e-18	4.10302852053057e-17				ENSMUSG00000001786	469.745	-5.48055	0.363548	-15.0752	2.35881e-51	2.33378e-50
ENSMUSG00000001794	305.625	-2.02383	0.504402	-4.01233	6.01235e-05	0.00015750787033195				ENSMUSG00000001794	305.625	-3.31742	0.505153	-6.56716	5.12847e-11	1.81777151685454e-10				ENSMUSG00000001794	305.625	-5.69145	0.509719	-11.1659	5.99008e-29	2.09563e-28
ENSMUSG00000001819	14.3328	-1.70899	1.34374	-1.27182	0.203438	0.252931213193497				ENSMUSG00000001819	14.3328	-3.31832	1.36182	-2.43668	0.0148229	0.0211181958868437				ENSMUSG00000001819	14.3328	-4.6283	1.34326	-3.44557	0.000569867	0.000773353
ENSMUSG00000001827	0.808774	0	5.39799	0	1	NA				ENSMUSG00000001827	0.808774	-2.3237	5.36582	-0.433057	0.664973	NA				ENSMUSG00000001827	0.808774	0	5.39772	0	1	1
ENSMUSG00000001829	796.334	-1.15822	0.408011	-2.83869	0.00452996	0.00824273632274189				ENSMUSG00000001829	796.334	-1.81578	0.407107	-4.46022	8.18766e-06	1.6863623342931e-05				ENSMUSG00000001829	796.334	-4.14807	0.408394	-10.157	3.08398e-24	9.06323e-24
ENSMUSG00000001833	1003.43	-2.32798	0.389887	-5.97092	2.35918e-09	1.71871929412715e-08				ENSMUSG00000001833	1003.43	-3.36498	0.389632	-8.63629	5.80698e-18	5.30007283431484e-17				ENSMUSG00000001833	1003.43	-5.55413	0.390942	-14.207	8.28705e-46	5.99951e-45
ENSMUSG00000001844	113.462	-2.68171	0.703769	-3.8105	0.000138687	0.000337296331896349				ENSMUSG00000001844	113.462	-4.57252	0.715329	-6.39219	1.63522e-10	5.50903057931068e-10				ENSMUSG00000001844	113.462	-6.35232	0.715466	-8.87858	6.77179e-19	1.65595e-18
ENSMUSG00000001847	8682.85	-2.88489	0.276597	-10.4299	1.81012e-25	1.21328854814434e-22				ENSMUSG00000001847	8682.85	-4.89325	0.277114	-17.6579	8.84349e-70	5.03931365192475e-66				ENSMUSG00000001847	8682.85	-6.83201	0.277359	-24.6324	5.68601e-134	1.23905e-130
ENSMUSG00000001855	3855.63	-2.01545	0.331786	-6.07454	1.24341e-09	9.72724477248628e-09				ENSMUSG00000001855	3855.63	-2.66456	0.331496	-8.03797	9.13367e-16	5.99386100889697e-15				ENSMUSG00000001855	3855.63	-5.06774	0.33197	-15.2657	1.29516e-52	1.40066e-51
ENSMUSG00000001864	2.44834	-4.26444	3.70296	-1.15163	0.249472	0.303037996698025				ENSMUSG00000001864	2.44834	-5.43647	3.70296	-1.46814	0.142065	0.172034222084873				ENSMUSG00000001864	2.44834	-7.59921	3.70287	-2.05225	0.0401453	0.0475605
ENSMUSG00000001870	4.83154	-4.26674	3.19374	-1.33597	0.181559	0.229198612260966				ENSMUSG00000001870	4.83154	-5.43877	3.19374	-1.70295	0.0885778	0.111365594891352				ENSMUSG00000001870	4.83154	-7.60155	3.19368	-2.38018	0.017304	0.0211736
ENSMUSG00000001891	67.1359	-2.65263	0.907003	-2.92461	0.00344892	0.00642721220733883				ENSMUSG00000001891	67.1359	-2.33153	0.884411	-2.63626	0.00838266	0.0123408243368712				ENSMUSG00000001891	67.1359	-4.3461	0.887506	-4.89698	9.73199e-07	1.53328e-06
ENSMUSG00000001909	443.613	-1.50256	0.414143	-3.62811	0.000285502	0.000654466512750627				ENSMUSG00000001909	443.613	-2.72346	0.414379	-6.5724	4.95119e-11	1.75821742042402e-10				ENSMUSG00000001909	443.613	-5.05399	0.417104	-12.1169	8.59958e-34	3.60463e-33
ENSMUSG00000001910	592.384	-2.96299	0.391185	-7.57438	3.60842e-14	1.14736652582454e-12				ENSMUSG00000001910	592.384	-2.82916	0.386402	-7.32178	2.44695e-13	1.15077474056536e-12				ENSMUSG00000001910	592.384	-6.29566	0.39411	-15.9744	1.92782e-57	2.81944e-56
ENSMUSG00000001911	59.3583	-0.863163	0.699873	-1.23331	0.217459	0.268312762668884				ENSMUSG00000001911	59.3583	-2.91361	0.715245	-4.07359	4.62943e-05	8.8355608175237e-05				ENSMUSG00000001911	59.3583	-4.15392	0.7051	-5.89124	3.83302e-09	6.67409e-09
ENSMUSG00000001918	4.56385	-4.29093	2.77084	-1.5486	0.121478	0.161261108860024				ENSMUSG00000001918	4.56385	-6.97799	2.803	-2.48947	0.0127933	0.0183829369593029				ENSMUSG00000001918	4.56385	-9.14079	2.80295	-3.26113	0.00110969	0.00147809
ENSMUSG00000001924	2451.95	-1.94862	0.327416	-5.9515	2.65695e-09	1.89376658092465e-08				ENSMUSG00000001924	2451.95	-2.74163	0.327069	-8.38243	5.18467e-17	4.11285334483536e-16				ENSMUSG00000001924	2451.95	-4.68829	0.327341	-14.3223	1.5871e-46	1.20087e-45
ENSMUSG00000001930	5.72641	-3.36433	2.33706	-1.43955	0.149993	0.193998177222468				ENSMUSG00000001930	5.72641	-3.33925	2.21981	-1.5043	0.132505	0.161417578481779				ENSMUSG00000001930	5.72641	-9.26683	2.56631	-3.61096	0.000305066	0.000421479
ENSMUSG00000001942	294.834	-2.0571	0.44084	-4.66631	3.06656e-06	1.04252925361031e-05				ENSMUSG00000001942	294.834	-2.78902	0.43774	-6.3714	1.87309e-10	6.25890045423074e-10				ENSMUSG00000001942	294.834	-4.83864	0.440005	-10.9968	3.95936e-28	1.34052e-27
ENSMUSG00000001948	98.4173	-1.47228	0.55126	-2.67076	0.00756801	0.0131662264691447				ENSMUSG00000001948	98.4173	-3.28809	0.559715	-5.87457	4.23936e-09	1.21821897467962e-08				ENSMUSG00000001948	98.4173	-5.32562	0.563592	-9.44941	3.40734e-21	8.96064e-21
ENSMUSG00000001962	1580.78	-2.28071	0.367056	-6.21351	5.1813e-10	4.41689938994852e-09				ENSMUSG00000001962	1580.78	-3.64957	0.367387	-9.93387	2.9653e-23	6.89683969665312e-22				ENSMUSG00000001962	1580.78	-5.68234	0.36806	-15.4386	9.00324e-54	1.03327e-52
ENSMUSG00000001964	532.381	-2.52354	0.35152	-7.17893	7.02591e-13	1.42706870791846e-11				ENSMUSG00000001964	532.381	-3.59447	0.351129	-10.2369	1.35499e-24	4.09250781461468e-23				ENSMUSG00000001964	532.381	-5.82066	0.353877	-16.4482	8.63289e-61	1.60788e-59
ENSMUSG00000001983	135.938	-2.23529	0.56523	-3.95466	7.66438e-05	0.000195929906322795				ENSMUSG00000001983	135.938	-3.71441	0.568988	-6.5281	6.66103e-11	2.33197360398983e-10				ENSMUSG00000001983	135.938	-5.90183	0.574949	-10.265	1.01371e-24	3.03019e-24
ENSMUSG00000001995	450.088	-2.07389	0.363072	-5.71207	1.11608e-08	6.71293412217284e-08				ENSMUSG00000001995	450.088	-3.13659	0.362609	-8.65007	5.14669e-18	4.74044339609103e-17				ENSMUSG00000001995	450.088	-5.50862	0.366511	-15.0299	4.67903e-51	4.51659e-50
ENSMUSG00000001998	91.8433	-1.56584	0.57727	-2.7125	0.00667785	0.0117505828306509				ENSMUSG00000001998	91.8433	-2.57783	0.57507	-4.48264	7.37255e-06	1.52454074895078e-05				ENSMUSG00000001998	91.8433	-4.16203	0.572609	-7.26854	3.6339e-13	7.31522e-13
ENSMUSG00000001999	388.778	-1.00686	0.479414	-2.10019	0.0357121	0.0538542459692947				ENSMUSG00000001999	388.778	-2.81146	0.481885	-5.8343	5.40164e-09	1.53696909638372e-08				ENSMUSG00000001999	388.778	-4.03644	0.48006	-8.4082	4.16337e-17	9.57268e-17
ENSMUSG00000002010	281.847	-1.52175	0.482239	-3.15559	0.00160172	0.00321360317387652				ENSMUSG00000002010	281.847	-3.00403	0.484104	-6.20533	5.4582e-10	1.72441106899508e-09				ENSMUSG00000002010	281.847	-4.43817	0.482595	-9.19647	3.69902e-20	9.41937e-20
ENSMUSG00000002014	481.392	-2.17228	0.455389	-4.77016	1.84081e-06	6.52974540505083e-06				ENSMUSG00000002014	481.392	-3.75294	0.457057	-8.2111	2.19166e-16	1.56894539547912e-15				ENSMUSG00000002014	481.392	-6.48426	0.46348	-13.9904	1.78447e-44	1.22091e-43
ENSMUSG00000002015	1108.62	-1.86345	0.373833	-4.98472	6.20514e-07	2.44110916717894e-06				ENSMUSG00000002015	1108.62	-3.1697	0.374137	-8.47202	2.41164e-17	2.01107234938904e-16				ENSMUSG00000002015	1108.62	-4.81946	0.374098	-12.8829	5.62024e-38	2.79776e-37
ENSMUSG00000002017	461.919	-2.97305	0.484519	-6.13609	8.45788e-10	6.8934209936726e-09				ENSMUSG00000002017	461.919	-2.3834	0.476609	-5.00074	5.71104e-07	1.31825764538433e-06				ENSMUSG00000002017	461.919	-5.33678	0.481314	-11.0879	1.43544e-28	4.93863e-28
ENSMUSG00000002020	106.12	-1.31686	0.585037	-2.2509	0.0243919	0.03820263263034				ENSMUSG00000002020	106.12	-1.85544	0.577455	-3.21313	0.00131299	0.00214748596406321				ENSMUSG00000002020	106.12	-3.74072	0.578877	-6.46204	1.03303e-10	1.90974e-10
ENSMUSG00000002028	5.81933	-0.873255	2.00774	-0.434945	0.663603	0.714762679349121				ENSMUSG00000002028	5.81933	-4.8943	2.35985	-2.07399	0.0380805	0.0509617915187126				ENSMUSG00000002028	5.81933	-2.90643	1.97705	-1.47008	0.141539	0.160089
ENSMUSG00000002031	1234.01	-2.64456	0.362331	-7.29873	2.90505e-13	6.69600960333405e-12				ENSMUSG00000002031	1234.01	-3.49993	0.361713	-9.67599	3.81394e-22	7.1178312930498e-21				ENSMUSG00000002031	1234.01	-5.93612	0.363573	-16.3272	6.32626e-60	1.09956e-58
ENSMUSG00000002043	148.384	-1.98449	0.672223	-2.95213	0.00315591	0.00593197196640039				ENSMUSG00000002043	148.384	-3.92264	0.678947	-5.77753	7.58042e-09	2.12368598539411e-08				ENSMUSG00000002043	148.384	-6.74076	0.695243	-9.69556	3.14915e-22	8.62515e-22
ENSMUSG00000002052	1422.6	-2.15198	0.330935	-6.50272	7.88831e-11	8.41938806232524e-10				ENSMUSG00000002052	1422.6	-2.8808	0.330229	-8.72364	2.69405e-18	2.58589181055429e-17				ENSMUSG00000002052	1422.6	-5.32739	0.33169	-16.0613	4.76223e-58	7.25065e-57
ENSMUSG00000002055	198.415	-1.39229	0.468224	-2.97355	0.00294375	0.0055669186381584				ENSMUSG00000002055	198.415	-2.07963	0.464194	-4.4801	7.46094e-06	1.54225887920674e-05				ENSMUSG00000002055	198.415	-3.8025	0.464169	-8.19207	2.5678e-16	5.7427e-16
ENSMUSG00000002058	64.5189	-2.91655	0.794125	-3.67266	0.000240039	0.000557187481575565				ENSMUSG00000002058	64.5189	-3.63576	0.785407	-4.62915	3.67177e-06	7.82459909717308e-06				ENSMUSG00000002058	64.5189	-7.3412	0.841544	-8.72349	2.69753e-18	6.46762e-18
ENSMUSG00000002059	16.0882	-7.9042	4.95491	-1.59522	0.110662	0.148427065414555				ENSMUSG00000002059	16.0882	-9.07622	4.95491	-1.83176	0.0669871	0.0859137107468841				ENSMUSG00000002059	16.0882	-7.75417	4.81499	-1.61042	0.107306	0.122707
ENSMUSG00000002064	818.473	-1.54116	0.406855	-3.78797	0.000151882	0.000366199147520703				ENSMUSG00000002064	818.473	-2.69895	0.40687	-6.63343	3.27975e-11	1.18761648089563e-10				ENSMUSG00000002064	818.473	-4.2542	0.406634	-10.462	1.2912e-25	3.96994e-25
ENSMUSG00000002068	100.481	-3.33284	0.562346	-5.92667	3.09135e-09	2.16924921629797e-08				ENSMUSG00000002068	100.481	-2.91298	0.533807	-5.45699	4.84274e-08	1.24062031827132e-07				ENSMUSG00000002068	100.481	-6.25928	0.559003	-11.1972	4.20773e-29	1.48399e-28
ENSMUSG00000002076	816.568	-2.01857	0.311667	-6.47667	9.37706e-11	9.8145811729914e-10				ENSMUSG00000002076	816.568	-2.84419	0.310748	-9.15273	5.55146e-20	7.01938823510257e-19				ENSMUSG00000002076	816.568	-5.1163	0.312514	-16.3715	3.05813e-60	5.4456e-59
ENSMUSG00000002102	1137.6	-1.34681	0.389259	-3.45993	0.000540321	0.00117754806860962				ENSMUSG00000002102	1137.6	-2.84969	0.389758	-7.31143	2.6432e-13	1.23694023961504e-12				ENSMUSG00000002102	1137.6	-4.93859	0.390536	-12.6457	1.18219e-36	5.56701e-36
ENSMUSG00000002103	109.771	-1.51628	0.629348	-2.40928	0.015984	0.0261260897595356				ENSMUSG00000002103	109.771	-1.9	0.618965	-3.06964	0.00214319	0.00342186016891107				ENSMUSG00000002103	109.771	-2.88928	0.61317	-4.71203	2.45258e-06	3.78069e-06
ENSMUSG00000002104	7.10179	1.14935	2.17362	0.528771	0.596964	0.652916248055749				ENSMUSG00000002104	7.10179	-0.600326	2.18911	-0.274233	0.783906	0.819274432240309				ENSMUSG00000002104	7.10179	-3.51214	2.23734	-1.56979	0.116465	0.132736
ENSMUSG00000002105	22.3277	-2.52258	1.08458	-2.32586	0.0200259	0.0320113210492326				ENSMUSG00000002105	22.3277	-3.24052	1.06834	-3.03324	0.00241944	0.00383711338451536				ENSMUSG00000002105	22.3277	-6.057	1.10729	-5.47011	4.49767e-08	7.50674e-08
ENSMUSG00000002107	685.074	-1.58256	0.380466	-4.15953	3.18897e-05	8.79195556776611e-05				ENSMUSG00000002107	685.074	-2.58176	0.380016	-6.79381	1.09211e-11	4.19634606089415e-11				ENSMUSG00000002107	685.074	-3.96067	0.379272	-10.4428	1.58045e-25	4.84816e-25
ENSMUSG00000002108	6.18071	-1.77041	2.04749	-0.864673	0.387218	0.445218819203072				ENSMUSG00000002108	6.18071	-3.23725	2.07556	-1.5597	0.118831	0.145977330439885				ENSMUSG00000002108	6.18071	-3.60582	1.98238	-1.81893	0.0689215	0.0800792
ENSMUSG00000002109	204.53	-1.59571	0.456727	-3.49379	0.000476221	0.00104670030076072				ENSMUSG00000002109	204.53	-2.03542	0.450045	-4.5227	6.10548e-06	1.27160293842471e-05				ENSMUSG00000002109	204.53	-3.12314	0.446395	-6.99635	2.62715e-12	5.12983e-12
ENSMUSG00000002129	1614.52	-1.91063	0.371025	-5.14959	2.61058e-07	1.12110323423024e-06				ENSMUSG00000002129	1614.52	-2.63574	0.370498	-7.11404	1.12698e-12	4.84670876607836e-12				ENSMUSG00000002129	1614.52	-4.70423	0.370998	-12.6799	7.64066e-37	3.63239e-36
ENSMUSG00000002147	440.894	-1.60797	0.42672	-3.76821	0.000164421	0.00039326861951286				ENSMUSG00000002147	440.894	-2.38066	0.424599	-5.60684	2.06052e-08	5.51504381294505e-08				ENSMUSG00000002147	440.894	-3.3565	0.421869	-7.95627	1.77303e-15	3.84586e-15
ENSMUSG00000002190	12.5575	-3.01431	1.59014	-1.89563	0.0580093	0.0831675194867063				ENSMUSG00000002190	12.5575	-3.97671	1.57703	-2.52164	0.011681	0.0168782437766833				ENSMUSG00000002190	12.5575	-6.54761	1.62557	-4.02789	5.62807e-05	8.118e-05
ENSMUSG00000002204	4.56858	0.770615	2.55996	0.301026	0.763394	0.804389096534853				ENSMUSG00000002204	4.56858	-5.48625	2.90978	-1.88546	0.0593683	0.0768805879746026				ENSMUSG00000002204	4.56858	-2.65732	2.57512	-1.03192	0.302109	0.329085
ENSMUSG00000002205	147.923	-2.4388	0.648469	-3.76085	0.000169337	0.000404270964670494				ENSMUSG00000002205	147.923	-3.45047	0.647168	-5.33165	9.73223e-08	2.41609642854541e-07				ENSMUSG00000002205	147.923	-6.27546	0.660632	-9.49918	2.11546e-21	5.61236e-21
ENSMUSG00000002210	120.866	-1.61189	0.721409	-2.23437	0.0254588	0.0396665509658863				ENSMUSG00000002210	120.866	-2.04799	0.716994	-2.85636	0.00428527	0.00655599734473077				ENSMUSG00000002210	120.866	-5.64448	0.734607	-7.68367	1.54598e-14	3.25536e-14
ENSMUSG00000002221	635.586	-2.58444	0.326997	-7.90355	2.7106e-15	1.22100925789205e-13				ENSMUSG00000002221	635.586	-3.57082	0.326165	-10.9479	6.79951e-28	4.12190099706985e-26				ENSMUSG00000002221	635.586	-5.77298	0.328754	-17.5602	4.9702e-69	1.70227e-67
ENSMUSG00000002222	608.441	-1.97782	0.375889	-5.26171	1.42722e-07	6.53975720301504e-07				ENSMUSG00000002222	608.441	-2.59583	0.373725	-6.94584	3.76203e-12	1.52398031598467e-11				ENSMUSG00000002222	608.441	-4.16823	0.373367	-11.1639	6.12522e-29	2.14161e-28
ENSMUSG00000002227	75.0458	-1.0048	0.62788	-1.60031	0.109529	0.147030135245998				ENSMUSG00000002227	75.0458	-1.87303	0.624612	-2.9987	0.00271131	0.00427147853718684				ENSMUSG00000002227	75.0458	-4.54348	0.636724	-7.13571	9.62896e-13	1.90709e-12
ENSMUSG00000002233	16.7372	-2.23095	1.29266	-1.72586	0.0843727	0.116316981815734				ENSMUSG00000002233	16.7372	-6.42414	1.58282	-4.05866	4.93545e-05	9.39444679706323e-05				ENSMUSG00000002233	16.7372	-8.47946	1.5407	-5.50365	3.72005e-08	6.22615e-08
ENSMUSG00000002240	4.5638	-0.398714	2.40047	-0.166098	0.868079	0.897815532638139				ENSMUSG00000002240	4.5638	0.314382	2.23773	0.140491	0.888272	0.913768564415942				ENSMUSG00000002240	4.5638	-0.725876	2.21321	-0.327974	0.742931	0.766589
ENSMUSG00000002249	104.939	-2.7904	0.585733	-4.76394	1.89848e-06	6.72148639056866e-06				ENSMUSG00000002249	104.939	-4.20455	0.590385	-7.1217	1.06602e-12	4.60076065018115e-12				ENSMUSG00000002249	104.939	-6.53168	0.60111	-10.866	1.67341e-27	5.52614e-27
ENSMUSG00000002250	338.65	-2.21375	0.382965	-5.78055	7.44572e-09	4.68844969237981e-08				ENSMUSG00000002250	338.65	-3.61864	0.384571	-9.40955	4.98249e-21	7.68039757296205e-20				ENSMUSG00000002250	338.65	-6.22007	0.392074	-15.8646	1.11499e-56	1.55625e-55
ENSMUSG00000002257	173.236	-1.45676	0.564593	-2.58019	0.00987447	0.0168105790757282				ENSMUSG00000002257	173.236	-2.80456	0.565814	-4.95668	7.17074e-07	1.64101411830005e-06				ENSMUSG00000002257	173.236	-5.57495	0.575565	-9.68605	3.45629e-22	9.44857e-22
ENSMUSG00000002265	150.692	-3.96798	0.713217	-5.56349	2.64426e-08	1.44898426347005e-07				ENSMUSG00000002265	150.692	-2.10889	0.669578	-3.14958	0.00163504	0.0026443785018321				ENSMUSG00000002265	150.692	-5.73693	0.686398	-8.35802	6.3779e-17	1.45703e-16
ENSMUSG00000002266	9.18836	-2.558	1.70801	-1.49765	0.134224	0.175979541277141				ENSMUSG00000002266	9.18836	-1.45702	1.57214	-0.926775	0.354044	0.399364828155985				ENSMUSG00000002266	9.18836	-2.79268	1.56329	-1.78641	0.0740325	0.0857946
ENSMUSG00000002279	123.382	-1.22271	0.63445	-1.92719	0.0539554	0.077917228147424				ENSMUSG00000002279	123.382	-2.9294	0.639478	-4.58092	4.62925e-06	9.74954961751244e-06				ENSMUSG00000002279	123.382	-4.34217	0.636536	-6.82156	9.00553e-12	1.72217e-11
ENSMUSG00000002280	61.0171	-0.836275	0.675586	-1.23785	0.215771	0.266502941604335				ENSMUSG00000002280	61.0171	-1.43025	0.668564	-2.13929	0.0324125	0.0438710142118421				ENSMUSG00000002280	61.0171	-3.57651	0.673089	-5.31358	1.07494e-07	1.76821e-07
ENSMUSG00000002289	2.37249	-4.26515	3.51689	-1.21276	0.225221	0.276851202743087				ENSMUSG00000002289	2.37249	-5.43717	3.51689	-1.54602	0.1221	0.149692082454094				ENSMUSG00000002289	2.37249	-6.38845	3.42828	-1.86346	0.062398	0.0727323
ENSMUSG00000002297	3874.01	-1.60045	0.355832	-4.49777	6.86694e-06	2.16417671516054e-05				ENSMUSG00000002297	3874.01	-2.7478	0.355831	-7.72219	1.14348e-14	6.39859941394582e-14				ENSMUSG00000002297	3874.01	-5.00523	0.356172	-14.0528	7.39996e-45	5.14984e-44
ENSMUSG00000002307	372.045	-1.66104	0.383252	-4.33406	1.46381e-05	4.30334452355835e-05				ENSMUSG00000002307	372.045	-2.35052	0.381223	-6.16573	7.01606e-10	2.19629213904995e-09				ENSMUSG00000002307	372.045	-4.91965	0.385464	-12.7629	2.64072e-37	1.27652e-36
ENSMUSG00000002308	2127.81	-2.63175	0.383323	-6.86563	6.62004e-12	9.81877355514871e-11				ENSMUSG00000002308	2127.81	-4.20529	0.383881	-10.9547	6.30913e-28	3.87966024875247e-26				ENSMUSG00000002308	2127.81	-6.70013	0.385553	-17.378	1.21158e-67	3.77845e-66
ENSMUSG00000002319	231.38	-2.04062	0.499979	-4.08141	4.47636e-05	0.000119997279022071				ENSMUSG00000002319	231.38	-3.00144	0.49867	-6.01889	1.75622e-09	5.26343764605523e-09				ENSMUSG00000002319	231.38	-4.85914	0.499661	-9.72487	2.36213e-22	6.49818e-22
ENSMUSG00000002320	43.2395	-3.3359	0.986658	-3.38102	0.000722185	0.00154004300622694				ENSMUSG00000002320	43.2395	-3.40902	0.955999	-3.56592	0.000362575	0.000630349014403219				ENSMUSG00000002320	43.2395	-6.04453	0.977248	-6.18526	6.20011e-10	1.11292e-09
ENSMUSG00000002325	10.0109	-2.55128	1.52918	-1.66839	0.0952375	0.129747553248384				ENSMUSG00000002325	10.0109	-3.62424	1.52366	-2.37865	0.0173761	0.0245208130585153				ENSMUSG00000002325	10.0109	-5.26719	1.51274	-3.48189	0.000497882	0.000678409
ENSMUSG00000002326	249.045	-2.36064	0.452703	-5.21454	1.84275e-07	8.19068928531576e-07				ENSMUSG00000002326	249.045	-3.58427	0.453235	-7.9082	2.61137e-15	1.60291995279993e-14				ENSMUSG00000002326	249.045	-6.1277	0.461044	-13.2909	2.61386e-40	1.45444e-39
ENSMUSG00000002329	32.8354	-0.960841	1.02222	-0.939959	0.347239	0.404485097455516				ENSMUSG00000002329	32.8354	-2.77865	1.03323	-2.68929	0.00716042	0.0106524563545777				ENSMUSG00000002329	32.8354	-5.61602	1.06243	-5.28603	1.25002e-07	2.0501e-07
ENSMUSG00000002332	216.849	-1.57134	0.446262	-3.52112	0.000429726	0.000952732699055016				ENSMUSG00000002332	216.849	-2.10455	0.440708	-4.77538	1.79365e-06	3.9442383537345e-06				ENSMUSG00000002332	216.849	-3.96918	0.441665	-8.98686	2.54393e-19	6.31744e-19
ENSMUSG00000002342	81.3231	-4.75703	0.930161	-5.1142	3.15065e-07	1.32718656762457e-06				ENSMUSG00000002342	81.3231	-3.9578	0.875646	-4.51986	6.188e-06	1.28800527050052e-05				ENSMUSG00000002342	81.3231	-6.29433	0.885449	-7.10863	1.17202e-12	2.31443e-12
ENSMUSG00000002343	20.7715	-2.57033	1.35071	-1.90295	0.0570471	0.0819492254956007				ENSMUSG00000002343	20.7715	-2.54013	1.31904	-1.92574	0.054137	0.0706251221071885				ENSMUSG00000002343	20.7715	-7.31556	1.45646	-5.02284	5.09139e-07	8.12581e-07
ENSMUSG00000002345	56.6318	-0.262146	0.770551	-0.340206	0.733702	0.777354488868723				ENSMUSG00000002345	56.6318	-1.45621	0.771075	-1.88854	0.0589531	0.0764008413224329				ENSMUSG00000002345	56.6318	-3.1387	0.770168	-4.07535	4.59457e-05	6.65757e-05
ENSMUSG00000002365	3688.31	-2.31223	0.312007	-7.41084	1.255e-13	3.30660334953901e-12				ENSMUSG00000002365	3688.31	-3.05361	0.31172	-9.796	1.1713e-22	2.41827485201759e-21				ENSMUSG00000002365	3688.31	-5.50677	0.312362	-17.6295	1.46369e-69	5.17578e-68
ENSMUSG00000002372	2510.23	-2.04599	0.358828	-5.70186	1.18509e-08	7.076667668396e-08				ENSMUSG00000002372	2510.23	-3.16465	0.358801	-8.82007	1.14392e-18	1.17590890344958e-17				ENSMUSG00000002372	2510.23	-5.33525	0.359326	-14.8479	7.17479e-50	6.47402e-49
ENSMUSG00000002379	1743.14	-1.42923	0.48067	-2.9734	0.00294519	0.00556899915671146				ENSMUSG00000002379	1743.14	-2.88873	0.480897	-6.00695	1.89047e-09	5.6400707129129e-09				ENSMUSG00000002379	1743.14	-5.3403	0.481759	-11.085	1.48334e-28	5.09439e-28
ENSMUSG00000002384	90.8349	-1.71444	0.636938	-2.69169	0.00710901	0.0124530333638686				ENSMUSG00000002384	90.8349	-3.91174	0.652172	-5.99801	1.99747e-09	5.93648709870973e-09				ENSMUSG00000002384	90.8349	-5.27306	0.645078	-8.1743	2.97594e-16	6.63507e-16
ENSMUSG00000002393	32.8537	-2.74896	1.07266	-2.56275	0.0103846	0.0175914460928257				ENSMUSG00000002393	32.8537	-3.01235	1.05278	-2.86132	0.00421879	0.00645949467811331				ENSMUSG00000002393	32.8537	-7.21739	1.13705	-6.34747	2.18884e-10	3.9977e-10
ENSMUSG00000002395	522.809	-0.815644	0.526613	-1.54885	0.121418	0.161206492890786				ENSMUSG00000002395	522.809	-2.16141	0.526951	-4.10172	4.10086e-05	7.88218408182582e-05				ENSMUSG00000002395	522.809	-4.70385	0.529154	-8.88937	6.14579e-19	1.50498e-18
ENSMUSG00000002396	106.281	-1.36237	0.659086	-2.06706	0.0387289	0.0579445946552293				ENSMUSG00000002396	106.281	-2.60663	0.659738	-3.95101	7.7823e-05	0.000144969470476551				ENSMUSG00000002396	106.281	-6.64256	0.695595	-9.54947	1.30367e-21	3.48679e-21
ENSMUSG00000002409	129.162	-2.7469	0.601144	-4.56945	4.8901e-06	1.59237097803634e-05				ENSMUSG00000002409	129.162	-3.26141	0.594004	-5.49056	4.00667e-08	1.03637531508504e-07				ENSMUSG00000002409	129.162	-5.69954	0.601749	-9.47163	2.75522e-21	7.26762e-21
ENSMUSG00000002413	75.2807	-3.0308	0.666508	-4.54727	5.43455e-06	1.75229511973806e-05				ENSMUSG00000002413	75.2807	-3.0901	0.643085	-4.80512	1.54662e-06	3.42303297189007e-06				ENSMUSG00000002413	75.2807	-5.59889	0.655748	-8.53818	1.36357e-17	3.1835e-17
ENSMUSG00000002416	1714.89	-2.53203	0.427633	-5.92104	3.19905e-09	2.23267600555244e-08				ENSMUSG00000002416	1714.89	-4.28806	0.42849	-10.0074	1.41487e-23	3.50031617126947e-22				ENSMUSG00000002416	1714.89	-7.03139	0.431199	-16.3066	8.86102e-60	1.52341e-58
ENSMUSG00000002428	149.033	-1.90279	0.534807	-3.55791	0.000373819	0.000837892843598479				ENSMUSG00000002428	149.033	-2.67641	0.531022	-5.04012	4.65236e-07	1.08324925528966e-06				ENSMUSG00000002428	149.033	-4.84266	0.535203	-9.04827	1.45256e-19	3.63567e-19
ENSMUSG00000002455	904.008	-1.4965	0.358205	-4.17779	2.94356e-05	8.17185365635125e-05				ENSMUSG00000002455	904.008	-2.24485	0.3571	-6.28635	3.25023e-10	1.05512120066464e-09				ENSMUSG00000002455	904.008	-3.2117	0.355781	-9.02718	1.76152e-19	4.39384e-19
ENSMUSG00000002458	127.15	-2.21602	0.536424	-4.13111	3.6102e-05	9.84797362498356e-05				ENSMUSG00000002458	127.15	-3.0049	0.532219	-5.64598	1.64241e-08	4.43904269981404e-08				ENSMUSG00000002458	127.15	-4.97131	0.534566	-9.29972	1.40821e-20	3.62566e-20
ENSMUSG00000002475	100.248	-1.8427	0.512465	-3.59576	0.000323441	0.000733508959627238				ENSMUSG00000002475	100.248	-2.88864	0.510828	-5.65483	1.56001e-08	4.22301263455118e-08				ENSMUSG00000002475	100.248	-4.53846	0.509079	-8.91505	4.87606e-19	1.19792e-18
ENSMUSG00000002477	812.835	-1.43274	0.377392	-3.79642	0.0001468	0.000354967268318451				ENSMUSG00000002477	812.835	-3.15677	0.378804	-8.33351	7.84786e-17	6.03776317295595e-16				ENSMUSG00000002477	812.835	-4.1023	0.377109	-10.8783	1.46286e-27	4.84092e-27
ENSMUSG00000002486	167.52	-1.86686	0.566044	-3.29808	0.000973488	0.00203527612944328				ENSMUSG00000002486	167.52	-3.3461	0.568643	-5.88436	3.99599e-09	1.15118677101797e-08				ENSMUSG00000002486	167.52	-5.75173	0.575872	-9.98787	1.72238e-23	4.92718e-23
ENSMUSG00000002489	3583.97	-2.17582	0.326658	-6.66084	2.7226e-11	3.3496767450333e-10				ENSMUSG00000002489	3583.97	-2.85684	0.326339	-8.75421	2.05533e-18	2.02279199407293e-17				ENSMUSG00000002489	3583.97	-5.08586	0.326743	-15.5653	1.25237e-54	1.53104e-53
ENSMUSG00000002496	238.7	-3.06937	0.464784	-6.60387	4.00559e-11	4.71691243924472e-10				ENSMUSG00000002496	238.7	-3.43119	0.456146	-7.52212	5.3895e-14	2.74779222917924e-13				ENSMUSG00000002496	238.7	-5.54393	0.459512	-12.0648	1.62019e-33	6.73618e-33
ENSMUSG00000002504	103.416	-2.91545	0.605385	-4.81587	1.46561e-06	5.30093315333628e-06				ENSMUSG00000002504	103.416	-3.79253	0.60068	-6.31373	2.72396e-10	8.91386603120393e-10				ENSMUSG00000002504	103.416	-6.5934	0.620414	-10.6274	2.22187e-26	7.01828e-26
ENSMUSG00000002524	2092.43	-2.58755	0.376418	-6.87414	6.23668e-12	9.31443774970563e-11				ENSMUSG00000002524	2092.43	-3.31883	0.375958	-8.82766	1.06891e-18	1.10611637895162e-17				ENSMUSG00000002524	2092.43	-6.16871	0.377681	-16.3331	5.73811e-60	1.00133e-58
ENSMUSG00000002546	707.52	-2.00933	0.315736	-6.36394	1.96642e-10	1.88400611420506e-09				ENSMUSG00000002546	707.52	-2.7623	0.314382	-8.78644	1.5437e-18	1.55690719273267e-17				ENSMUSG00000002546	707.52	-4.93764	0.316023	-15.6243	4.97463e-55	6.25254e-54
ENSMUSG00000002550	7.22864	-6.80041	2.52943	-2.68852	0.00717692	0.0125588622861899				ENSMUSG00000002550	7.22864	-5.5188	2.31459	-2.38435	0.0171092	0.0241700396950461				ENSMUSG00000002550	7.22864	-10.1353	2.52939	-4.00701	6.1493e-05	8.85225e-05
ENSMUSG00000002565	102.871	-1.71042	0.566236	-3.02068	0.0025221	0.00483778372193705				ENSMUSG00000002565	102.871	-1.94599	0.550176	-3.53703	0.000404652	0.00070036773711035				ENSMUSG00000002565	102.871	-3.35819	0.546313	-6.14702	7.89542e-10	1.41112e-09
ENSMUSG00000002578	291.757	-2.02903	0.42009	-4.82999	1.36543e-06	4.97185851991314e-06				ENSMUSG00000002578	291.757	-2.65868	0.41585	-6.39335	1.6229e-10	5.46991332539514e-10				ENSMUSG00000002578	291.757	-4.29924	0.415335	-10.3513	4.12988e-25	1.25124e-24
ENSMUSG00000002580	325.703	-1.46767	0.461024	-3.1835	0.00145507	0.00294746267563156				ENSMUSG00000002580	325.703	-2.5828	0.460885	-5.60399	2.09469e-08	5.59773240293191e-08				ENSMUSG00000002580	325.703	-5.08294	0.464829	-10.9351	7.83389e-28	2.61876e-27
ENSMUSG00000002588	2.22923	-1.44256	3.18492	-0.452936	0.650595	0.703083886809613				ENSMUSG00000002588	2.22923	-2.64239	3.1743	-0.832433	0.405164	0.451782975766449				ENSMUSG00000002588	2.22923	-0.894428	2.89317	-0.309151	0.757206	0.780672
ENSMUSG00000002602	2.11296	0	3.91429	0	1	1				ENSMUSG00000002602	2.11296	-1.5481	3.77902	-0.409655	0.682059	0.724031346157447				ENSMUSG00000002602	2.11296	0	3.91418	0	1	1
ENSMUSG00000002608	192.563	-1.31716	0.496321	-2.65385	0.007958	0.0137917325129699				ENSMUSG00000002608	192.563	-2.23157	0.494837	-4.5097	6.49205e-06	1.34817231568031e-05				ENSMUSG00000002608	192.563	-4.39213	0.497779	-8.82346	1.10981e-18	2.69312e-18
ENSMUSG00000002617	20.5135	-3.74452	1.59146	-2.35289	0.0186284	0.0299803383115121				ENSMUSG00000002617	20.5135	-1.86004	1.2875	-1.44469	0.148545	0.179233272106012				ENSMUSG00000002617	20.5135	-1.93945	1.2552	-1.54512	0.122316	0.139159
ENSMUSG00000002625	203.078	-2.01051	0.496659	-4.04808	5.164e-05	0.000137114680209223				ENSMUSG00000002625	203.078	-3.0144	0.49548	-6.08381	1.17363e-09	3.5839944978877e-09				ENSMUSG00000002625	203.078	-4.70491	0.495304	-9.49902	2.11868e-21	5.62005e-21
ENSMUSG00000002633	56.6129	-3.77698	0.863429	-4.37439	1.2177e-05	3.63532083610786e-05				ENSMUSG00000002633	56.6129	-3.72422	0.832271	-4.47476	7.64963e-06	1.57954385219963e-05				ENSMUSG00000002633	56.6129	-11.1379	1.28639	-8.65827	4.78983e-18	1.13715e-17
ENSMUSG00000002635	4251.04	-2.03306	0.374694	-5.42591	5.76606e-08	2.91909217447684e-07				ENSMUSG00000002635	4251.04	-3.3549	0.374776	-8.95176	3.49858e-19	3.90903014615038e-18				ENSMUSG00000002635	4251.04	-5.85887	0.375356	-15.6088	6.33748e-55	7.86904e-54
ENSMUSG00000002658	614.444	-1.57822	0.354171	-4.4561	8.34623e-06	2.5885198681276e-05				ENSMUSG00000002658	614.444	-2.38802	0.353087	-6.76325	1.34929e-11	5.12694662315493e-11				ENSMUSG00000002658	614.444	-4.22515	0.353537	-11.9511	6.40918e-33	2.6075e-32
ENSMUSG00000002660	233.976	-2.26803	0.561955	-4.03597	5.43761e-05	0.000143764724449018				ENSMUSG00000002660	233.976	-3.2474	0.560943	-5.78918	7.07325e-09	1.98770894906548e-08				ENSMUSG00000002660	233.976	-6.35421	0.573135	-11.0868	1.45461e-28	4.99866e-28
ENSMUSG00000002661	2808.96	-1.79842	0.387591	-4.63999	3.48422e-06	1.16933857959108e-05				ENSMUSG00000002661	2808.96	-3.57133	0.38802	-9.20397	3.44949e-20	4.51870162365223e-19				ENSMUSG00000002661	2808.96	-6.09201	0.389012	-15.6602	2.82898e-55	3.61037e-54
ENSMUSG00000002668	32.3068	-1.66862	0.906373	-1.84098	0.0656241	0.0927751375360209				ENSMUSG00000002668	32.3068	-2.25233	0.893322	-2.52129	0.0116924	0.0168933721950534				ENSMUSG00000002668	32.3068	-4.82691	0.911313	-5.29665	1.17945e-07	1.93591e-07
ENSMUSG00000002679	519.936	-1.19599	0.390954	-3.05917	0.00221954	0.0043157161509893				ENSMUSG00000002679	519.936	-2.14322	0.389894	-5.49693	3.8646e-08	1.00190062130962e-07				ENSMUSG00000002679	519.936	-2.30993	0.385387	-5.99378	2.05024e-09	3.60664e-09
ENSMUSG00000002688	963.341	-3.72241	0.374172	-9.9484	2.5627e-23	9.54291733644223e-21				ENSMUSG00000002688	963.341	-4.35076	0.371857	-11.7001	1.27319e-31	1.600376422299e-29				ENSMUSG00000002688	963.341	-6.88081	0.375829	-18.3083	7.09934e-75	3.86759e-73
ENSMUSG00000002699	39.1293	-2.04347	0.943924	-2.16487	0.0303977	0.0466118426421172				ENSMUSG00000002699	39.1293	-3.09832	0.940467	-3.29445	0.000986138	0.00163416387231869				ENSMUSG00000002699	39.1293	-3.9829	0.919418	-4.33198	1.47774e-05	2.19639e-05
ENSMUSG00000002718	330.879	-1.6902	0.3833	-4.40959	1.03567e-05	3.14113669388193e-05				ENSMUSG00000002718	330.879	-2.48555	0.381067	-6.52262	6.90905e-11	2.41435420715917e-10				ENSMUSG00000002718	330.879	-4.20507	0.381092	-11.0343	2.61166e-28	8.90455e-28
ENSMUSG00000002728	170.928	-1.50492	0.463114	-3.24957	0.00115578	0.00238661437540125				ENSMUSG00000002728	170.928	-1.77575	0.454278	-3.90895	9.26992e-05	0.000171262550158074				ENSMUSG00000002728	170.928	-3.16839	0.452156	-7.0073	2.42956e-12	4.7488e-12
ENSMUSG00000002731	14.9895	-3.28187	1.41145	-2.32518	0.0200624	0.0320573024691032				ENSMUSG00000002731	14.9895	-6.15724	1.62722	-3.7839	0.000154392	0.000279205578143439				ENSMUSG00000002731	14.9895	-4.21172	1.33245	-3.16088	0.00157291	0.00207417
ENSMUSG00000002733	297.337	-2.2998	0.411353	-5.59082	2.26003e-08	1.25901736579463e-07				ENSMUSG00000002733	297.337	-3.49722	0.411699	-8.49459	1.98631e-17	1.67932328455638e-16				ENSMUSG00000002733	297.337	-5.12413	0.410871	-12.4714	1.06945e-35	4.84631e-35
ENSMUSG00000002741	317.559	-2.39583	0.441887	-5.42182	5.89963e-08	2.97681482625127e-07				ENSMUSG00000002741	317.559	-3.68097	0.442762	-8.31366	9.27965e-17	7.05988344667054e-16				ENSMUSG00000002741	317.559	-5.70514	0.445008	-12.8203	1.262e-37	6.19557e-37
ENSMUSG00000002748	4058.69	-2.87424	0.311012	-9.24155	2.42946e-20	4.52338383279802e-18				ENSMUSG00000002748	4058.69	-3.41462	0.310552	-10.9953	4.02542e-28	2.59677274524433e-26				ENSMUSG00000002748	4058.69	-6.48815	0.311993	-20.7958	4.72507e-96	1.02078e-93
ENSMUSG00000002763	181.7	-3.9516	1.24743	-3.1678	0.00153598	0.00309390668228952				ENSMUSG00000002763	181.7	-3.20125	1.23695	-2.58802	0.00965297	0.0140992457723697				ENSMUSG00000002763	181.7	-8.16128	1.26874	-6.43259	1.25446e-10	2.3115e-10
ENSMUSG00000002767	1391.66	-1.99108	0.385043	-5.17105	2.32778e-07	1.01022826760557e-06				ENSMUSG00000002767	1391.66	-3.78215	0.386022	-9.79774	1.15136e-22	2.38286955913509e-21				ENSMUSG00000002767	1391.66	-6.29254	0.38813	-16.2124	4.11819e-59	6.72214e-58
ENSMUSG00000002768	1914.26	-1.12493	0.402313	-2.79615	0.00517146	0.00930407976320857				ENSMUSG00000002768	1914.26	-2.31168	0.402341	-5.74558	9.16065e-09	2.54885005709659e-08				ENSMUSG00000002768	1914.26	-4.49251	0.402819	-11.1527	6.94859e-29	2.42512e-28
ENSMUSG00000002769	406.998	-2.26743	0.520839	-4.35341	1.34036e-05	3.97248716968458e-05				ENSMUSG00000002769	406.998	-3.97064	0.523224	-7.58879	3.22905e-14	1.69587224922894e-13				ENSMUSG00000002769	406.998	-6.09822	0.525778	-11.5985	4.19499e-31	1.59362e-30
ENSMUSG00000002778	1295.99	-2.45055	0.430812	-5.68821	1.28376e-08	7.58797577639147e-08				ENSMUSG00000002778	1295.99	-3.92904	0.431366	-9.10837	8.36281e-20	1.03147393933247e-18				ENSMUSG00000002778	1295.99	-6.67254	0.434306	-15.3637	2.86777e-53	3.20473e-52
ENSMUSG00000002781	69.3265	-1.58756	0.670856	-2.36647	0.0179585	0.0289996871413701				ENSMUSG00000002781	69.3265	-1.91988	0.659377	-2.91166	0.00359516	0.00555338524481896				ENSMUSG00000002781	69.3265	-4.29742	0.667191	-6.44107	1.18636e-10	2.18855e-10
ENSMUSG00000002797	4887.8	-0.924735	0.394616	-2.34338	0.0191101	0.0306702477471258				ENSMUSG00000002797	4887.8	-2.41941	0.394714	-6.12952	8.81426e-10	2.72477100258697e-09				ENSMUSG00000002797	4887.8	-4.42527	0.394842	-11.2077	3.73843e-29	1.32222e-28
ENSMUSG00000002799	3399.39	-1.79662	0.385288	-4.66307	3.11527e-06	1.05719916181115e-05				ENSMUSG00000002799	3399.39	-2.80029	0.385219	-7.26936	3.61192e-13	1.66251493112702e-12				ENSMUSG00000002799	3399.39	-6.09408	0.386577	-15.7642	5.48623e-56	7.32884e-55
ENSMUSG00000002804	583.009	-1.85733	0.383077	-4.84845	1.2443e-06	4.57351603956021e-06				ENSMUSG00000002804	583.009	-3.7309	0.385619	-9.67511	3.84675e-22	7.16341711336787e-21				ENSMUSG00000002804	583.009	-6.35348	0.391012	-16.2488	2.27795e-59	3.78205e-58
ENSMUSG00000002808	1.06359	0	5.39799	0	1	NA				ENSMUSG00000002808	1.06359	0	5.39799	0	1	NA				ENSMUSG00000002808	1.06359	0	5.39772	0	1	1
ENSMUSG00000002812	1009.98	-2.56338	0.391031	-6.55544	5.5477e-11	6.23075045459093e-10				ENSMUSG00000002812	1009.98	-3.12896	0.389745	-8.02821	9.8905e-16	6.45829207546081e-15				ENSMUSG00000002812	1009.98	-5.74515	0.392078	-14.6531	1.28741e-48	1.09641e-47
ENSMUSG00000002814	558.883	-2.21591	0.369417	-5.9984	1.99276e-09	1.48544038082769e-08				ENSMUSG00000002814	558.883	-1.95989	0.363393	-5.39331	6.91719e-08	1.74589339477845e-07				ENSMUSG00000002814	558.883	-4.20497	0.365105	-11.5172	1.08118e-30	4.05339e-30
ENSMUSG00000002820	16.7559	-3.73593	1.1671	-3.20104	0.00136933	0.00278977215929823				ENSMUSG00000002820	16.7559	-4.00731	1.09488	-3.66004	0.000252172	0.00044543016852646				ENSMUSG00000002820	16.7559	-5.24981	1.06458	-4.93135	8.16642e-07	1.29071e-06
ENSMUSG00000002825	182.553	-1.75761	0.486586	-3.61212	0.000303704	0.000692498194264704				ENSMUSG00000002825	182.553	-3.3061	0.489974	-6.7475	1.50417e-11	5.69268675264288e-11				ENSMUSG00000002825	182.553	-5.3611	0.493158	-10.8709	1.58543e-27	5.23761e-27
ENSMUSG00000002833	587.075	-2.5091	0.331524	-7.56838	3.77906e-14	1.19249828602952e-12				ENSMUSG00000002833	587.075	-2.98667	0.328819	-9.08304	1.05588e-19	1.28016597992245e-18				ENSMUSG00000002833	587.075	-5.9871	0.335059	-17.8688	2.06429e-71	8.52765e-70
ENSMUSG00000002835	5149.9	-2.50663	0.306706	-8.17273	3.01477e-16	1.87801344743204e-14				ENSMUSG00000002835	5149.9	-3.1313	0.306425	-10.2188	1.63331e-24	4.86436118236417e-23				ENSMUSG00000002835	5149.9	-5.77664	0.307054	-18.8131	5.89696e-79	4.3194e-77
ENSMUSG00000002844	1647.08	-2.66185	0.369483	-7.20426	5.83588e-13	1.22239832740846e-11				ENSMUSG00000002844	1647.08	-3.47104	0.368967	-9.40746	5.08265e-21	7.81365508274459e-20				ENSMUSG00000002844	1647.08	-6.21204	0.371066	-16.7411	6.57883e-63	1.41941e-61
ENSMUSG00000002845	295.746	-1.66	0.487858	-3.40264	0.00066739	0.00143175608397247				ENSMUSG00000002845	295.746	-2.14548	0.483969	-4.43309	9.28925e-06	1.90133761327845e-05				ENSMUSG00000002845	295.746	-3.34121	0.48208	-6.93082	4.18422e-12	8.10484e-12
ENSMUSG00000002846	139.13	-2.35382	0.521613	-4.51257	6.40455e-06	2.03221076110494e-05				ENSMUSG00000002846	139.13	-2.97848	0.516324	-5.76863	7.99187e-09	2.23712261964022e-08				ENSMUSG00000002846	139.13	-6.13945	0.534139	-11.4941	1.41221e-30	5.26497e-30
ENSMUSG00000002847	37.4552	-3.89864	1.14644	-3.40065	0.000672258	0.0014414612121643				ENSMUSG00000002847	37.4552	-1.21583	0.899794	-1.35123	0.176623	0.21027676891263				ENSMUSG00000002847	37.4552	-2.51033	0.894325	-2.80696	0.00500113	0.00637176
ENSMUSG00000002870	1102.8	-2.13489	0.351687	-6.07042	1.27574e-09	9.95692444645184e-09				ENSMUSG00000002870	1102.8	-3.04281	0.351163	-8.66495	4.51697e-18	4.20117283596656e-17				ENSMUSG00000002870	1102.8	-4.76211	0.351261	-13.5572	7.18517e-42	4.30148e-41
ENSMUSG00000002871	2556	-1.76412	0.354239	-4.98003	6.35736e-07	2.49251956250647e-06				ENSMUSG00000002871	2556	-3.15036	0.354429	-8.88853	6.19229e-19	6.6326566423045e-18				ENSMUSG00000002871	2556	-5.26375	0.354894	-14.8319	9.11115e-50	8.18735e-49
ENSMUSG00000002881	173.35	-2.00148	0.464614	-4.30782	1.6487e-05	4.79390740498866e-05				ENSMUSG00000002881	173.35	-3.07221	0.463594	-6.62694	3.42721e-11	1.23865050153813e-10				ENSMUSG00000002881	173.35	-4.38634	0.459314	-9.54976	1.29996e-21	3.47793e-21
ENSMUSG00000002897	446.39	-3.38566	0.398972	-8.48595	2.13967e-17	1.94860771630572e-15				ENSMUSG00000002897	446.39	-3.49159	0.39189	-8.90961	5.12127e-19	5.56214074119817e-18				ENSMUSG00000002897	446.39	-6.15062	0.397778	-15.4624	6.21986e-54	7.24321e-53
ENSMUSG00000002900	11633.4	-2.01479	0.270455	-7.44963	9.36043e-14	2.57754217474628e-12				ENSMUSG00000002900	11633.4	-2.60004	0.270294	-9.61931	6.62746e-22	1.17649437776661e-20				ENSMUSG00000002900	11633.4	-4.13926	0.27027	-15.3153	6.04461e-53	6.6778e-52
ENSMUSG00000002908	7.63301	-2.88619	1.79595	-1.60705	0.108043	0.145279394520316				ENSMUSG00000002908	7.63301	-2.73651	1.72136	-1.58974	0.111894	0.138259745265464				ENSMUSG00000002908	7.63301	-9.90648	2.20572	-4.49128	7.07968e-06	1.06839e-05
ENSMUSG00000002910	752.168	-2.88884	0.420225	-6.8745	6.22074e-12	9.29891736008165e-11				ENSMUSG00000002910	752.168	-3.67173	0.419124	-8.76048	1.94415e-18	1.92222781940153e-17				ENSMUSG00000002910	752.168	-7.82125	0.434574	-17.9975	2.03809e-72	9.06378e-71
ENSMUSG00000002944	231.299	-2.69549	0.4709	-5.72413	1.03963e-08	6.30056278291165e-08				ENSMUSG00000002944	231.299	-3.5056	0.464446	-7.54792	4.42249e-14	2.28199292665777e-13				ENSMUSG00000002944	231.299	-4.05574	0.450995	-8.99286	2.40869e-19	5.9867e-19
ENSMUSG00000002948	366.581	-3.35442	0.434999	-7.71132	1.24521e-14	4.59602696073097e-13				ENSMUSG00000002948	366.581	-2.97215	0.4255	-6.98507	2.84708e-12	1.1719432888729e-11				ENSMUSG00000002948	366.581	-6.89754	0.442161	-15.5996	7.32539e-55	9.06342e-54
ENSMUSG00000002949	632.845	-2.14092	0.462034	-4.63369	3.59209e-06	1.20169051234356e-05				ENSMUSG00000002949	632.845	-3.81942	0.463639	-8.23791	1.75242e-16	1.27208709848491e-15				ENSMUSG00000002949	632.845	-6.19408	0.466751	-13.2706	3.42607e-40	1.89308e-39
ENSMUSG00000002957	164.711	-3.06666	0.594051	-5.16228	2.43963e-07	1.05362951238227e-06				ENSMUSG00000002957	164.711	-2.99957	0.582564	-5.14891	2.61998e-07	6.24752758928067e-07				ENSMUSG00000002957	164.711	-5.81791	0.592145	-9.82515	8.77403e-23	2.44654e-22
ENSMUSG00000002963	109.453	-2.10711	0.653275	-3.22545	0.00125774	0.00258187684096012				ENSMUSG00000002963	109.453	-2.70625	0.648245	-4.17473	2.98336e-05	5.82330540694301e-05				ENSMUSG00000002963	109.453	-5.49917	0.659523	-8.33811	7.54889e-17	1.71801e-16
ENSMUSG00000002968	1566.12	-2.7326	0.419866	-6.50828	7.6017e-11	8.17597160605778e-10				ENSMUSG00000002968	1566.12	-3.32934	0.419143	-7.94321	1.9702e-15	1.234175478941e-14				ENSMUSG00000002968	1566.12	-6.86069	0.423135	-16.2139	4.01919e-59	6.57903e-58
ENSMUSG00000002981	1084.44	-2.29665	0.315407	-7.28155	3.30003e-13	7.50319719916129e-12				ENSMUSG00000002981	1084.44	-3.12123	0.314625	-9.9205	3.39068e-23	7.85416370410467e-22				ENSMUSG00000002981	1084.44	-5.53509	0.316611	-17.4823	1.95419e-68	6.39162e-67
ENSMUSG00000002983	123.651	-2.03734	0.513042	-3.9711	7.15417e-05	0.000184009871737127				ENSMUSG00000002983	123.651	-3.62599	0.518635	-6.99142	2.72121e-12	1.12256630898146e-11				ENSMUSG00000002983	123.651	-5.44818	0.519147	-10.4945	9.15792e-26	2.83168e-25
ENSMUSG00000002984	889.495	-1.99694	0.431422	-4.62874	3.67897e-06	1.22830136747098e-05				ENSMUSG00000002984	889.495	-2.88724	0.430972	-6.69938	2.09302e-11	7.77153055920393e-11				ENSMUSG00000002984	889.495	-6.05877	0.435035	-13.9271	4.33698e-44	2.91018e-43
ENSMUSG00000002985	374.729	-1.76177	0.56096	-3.14062	0.00168588	0.00336273759927555				ENSMUSG00000002985	374.729	-2.35884	0.559574	-4.21542	2.49313e-05	4.90054970552652e-05				ENSMUSG00000002985	374.729	-6.4118	0.571366	-11.2219	3.18456e-29	1.12976e-28
ENSMUSG00000002996	533.725	-2.07243	0.397474	-5.21399	1.8482e-07	8.21055959043273e-07				ENSMUSG00000002996	533.725	-2.09529	0.3925	-5.33833	9.38067e-08	2.33356399579518e-07				ENSMUSG00000002996	533.725	-4.42228	0.394798	-11.2014	4.01496e-29	1.41829e-28
ENSMUSG00000002997	89.7352	-2.36443	0.68393	-3.45712	0.000545989	0.00118912557257149				ENSMUSG00000002997	89.7352	-3.25759	0.678204	-4.80326	1.56101e-06	3.45175535380717e-06				ENSMUSG00000002997	89.7352	-4.01487	0.664109	-6.04549	1.48952e-09	2.63409e-09
ENSMUSG00000003031	294.999	-1.78243	0.404946	-4.40165	1.07432e-05	3.24717147016624e-05				ENSMUSG00000003031	294.999	-2.91317	0.404818	-7.19626	6.18845e-13	2.75857953522148e-12				ENSMUSG00000003031	294.999	-5.04603	0.407436	-12.3848	3.15701e-35	1.40255e-34
ENSMUSG00000003032	141.332	-2.08948	0.534975	-3.90575	9.39317e-05	0.000236090259035616				ENSMUSG00000003032	141.332	-5.06034	0.567299	-8.92005	4.66088e-19	5.10754318216322e-18				ENSMUSG00000003032	141.332	-6.211	0.55091	-11.2741	1.76202e-29	6.30615e-29
ENSMUSG00000003033	1091.4	-2.51091	0.319437	-7.86044	3.82788e-15	1.67477079118159e-13				ENSMUSG00000003033	1091.4	-3.40213	0.31876	-10.673	1.3612e-26	6.357841090892e-25				ENSMUSG00000003033	1091.4	-5.84158	0.321047	-18.1954	5.61139e-74	2.82726e-72
ENSMUSG00000003037	405.318	-2.44911	0.37652	-6.5046	7.78994e-11	8.33031774552154e-10				ENSMUSG00000003037	405.318	-2.76381	0.371264	-7.44433	9.74391e-14	4.80034993537201e-13				ENSMUSG00000003037	405.318	-4.88018	0.373373	-13.0705	4.85343e-39	2.53779e-38
ENSMUSG00000003038	56.3359	-2.55466	0.735267	-3.47446	0.000511878	0.00111963666237401				ENSMUSG00000003038	56.3359	-3.45013	0.729731	-4.72795	2.268e-06	4.93339023870423e-06				ENSMUSG00000003038	56.3359	-5.92607	0.744973	-7.95475	1.79494e-15	3.89193e-15
ENSMUSG00000003039	583.83	-1.42755	0.439995	-3.24448	0.00117667	0.0024264707011548				ENSMUSG00000003039	583.83	-2.73468	0.4404	-6.20953	5.31418e-10	1.68202024965023e-09				ENSMUSG00000003039	583.83	-4.47198	0.440578	-10.1503	3.30497e-24	9.69632e-24
ENSMUSG00000003051	255.473	-1.10864	0.528879	-2.09621	0.0360634	0.054334984526855				ENSMUSG00000003051	255.473	-2.66129	0.531091	-5.01098	5.41523e-07	1.25217555243632e-06				ENSMUSG00000003051	255.473	-4.08743	0.529562	-7.71852	1.17685e-14	2.48679e-14
ENSMUSG00000003053	72.7629	-3.04626	0.77924	-3.90926	9.25775e-05	0.000233080214784246				ENSMUSG00000003053	72.7629	-2.22134	0.702965	-3.15996	0.0015779	0.00255728883446407				ENSMUSG00000003053	72.7629	-3.26945	0.692415	-4.7218	2.33766e-06	3.60865e-06
ENSMUSG00000003062	1984.07	-1.92204	0.362549	-5.30145	1.14888e-07	5.39414782948958e-07				ENSMUSG00000003062	1984.07	-3.84309	0.363484	-10.5729	3.97847e-26	1.68346394617506e-24				ENSMUSG00000003062	1984.07	-5.64591	0.363709	-15.5232	2.41867e-54	2.89792e-53
ENSMUSG00000003068	2150.31	-2.68325	0.337713	-7.94536	1.93633e-15	9.16582205214527e-14				ENSMUSG00000003068	2150.31	-3.30413	0.337111	-9.80133	1.11109e-22	2.3079153239326e-21				ENSMUSG00000003068	2150.31	-7.02889	0.341276	-20.5959	2.98712e-94	5.66027e-92
ENSMUSG00000003070	151.421	-1.98376	0.487778	-4.06693	4.76361e-05	0.000127292649128666				ENSMUSG00000003070	151.421	-3.25596	0.488923	-6.65946	2.74834e-11	1.00476659937512e-10				ENSMUSG00000003070	151.421	-5.41027	0.493323	-10.967	5.50754e-28	1.85174e-27
ENSMUSG00000003072	1339.26	-2.70786	0.446987	-6.05803	1.37797e-09	1.06604910728201e-08				ENSMUSG00000003072	1339.26	-3.6639	0.446692	-8.20229	2.35855e-16	1.6799786527536e-15				ENSMUSG00000003072	1339.26	-7.78141	0.45536	-17.0885	1.80791e-65	4.76092e-64
ENSMUSG00000003099	296.504	-3.33659	0.561429	-5.94303	2.79796e-09	1.98247187431725e-08				ENSMUSG00000003099	296.504	-3.12922	0.552878	-5.65987	1.5149e-08	4.10936723901004e-08				ENSMUSG00000003099	296.504	-6.05915	0.560102	-10.8179	2.83058e-27	9.26676e-27
ENSMUSG00000003119	1318.32	-1.93837	0.366659	-5.28656	1.24637e-07	5.793481223855e-07				ENSMUSG00000003119	1318.32	-2.91484	0.366399	-7.95538	1.78589e-15	1.12739438523489e-14				ENSMUSG00000003119	1318.32	-5.34244	0.367792	-14.5257	8.32591e-48	6.80795e-47
ENSMUSG00000003123	106.765	-1.19928	0.555274	-2.1598	0.0307881	0.0471156490122734				ENSMUSG00000003123	106.765	-2.36837	0.555411	-4.26417	2.00645e-05	3.98563055599736e-05				ENSMUSG00000003123	106.765	-4.89388	0.564312	-8.67229	4.23531e-18	1.00798e-17
ENSMUSG00000003131	455.327	-2.73879	0.383458	-7.14233	9.17593e-13	1.78791839969332e-11				ENSMUSG00000003131	455.327	-4.06122	0.384528	-10.5616	4.49174e-26	1.88664262210376e-24				ENSMUSG00000003131	455.327	-6.0585	0.386425	-15.6783	2.1285e-55	2.74657e-54
ENSMUSG00000003134	2182.49	-2.98795	0.298023	-10.0259	1.17298e-23	4.5710733186705e-21				ENSMUSG00000003134	2182.49	-3.05667	0.296407	-10.3124	6.19331e-25	2.0439121836855e-23				ENSMUSG00000003134	2182.49	-5.7967	0.297986	-19.453	2.75114e-84	2.88919e-82
ENSMUSG00000003135	6911.77	-2.87423	0.32288	-8.90186	5.49189e-19	7.54324141688183e-17				ENSMUSG00000003135	6911.77	-3.79193	0.322776	-11.7479	7.24303e-32	9.52458833313033e-30				ENSMUSG00000003135	6911.77	-6.97456	0.323884	-21.5341	7.45854e-103	2.76648e-100
ENSMUSG00000003154	106.038	-2.38569	0.582594	-4.09495	4.22265e-05	0.000113687305927684				ENSMUSG00000003154	106.038	-3.0451	0.5755	-5.29122	1.21505e-07	2.99081944521297e-07				ENSMUSG00000003154	106.038	-5.08904	0.579152	-8.78705	1.53532e-18	3.70915e-18
ENSMUSG00000003161	105.073	-1.93343	0.607826	-3.1809	0.00146821	0.00297098734090612				ENSMUSG00000003161	105.073	-3.89685	0.621362	-6.27147	3.57664e-10	1.15363550639114e-09				ENSMUSG00000003161	105.073	-4.76362	0.606998	-7.84782	4.23321e-15	9.06938e-15
ENSMUSG00000003166	679.73	-2.43988	0.383477	-6.36254	1.98445e-10	1.89911278294469e-09				ENSMUSG00000003166	679.73	-3.06707	0.38153	-8.03888	9.0666e-16	5.95213322032825e-15				ENSMUSG00000003166	679.73	-5.16519	0.382972	-13.4871	1.86219e-41	1.09231e-40
ENSMUSG00000003184	210.064	-1.5154	0.591327	-2.5627	0.0103861	0.0175921449662891				ENSMUSG00000003184	210.064	-2.52871	0.590694	-4.28092	1.86121e-05	3.70227306266708e-05				ENSMUSG00000003184	210.064	-5.13127	0.596092	-8.60819	7.42262e-18	1.75171e-17
ENSMUSG00000003190	57.5633	-1.63299	0.746806	-2.18663	0.0287697	0.0443223120284307				ENSMUSG00000003190	57.5633	-2.74097	0.746167	-3.67341	0.000239339	0.000423989541578575				ENSMUSG00000003190	57.5633	-6.43626	0.79157	-8.13101	4.25734e-16	9.45455e-16
ENSMUSG00000003198	16.1217	-1.34418	1.49851	-0.897009	0.369714	0.427530507894353				ENSMUSG00000003198	16.1217	-1.11608	1.44748	-0.771052	0.440676	0.488038307002636				ENSMUSG00000003198	16.1217	-3.09802	1.45284	-2.13239	0.0329745	0.0393837
ENSMUSG00000003199	181.577	-3.08148	0.571072	-5.39596	6.81581e-08	3.38207315573442e-07				ENSMUSG00000003199	181.577	-3.60106	0.564753	-6.37634	1.81372e-10	6.0711782501725e-10				ENSMUSG00000003199	181.577	-7.38987	0.595727	-12.4048	2.46116e-35	1.09845e-34
ENSMUSG00000003200	1430.96	-2.04694	0.325121	-6.29592	3.05577e-10	2.7874550883958e-09				ENSMUSG00000003200	1430.96	-3.40141	0.325467	-10.4509	1.45165e-25	5.27583243265554e-24				ENSMUSG00000003200	1430.96	-5.71128	0.326892	-17.4715	2.36342e-68	7.70123e-67
ENSMUSG00000003206	7.15713	0.915385	2.03572	0.449661	0.652955	0.705361710031888				ENSMUSG00000003206	7.15713	-1.8042	2.10843	-0.855704	0.392161	0.438284301113583				ENSMUSG00000003206	7.15713	-2.20774	2.0413	-1.08154	0.279456	0.305612
ENSMUSG00000003208	55.6941	-1.63664	0.717493	-2.28106	0.022545	0.0356099758319888				ENSMUSG00000003208	55.6941	-1.54254	0.696994	-2.21313	0.0268887	0.0368850731006185				ENSMUSG00000003208	55.6941	-3.59076	0.700477	-5.12617	2.9569e-07	4.76808e-07
ENSMUSG00000003226	613.747	-2.27614	0.379937	-5.99084	2.08764e-09	1.54516639212593e-08				ENSMUSG00000003226	613.747	-2.87941	0.377804	-7.62144	2.50866e-14	1.33392220444792e-13				ENSMUSG00000003226	613.747	-4.68873	0.378215	-12.397	2.71308e-35	1.20841e-34
ENSMUSG00000003227	18.9541	-0.914933	1.34923	-0.678117	0.497698	0.554626610802888				ENSMUSG00000003227	18.9541	-1.94113	1.34312	-1.44524	0.148392	0.179060847152021				ENSMUSG00000003227	18.9541	-2.03052	1.30015	-1.56176	0.118344	0.134807
ENSMUSG00000003228	52.8168	-1.34912	0.743304	-1.81502	0.0695202	0.0976650058120331				ENSMUSG00000003228	52.8168	-2.42889	0.741568	-3.27535	0.00105532	0.00174221408139319				ENSMUSG00000003228	52.8168	-3.47591	0.729497	-4.7648	1.8904e-06	2.93562e-06
ENSMUSG00000003233	802.166	-2.11083	0.364403	-5.79256	6.93213e-09	4.40006245427207e-08				ENSMUSG00000003233	802.166	-2.68654	0.363066	-7.39958	1.36618e-13	6.62175134372163e-13				ENSMUSG00000003233	802.166	-5.67766	0.366993	-15.4708	5.46509e-54	6.38986e-53
ENSMUSG00000003234	1864.69	-1.53165	0.297748	-5.14412	2.68771e-07	1.1506906124969e-06				ENSMUSG00000003234	1864.69	-2.02451	0.29691	-6.8186	9.19323e-12	3.56772352855727e-11				ENSMUSG00000003234	1864.69	-3.79893	0.297028	-12.7898	1.86997e-37	9.11865e-37
ENSMUSG00000003235	412.139	-3.25655	0.402983	-8.08111	6.41784e-16	3.58478974277919e-14				ENSMUSG00000003235	412.139	-3.7406	0.398314	-9.39109	5.93826e-21	9.00750825359186e-20				ENSMUSG00000003235	412.139	-5.76606	0.400178	-14.4087	4.56016e-47	3.56171e-46
ENSMUSG00000003269	2046.92	-2.29288	0.350423	-6.54317	6.02297e-11	6.66624257287849e-10				ENSMUSG00000003269	2046.92	-3.41011	0.350386	-9.73245	2.19258e-22	4.25449955042496e-21				ENSMUSG00000003269	2046.92	-5.82823	0.351489	-16.5815	9.4756e-62	1.89436e-60
ENSMUSG00000003271	66.7354	-1.14213	0.885312	-1.29008	0.197021	0.245993922884912				ENSMUSG00000003271	66.7354	-2.79144	0.889942	-3.13665	0.00170889	0.00275807578826868				ENSMUSG00000003271	66.7354	-6.97979	0.948982	-7.35503	1.90887e-13	3.87803e-13
ENSMUSG00000003273	7.02573	-3.57862	2.01703	-1.7742	0.0760298	0.105913362425649				ENSMUSG00000003273	7.02573	-2.78798	1.8011	-1.54794	0.121637	0.149177970113955				ENSMUSG00000003273	7.02573	-5.05614	1.8266	-2.76806	0.00563916	0.00715067
ENSMUSG00000003279	81.3718	-2.01832	0.601873	-3.35341	0.000798238	0.00169124737623458				ENSMUSG00000003279	81.3718	-3.00052	0.599017	-5.00907	5.4695e-07	1.2642127507033e-06				ENSMUSG00000003279	81.3718	-4.97298	0.601955	-8.26138	1.43999e-16	3.24751e-16
ENSMUSG00000003282	411.4	-1.86982	0.360799	-5.18244	2.19006e-07	9.55681039269618e-07				ENSMUSG00000003282	411.4	-2.9986	0.360666	-8.31406	9.24794e-17	7.03889569547848e-16				ENSMUSG00000003282	411.4	-4.45179	0.359434	-12.3856	3.12891e-35	1.39042e-34
ENSMUSG00000003283	5.16869	-2.89456	2.5766	-1.1234	0.261267	0.315489405381972				ENSMUSG00000003283	5.16869	-4.08943	2.56251	-1.59587	0.110518	0.136668430808672				ENSMUSG00000003283	5.16869	-0.235147	2.17176	-0.108275	0.913777	0.935127
ENSMUSG00000003299	2555.26	-2.32052	0.446465	-5.19754	2.01946e-07	8.90294710687935e-07				ENSMUSG00000003299	2555.26	-3.93831	0.446845	-8.81359	1.21202e-18	1.23698871547647e-17				ENSMUSG00000003299	2555.26	-6.68289	0.448371	-14.9048	3.06657e-50	2.82556e-49
ENSMUSG00000003308	776.92	-2.2128	0.417101	-5.3052	1.12552e-07	5.30380559933531e-07				ENSMUSG00000003308	776.92	-3.59252	0.417684	-8.60104	7.89961e-18	7.06665852620767e-17				ENSMUSG00000003308	776.92	-6.12416	0.420789	-14.554	5.5105e-48	4.54206e-47
ENSMUSG00000003309	1043.95	-1.69227	0.350134	-4.83321	1.34347e-06	4.90042832445109e-06				ENSMUSG00000003309	1043.95	-2.5573	0.349622	-7.31445	2.58429e-13	1.21103063762884e-12				ENSMUSG00000003309	1043.95	-5.02969	0.351328	-14.3162	1.73254e-46	1.30581e-45
ENSMUSG00000003316	498.639	-2.99011	0.50321	-5.94207	2.81448e-09	1.99248917164698e-08				ENSMUSG00000003316	498.639	-2.70648	0.497941	-5.43535	5.46892e-08	1.39518342459661e-07				ENSMUSG00000003316	498.639	-5.78931	0.502946	-11.5108	1.16413e-30	4.35501e-30
ENSMUSG00000003344	617.294	-2.33141	0.386469	-6.0326	1.61341e-09	1.22825372591287e-08				ENSMUSG00000003344	617.294	-4.27956	0.390328	-10.964	5.69324e-28	3.59136100211902e-26				ENSMUSG00000003344	617.294	-6.5341	0.394134	-16.5784	9.99142e-62	1.99291e-60
ENSMUSG00000003345	348.564	-2.04579	0.457894	-4.46783	7.90177e-06	2.46023760438589e-05				ENSMUSG00000003345	348.564	-3.34596	0.458647	-7.29527	2.98055e-13	1.38382566394377e-12				ENSMUSG00000003345	348.564	-6.00798	0.465468	-12.9074	4.08977e-38	2.05112e-37
ENSMUSG00000003346	1263.59	-1.4391	0.392364	-3.66778	0.000244669	0.000566991166421352				ENSMUSG00000003346	1263.59	-2.6096	0.392386	-6.65059	2.9193e-11	1.06339999790839e-10				ENSMUSG00000003346	1263.59	-5.7195	0.395089	-14.4765	1.70579e-47	1.36848e-46
ENSMUSG00000003348	211.309	-2.83175	0.550902	-5.1402	2.7444e-07	1.17107088640394e-06				ENSMUSG00000003348	211.309	-3.41607	0.545827	-6.25852	3.88648e-10	1.2469855988028e-09				ENSMUSG00000003348	211.309	-5.83622	0.552124	-10.5705	4.08369e-26	1.2772e-25
ENSMUSG00000003352	252.353	-3.11189	0.422533	-7.36486	1.77339e-13	4.42212601588065e-12				ENSMUSG00000003352	252.353	-3.82859	0.417884	-9.16184	5.10176e-20	6.48435103717588e-19				ENSMUSG00000003352	252.353	-7.22277	0.440791	-16.3859	2.41072e-60	4.32367e-59
ENSMUSG00000003354	3.96176	1.08046	2.52857	0.4273	0.669161	0.719481838411172				ENSMUSG00000003354	3.96176	1.22408	2.48425	0.492736	0.622199	0.666379575491573				ENSMUSG00000003354	3.96176	-1.36478	2.50858	-0.544044	0.586411	0.614283
ENSMUSG00000003355	2.23422	-1.97083	3.38168	-0.582798	0.56003	0.616503455062612				ENSMUSG00000003355	2.23422	-5.43718	3.51541	-1.54667	0.121942	0.14951993229768				ENSMUSG00000003355	2.23422	-7.59994	3.51533	-2.16194	0.0306228	0.036678
ENSMUSG00000003360	174.626	-2.81865	0.534507	-5.27336	1.33947e-07	6.17481103697988e-07				ENSMUSG00000003360	174.626	-3.29347	0.527789	-6.24012	4.37242e-10	1.39739336744661e-09				ENSMUSG00000003360	174.626	-6.33164	0.542814	-11.6645	1.93618e-31	7.42977e-31
ENSMUSG00000003363	463.631	-1.8264	0.527097	-3.46501	0.000530204	0.00115640152166884				ENSMUSG00000003363	463.631	-2.50071	0.525721	-4.75672	1.96759e-06	4.30789223762614e-06				ENSMUSG00000003363	463.631	-4.92688	0.528101	-9.32942	1.06453e-20	2.75339e-20
ENSMUSG00000003378	333.956	-3.18398	0.611589	-5.20608	1.92871e-07	8.53501484783326e-07				ENSMUSG00000003378	333.956	-4.06336	0.610059	-6.6606	2.72708e-11	9.9805961619565e-11				ENSMUSG00000003378	333.956	-8.39575	0.643131	-13.0545	5.99051e-39	3.1146e-38
ENSMUSG00000003380	2815.97	-2.34529	0.44372	-5.28553	1.25339e-07	5.82445877832782e-07				ENSMUSG00000003380	2815.97	-3.72001	0.443871	-8.38082	5.25597e-17	4.16554645608592e-16				ENSMUSG00000003380	2815.97	-7.2448	0.446611	-16.2217	3.54127e-59	5.80762e-58
ENSMUSG00000003382	14.1304	-1.89239	1.30335	-1.45194	0.146519	0.190152553606567				ENSMUSG00000003382	14.1304	-4.24174	1.36699	-3.10298	0.00191585	0.00307496191707783				ENSMUSG00000003382	14.1304	-6.45733	1.38631	-4.65793	3.19398e-06	4.89586e-06
ENSMUSG00000003402	117.895	-1.79746	0.579626	-3.10107	0.00192826	0.00380407574635194				ENSMUSG00000003402	117.895	-2.27773	0.572013	-3.98196	6.83496e-05	0.000128061823223259				ENSMUSG00000003402	117.895	-4.41305	0.575974	-7.66189	1.83223e-14	3.84787e-14
ENSMUSG00000003410	2189.04	-2.89689	0.361298	-8.018	1.07479e-15	5.50774323937213e-14				ENSMUSG00000003410	2189.04	-3.60464	0.360764	-9.9917	1.65721e-23	4.031716355251e-22				ENSMUSG00000003410	2189.04	-6.78856	0.363487	-18.6762	7.7328e-78	5.04891e-76
ENSMUSG00000003411	371.529	-0.870357	0.455214	-1.91198	0.0558793	0.0804095447955823				ENSMUSG00000003411	371.529	-2.17573	0.455792	-4.77352	1.81035e-06	3.97840410006697e-06				ENSMUSG00000003411	371.529	-3.47188	0.454465	-7.63949	2.18077e-14	4.56719e-14
ENSMUSG00000003418	31.584	-0.594347	1.00801	-0.589624	0.555443	0.612298645630619				ENSMUSG00000003418	31.584	-2.06729	1.01542	-2.03589	0.0417609	0.055530733053236				ENSMUSG00000003418	31.584	-3.95793	1.01758	-3.88956	0.000100427	0.000142812
ENSMUSG00000003420	3.24364	-5.28658	2.884	-1.83307	0.0667916	0.094203025240059				ENSMUSG00000003420	3.24364	-6.45861	2.884	-2.23947	0.0251257	0.0346027049393172				ENSMUSG00000003420	3.24364	-4.9987	2.61442	-1.91197	0.0558795	0.0653878
ENSMUSG00000003421	722.953	-1.43095	0.377396	-3.79163	0.000149663	0.000361318317778998				ENSMUSG00000003421	722.953	-2.3794	0.376912	-6.31288	2.73884e-10	8.96084973604266e-10				ENSMUSG00000003421	722.953	-4.08231	0.376982	-10.8289	2.51077e-27	8.24766e-27
ENSMUSG00000003423	640.377	-2.09263	0.424113	-4.93414	8.05045e-07	3.09123327000622e-06				ENSMUSG00000003423	640.377	-3.75869	0.425694	-8.82957	1.05076e-18	1.08931144376286e-17				ENSMUSG00000003423	640.377	-6.53027	0.431277	-15.1417	8.59487e-52	8.7931e-51
ENSMUSG00000003429	526.826	0.0728878	0.46242	0.157623	0.874754	0.903158085559616				ENSMUSG00000003429	526.826	-1.34622	0.4629	-2.90824	0.00363474	0.00560995196548163				ENSMUSG00000003429	526.826	-3.06367	0.463004	-6.61693	3.66728e-11	6.87955e-11
ENSMUSG00000003435	703.69	-2.2137	0.329523	-6.71788	1.84382e-11	2.39882186051768e-10				ENSMUSG00000003435	703.69	-3.25164	0.329071	-9.88129	5.01849e-23	1.11272435820507e-21				ENSMUSG00000003435	703.69	-4.93202	0.329011	-14.9905	8.47746e-51	8.01451e-50
ENSMUSG00000003436	298.502	-2.40033	0.554051	-4.33232	1.47547e-05	4.33609309022003e-05				ENSMUSG00000003436	298.502	-4.20947	0.558015	-7.54366	4.56953e-14	2.35360140601839e-13				ENSMUSG00000003436	298.502	-6.7943	0.566405	-11.9955	3.75264e-33	1.53929e-32
ENSMUSG00000003437	1134.51	-2.20005	0.304388	-7.22776	4.91007e-13	1.05755936063254e-11				ENSMUSG00000003437	1134.51	-3.00271	0.303572	-9.89126	4.54256e-23	1.0204335008916e-21				ENSMUSG00000003437	1134.51	-4.62921	0.303475	-15.254	1.54859e-52	1.66133e-51
ENSMUSG00000003438	2983.75	-2.76881	0.336721	-8.22287	1.98698e-16	1.29053258748944e-14				ENSMUSG00000003438	2983.75	-4.43024	0.33732	-13.1336	2.11291e-39	6.56729874773367e-37				ENSMUSG00000003438	2983.75	-6.85883	0.338694	-20.2508	3.49532e-91	5.2986e-89
ENSMUSG00000003444	529.837	-2.03452	0.471554	-4.31449	1.59971e-05	4.66358767830654e-05				ENSMUSG00000003444	529.837	-3.88074	0.473894	-8.18906	2.63283e-16	1.86446745106933e-15				ENSMUSG00000003444	529.837	-6.56032	0.479616	-13.6783	1.36897e-42	8.52023e-42
ENSMUSG00000003452	1.04229	0	4.82957	0	1	NA				ENSMUSG00000003452	1.04229	-1.27975	4.70219	-0.27216	0.785499	NA				ENSMUSG00000003452	1.04229	0	4.82937	0	1	1
ENSMUSG00000003458	251.374	-2.22724	0.446549	-4.98766	6.11156e-07	2.40898197402103e-06				ENSMUSG00000003458	251.374	-1.76535	0.431997	-4.08649	4.37947e-05	8.38845697976269e-05				ENSMUSG00000003458	251.374	-4.33096	0.437445	-9.90059	4.13835e-23	1.167e-22
ENSMUSG00000003464	252.67	-1.21609	0.509076	-2.38882	0.0169027	0.0274536183627936				ENSMUSG00000003464	252.67	-2.14334	0.507826	-4.22061	2.43637e-05	4.79283753808999e-05				ENSMUSG00000003464	252.67	-3.83528	0.507822	-7.55241	4.27293e-14	8.84049e-14
ENSMUSG00000003500	31.2781	-3.49535	0.995315	-3.5118	0.000445084	0.000983939968397995				ENSMUSG00000003500	31.2781	-6.07658	1.11019	-5.47347	4.41314e-08	1.13635407154136e-07				ENSMUSG00000003500	31.2781	-6.89779	1.0117	-6.81802	9.23057e-12	1.76443e-11
ENSMUSG00000003526	93.2726	-2.65259	0.64616	-4.10516	4.0404e-05	0.000109183986082592				ENSMUSG00000003526	93.2726	-3.36583	0.639572	-5.26264	1.42004e-07	3.47587763869774e-07				ENSMUSG00000003526	93.2726	-6.05636	0.65479	-9.24932	2.25927e-20	5.77844e-20
ENSMUSG00000003527	1327.97	-2.43382	0.344475	-7.0653	1.60269e-12	2.91915380434124e-11				ENSMUSG00000003527	1327.97	-3.89814	0.345144	-11.2942	1.4011e-29	1.24748942714932e-27				ENSMUSG00000003527	1327.97	-6.07711	0.346533	-17.5369	7.48882e-69	2.51546e-67
ENSMUSG00000003528	1163.42	-2.71148	0.400701	-6.76684	1.31626e-11	1.78306421963296e-10				ENSMUSG00000003528	1163.42	-3.0748	0.399255	-7.70135	1.34631e-14	7.46035534288462e-14				ENSMUSG00000003528	1163.42	-5.78055	0.401329	-14.4035	4.91676e-47	3.83164e-46
ENSMUSG00000003531	267.741	-2.249	0.440454	-5.1061	3.28883e-07	1.37880908025477e-06				ENSMUSG00000003531	267.741	-3.51282	0.441192	-7.9621	1.69147e-15	1.06936995730073e-14				ENSMUSG00000003531	267.741	-6.58802	0.454958	-14.4805	1.609e-47	1.2956e-46
ENSMUSG00000003534	115.011	-1.67593	0.549303	-3.05101	0.00228076	0.0044256094957806				ENSMUSG00000003534	115.011	-1.75217	0.540028	-3.24459	0.0011762	0.00193300664402691				ENSMUSG00000003534	115.011	-4.61032	0.549564	-8.38905	4.90105e-17	1.1248e-16
ENSMUSG00000003541	7.45304	-2.94566	5.07349	-0.580597	0.561512	0.617932192636393				ENSMUSG00000003541	7.45304	-7.96187	5.23684	-1.52036	0.128421	0.156822348408951				ENSMUSG00000003541	7.45304	-10.1243	5.23656	-1.93339	0.053188	0.0623266
ENSMUSG00000003545	20.1	-0.748684	1.09971	-0.6808	0.495998	0.552879277022132				ENSMUSG00000003545	20.1	-2.65404	1.11875	-2.37232	0.0176769	0.0249205613597053				ENSMUSG00000003545	20.1	-3.90486	1.10483	-3.53435	0.000408782	0.000559848
ENSMUSG00000003546	64.561	-1.4835	0.6376	-2.32669	0.0199819	0.0319561386364716				ENSMUSG00000003546	64.561	-1.83024	0.626476	-2.92149	0.00348365	0.0053957607244457				ENSMUSG00000003546	64.561	-4.44733	0.637722	-6.97378	3.08545e-12	5.99918e-12
ENSMUSG00000003549	58.5593	-1.3581	0.699978	-1.9402	0.052355	0.0758396465607495				ENSMUSG00000003549	58.5593	-2.02194	0.692185	-2.9211	0.00348793	0.00540099366321708				ENSMUSG00000003549	58.5593	-3.61443	0.690293	-5.23608	1.64022e-07	2.67484e-07
ENSMUSG00000003555	2.13546	0	4.14322	0	1	1				ENSMUSG00000003555	2.13546	0	4.14322	0	1	1				ENSMUSG00000003555	2.13546	0	4.14309	0	1	1
ENSMUSG00000003559	13.3372	-0.649268	1.37451	-0.472365	0.636666	0.690659680725741				ENSMUSG00000003559	13.3372	-1.42722	1.36197	-1.04791	0.294682	0.336849631793901				ENSMUSG00000003559	13.3372	-3.41552	1.36747	-2.49769	0.0125005	0.0154752
ENSMUSG00000003573	202.648	-1.54339	0.522826	-2.95202	0.00315704	0.00593344311025852				ENSMUSG00000003573	202.648	-3.24452	0.526305	-6.1647	7.06149e-10	2.20970605645387e-09				ENSMUSG00000003573	202.648	-5.76287	0.533869	-10.7945	3.65283e-27	1.19139e-26
ENSMUSG00000003575	381.723	-2.15019	0.434476	-4.94892	7.46278e-07	2.88009572904689e-06				ENSMUSG00000003575	381.723	-2.98674	0.432977	-6.89815	5.2685e-12	2.09746110634277e-11				ENSMUSG00000003575	381.723	-5.23884	0.435772	-12.022	2.72381e-33	1.12309e-32
ENSMUSG00000003581	260.703	-2.28731	0.513619	-4.45331	8.45546e-06	2.61900401729035e-05				ENSMUSG00000003581	260.703	-2.56196	0.509039	-5.03294	4.83026e-07	1.12252900324871e-06				ENSMUSG00000003581	260.703	-5.89517	0.51994	-11.3382	8.48873e-30	3.07979e-29
ENSMUSG00000003585	34.9245	-3.03218	0.932487	-3.25171	0.00114711	0.0023704696909541				ENSMUSG00000003585	34.9245	-4.09976	0.929029	-4.41295	1.01972e-05	2.07698177811933e-05				ENSMUSG00000003585	34.9245	-6.08349	0.933891	-6.51414	7.31082e-11	1.35729e-10
ENSMUSG00000003604	1109.15	-1.93987	0.338976	-5.72275	1.04815e-08	6.34993024851101e-08				ENSMUSG00000003604	1109.15	-3.09004	0.338971	-9.11595	7.79861e-20	9.66767663975602e-19				ENSMUSG00000003604	1109.15	-3.8129	0.336881	-11.3182	1.06606e-29	3.84934e-29
ENSMUSG00000003617	1.21507	0	4.25431	0	1	NA				ENSMUSG00000003617	1.21507	-0.864386	4.08264	-0.211722	0.832324	0.863596667190444				ENSMUSG00000003617	1.21507	-4.96192	4.18331	-1.18612	0.235575	0.259856
ENSMUSG00000003623	54.2859	-2.38769	0.671107	-3.55784	0.000373922	0.000838011794524055				ENSMUSG00000003623	54.2859	-3.41572	0.667383	-5.11808	3.08658e-07	7.30920090172174e-07				ENSMUSG00000003623	54.2859	-5.35231	0.669175	-7.99837	1.26081e-15	2.75021e-15
ENSMUSG00000003644	336.743	-2.29022	0.449975	-5.08966	3.58697e-07	1.48897158728296e-06				ENSMUSG00000003644	336.743	-2.87806	0.447047	-6.43794	1.21106e-10	4.13400566751267e-10				ENSMUSG00000003644	336.743	-5.33254	0.451126	-11.8205	3.05823e-32	1.21444e-31
ENSMUSG00000003657	2.02071	-4.33268	3.83745	-1.12905	0.258876	0.31303151510467				ENSMUSG00000003657	2.02071	-5.50471	3.83745	-1.43447	0.151439	0.18245413949518				ENSMUSG00000003657	2.02071	-2.33583	3.58415	-0.651711	0.514588	0.544081
ENSMUSG00000003660	778.88	-1.82031	0.355757	-5.11672	3.10891e-07	1.31125200964773e-06				ENSMUSG00000003660	778.88	-2.16521	0.353502	-6.12504	9.06593e-10	2.79902532026632e-09				ENSMUSG00000003660	778.88	-4.04633	0.353964	-11.4315	2.91052e-30	1.07521e-29
ENSMUSG00000003662	389.58	-1.88506	0.415605	-4.53568	5.74171e-06	1.83824754733102e-05				ENSMUSG00000003662	389.58	-2.05133	0.410334	-4.99917	5.75781e-07	1.32833685291592e-06				ENSMUSG00000003662	389.58	-3.44774	0.409365	-8.42217	3.69574e-17	8.50757e-17
ENSMUSG00000003680	1293.65	-1.61076	0.392715	-4.1016	4.10311e-05	0.000110703588318041				ENSMUSG00000003680	1293.65	-1.89317	0.39189	-4.83086	1.35945e-06	3.02405424899345e-06				ENSMUSG00000003680	1293.65	-5.19735	0.393993	-13.1915	9.8239e-40	5.31699e-39
ENSMUSG00000003721	33.2796	-1.82532	0.868647	-2.10134	0.0356114	0.0537313363912264				ENSMUSG00000003721	33.2796	-1.48738	0.832854	-1.78588	0.0741184	0.0943636161081305				ENSMUSG00000003721	33.2796	-4.29788	0.85206	-5.04411	4.55639e-07	7.28864e-07
ENSMUSG00000003731	755.973	-2.45642	0.368514	-6.66574	2.63337e-11	3.2566375558802e-10				ENSMUSG00000003731	755.973	-3.53806	0.36828	-9.60698	7.47099e-22	1.31530912331827e-20				ENSMUSG00000003731	755.973	-5.55544	0.36946	-15.0366	4.22492e-51	4.08276e-50
ENSMUSG00000003746	74.1966	-1.89208	0.78231	-2.41858	0.0155811	0.025527301553867				ENSMUSG00000003746	74.1966	-3.0655	0.782676	-3.91669	8.97731e-05	0.000166018018762475				ENSMUSG00000003746	74.1966	-4.02391	0.768285	-5.23752	1.62748e-07	2.65505e-07
ENSMUSG00000003752	5.31542	-1.23089	2.39587	-0.513754	0.607424	0.662712363554219				ENSMUSG00000003752	5.31542	-4.30652	2.52958	-1.70247	0.0886679	0.111462494807468				ENSMUSG00000003752	5.31542	-7.11041	2.57972	-2.75627	0.00584645	0.00740222
ENSMUSG00000003762	85.3507	-1.38838	0.684593	-2.02803	0.0425568	0.0629968491346079				ENSMUSG00000003762	85.3507	-2.83093	0.687431	-4.11813	3.81964e-05	7.36567717372011e-05				ENSMUSG00000003762	85.3507	-5.27724	0.696784	-7.57371	3.62723e-14	7.51796e-14
ENSMUSG00000003778	163.842	-2.42726	0.537919	-4.51231	6.41246e-06	2.03433614767208e-05				ENSMUSG00000003778	163.842	-1.68093	0.516828	-3.25239	0.00114438	0.00188306992602522				ENSMUSG00000003778	163.842	-4.3714	0.524067	-8.34129	7.34819e-17	1.67321e-16
ENSMUSG00000003779	1075.74	-2.12375	0.383639	-5.53581	3.09801e-08	1.67246741064531e-07				ENSMUSG00000003779	1075.74	-2.79748	0.382742	-7.30906	2.69024e-13	1.25688923986399e-12				ENSMUSG00000003779	1075.74	-4.90378	0.383551	-12.7852	1.98307e-37	9.64321e-37
ENSMUSG00000003808	912.867	-2.60796	0.396966	-6.56972	5.04091e-11	5.71519354642935e-10				ENSMUSG00000003808	912.867	-3.97925	0.397586	-10.0085	1.39797e-23	3.4635228915052e-22				ENSMUSG00000003808	912.867	-6.56741	0.401257	-16.3671	3.28535e-60	5.83827e-59
ENSMUSG00000003809	174.791	-2.5055	0.518689	-4.83046	1.3622e-06	4.96442002624647e-06				ENSMUSG00000003809	174.791	-3.34389	0.515584	-6.48564	8.83544e-11	3.05629004882928e-10				ENSMUSG00000003809	174.791	-5.39229	0.518578	-10.3982	2.52632e-25	7.70221e-25
ENSMUSG00000003810	903.541	-2.74489	0.361975	-7.58309	3.37428e-14	1.08338627780719e-12				ENSMUSG00000003810	903.541	-4.03826	0.362495	-11.1402	7.99628e-29	6.29937036601261e-27				ENSMUSG00000003810	903.541	-6.46263	0.365977	-17.6586	8.74139e-70	3.15504e-68
ENSMUSG00000003813	4785.28	-2.42751	0.387346	-6.26702	3.68023e-10	3.28379142529697e-09				ENSMUSG00000003813	4785.28	-3.94044	0.387526	-10.1682	2.74932e-24	7.8675586916775e-23				ENSMUSG00000003813	4785.28	-7.04859	0.388915	-18.1238	2.0696e-73	9.91189e-72
ENSMUSG00000003814	2660.29	-2.51365	0.441749	-5.69023	1.26868e-08	7.51212531150325e-08				ENSMUSG00000003814	2660.29	-3.48678	0.441606	-7.89569	2.88708e-15	1.75764337488903e-14				ENSMUSG00000003814	2660.29	-5.5739	0.441989	-12.6109	1.83766e-36	8.5818e-36
ENSMUSG00000003824	7316.98	-1.9191	0.381282	-5.03328	4.82153e-07	1.94685132767218e-06				ENSMUSG00000003824	7316.98	-3.49495	0.3814	-9.16348	5.02521e-20	6.39657114002208e-19				ENSMUSG00000003824	7316.98	-5.76758	0.381647	-15.1123	1.34291e-51	1.35089e-50
ENSMUSG00000003847	50.8847	-4.22724	0.818611	-5.16392	2.41837e-07	1.04605366438692e-06				ENSMUSG00000003847	50.8847	-2.50626	0.708366	-3.53809	0.000403039	0.000697646501559584				ENSMUSG00000003847	50.8847	-4.74763	0.71555	-6.63494	3.24637e-11	6.10375e-11
ENSMUSG00000003848	187.043	-1.49689	0.54658	-2.73865	0.00616929	0.0109233674167493				ENSMUSG00000003848	187.043	-2.98313	0.548887	-5.43487	5.48369e-08	1.39874114157343e-07				ENSMUSG00000003848	187.043	-4.70016	0.548937	-8.56229	1.10648e-17	2.59317e-17
ENSMUSG00000003849	51.3032	-1.51153	0.81424	-1.85637	0.0634003	0.0899770561882561				ENSMUSG00000003849	51.3032	-2.78602	0.81702	-3.40998	0.000649681	0.00109974214327353				ENSMUSG00000003849	51.3032	-3.24802	0.795917	-4.08086	4.48697e-05	6.50382e-05
ENSMUSG00000003865	799.421	-2.13603	0.416507	-5.12842	2.92179e-07	1.23903060817343e-06				ENSMUSG00000003865	799.421	-2.58839	0.414947	-6.2379	4.43489e-10	1.41629823872968e-09				ENSMUSG00000003865	799.421	-5.09979	0.416905	-12.2325	2.08447e-34	8.95479e-34
ENSMUSG00000003868	1499.94	-1.22598	0.382279	-3.20702	0.00134116	0.00273503890735614				ENSMUSG00000003868	1499.94	-2.11843	0.382024	-5.54528	2.93486e-08	7.73295567949031e-08				ENSMUSG00000003868	1499.94	-4.35082	0.382659	-11.37	5.89948e-30	2.15113e-29
ENSMUSG00000003872	109.939	-2.6301	0.638477	-4.11934	3.7996e-05	0.000103226029235524				ENSMUSG00000003872	109.939	-3.83852	0.639213	-6.00507	1.91245e-09	5.70366182571982e-09				ENSMUSG00000003872	109.939	-6.48013	0.654515	-9.90066	4.13523e-23	1.16631e-22
ENSMUSG00000003873	566.717	-2.34613	0.446688	-5.25227	1.5024e-07	6.83750290285578e-07				ENSMUSG00000003873	566.717	-4.40912	0.450476	-9.7877	1.27154e-22	2.60012429832653e-21				ENSMUSG00000003873	566.717	-6.88293	0.455824	-15.1	1.61977e-51	1.62378e-50
ENSMUSG00000003923	263.18	-2.43849	0.518292	-4.70486	2.54038e-06	8.7536719301131e-06				ENSMUSG00000003923	263.18	-2.81589	0.513824	-5.48026	4.247e-08	1.09522422216043e-07				ENSMUSG00000003923	263.18	-5.52041	0.519961	-10.617	2.48469e-26	7.83282e-26
ENSMUSG00000003929	39.7027	-3.47388	0.992022	-3.50181	0.000462104	0.00101807565933556				ENSMUSG00000003929	39.7027	-2.10493	0.879228	-2.39407	0.0166626	0.0235703454768993				ENSMUSG00000003929	39.7027	-4.58229	0.893832	-5.12657	2.95074e-07	4.75858e-07
ENSMUSG00000003948	54.0694	-2.55067	0.762008	-3.34729	0.00081605	0.00172593148793355				ENSMUSG00000003948	54.0694	-3.29557	0.752733	-4.37814	1.19697e-05	2.41955515402525e-05				ENSMUSG00000003948	54.0694	-5.9235	0.772346	-7.66949	1.7268e-14	3.62835e-14
ENSMUSG00000003955	2487.16	-1.83038	0.392951	-4.65803	3.19243e-06	1.08057630806624e-05				ENSMUSG00000003955	2487.16	-3.44208	0.393299	-8.75181	2.09965e-18	2.05811923783141e-17				ENSMUSG00000003955	2487.16	-5.40335	0.393597	-13.7281	6.89057e-43	4.3523e-42
ENSMUSG00000003970	3017.15	-2.72189	0.406069	-6.70301	2.04166e-11	2.61760288879625e-10				ENSMUSG00000003970	3017.15	-3.98679	0.406165	-9.8157	9.63698e-23	2.03137166314216e-21				ENSMUSG00000003970	3017.15	-7.32268	0.408858	-17.9101	9.84145e-72	4.18454e-70
ENSMUSG00000003992	248.028	-1.23223	0.443708	-2.77711	0.00548446	0.00980822867342396				ENSMUSG00000003992	248.028	-2.48504	0.444586	-5.58955	2.27654e-08	6.06569521543674e-08				ENSMUSG00000003992	248.028	-3.34573	0.438587	-7.62842	2.37642e-14	4.9686e-14
ENSMUSG00000004018	141.76	-1.01755	0.569838	-1.78567	0.074152	0.103581604877053				ENSMUSG00000004018	141.76	-2.53957	0.572908	-4.43277	9.30296e-06	1.90391660685435e-05				ENSMUSG00000004018	141.76	-3.98887	0.570641	-6.99017	2.74556e-12	5.35444e-12
ENSMUSG00000004031	26.2871	-2.54342	2.55907	-0.993884	0.32028	0.376732061256948				ENSMUSG00000004031	26.2871	-0.690122	2.50083	-0.275957	0.782581	0.818189976029452				ENSMUSG00000004031	26.2871	-9.95845	2.87978	-3.45806	0.000544074	0.000739387
ENSMUSG00000004032	1419.04	-2.85098	0.559637	-5.09433	3.49975e-07	1.45702810057428e-06				ENSMUSG00000004032	1419.04	-2.9316	0.558253	-5.25138	1.50964e-07	3.68569215481719e-07				ENSMUSG00000004032	1419.04	-4.75885	0.558415	-8.52207	1.5672e-17	3.65156e-17
ENSMUSG00000004035	2.1832	-2.86811	3.49802	-0.819926	0.412258	0.47045863758116				ENSMUSG00000004035	2.1832	-5.4372	3.5123	-1.54804	0.121612	0.149157303715335				ENSMUSG00000004035	2.1832	-7.59995	3.51223	-2.16386	0.0304753	0.0365088
ENSMUSG00000004040	1544.69	-2.27048	0.381607	-5.94979	2.68487e-09	1.90960480016894e-08				ENSMUSG00000004040	1544.69	-2.73832	0.380682	-7.19319	6.32944e-13	2.81922334397669e-12				ENSMUSG00000004040	1544.69	-5.18059	0.381771	-13.5699	6.04352e-42	3.63424e-41
ENSMUSG00000004043	45.5983	-0.918803	0.786125	-1.16877	0.242495	0.295461673020316				ENSMUSG00000004043	45.5983	-1.86399	0.782407	-2.38238	0.0172013	0.0242880992166642				ENSMUSG00000004043	45.5983	-3.31173	0.777984	-4.25682	2.0736e-05	3.05907e-05
ENSMUSG00000004044	39.7822	-3.0493	0.949572	-3.21123	0.00132167	0.00270054432537674				ENSMUSG00000004044	39.7822	-2.7613	0.914497	-3.01947	0.00253214	0.00400544611704244				ENSMUSG00000004044	39.7822	-6.82721	0.981454	-6.95623	3.49509e-12	6.78507e-12
ENSMUSG00000004054	716.871	-2.27353	0.511192	-4.44751	8.68725e-06	2.68434928054973e-05				ENSMUSG00000004054	716.871	-2.06821	0.508985	-4.06339	4.83642e-05	9.21108129344375e-05				ENSMUSG00000004054	716.871	-7.07089	0.521155	-13.5677	6.22186e-42	3.73633e-41
ENSMUSG00000004056	124.596	-2.05178	0.492378	-4.16709	3.08515e-05	8.52818614893735e-05				ENSMUSG00000004056	124.596	-3.93501	0.504512	-7.79964	6.20856e-15	3.58686416580891e-14				ENSMUSG00000004056	124.596	-5.45263	0.498759	-10.9324	8.06893e-28	2.69423e-27
ENSMUSG00000004069	547.447	-2.32588	0.424423	-5.4801	4.25087e-08	2.22113358515135e-07				ENSMUSG00000004069	547.447	-2.60463	0.421467	-6.1799	6.41423e-10	2.01490742669644e-09				ENSMUSG00000004069	547.447	-4.68701	0.422616	-11.0905	1.39559e-28	4.80437e-28
ENSMUSG00000004070	372.935	-1.76557	0.380618	-4.63869	3.50624e-06	1.17625832111641e-05				ENSMUSG00000004070	372.935	-2.632	0.379105	-6.94266	3.84773e-12	1.55722110177494e-11				ENSMUSG00000004070	372.935	-4.35997	0.379216	-11.4973	1.36063e-30	5.07834e-30
ENSMUSG00000004071	602.49	-2.18155	0.410683	-5.312	1.08429e-07	5.1413165345514e-07				ENSMUSG00000004071	602.49	-2.91943	0.409203	-7.13444	9.71822e-13	4.21657276306038e-12				ENSMUSG00000004071	602.49	-4.46954	0.40883	-10.9325	8.05781e-28	2.69103e-27
ENSMUSG00000004085	365.296	-3.17552	0.449766	-7.06037	1.66057e-12	3.01149261572282e-11				ENSMUSG00000004085	365.296	-3.357	0.443538	-7.56869	3.77012e-14	1.95956722342999e-13				ENSMUSG00000004085	365.296	-6.69654	0.456104	-14.682	8.40311e-49	7.19153e-48
ENSMUSG00000004096	924.106	-1.52568	0.394068	-3.87162	0.000108115	0.000268397055552951				ENSMUSG00000004096	924.106	-3.10914	0.394855	-7.87413	3.43119e-15	2.06173051672432e-14				ENSMUSG00000004096	924.106	-5.283	0.396098	-13.3376	1.3989e-40	7.87185e-40
ENSMUSG00000004099	13369.4	-1.68175	0.345236	-4.87133	1.10852e-06	4.11964079511272e-06				ENSMUSG00000004099	13369.4	-2.28305	0.345148	-6.6147	3.72305e-11	1.34062278380085e-10				ENSMUSG00000004099	13369.4	-4.32543	0.345207	-12.53	5.11887e-36	2.35083e-35
ENSMUSG00000004100	2319.25	-2.32305	0.384054	-6.04875	1.45973e-09	1.12256344730766e-08				ENSMUSG00000004100	2319.25	-3.65694	0.384232	-9.51755	1.77313e-21	2.92301260095375e-20				ENSMUSG00000004100	2319.25	-6.5276	0.386153	-16.9042	4.19017e-64	9.89799e-63
ENSMUSG00000004105	335.146	-1.09135	0.460014	-2.37244	0.0176712	0.0285744459309788				ENSMUSG00000004105	335.146	-2.24566	0.460023	-4.88162	1.05219e-06	2.36829866451283e-06				ENSMUSG00000004105	335.146	-3.79048	0.459488	-8.24936	1.59251e-16	3.58406e-16
ENSMUSG00000004110	6.98366	-3.75899	2.31301	-1.62515	0.104131	0.140586322862338				ENSMUSG00000004110	6.98366	-0.507324	1.87758	-0.270201	0.787006	0.822162522140939				ENSMUSG00000004110	6.98366	-6.29904	2.10498	-2.99245	0.00276747	0.00358975
ENSMUSG00000004113	3.67666	1.94586	2.79965	0.695037	0.487032	0.54407989261015				ENSMUSG00000004113	3.67666	-1.05261	2.89277	-0.363875	0.715951	0.755691951562715				ENSMUSG00000004113	3.67666	-1.23383	2.80863	-0.4393	0.660444	0.685655
ENSMUSG00000004127	47.0952	-0.951002	0.730999	-1.30096	0.193271	0.242033276570715				ENSMUSG00000004127	47.0952	-1.98991	0.729194	-2.72892	0.00635424	0.00952356663114207				ENSMUSG00000004127	47.0952	-3.89011	0.731204	-5.32015	1.03683e-07	1.70713e-07
ENSMUSG00000004151	61.3272	-1.49917	0.73422	-2.04186	0.0411657	0.0611537549976022				ENSMUSG00000004151	61.3272	-2.72214	0.735707	-3.70003	0.00021557	0.000383192957892988				ENSMUSG00000004151	61.3272	-3.60046	0.720048	-5.0003	5.72412e-07	9.11061e-07
ENSMUSG00000004187	11.8078	-1.96118	1.35687	-1.44537	0.148353	0.192202381668654				ENSMUSG00000004187	11.8078	-3.51581	1.37599	-2.55511	0.0106155	0.015429993473387				ENSMUSG00000004187	11.8078	-7.43441	1.54785	-4.80304	1.56271e-06	2.435e-06
ENSMUSG00000004207	1031.18	-2.87895	0.543263	-5.29937	1.16203e-07	5.44978757021753e-07				ENSMUSG00000004207	1031.18	-3.6009	0.542499	-6.63761	3.18807e-11	1.15686911444798e-10				ENSMUSG00000004207	1031.18	-6.88715	0.546988	-12.5911	2.36497e-36	1.09825e-35
ENSMUSG00000004221	73.4573	-2.40197	0.713327	-3.36728	0.000759147	0.00161352389578087				ENSMUSG00000004221	73.4573	-1.81046	0.67725	-2.67326	0.00751181	0.0111441771924186				ENSMUSG00000004221	73.4573	-3.88164	0.681115	-5.69894	1.20552e-08	2.05936e-08
ENSMUSG00000004231	150.14	-2.58978	0.463216	-5.59087	2.25934e-08	1.25901736579463e-07				ENSMUSG00000004231	150.14	-3.24318	0.456356	-7.10669	1.18855e-12	5.10381223347786e-12				ENSMUSG00000004231	150.14	-5.63241	0.464193	-12.1338	6.99517e-34	2.94131e-33
ENSMUSG00000004233	41.067	-1.72144	0.766602	-2.24554	0.0247333	0.0386763403563031				ENSMUSG00000004233	41.067	-3.55722	0.785355	-4.52944	5.91396e-06	1.23336827109319e-05				ENSMUSG00000004233	41.067	-4.22816	0.758645	-5.5733	2.49957e-08	4.21789e-08
ENSMUSG00000004263	77.6778	-2.07303	0.736482	-2.81478	0.00488109	0.00881099030351214				ENSMUSG00000004263	77.6778	-2.7323	0.731197	-3.73675	0.000186411	0.000333965633382105				ENSMUSG00000004263	77.6778	-6.59534	0.769059	-8.57586	9.83497e-18	2.30944e-17
ENSMUSG00000004264	3908.42	-2.42285	0.34109	-7.10325	1.21855e-12	2.28658455537725e-11				ENSMUSG00000004264	3908.42	-3.79529	0.341241	-11.122	9.80216e-29	7.54176410717465e-27				ENSMUSG00000004264	3908.42	-6.43204	0.342256	-18.7931	8.60639e-79	6.25146e-77
ENSMUSG00000004266	273.615	-1.00857	0.481564	-2.09436	0.0362278	0.054543515893995				ENSMUSG00000004266	273.615	-2.92913	0.485483	-6.03342	1.60523e-09	4.83976468239875e-09				ENSMUSG00000004266	273.615	-4.27798	0.483468	-8.84854	8.86739e-19	2.16173e-18
ENSMUSG00000004268	1362.16	-0.308006	0.447395	-0.688443	0.491174	0.54830442147949				ENSMUSG00000004268	1362.16	-2.06874	0.447922	-4.61852	3.8649e-06	8.21977285923432e-06				ENSMUSG00000004268	1362.16	-3.49586	0.4477	-7.8085	5.78747e-15	1.23326e-14
ENSMUSG00000004270	37.9568	-2.24398	1.24356	-1.80448	0.071156	0.0997208104735346				ENSMUSG00000004270	37.9568	-3.80539	1.25182	-3.03989	0.00236664	0.00375934653803879				ENSMUSG00000004270	37.9568	-7.00816	1.30243	-5.38083	7.4144e-08	1.22773e-07
ENSMUSG00000004285	507.231	-1.12619	0.399071	-2.82203	0.0047721	0.00863009646966792				ENSMUSG00000004285	507.231	-2.40066	0.399427	-6.01026	1.85227e-09	5.53480300989684e-09				ENSMUSG00000004285	507.231	-4.19366	0.399775	-10.4901	9.59748e-26	2.96549e-25
ENSMUSG00000004317	722.926	-2.19753	0.358725	-6.12594	9.01504e-10	7.28726507352246e-09				ENSMUSG00000004317	722.926	-2.55676	0.355987	-7.18218	6.86089e-13	3.04088497301796e-12				ENSMUSG00000004317	722.926	-4.43961	0.356545	-12.4518	1.36806e-35	6.17221e-35
ENSMUSG00000004319	305.421	-1.99594	0.388956	-5.13153	2.87395e-07	1.2207539505585e-06				ENSMUSG00000004319	305.421	-2.42999	0.384427	-6.32108	2.59745e-10	8.51455694325367e-10				ENSMUSG00000004319	305.421	-4.64045	0.387206	-11.9844	4.28776e-33	1.75425e-32
ENSMUSG00000004328	103.821	-2.35893	0.657682	-3.58674	0.000334842	0.0007571109666872				ENSMUSG00000004328	103.821	-2.85063	0.648259	-4.39736	1.09574e-05	2.22598871134706e-05				ENSMUSG00000004328	103.821	-4.62434	0.648746	-7.12812	1.01752e-12	2.01389e-12
ENSMUSG00000004341	121.91	-2.50471	0.630785	-3.97078	7.1637e-05	0.000184198323344369				ENSMUSG00000004341	121.91	-2.34159	0.612922	-3.82037	0.00013325	0.000242459906594207				ENSMUSG00000004341	121.91	-4.6396	0.618601	-7.50014	6.37476e-14	1.31144e-13
ENSMUSG00000004347	63.399	-1.7182	0.686606	-2.50245	0.0123338	0.0205854463998414				ENSMUSG00000004347	63.399	-2.19304	0.671867	-3.26409	0.00109816	0.00180892775957523				ENSMUSG00000004347	63.399	-3.04241	0.660541	-4.60594	4.10607e-06	6.26366e-06
ENSMUSG00000004356	563.663	-1.38008	0.368505	-3.74509	0.000180331	0.00042844244085444				ENSMUSG00000004356	563.663	-2.3112	0.367707	-6.28543	3.26949e-10	1.06076949885196e-09				ENSMUSG00000004356	563.663	-3.6584	0.366716	-9.97613	1.93883e-23	5.54091e-23
ENSMUSG00000004359	1.02413	-0.57281	5.25425	-0.109019	0.913188	NA				ENSMUSG00000004359	1.02413	0	5.3392	0	1	NA				ENSMUSG00000004359	1.02413	0	5.33893	0	1	1
ENSMUSG00000004364	266.942	-2.02379	0.5312	-3.80985	0.000139053	0.000338084237834359				ENSMUSG00000004364	266.942	-2.44639	0.527005	-4.64206	3.44951e-06	7.36933047525904e-06				ENSMUSG00000004364	266.942	-4.41717	0.528371	-8.35998	6.27296e-17	1.43324e-16
ENSMUSG00000004383	48.3203	-2.75018	0.773338	-3.55625	0.000376187	0.000842524073992803				ENSMUSG00000004383	48.3203	-2.60694	0.737105	-3.53673	0.000405117	0.000701101723921054				ENSMUSG00000004383	48.3203	-4.78287	0.74447	-6.42452	1.32282e-10	2.43565e-10
ENSMUSG00000004393	1821.56	-2.11401	0.46547	-4.54166	5.5812e-06	1.79371264333783e-05				ENSMUSG00000004393	1821.56	-3.57664	0.465772	-7.67896	1.60386e-14	8.77373023178555e-14				ENSMUSG00000004393	1821.56	-6.13767	0.467105	-13.1398	1.94673e-39	1.03594e-38
ENSMUSG00000004394	25.9557	-2.40154	0.982079	-2.44536	0.0144706	0.0238383710521826				ENSMUSG00000004394	25.9557	-4.49288	1.03201	-4.35352	1.33967e-05	2.69780297907496e-05				ENSMUSG00000004394	25.9557	-6.39676	1.02586	-6.23553	4.50256e-10	8.1155e-10
ENSMUSG00000004446	88.4165	-0.974355	0.643281	-1.51466	0.129858	0.170896570017206				ENSMUSG00000004446	88.4165	-2.3476	0.646153	-3.6332	0.00027993	0.000492071932197464				ENSMUSG00000004446	88.4165	-3.71486	0.64151	-5.7908	7.00503e-09	1.20922e-08
ENSMUSG00000004455	13.3461	-2.51605	1.21637	-2.0685	0.038593	0.057772217258637				ENSMUSG00000004455	13.3461	-2.98721	1.18295	-2.52522	0.0115625	0.0167098044053095				ENSMUSG00000004455	13.3461	-6.72335	1.29368	-5.19708	2.02441e-07	3.29181e-07
ENSMUSG00000004460	1007.75	-2.07686	0.302952	-6.8554	7.11132e-12	1.03892223785286e-10				ENSMUSG00000004460	1007.75	-3.54088	0.303796	-11.6555	2.15186e-31	2.59056593423103e-29				ENSMUSG00000004460	1007.75	-5.45297	0.304496	-17.9082	1.01785e-71	4.31733e-70
ENSMUSG00000004462	218.834	-1.72861	0.429851	-4.02141	5.78497e-05	0.000152156225340198				ENSMUSG00000004462	218.834	-2.80361	0.428988	-6.53541	6.34365e-11	2.22678922569051e-10				ENSMUSG00000004462	218.834	-3.56961	0.421765	-8.4635	2.59477e-17	6.01364e-17
ENSMUSG00000004473	27.6027	-3.04927	1.02231	-2.98271	0.00285705	0.00541763834853685				ENSMUSG00000004473	27.6027	-4.84258	1.05355	-4.59645	4.29748e-06	9.08999586570652e-06				ENSMUSG00000004473	27.6027	-11.9636	1.73422	-6.89853	5.25427e-12	1.01437e-11
ENSMUSG00000004508	702.405	-3.0714	0.333216	-9.21745	3.04246e-20	5.48198249177992e-18				ENSMUSG00000004508	702.405	-3.46458	0.329512	-10.5143	7.42453e-26	2.9448353935431e-24				ENSMUSG00000004508	702.405	-5.49012	0.330834	-16.5948	7.60369e-62	1.53598e-60
ENSMUSG00000004530	618.291	-3.9218	0.482326	-8.13101	4.25725e-16	2.52974326219351e-14				ENSMUSG00000004530	618.291	-3.53707	0.475188	-7.44352	9.80363e-14	4.82420849922775e-13				ENSMUSG00000004530	618.291	-6.95079	0.483554	-14.3744	7.49369e-47	5.78298e-46
ENSMUSG00000004535	2818.89	-1.74544	0.396768	-4.39914	1.0868e-05	3.28076469319183e-05				ENSMUSG00000004535	2818.89	-3.36028	0.397111	-8.46182	2.6323e-17	2.18019436056046e-16				ENSMUSG00000004535	2818.89	-4.84027	0.39697	-12.193	3.3852e-34	1.44007e-33
ENSMUSG00000004540	47.5878	-2.41581	0.951729	-2.53834	0.011138	0.0187494020797905				ENSMUSG00000004540	47.5878	-2.41646	0.917969	-2.6324	0.0084784	0.0124731737903824				ENSMUSG00000004540	47.5878	-3.78506	0.9117	-4.15165	3.30088e-05	4.82066e-05
ENSMUSG00000004558	4.12142	-5.84919	3.03691	-1.92603	0.0541006	0.078091393388999				ENSMUSG00000004558	4.12142	-7.02122	3.03691	-2.31196	0.02078	0.0290010400986838				ENSMUSG00000004558	4.12142	-4.49673	2.72903	-1.64774	0.0994063	0.113935
ENSMUSG00000004561	104.313	-1.56007	0.60028	-2.5989	0.00935235	0.0159948322521177				ENSMUSG00000004561	104.313	-3.27307	0.60849	-5.37901	7.48979e-08	1.88152803609222e-07				ENSMUSG00000004561	104.313	-4.18772	0.597396	-7.00996	2.3838e-12	4.66144e-12
ENSMUSG00000004565	152.442	-2.80245	0.479263	-5.84742	4.99254e-09	3.32379894583799e-08				ENSMUSG00000004565	152.442	-2.83746	0.462764	-6.13155	8.70295e-10	2.69279507751892e-09				ENSMUSG00000004565	152.442	-4.88293	0.465719	-10.4847	1.01536e-25	3.13453e-25
ENSMUSG00000004567	709.653	-2.15089	0.403992	-5.3241	1.01452e-07	4.83789036978038e-07				ENSMUSG00000004567	709.653	-2.6942	0.402457	-6.69439	2.16572e-11	8.02926730400422e-11				ENSMUSG00000004567	709.653	-5.11697	0.404421	-12.6526	1.08277e-36	5.11203e-36
ENSMUSG00000004568	218.277	-2.85909	0.537127	-5.32292	1.02112e-07	4.86521664032278e-07				ENSMUSG00000004568	218.277	-2.50458	0.525289	-4.76801	1.8605e-06	4.08231714364195e-06				ENSMUSG00000004568	218.277	-5.06963	0.53048	-9.55667	1.21602e-21	3.25686e-21
ENSMUSG00000004591	2211.66	-1.74598	0.356278	-4.90062	9.55329e-07	3.60550524670921e-06				ENSMUSG00000004591	2211.66	-2.65303	0.356088	-7.45049	9.29933e-14	4.59589775728918e-13				ENSMUSG00000004591	2211.66	-5.66361	0.357676	-15.8345	1.7994e-56	2.48368e-55
ENSMUSG00000004610	358.901	-1.39145	0.458361	-3.0357	0.00239981	0.00462490551657942				ENSMUSG00000004610	358.901	-2.5719	0.45847	-5.60975	2.02618e-08	5.42653254713434e-08				ENSMUSG00000004610	358.901	-5.07733	0.462487	-10.9783	4.85956e-28	1.63799e-27
ENSMUSG00000004626	249.185	-2.17175	0.489715	-4.43474	9.21852e-06	2.83180042099155e-05				ENSMUSG00000004626	249.185	-3.01225	0.487443	-6.1797	6.42238e-10	2.01672500381617e-09				ENSMUSG00000004626	249.185	-4.79575	0.487936	-9.82864	8.47549e-23	2.36405e-22
ENSMUSG00000004630	1.86205	-0.393184	3.25385	-0.120837	0.90382	0.927851486755263				ENSMUSG00000004630	1.86205	-2.64573	3.38538	-0.781517	0.434498	0.481664631125737				ENSMUSG00000004630	1.86205	-1.97015	3.1575	-0.623958	0.532655	0.561651
ENSMUSG00000004631	2.66367	0	3.27115	0	1	1				ENSMUSG00000004631	2.66367	1.95154	2.95155	0.661191	0.50849	0.555155852485332				ENSMUSG00000004631	2.66367	-0.809915	2.96876	-0.272813	0.784997	0.807938
ENSMUSG00000004633	102.568	-2.62289	0.6072	-4.31965	1.56277e-05	4.56783243483577e-05				ENSMUSG00000004633	102.568	-2.1208	0.572341	-3.70548	0.000210994	0.00037568443366388				ENSMUSG00000004633	102.568	-3.94237	0.573062	-6.87948	6.00701e-12	1.15572e-11
ENSMUSG00000004637	143.935	-2.40208	0.463121	-5.18672	2.14031e-07	9.35938392397619e-07				ENSMUSG00000004637	143.935	-3.41188	0.460954	-7.40179	1.34362e-13	6.51607219749195e-13				ENSMUSG00000004637	143.935	-5.4323	0.463958	-11.7086	1.15142e-31	4.46458e-31
ENSMUSG00000004642	5532.32	-1.56153	0.442242	-3.53094	0.000414093	0.00092053025859217				ENSMUSG00000004642	5532.32	-2.95686	0.442311	-6.68503	2.30872e-11	8.5187951978335e-11				ENSMUSG00000004642	5532.32	-4.70286	0.442341	-10.6318	2.12089e-26	6.71025e-26
ENSMUSG00000004655	3.70322	-0.524413	2.72157	-0.192688	0.847203	0.879862821936162				ENSMUSG00000004655	3.70322	0.30869	2.56078	0.120545	0.904051	0.927433781009075				ENSMUSG00000004655	3.70322	-0.403666	2.53294	-0.159367	0.87338	0.895099
ENSMUSG00000004661	505.928	-3.23564	0.483267	-6.69534	2.15169e-11	2.72325218119708e-10				ENSMUSG00000004661	505.928	-2.73231	0.476193	-5.73781	9.59107e-09	2.66081330066297e-08				ENSMUSG00000004661	505.928	-6.28887	0.484644	-12.9763	1.66806e-38	8.53014e-38
ENSMUSG00000004665	9.49086	-0.337522	1.72934	-0.195173	0.845257	0.878276394863567				ENSMUSG00000004665	9.49086	-7.40054	2.23068	-3.31761	0.0009079	0.00151081047810474				ENSMUSG00000004665	9.49086	-9.56338	2.23065	-4.28725	1.80897e-05	2.67811e-05
ENSMUSG00000004667	1426.1	-2.09218	0.390246	-5.36117	8.26842e-08	4.03594204989365e-07				ENSMUSG00000004667	1426.1	-3.30057	0.390327	-8.45591	2.76909e-17	2.28721408863163e-16				ENSMUSG00000004667	1426.1	-5.90897	0.392185	-15.0668	2.67772e-51	2.63584e-50
ENSMUSG00000004668	200.999	-3.1563	0.514185	-6.13845	8.33293e-10	6.80143624251292e-09				ENSMUSG00000004668	200.999	-2.27715	0.487171	-4.67423	2.95053e-06	6.34936826894268e-06				ENSMUSG00000004668	200.999	-4.42073	0.49017	-9.01877	1.90212e-19	4.74386e-19
ENSMUSG00000004677	500.715	-1.52081	0.433611	-3.50731	0.000452662	0.000999375976449453				ENSMUSG00000004677	500.715	-2.47624	0.433032	-5.71838	1.07542e-08	2.9700020710621e-08				ENSMUSG00000004677	500.715	-4.63295	0.434572	-10.661	1.55003e-26	4.92557e-26
ENSMUSG00000004698	56.4157	-2.41557	0.678356	-3.56092	0.000369557	0.000829559253840427				ENSMUSG00000004698	56.4157	-2.96645	0.662863	-4.47521	7.63365e-06	1.57643369789558e-05				ENSMUSG00000004698	56.4157	-4.8188	0.663595	-7.26167	3.82351e-13	7.69158e-13
ENSMUSG00000004709	8.6497	-2.25902	1.87934	-1.20203	0.229352	0.281309355264022				ENSMUSG00000004709	8.6497	-1.48983	1.74186	-0.855313	0.392378	0.438497854242295				ENSMUSG00000004709	8.6497	-4.53906	1.80141	-2.51973	0.0117444	0.0145733
ENSMUSG00000004768	481.783	-1.81045	0.340044	-5.32417	1.01416e-07	4.83754710615417e-07				ENSMUSG00000004768	481.783	-2.74013	0.33918	-8.07867	6.54767e-16	4.37920256063944e-15				ENSMUSG00000004768	481.783	-4.97663	0.34143	-14.5758	4.00197e-48	3.32063e-47
ENSMUSG00000004771	5796.71	-2.44431	0.367948	-6.6431	3.07149e-11	3.73234229358014e-10				ENSMUSG00000004771	5796.71	-4.02135	0.368155	-10.923	8.94857e-28	5.29328336502806e-26				ENSMUSG00000004771	5796.71	-5.78988	0.368222	-15.7239	1.03763e-55	1.36831e-54
ENSMUSG00000004788	460.656	-1.21289	0.449012	-2.70125	0.00690794	0.0121223504093006				ENSMUSG00000004788	460.656	-2.6762	0.449911	-5.9483	2.70946e-09	7.94888751360301e-09				ENSMUSG00000004788	460.656	-4.8317	0.451668	-10.6975	1.04611e-26	3.34805e-26
ENSMUSG00000004789	1882.06	-2.47361	0.35273	-7.01276	2.33667e-12	4.00362983079248e-11				ENSMUSG00000004789	1882.06	-3.24782	0.35224	-9.22046	2.9582e-20	3.92322394262586e-19				ENSMUSG00000004789	1882.06	-5.97212	0.353998	-16.8705	7.41711e-64	1.71489e-62
ENSMUSG00000004798	123.106	-3.26199	0.582848	-5.59663	2.18557e-08	1.22160045012424e-07				ENSMUSG00000004798	123.106	-4.07325	0.576136	-7.06995	1.54993e-12	6.56817420147809e-12				ENSMUSG00000004798	123.106	-5.99029	0.578257	-10.3592	3.80059e-25	1.15328e-24
ENSMUSG00000004815	63.5877	-2.43359	0.658099	-3.69791	0.000217385	0.000508760835507795				ENSMUSG00000004815	63.5877	-4.00469	0.669812	-5.97882	2.24755e-09	6.64621979018266e-09				ENSMUSG00000004815	63.5877	-4.93078	0.648318	-7.60549	2.83824e-14	5.90935e-14
ENSMUSG00000004843	434.123	-2.29437	0.428785	-5.35085	8.75403e-08	4.24208388511669e-07				ENSMUSG00000004843	434.123	-3.21021	0.427785	-7.50428	6.17683e-14	3.12497295099727e-13				ENSMUSG00000004843	434.123	-5.92201	0.433275	-13.668	1.57611e-42	9.77111e-42
ENSMUSG00000004846	47.3077	-2.40454	0.882643	-2.72426	0.00644465	0.0113688792660024				ENSMUSG00000004846	47.3077	-2.59577	0.866279	-2.99646	0.00273138	0.00430151161022433				ENSMUSG00000004846	47.3077	-6.61284	0.921797	-7.17386	7.2913e-13	1.45135e-12
ENSMUSG00000004849	144.748	-1.03978	0.483428	-2.15085	0.031488	0.0480593604843417				ENSMUSG00000004849	144.748	-1.98623	0.481709	-4.12329	3.73496e-05	7.20970850860153e-05				ENSMUSG00000004849	144.748	-4.02631	0.484199	-8.3154	9.14416e-17	2.07646e-16
ENSMUSG00000004864	122.082	-2.86966	0.650797	-4.40945	1.03634e-05	3.14257899620954e-05				ENSMUSG00000004864	122.082	-4.05523	0.651236	-6.22697	4.7554e-10	1.51187702703416e-09				ENSMUSG00000004864	122.082	-6.96936	0.673639	-10.3459	4.37014e-25	1.32265e-24
ENSMUSG00000004865	9221.06	-2.36662	0.318511	-7.43026	1.08381e-13	2.91515666465887e-12				ENSMUSG00000004865	9221.06	-3.92848	0.318649	-12.3285	6.35974e-35	1.26418372587775e-32				ENSMUSG00000004865	9221.06	-5.7772	0.318731	-18.1256	2.00097e-73	9.60963e-72
ENSMUSG00000004872	5.19598	-2.86427	2.23559	-1.28121	0.200118	0.249266552159643				ENSMUSG00000004872	5.19598	-7.02361	2.52252	-2.78436	0.0053633	0.00811018978201299				ENSMUSG00000004872	5.19598	-6.94866	2.31247	-3.00487	0.00265691	0.00344936
ENSMUSG00000004880	3383.89	-2.49429	0.284309	-8.77318	1.73686e-18	2.00720727869272e-16				ENSMUSG00000004880	3383.89	-2.85499	0.283614	-10.0665	7.77151e-24	1.98289446481686e-22				ENSMUSG00000004880	3383.89	-5.13294	0.284123	-18.0659	5.91706e-73	2.73613e-71
ENSMUSG00000004885	510.058	-1.13819	0.452479	-2.51545	0.0118881	0.0198970139968939				ENSMUSG00000004885	510.058	-2.01829	0.45142	-4.47098	7.78613e-06	1.60656498655916e-05				ENSMUSG00000004885	510.058	-2.48164	0.448524	-5.53291	3.14954e-08	5.28551e-08
ENSMUSG00000004891	151.146	-2.80037	0.516923	-5.41739	6.04748e-08	3.0377004171522e-07				ENSMUSG00000004891	151.146	-3.0958	0.507689	-6.09783	1.07519e-09	3.29870859937009e-09				ENSMUSG00000004891	151.146	-7.69858	0.561512	-13.7105	8.78979e-43	5.51791e-42
ENSMUSG00000004895	53.3713	-2.51399	0.731907	-3.43485	0.000592876	0.00128307245119918				ENSMUSG00000004895	53.3713	-2.14064	0.704186	-3.03988	0.00236673	0.00375934653803879				ENSMUSG00000004895	53.3713	-5.53645	0.732273	-7.56063	4.01106e-14	8.30462e-14
ENSMUSG00000004896	282.938	-1.43311	0.470112	-3.04845	0.00230028	0.00445565119977302				ENSMUSG00000004896	282.938	-2.52462	0.469779	-5.37407	7.69783e-08	1.9320865684116e-07				ENSMUSG00000004896	282.938	-3.91232	0.468325	-8.35384	6.60773e-17	1.50835e-16
ENSMUSG00000004897	633.154	-2.33714	0.401556	-5.8202	5.87766e-09	3.80424661914775e-08				ENSMUSG00000004897	633.154	-3.72747	0.402509	-9.26059	2.03304e-20	2.81643326505655e-19				ENSMUSG00000004897	633.154	-5.35378	0.402238	-13.31	2.02578e-40	1.13118e-39
ENSMUSG00000004929	3963.84	-2.6909	0.425744	-6.32048	2.60753e-10	2.41805825941277e-09				ENSMUSG00000004929	3963.84	-3.85759	0.425753	-9.06063	1.29698e-19	1.54507531868428e-18				ENSMUSG00000004929	3963.84	-7.21535	0.42762	-16.8733	7.07836e-64	1.63946e-62
ENSMUSG00000004931	96.9678	-1.74104	0.675223	-2.57846	0.00992418	0.0168797655853072				ENSMUSG00000004931	96.9678	-1.60467	0.665314	-2.4119	0.0158695	0.0225192210901737				ENSMUSG00000004931	96.9678	-5.66017	0.690813	-8.19349	2.53754e-16	5.67722e-16
ENSMUSG00000004934	6263.98	-1.95732	0.397039	-4.92979	8.232e-07	3.15299724119379e-06				ENSMUSG00000004934	6263.98	-3.26408	0.397083	-8.22015	2.03242e-16	1.46352933017068e-15				ENSMUSG00000004934	6263.98	-6.66188	0.398075	-16.7352	7.2592e-63	1.55658e-61
ENSMUSG00000004936	1802.38	-1.90917	0.303703	-6.28632	3.25087e-10	2.94140327053932e-09				ENSMUSG00000004936	1802.38	-2.38979	0.302965	-7.88801	3.0704e-15	1.85734333777664e-14				ENSMUSG00000004936	1802.38	-5.17975	0.304424	-17.0149	6.36764e-65	1.6088e-63
ENSMUSG00000004937	1625.11	-2.35676	0.397014	-5.93623	2.91656e-09	2.05693484549153e-08				ENSMUSG00000004937	1625.11	-3.3323	0.396794	-8.39806	4.53914e-17	3.63790619837767e-16				ENSMUSG00000004937	1625.11	-6.38565	0.399498	-15.9842	1.64735e-57	2.41533e-56
ENSMUSG00000004945	89.608	-0.57939	0.63874	-0.907083	0.364363	0.421979907080335				ENSMUSG00000004945	89.608	-1.3443	0.634303	-2.11933	0.0340627	0.0459736029239965				ENSMUSG00000004945	89.608	-2.2857	0.628405	-3.6373	0.000275508	0.000381609
ENSMUSG00000004947	5251.54	-2.14992	0.368445	-5.83512	5.37521e-09	3.53779980836096e-08				ENSMUSG00000004947	5251.54	-2.89917	0.368298	-7.87182	3.49524e-15	2.0972638783848e-14				ENSMUSG00000004947	5251.54	-5.82681	0.368949	-15.793	3.47692e-56	4.69505e-55
ENSMUSG00000004948	14253.8	-1.73225	0.39505	-4.38488	1.1605e-05	3.48005156606273e-05				ENSMUSG00000004948	14253.8	-1.89503	0.394938	-4.79828	1.60032e-06	3.53454889792389e-06				ENSMUSG00000004948	14253.8	-4.37965	0.395028	-11.0869	1.45175e-28	4.9908e-28
ENSMUSG00000004951	315.398	-2.27425	0.637413	-3.56794	0.000359805	0.000809731352752515				ENSMUSG00000004951	315.398	-4.1685	0.640883	-6.50431	7.80494e-11	2.71355508105701e-10				ENSMUSG00000004951	315.398	-9.48513	0.713407	-13.2955	2.45682e-40	1.36836e-39
ENSMUSG00000004952	3508.85	-1.3282	0.42242	-3.14426	0.00166508	0.00332717227125219				ENSMUSG00000004952	3508.85	-2.10672	0.422259	-4.98917	6.06383e-07	1.39610981121182e-06				ENSMUSG00000004952	3508.85	-4.09707	0.422405	-9.6994	3.03286e-22	8.31319e-22
ENSMUSG00000004961	151.324	-2.25455	0.622204	-3.6235	0.000290649	0.0006653547844375				ENSMUSG00000004961	151.324	-3.10016	0.619717	-5.00253	5.65814e-07	1.30657756263475e-06				ENSMUSG00000004961	151.324	-6.87142	0.648493	-10.596	3.11099e-26	9.77187e-26
ENSMUSG00000004980	1644.16	-2.00514	0.35328	-5.67577	1.38067e-08	8.10933562234314e-08				ENSMUSG00000004980	1644.16	-3.37615	0.353602	-9.54788	1.32372e-21	2.24049228373738e-20				ENSMUSG00000004980	1644.16	-5.06059	0.353633	-14.3103	1.8877e-46	1.41968e-45
ENSMUSG00000004988	14.8347	-1.48614	1.54223	-0.963629	0.335232	0.392172537230779				ENSMUSG00000004988	14.8347	-2.06405	1.52429	-1.3541	0.175703	0.209240567286008				ENSMUSG00000004988	14.8347	-4.35654	1.54022	-2.82852	0.00467636	0.00597063
ENSMUSG00000004994	896.882	-1.94755	0.354654	-5.49143	3.98696e-08	2.09302907305522e-07				ENSMUSG00000004994	896.882	-3.1142	0.35469	-8.78006	1.63392e-18	1.6401534465649e-17				ENSMUSG00000004994	896.882	-5.07337	0.355425	-14.2741	3.17307e-46	2.34689e-45
ENSMUSG00000004996	388.475	-1.52912	0.502362	-3.04387	0.0023356	0.00451622080597812				ENSMUSG00000004996	388.475	-2.7236	0.502479	-5.42031	5.94944e-08	1.51145231319649e-07				ENSMUSG00000004996	388.475	-6.92045	0.519416	-13.3235	1.68957e-40	9.4769e-40
ENSMUSG00000005034	102.005	-2.97572	0.546539	-5.44467	5.19026e-08	2.65485971286685e-07				ENSMUSG00000005034	102.005	-2.5387	0.521152	-4.87132	1.10857e-06	2.49061096117514e-06				ENSMUSG00000005034	102.005	-5.41946	0.535003	-10.1298	4.07594e-24	1.19161e-23
ENSMUSG00000005043	14.6864	-6.32071	1.8603	-3.39769	0.000679569	0.00145471869598877				ENSMUSG00000005043	14.6864	-4.33009	1.31772	-3.28606	0.00101599	0.00167971892210195				ENSMUSG00000005043	14.6864	-6.42683	1.32997	-4.83232	1.34949e-06	2.11239e-06
ENSMUSG00000005045	101.633	-1.42599	0.579291	-2.46162	0.0138312	0.0228546731864909				ENSMUSG00000005045	101.633	-1.83554	0.572317	-3.20721	0.0013403	0.00218879941765539				ENSMUSG00000005045	101.633	-4.93172	0.587249	-8.398	4.54141e-17	1.04309e-16
ENSMUSG00000005054	88.177	-0.163061	0.621073	-0.262548	0.792899	0.831215514684044				ENSMUSG00000005054	88.177	-2.62776	0.634322	-4.14263	3.43346e-05	6.65250492763212e-05				ENSMUSG00000005054	88.177	-4.04435	0.629827	-6.42136	1.35066e-10	2.48533e-10
ENSMUSG00000005057	14.4698	-4.05013	1.83831	-2.20318	0.0275822	0.0426575301486704				ENSMUSG00000005057	14.4698	-3.60186	1.75226	-2.05556	0.0398252	0.0531469610424252				ENSMUSG00000005057	14.4698	-6.28602	1.78909	-3.51353	0.000442202	0.000604573
ENSMUSG00000005069	281.015	-2.87884	0.513695	-5.60418	2.09243e-08	1.17384615578283e-07				ENSMUSG00000005069	281.015	-2.43544	0.504052	-4.83171	1.35363e-06	3.01149966244729e-06				ENSMUSG00000005069	281.015	-5.39508	0.510605	-10.5661	4.28143e-26	1.33832e-25
ENSMUSG00000005078	805.403	-1.6599	0.52127	-3.18434	0.00145085	0.00293977621332866				ENSMUSG00000005078	805.403	-2.69366	0.521086	-5.16932	2.34942e-07	5.62827273572985e-07				ENSMUSG00000005078	805.403	-5.02227	0.522358	-9.61463	6.93606e-22	1.87758e-21
ENSMUSG00000005102	723.154	-2.18477	0.360291	-6.06391	1.32849e-09	1.03253407186594e-08				ENSMUSG00000005102	723.154	-2.90578	0.359046	-8.09306	5.8186e-16	3.92227557505666e-15				ENSMUSG00000005102	723.154	-5.25587	0.361108	-14.5549	5.44038e-48	4.48638e-47
ENSMUSG00000005103	1588.69	-2.90498	0.351573	-8.2628	1.42292e-16	9.57586857983507e-15				ENSMUSG00000005103	1588.69	-3.10903	0.349947	-8.88428	6.43384e-19	6.86557406069907e-18				ENSMUSG00000005103	1588.69	-5.47228	0.351031	-15.5892	8.62456e-55	1.06406e-53
ENSMUSG00000005107	25.5269	-2.23049	1.03542	-2.15418	0.0312257	0.0477025706537728				ENSMUSG00000005107	25.5269	-3.0784	1.02078	-3.01574	0.00256353	0.00405247692568598				ENSMUSG00000005107	25.5269	-4.28709	0.999965	-4.28724	1.80907e-05	2.67811e-05
ENSMUSG00000005124	7.5246	-0.95442	1.84538	-0.517193	0.605021	0.660779571117081				ENSMUSG00000005124	7.5246	-1.77893	1.83005	-0.972068	0.331017	0.375272310999863				ENSMUSG00000005124	7.5246	-4.89992	1.90333	-2.5744	0.0100415	0.012516
ENSMUSG00000005131	202.031	-1.91927	0.502215	-3.82162	0.000132578	0.000323614529331485				ENSMUSG00000005131	202.031	-2.76994	0.498577	-5.55569	2.76516e-08	7.30834873057999e-08				ENSMUSG00000005131	202.031	-3.31746	0.48999	-6.77045	1.2838e-11	2.44408e-11
ENSMUSG00000005142	41.5273	-0.609713	0.848224	-0.718811	0.472257	0.529976874372772				ENSMUSG00000005142	41.5273	-1.75495	0.848106	-2.06926	0.038522	0.0515042297685829				ENSMUSG00000005142	41.5273	-4.88049	0.874703	-5.5796	2.41076e-08	4.07079e-08
ENSMUSG00000005148	17.7708	-4.81879	1.37507	-3.50439	0.00045766	0.00100933694345833				ENSMUSG00000005148	17.7708	-1.94016	1.11888	-1.73402	0.0829138	0.104760695690101				ENSMUSG00000005148	17.7708	-9.32376	1.50318	-6.20268	5.55092e-10	9.97723e-10
ENSMUSG00000005150	76.5245	-1.26431	0.754208	-1.67634	0.0936717	0.127780585782291				ENSMUSG00000005150	76.5245	-3.32931	0.766842	-4.34159	1.41455e-05	2.84289551977516e-05				ENSMUSG00000005150	76.5245	-4.33132	0.756311	-5.7269	1.02284e-08	1.754e-08
ENSMUSG00000005161	7802.53	-1.18268	0.417551	-2.83241	0.00461979	0.00838810260172017				ENSMUSG00000005161	7802.53	-2.59557	0.417604	-6.21538	5.12004e-10	1.62237550494246e-09				ENSMUSG00000005161	7802.53	-4.19465	0.417593	-10.0448	9.68338e-24	2.78933e-23
ENSMUSG00000005198	361.841	-2.76364	0.427787	-6.46031	1.04487e-10	1.08280229050296e-09				ENSMUSG00000005198	361.841	-2.63866	0.420652	-6.27277	3.54671e-10	1.14419817627752e-09				ENSMUSG00000005198	361.841	-5.52442	0.426825	-12.9431	2.5715e-38	1.30659e-37
ENSMUSG00000005202	1.01948	0	5.32616	0	1	NA				ENSMUSG00000005202	1.01948	-2.65913	5.31148	-0.500638	0.616626	NA				ENSMUSG00000005202	1.01948	0	5.3259	0	1	1
ENSMUSG00000005204	398.509	-2.07738	0.360313	-5.76547	8.14287e-09	5.08383118170685e-08				ENSMUSG00000005204	398.509	-2.31898	0.356295	-6.50861	7.58512e-11	2.64034990881925e-10				ENSMUSG00000005204	398.509	-5.24377	0.362103	-14.4814	1.58811e-47	1.28055e-46
ENSMUSG00000005220	13.4734	-7.02705	2.18495	-3.21612	0.00129937	0.00265822711271658				ENSMUSG00000005220	13.4734	-2.59169	1.67661	-1.54579	0.122155	0.149748149163944				ENSMUSG00000005220	13.4734	-6.38625	1.77011	-3.60782	0.000308776	0.00042647
ENSMUSG00000005225	1926.62	-2.10873	0.347404	-6.06995	1.27949e-09	9.98157370823688e-09				ENSMUSG00000005225	1926.62	-2.87634	0.346967	-8.28996	1.13284e-16	8.47523010153273e-16				ENSMUSG00000005225	1926.62	-5.26309	0.347899	-15.1282	1.05531e-51	1.07147e-50
ENSMUSG00000005233	888.892	-1.78413	0.421219	-4.23563	2.27909e-05	6.47518746225217e-05				ENSMUSG00000005233	888.892	-3.25306	0.421852	-7.71138	1.24464e-14	6.93290598776968e-14				ENSMUSG00000005233	888.892	-5.46907	0.423294	-12.9203	3.45929e-38	1.74143e-37
ENSMUSG00000005237	84.392	-4.22532	0.808109	-5.22865	1.70754e-07	7.65672663970438e-07				ENSMUSG00000005237	84.392	-2.24052	0.726715	-3.08308	0.00204869	0.00327587322193854				ENSMUSG00000005237	84.392	-5.66541	0.749466	-7.55926	4.05363e-14	8.38976e-14
ENSMUSG00000005251	40.2996	-5.48542	4.17477	-1.31394	0.188865	0.237295638521066				ENSMUSG00000005251	40.2996	-4.78449	4.14033	-1.15558	0.247852	0.287042177968201				ENSMUSG00000005251	40.2996	-24.3259	4.37175	-5.56434	2.63142e-08	4.43522e-08
ENSMUSG00000005262	72.954	-2.96154	0.784854	-3.77337	0.000161059	0.000386158200859516				ENSMUSG00000005262	72.954	-2.18126	0.748475	-2.91428	0.00356515	0.00550901584247038				ENSMUSG00000005262	72.954	-4.64974	0.757071	-6.14175	8.16186e-10	1.4577e-09
ENSMUSG00000005268	281.048	-1.8356	0.413823	-4.43571	9.17709e-06	2.82114336810438e-05				ENSMUSG00000005268	281.048	-2.52198	0.409699	-6.15568	7.47578e-10	2.33293862519256e-09				ENSMUSG00000005268	281.048	-3.79658	0.406858	-9.33145	1.04434e-20	2.70239e-20
ENSMUSG00000005299	809.364	-2.69532	0.448864	-6.00477	1.91605e-09	1.43464120518343e-08				ENSMUSG00000005299	809.364	-3.07256	0.44703	-6.87327	6.2747e-12	2.47441649770495e-11				ENSMUSG00000005299	809.364	-6.03514	0.450694	-13.3908	6.84611e-41	3.90921e-40
ENSMUSG00000005312	10639.7	-2.13945	0.344734	-6.20608	5.43235e-10	4.59747222528078e-09				ENSMUSG00000005312	10639.7	-2.7414	0.34464	-7.95439	1.80018e-15	1.1359964313339e-14				ENSMUSG00000005312	10639.7	-6.54558	0.34534	-18.954	4.0919e-80	3.21325e-78
ENSMUSG00000005354	1127.21	-1.24241	0.424337	-2.92789	0.00341269	0.00636606666705377				ENSMUSG00000005354	1127.21	-2.47189	0.424441	-5.82387	5.75008e-09	1.63068518411219e-08				ENSMUSG00000005354	1127.21	-4.38264	0.424805	-10.3168	5.91545e-25	1.78046e-24
ENSMUSG00000005362	290.871	-1.98372	0.411516	-4.82052	1.43183e-06	5.20122628741667e-06				ENSMUSG00000005362	290.871	-1.75006	0.399672	-4.37874	1.19365e-05	2.41341878193966e-05				ENSMUSG00000005362	290.871	-3.37012	0.399233	-8.44149	3.13309e-17	7.23241e-17
ENSMUSG00000005370	2035.56	-2.52024	0.33727	-7.47247	7.87055e-14	2.22406072738236e-12				ENSMUSG00000005370	2035.56	-3.21409	0.336669	-9.54672	1.3387e-21	2.25913587781593e-20				ENSMUSG00000005370	2035.56	-5.40391	0.337376	-16.0175	9.65223e-58	1.43328e-56
ENSMUSG00000005371	732.088	-1.96127	0.400865	-4.8926	9.95144e-07	3.74144702348581e-06				ENSMUSG00000005371	732.088	-2.47361	0.398653	-6.20492	5.47254e-10	1.72862401656418e-09				ENSMUSG00000005371	732.088	-3.47811	0.397187	-8.75687	2.00755e-18	4.82993e-18
ENSMUSG00000005373	251.78	-1.51018	0.468176	-3.22566	0.00125684	0.00258095179455385				ENSMUSG00000005373	251.78	-2.48978	0.467147	-5.32976	9.834e-08	2.44029970476466e-07				ENSMUSG00000005373	251.78	-4.37965	0.468225	-9.35373	8.46133e-21	2.19471e-20
ENSMUSG00000005374	51.113	-2.5091	0.971613	-2.58241	0.00981125	0.0167131328057919				ENSMUSG00000005374	51.113	-2.12615	0.949623	-2.23894	0.0251596	0.0346410232307103				ENSMUSG00000005374	51.113	-6.81501	1.01622	-6.70622	1.99736e-11	3.78232e-11
ENSMUSG00000005378	222.468	-1.56916	0.538192	-2.91562	0.00354984	0.00660199148695971				ENSMUSG00000005378	222.468	-2.47802	0.536972	-4.61481	3.93464e-06	8.36287335900168e-06				ENSMUSG00000005378	222.468	-5.14697	0.543122	-9.47665	2.62579e-21	6.93042e-21
ENSMUSG00000005397	9.85839	-3.31404	1.81047	-1.83048	0.0671777	0.09466790972272				ENSMUSG00000005397	9.85839	-7.40355	2.14696	-3.44839	0.000563932	0.000960774956967169				ENSMUSG00000005397	9.85839	-3.23324	1.62042	-1.99531	0.0460091	0.0542237
ENSMUSG00000005410	1417.94	-2.21209	0.389619	-5.67756	1.36629e-08	8.03328836903586e-08				ENSMUSG00000005410	1417.94	-3.01935	0.389105	-7.75975	8.51002e-15	4.84081863804861e-14				ENSMUSG00000005410	1417.94	-5.12628	0.38979	-13.1514	1.67106e-39	8.93332e-39
ENSMUSG00000005413	13.1605	-3.97367	1.61142	-2.46594	0.0136653	0.0226073813339097				ENSMUSG00000005413	13.1605	-4.78856	1.57653	-3.03741	0.0023862	0.00378755839031536				ENSMUSG00000005413	13.1605	-5.07281	1.49164	-3.40082	0.000671831	0.00090819
ENSMUSG00000005417	1201.76	-2.20218	0.317927	-6.92666	4.3089e-12	6.81172161192272e-11				ENSMUSG00000005417	1201.76	-3.23518	0.317633	-10.1853	2.30689e-24	6.70684341006624e-23				ENSMUSG00000005417	1201.76	-4.77708	0.317329	-15.0541	3.24687e-51	3.16747e-50
ENSMUSG00000005442	496.481	-2.2486	0.411601	-5.46306	4.68e-08	2.41821558148178e-07				ENSMUSG00000005442	496.481	-2.72288	0.409122	-6.65542	2.82493e-11	1.03100158674544e-10				ENSMUSG00000005442	496.481	-5.6468	0.414513	-13.6227	2.93348e-42	1.79185e-41
ENSMUSG00000005447	513.687	-1.34006	0.408015	-3.28434	0.00102223	0.00212762878328613				ENSMUSG00000005447	513.687	-2.70582	0.408613	-6.62197	3.54449e-11	1.2788726037765e-10				ENSMUSG00000005447	513.687	-5.34238	0.412498	-12.9513	2.31115e-38	1.1767e-37
ENSMUSG00000005469	311.285	-3.0102	0.437985	-6.87283	6.29396e-12	9.38572693693698e-11				ENSMUSG00000005469	311.285	-4.0818	0.437228	-9.33562	1.00404e-20	1.46201432543619e-19				ENSMUSG00000005469	311.285	-6.10862	0.439862	-13.8876	7.53201e-44	4.99831e-43
ENSMUSG00000005470	576.831	-1.4764	0.416681	-3.54324	0.00039524	0.000882012393774584				ENSMUSG00000005470	576.831	-2.52137	0.416339	-6.05606	1.39496e-09	4.2334181278545e-09				ENSMUSG00000005470	576.831	-3.61022	0.41486	-8.70228	3.2528e-18	7.77967e-18
ENSMUSG00000005481	832.913	-2.05575	0.474842	-4.32935	1.49553e-05	4.38965839051811e-05				ENSMUSG00000005481	832.913	-3.67992	0.475931	-7.73204	1.05836e-14	5.95152761424227e-14				ENSMUSG00000005481	832.913	-5.11605	0.475358	-10.7625	5.17366e-27	1.67987e-26
ENSMUSG00000005483	3670.03	-2.241	0.324423	-6.90764	4.92769e-12	7.61745952559164e-11				ENSMUSG00000005483	3670.03	-3.72253	0.324671	-11.4656	1.96494e-30	2.01141551792087e-28				ENSMUSG00000005483	3670.03	-5.66752	0.324935	-17.442	3.96009e-68	1.27609e-66
ENSMUSG00000005493	398.033	-2.21211	0.431866	-5.12221	3.01969e-07	1.27715586433792e-06				ENSMUSG00000005493	398.033	-3.25137	0.431318	-7.53822	4.76423e-14	2.44357771018022e-13				ENSMUSG00000005493	398.033	-5.20642	0.432602	-12.0351	2.32273e-33	9.60438e-33
ENSMUSG00000005501	17.7143	-3.75065	1.35469	-2.76865	0.0056289	0.0100365465401297				ENSMUSG00000005501	17.7143	-2.92478	1.19226	-2.45314	0.0141614	0.0202178303336814				ENSMUSG00000005501	17.7143	-3.93817	1.16823	-3.37105	0.000748814	0.0010085
ENSMUSG00000005503	367.283	-3.00992	0.379562	-7.92999	2.19155e-15	1.01167587540868e-13				ENSMUSG00000005503	367.283	-3.40057	0.373955	-9.09353	9.58742e-20	1.171528806738e-18				ENSMUSG00000005503	367.283	-6.11849	0.381347	-16.0444	6.25368e-58	9.43899e-57
ENSMUSG00000005505	7.64842	-1.76467	1.64607	-1.07205	0.283698	0.338960816001621				ENSMUSG00000005505	7.64842	-2.7574	1.63517	-1.68631	0.0917362	0.11500666577898				ENSMUSG00000005505	7.64842	-3.8701	1.60171	-2.41624	0.0156818	0.0192576
ENSMUSG00000005506	395.755	-2.38733	0.379715	-6.28715	3.23343e-10	2.93037452261759e-09				ENSMUSG00000005506	395.755	-3.08393	0.377077	-8.17853	2.87339e-16	2.01976044503128e-15				ENSMUSG00000005506	395.755	-5.0677	0.378519	-13.3882	7.08618e-41	4.04232e-40
ENSMUSG00000005510	180.574	-2.08154	0.506664	-4.10833	3.98525e-05	0.000107815241857321				ENSMUSG00000005510	180.574	-3.82109	0.512123	-7.46128	8.56869e-14	4.25695396084204e-13				ENSMUSG00000005510	180.574	-6.14538	0.519337	-11.8331	2.632e-32	1.04829e-31
ENSMUSG00000005514	422.488	-1.6238	0.436283	-3.7219	0.000197733	0.000466152896945259				ENSMUSG00000005514	422.488	-2.28509	0.434673	-5.25704	1.46394e-07	3.57871783694397e-07				ENSMUSG00000005514	422.488	-4.78591	0.437645	-10.9356	7.78976e-28	2.6055e-27
ENSMUSG00000005533	278.904	-2.49187	0.471707	-5.28266	1.27324e-07	5.90551464696309e-07				ENSMUSG00000005533	278.904	-3.24008	0.468867	-6.91044	4.83155e-12	1.93160356569654e-11				ENSMUSG00000005533	278.904	-5.85102	0.475968	-12.2929	9.89077e-35	4.29775e-34
ENSMUSG00000005534	51.5918	-3.05515	0.977403	-3.12579	0.00177331	0.00352264935151826				ENSMUSG00000005534	51.5918	-4.20297	0.977134	-4.30133	1.69777e-05	3.38859292338861e-05				ENSMUSG00000005534	51.5918	-5.13063	0.959102	-5.3494	8.82446e-08	1.45734e-07
ENSMUSG00000005553	11.4687	-1.45278	1.79753	-0.808211	0.418969	0.477076989347561				ENSMUSG00000005553	11.4687	-0.0205936	1.70018	-0.0121126	0.990336	1				ENSMUSG00000005553	11.4687	-3.42062	1.7401	-1.96576	0.0493263	0.0580077
ENSMUSG00000005566	4132.83	-4.0181	0.294528	-13.6425	2.2374e-42	3.74921593992252e-38				ENSMUSG00000005566	4132.83	-5.5266	0.295258	-18.7179	3.53853e-78	6.04911729539711e-74				ENSMUSG00000005566	4132.83	-7.63239	0.296366	-25.7532	2.96627e-146	2.58555e-142
ENSMUSG00000005575	225.929	-3.08141	0.449235	-6.85925	6.92222e-12	1.01839919596229e-10				ENSMUSG00000005575	225.929	-4.55191	0.453509	-10.0371	1.04719e-23	2.62873540450744e-22				ENSMUSG00000005575	225.929	-7.27863	0.469803	-15.493	3.87108e-54	4.56902e-53
ENSMUSG00000005580	345.791	-2.92131	0.349229	-8.36503	6.01012e-17	4.68969562704588e-15				ENSMUSG00000005580	345.791	-3.48968	0.344164	-10.1396	3.68649e-24	1.02502543190883e-22				ENSMUSG00000005580	345.791	-6.02468	0.350819	-17.1732	4.21382e-66	1.17724e-64
ENSMUSG00000005609	390.474	-1.97982	0.429623	-4.60827	4.06042e-06	1.3430796836824e-05				ENSMUSG00000005609	390.474	-3.1388	0.429654	-7.30542	2.76396e-13	1.28992234368843e-12				ENSMUSG00000005609	390.474	-5.55471	0.433787	-12.8051	1.53463e-37	7.50861e-37
ENSMUSG00000005610	2038.49	-1.89149	0.365361	-5.17705	2.2542e-07	9.80621911839291e-07				ENSMUSG00000005610	2038.49	-2.19973	0.364421	-6.03623	1.57759e-09	4.75978961703730e-09				ENSMUSG00000005610	2038.49	-4.05901	0.3646	-11.1328	8.6884e-29	3.02024e-28
ENSMUSG00000005611	81.8	-2.7247	0.622827	-4.37473	1.21585e-05	3.63042134798231e-05				ENSMUSG00000005611	81.8	-2.18858	0.59203	-3.69673	0.000218393	0.000388009155954887				ENSMUSG00000005611	81.8	-5.38299	0.613352	-8.77634	1.68878e-18	4.07425e-18
ENSMUSG00000005615	699.959	-1.14672	0.368768	-3.10959	0.00187349	0.00370606541718972				ENSMUSG00000005615	699.959	-2.03164	0.368076	-5.51961	3.39752e-08	8.87811026275641e-08				ENSMUSG00000005615	699.959	-4.03785	0.368936	-10.9446	7.05467e-28	2.36326e-27
ENSMUSG00000005621	3653.71	-2.48261	0.308554	-8.04594	8.55892e-16	4.53866337317789e-14				ENSMUSG00000005621	3653.71	-3.20561	0.308206	-10.4009	2.45637e-25	8.65805374878681e-24				ENSMUSG00000005621	3653.71	-5.36734	0.308627	-17.391	9.65072e-68	3.03684e-66
ENSMUSG00000005625	1602.47	-0.862866	0.379758	-2.27215	0.0230774	0.0363276503482167				ENSMUSG00000005625	1602.47	-1.92941	0.379671	-5.08178	3.7391e-07	8.79108674300447e-07				ENSMUSG00000005625	1602.47	-3.41221	0.379507	-8.99115	2.44651e-19	6.07811e-19
ENSMUSG00000005628	8.83962	0.587432	1.98969	0.295238	0.767812	0.808434054321977				ENSMUSG00000005628	8.83962	-0.133302	1.97688	-0.0674306	0.946239	0.964059498985784				ENSMUSG00000005628	8.83962	-6.41454	2.27209	-2.82319	0.00475487	0.00606732
ENSMUSG00000005656	508.516	-0.791301	0.368876	-2.14516	0.0319397	0.048700099492506				ENSMUSG00000005656	508.516	-1.75708	0.368279	-4.77106	1.83261e-06	4.02421775176939e-06				ENSMUSG00000005656	508.516	-3.10275	0.367389	-8.4454	3.0301e-17	7.00022e-17
ENSMUSG00000005667	3633.76	-2.17667	0.327831	-6.63961	3.14517e-11	3.81357832554908e-10				ENSMUSG00000005667	3633.76	-3.496	0.32795	-10.6602	1.56274e-26	7.23986480925284e-25				ENSMUSG00000005667	3633.76	-5.68617	0.328424	-17.3135	3.72136e-67	1.11086e-65
ENSMUSG00000005672	2991.38	-2.33397	0.300903	-7.75654	8.72744e-15	3.36944005904643e-13				ENSMUSG00000005672	2991.38	-2.34384	0.299678	-7.82118	5.23298e-15	3.06362373977455e-14				ENSMUSG00000005672	2991.38	-3.92426	0.299627	-13.0972	3.41774e-39	1.80004e-38
ENSMUSG00000005674	1.75242	0	3.69376	0	1	1				ENSMUSG00000005674	1.75242	-2.64927	3.67144	-0.72159	0.470547	0.517831713273476				ENSMUSG00000005674	1.75242	-1.80968	3.45645	-0.523565	0.600581	0.628033
ENSMUSG00000005677	1.2797	0	4.34682	0	1	NA				ENSMUSG00000005677	1.2797	-2.65468	4.32839	-0.613318	0.539666	0.585528475808127				ENSMUSG00000005677	1.2797	-2.47773	4.17417	-0.593587	0.552789	0.581123
ENSMUSG00000005682	813.32	-2.4111	0.33734	-7.14736	8.84596e-13	1.73370487356898e-11				ENSMUSG00000005682	813.32	-2.58903	0.333757	-7.75721	8.68175e-15	4.92907475105444e-14				ENSMUSG00000005682	813.32	-4.48995	0.334359	-13.4285	4.11435e-41	2.37344e-40
ENSMUSG00000005683	2509.36	-2.24942	0.30644	-7.34049	2.12812e-13	5.16077773383092e-12				ENSMUSG00000005683	2509.36	-3.21943	0.306218	-10.5135	7.48489e-26	2.95781192830462e-24				ENSMUSG00000005683	2509.36	-4.96416	0.306316	-16.206	4.57078e-59	7.44695e-58
ENSMUSG00000005686	301.347	-2.07016	0.389995	-5.30817	1.10731e-07	5.22977844934935e-07				ENSMUSG00000005686	301.347	-2.65302	0.385565	-6.88084	5.94993e-12	2.35177198681936e-11				ENSMUSG00000005686	301.347	-3.84602	0.382832	-10.0462	9.54427e-24	2.75017e-23
ENSMUSG00000005687	659.227	-2.3822	0.448079	-5.31647	1.05798e-07	5.02797514304925e-07				ENSMUSG00000005687	659.227	-3.79379	0.448909	-8.45112	2.88529e-17	2.37820934553801e-16				ENSMUSG00000005687	659.227	-5.85764	0.450399	-13.0055	1.13921e-38	5.85317e-38
ENSMUSG00000005698	2644.31	-2.20643	0.361285	-6.10716	1.01417e-09	8.1196327401625e-09				ENSMUSG00000005698	2644.31	-3.22286	0.36118	-8.92314	4.53234e-19	4.9826601253965e-18				ENSMUSG00000005698	2644.31	-6.22409	0.36283	-17.1543	5.83804e-66	1.60275e-64
ENSMUSG00000005699	859.092	-1.88081	0.414036	-4.54262	5.55583e-06	1.78658773236245e-05				ENSMUSG00000005699	859.092	-3.18046	0.414343	-7.67591	1.64247e-14	8.97637332609313e-14				ENSMUSG00000005699	859.092	-5.47844	0.416014	-13.1689	1.32518e-39	7.13242e-39
ENSMUSG00000005718	47.147	-1.5209	0.754647	-2.01538	0.0438647	0.0647384549714279				ENSMUSG00000005718	47.147	-3.4109	0.769148	-4.43465	9.2221e-06	1.88917764966032e-05				ENSMUSG00000005718	47.147	-6.14119	0.79567	-7.71827	1.17923e-14	2.49151e-14
ENSMUSG00000005732	266.757	-1.93358	0.500312	-3.86476	0.000111199	0.000275278722186249				ENSMUSG00000005732	266.757	-3.85944	0.505117	-7.6407	2.16051e-14	1.15816507094639e-13				ENSMUSG00000005732	266.757	-6.11826	0.510008	-11.9964	3.71099e-33	1.52256e-32
ENSMUSG00000005763	36.8007	-1.68796	0.917663	-1.83941	0.0658554	0.0930785478905365				ENSMUSG00000005763	36.8007	-1.34353	0.883161	-1.52127	0.128192	0.156654215555238				ENSMUSG00000005763	36.8007	-3.78093	0.894124	-4.22864	2.35108e-05	3.46169e-05
ENSMUSG00000005774	1802.03	-3.20947	0.293849	-10.9222	9.02873e-28	1.16380311383347e-24				ENSMUSG00000005774	1802.03	-3.45257	0.292115	-11.8192	3.10555e-32	4.35158138721164e-30				ENSMUSG00000005774	1802.03	-7.50457	0.299839	-25.0287	2.97943e-138	1.03881e-134
ENSMUSG00000005779	3809.17	-2.26477	0.3735	-6.06362	1.33088e-09	1.03391212408617e-08				ENSMUSG00000005779	3809.17	-3.79834	0.373741	-10.163	2.89926e-24	8.26047736973135e-23				ENSMUSG00000005779	3809.17	-6.19577	0.374429	-16.5472	1.67652e-61	3.29502e-60
ENSMUSG00000005802	40.7936	-1.68129	0.774713	-2.17021	0.029991	0.0460429248013738				ENSMUSG00000005802	40.7936	-3.25721	0.784318	-4.15292	3.28265e-05	6.3757972523507e-05				ENSMUSG00000005802	40.7936	-4.76545	0.777539	-6.12889	8.84953e-10	1.57841e-09
ENSMUSG00000005803	2.44127	-4.26397	3.84746	-1.10825	0.267752	0.322576529142212				ENSMUSG00000005803	2.44127	-1.69831	3.62693	-0.468249	0.639606	0.683038044167975				ENSMUSG00000005803	2.44127	-7.59869	3.84736	-1.97504	0.0482637	0.0567849
ENSMUSG00000005804	19.2002	-1.29429	1.07893	-1.1996	0.230293	0.282256934915604				ENSMUSG00000005804	19.2002	-2.80348	1.09049	-2.57083	0.0101455	0.0147857207346902				ENSMUSG00000005804	19.2002	-6.03158	1.15653	-5.21524	1.83577e-07	2.98869e-07
ENSMUSG00000005813	171.793	-2.47681	0.49778	-4.97572	6.50041e-07	2.54147098857849e-06				ENSMUSG00000005813	171.793	-3.55776	0.496915	-7.15969	8.08618e-13	3.5499032117889e-12				ENSMUSG00000005813	171.793	-5.21297	0.495918	-10.5118	7.62648e-26	2.36444e-25
ENSMUSG00000005823	304.619	-2.02362	0.436057	-4.64073	3.47186e-06	1.16589158071176e-05				ENSMUSG00000005823	304.619	-3.14665	0.435882	-7.21906	5.23496e-13	2.35750676967641e-12				ENSMUSG00000005823	304.619	-5.23443	0.438276	-11.9432	7.04284e-33	2.86196e-32
ENSMUSG00000005836	44.2559	-3.50592	0.856661	-4.09254	4.26675e-05	0.000114793332956908				ENSMUSG00000005836	44.2559	-4.51156	0.850598	-5.30399	1.13299e-07	2.79648854637374e-07				ENSMUSG00000005836	44.2559	-7.4421	0.896819	-8.29833	1.05588e-16	2.3921e-16
ENSMUSG00000005846	4963.24	-1.26627	0.34417	-3.6792	0.000233965	0.000543840685289815				ENSMUSG00000005846	4963.24	-2.70313	0.344279	-7.85156	4.109e-15	2.44579712026564e-14				ENSMUSG00000005846	4963.24	-4.39092	0.344295	-12.7534	2.98571e-37	1.43983e-36
ENSMUSG00000005864	4.51019	0.898549	2.47577	0.362937	0.716652	0.76140847410611				ENSMUSG00000005864	4.51019	-0.0781784	2.46568	-0.0317066	0.974706	0.989289259933711				ENSMUSG00000005864	4.51019	-0.967519	2.43207	-0.397817	0.690765	0.715217
ENSMUSG00000005871	1332.75	-1.87446	0.37644	-4.97943	6.37713e-07	2.49968639000149e-06				ENSMUSG00000005871	1332.75	-2.57447	0.375785	-6.85091	7.33815e-12	2.87521745282371e-11				ENSMUSG00000005871	1332.75	-4.59659	0.376289	-12.2156	2.56686e-34	1.09757e-33
ENSMUSG00000005873	1669.87	-1.83897	0.408544	-4.50128	6.75463e-06	2.13359777807289e-05				ENSMUSG00000005873	1669.87	-2.94004	0.408498	-7.19719	6.14677e-13	2.74286169097266e-12				ENSMUSG00000005873	1669.87	-5.7922	0.410189	-14.1208	2.8276e-45	2.00218e-44
ENSMUSG00000005881	2283.72	-2.93662	0.404757	-7.25527	4.00863e-13	8.80375294554162e-12				ENSMUSG00000005881	2283.72	-3.91217	0.404548	-9.67046	4.02571e-22	7.46416271618918e-21				ENSMUSG00000005881	2283.72	-6.46741	0.405923	-15.9326	3.76464e-57	5.42837e-56
ENSMUSG00000005882	401.865	-1.63075	0.395825	-4.11987	3.79087e-05	0.000103005783700862				ENSMUSG00000005882	401.865	-2.17951	0.392614	-5.55128	2.8359e-08	7.48835928187043e-08				ENSMUSG00000005882	401.865	-3.64123	0.391707	-9.29579	1.46111e-20	3.76074e-20
ENSMUSG00000005886	1063.11	-2.3928	0.303074	-7.8951	2.90079e-15	1.29969259619843e-13				ENSMUSG00000005886	1063.11	-3.17817	0.302028	-10.5228	6.78474e-26	2.73549716067385e-24				ENSMUSG00000005886	1063.11	-5.18245	0.302906	-17.1091	1.27007e-65	3.39068e-64
ENSMUSG00000005892	13.6618	-2.85502	1.43776	-1.98574	0.0470627	0.0689692867032461				ENSMUSG00000005892	13.6618	-2.85202	1.39006	-2.05172	0.0401966	0.0536173836541934				ENSMUSG00000005892	13.6618	-9.5328	1.79381	-5.31427	1.07083e-07	1.76178e-07
ENSMUSG00000005893	183.044	-3.36061	0.549214	-6.11895	9.41944e-10	7.58853753300082e-09				ENSMUSG00000005893	183.044	-4.09079	0.5431	-7.5323	4.9855e-14	2.55247641502064e-13				ENSMUSG00000005893	183.044	-5.79541	0.542581	-10.6812	1.24667e-26	3.97609e-26
ENSMUSG00000005897	134.722	-2.50679	0.54179	-4.62687	3.71232e-06	1.23771075009462e-05				ENSMUSG00000005897	134.722	-4.01288	0.546864	-7.338	2.16811e-13	1.02698216987831e-12				ENSMUSG00000005897	134.722	-5.27838	0.540162	-9.77184	1.48724e-22	4.1115e-22
ENSMUSG00000005899	283.128	-2.26871	0.437301	-5.188	2.1257e-07	9.31006875322272e-07				ENSMUSG00000005899	283.128	-2.57339	0.431553	-5.96309	2.47509e-09	7.29009444041025e-09				ENSMUSG00000005899	283.128	-4.52032	0.432849	-10.4432	1.57426e-25	4.83086e-25
ENSMUSG00000005907	448.758	-1.46133	0.36463	-4.00771	6.13099e-05	0.0001603510746241				ENSMUSG00000005907	448.758	-2.86364	0.36575	-7.8295	4.89819e-15	2.8814387552744e-14				ENSMUSG00000005907	448.758	-4.59631	0.365872	-12.5626	3.38883e-36	1.56455e-35
ENSMUSG00000005917	193.171	0.297077	0.6123	0.485182	0.627547	0.681959311463437				ENSMUSG00000005917	193.171	-0.161417	0.610714	-0.264309	0.791542	0.826547085824449				ENSMUSG00000005917	193.171	-4.10359	0.620164	-6.61695	3.66696e-11	6.87955e-11
ENSMUSG00000005936	529.847	-3.0778	0.37912	-8.11827	4.7286e-16	2.79004298298716e-14				ENSMUSG00000005936	529.847	-3.45437	0.374962	-9.21258	3.18387e-20	4.19970759135092e-19				ENSMUSG00000005936	529.847	-6.10512	0.380123	-16.0609	4.79288e-58	7.29094e-57
ENSMUSG00000005947	12.5073	-5.61619	1.91815	-2.92792	0.00341237	0.00636606666705377				ENSMUSG00000005947	12.5073	-2.05689	1.34039	-1.53454	0.124897	0.152824399986601				ENSMUSG00000005947	12.5073	-4.54531	1.35952	-3.34332	0.000827826	0.00111148
ENSMUSG00000005949	58.8766	-1.3495	0.728952	-1.85129	0.0641278	0.0908623469086316				ENSMUSG00000005949	58.8766	-2.37138	0.726306	-3.26498	0.00109471	0.00180376421830561				ENSMUSG00000005949	58.8766	-4.38277	0.730304	-6.00129	1.95752e-09	3.44563e-09
ENSMUSG00000005968	46.2952	-2.04033	0.935605	-2.18076	0.0292015	0.0449256203590983				ENSMUSG00000005968	46.2952	-2.2417	0.919365	-2.43831	0.0147562	0.0210267146147515				ENSMUSG00000005968	46.2952	-4.52832	0.92742	-4.88271	1.0464e-06	1.64666e-06
ENSMUSG00000005973	6.37085	-6.56574	2.7958	-2.34843	0.018853	0.0303011096370806				ENSMUSG00000005973	6.37085	-6.16745	2.74269	-2.24869	0.0245325	0.0338457631419986				ENSMUSG00000005973	6.37085	-7.81924	2.62416	-2.97971	0.0028852	0.00373647
ENSMUSG00000005981	846.494	-2.31455	0.345787	-6.69356	2.178e-11	2.75239916575342e-10				ENSMUSG00000005981	846.494	-3.15478	0.34492	-9.14639	5.8866e-20	7.42120282691039e-19				ENSMUSG00000005981	846.494	-5.59994	0.347355	-16.1217	1.79722e-58	2.81246e-57
ENSMUSG00000005982	350.957	-2.56028	0.418585	-6.11651	9.56443e-10	7.68686734306342e-09				ENSMUSG00000005982	350.957	-3.01842	0.41451	-7.2819	3.29143e-13	1.5203165134204e-12				ENSMUSG00000005982	350.957	-5.32984	0.417849	-12.7554	2.90757e-37	1.40331e-36
ENSMUSG00000005983	81.4762	-3.01728	0.625638	-4.82273	1.41607e-06	5.14619460855052e-06				ENSMUSG00000005983	81.4762	-3.39548	0.608774	-5.57757	2.439e-08	6.47432744505636e-08				ENSMUSG00000005983	81.4762	-4.98662	0.606064	-8.22788	1.9056e-16	4.28208e-16
ENSMUSG00000005986	55.0386	-3.39523	0.885871	-3.83265	0.000126769	0.000310566604340587				ENSMUSG00000005986	55.0386	-3.92907	0.869635	-4.51806	6.24081e-06	1.29836546695465e-05				ENSMUSG00000005986	55.0386	-7.85329	0.949067	-8.27474	1.28732e-16	2.90772e-16
ENSMUSG00000006005	1519.61	-1.74132	0.406652	-4.28208	1.85156e-05	5.33193482661059e-05				ENSMUSG00000006005	1519.61	-2.75787	0.406501	-6.78441	1.16564e-11	4.46686551370847e-11				ENSMUSG00000006005	1519.61	-4.69449	0.406832	-11.5391	8.37559e-31	3.14748e-30
ENSMUSG00000006010	91.4829	-0.870297	0.599983	-1.45054	0.146909	0.190557669402906				ENSMUSG00000006010	91.4829	-1.55503	0.595144	-2.61287	0.00897858	0.0131637049016228				ENSMUSG00000006010	91.4829	-3.38343	0.596015	-5.67675	1.37279e-08	2.34029e-08
ENSMUSG00000006014	89.8323	-1.22634	0.69909	-1.7542	0.0793971	0.110191841480157				ENSMUSG00000006014	89.8323	-1.54432	0.685396	-2.25318	0.0242481	0.0334777171805879				ENSMUSG00000006014	89.8323	-2.26261	0.676661	-3.34379	0.000826415	0.00110976
ENSMUSG00000006019	126.255	-2.22805	0.507222	-4.39266	1.1197e-05	3.36916427256939e-05				ENSMUSG00000006019	126.255	-2.24026	0.495245	-4.52353	6.0817e-06	1.26695858796366e-05				ENSMUSG00000006019	126.255	-6.10013	0.523409	-11.6546	2.17384e-31	8.32527e-31
ENSMUSG00000006021	25.1719	-1.5221	0.976292	-1.55906	0.118983	0.158464295085799				ENSMUSG00000006021	25.1719	-2.00095	0.960021	-2.08428	0.0371345	0.0497893425377892				ENSMUSG00000006021	25.1719	-3.77686	0.960384	-3.93266	8.40114e-05	0.000120076
ENSMUSG00000006024	1988.44	-3.14711	0.523769	-6.00859	1.87148e-09	1.40629492749152e-08				ENSMUSG00000006024	1988.44	-4.20748	0.523664	-8.03469	9.38182e-16	6.1496237640289e-15				ENSMUSG00000006024	1988.44	-7.55711	0.527251	-14.333	1.36017e-46	1.0341e-45
ENSMUSG00000006050	343.6	-1.15986	0.514049	-2.25631	0.024051	0.0377467863438237				ENSMUSG00000006050	343.6	-2.7636	0.515541	-5.36059	8.29495e-08	2.07525430211559e-07				ENSMUSG00000006050	343.6	-4.92767	0.517682	-9.51872	1.75318e-21	4.66614e-21
ENSMUSG00000006057	72.8498	-0.504143	0.646216	-0.780147	0.435304	0.492997879833907				ENSMUSG00000006057	72.8498	-1.79141	0.647744	-2.76561	0.00568165	0.00856733539016115				ENSMUSG00000006057	72.8498	-3.41003	0.646299	-5.27625	1.31856e-07	2.15998e-07
ENSMUSG00000006058	226.514	-2.13295	0.446757	-4.77431	1.80328e-06	6.40889785428178e-06				ENSMUSG00000006058	226.514	-3.36736	0.447378	-7.52687	5.19698e-14	2.65200960818109e-13				ENSMUSG00000006058	226.514	-5.99875	0.456336	-13.1455	1.80663e-39	9.62857e-39
ENSMUSG00000006095	2078.49	-1.68314	0.405523	-4.15054	3.31699e-05	9.09999969925543e-05				ENSMUSG00000006095	2078.49	-3.12225	0.405751	-7.69497	1.41524e-14	7.80942656522e-14				ENSMUSG00000006095	2078.49	-5.80112	0.407034	-14.2522	4.34514e-46	3.19077e-45
ENSMUSG00000006127	225.552	-1.96611	0.468869	-4.1933	2.74923e-05	7.68198251420063e-05				ENSMUSG00000006127	225.552	-2.60049	0.465179	-5.5903	2.26676e-08	6.04056644764421e-08				ENSMUSG00000006127	225.552	-4.20884	0.464645	-9.05819	1.32639e-19	3.32465e-19
ENSMUSG00000006134	670.267	-2.81561	0.417927	-6.73708	1.616e-11	2.13727983162126e-10				ENSMUSG00000006134	670.267	-2.9231	0.414484	-7.05238	1.75885e-12	7.40943465341137e-12				ENSMUSG00000006134	670.267	-5.97064	0.419452	-14.2344	5.60697e-46	4.09838e-45
ENSMUSG00000006143	53.9756	-1.61254	0.80341	-2.00712	0.0447372	0.0658579821603806				ENSMUSG00000006143	53.9756	-2.14205	0.787056	-2.7216	0.00649664	0.00972845061605832				ENSMUSG00000006143	53.9756	-2.68836	0.770025	-3.49126	0.000480747	0.000655626
ENSMUSG00000006154	13.2002	-1.70663	1.72676	-0.98834	0.322986	0.379330094472717				ENSMUSG00000006154	13.2002	-0.461615	1.68034	-0.274715	0.783535	0.818987033251388				ENSMUSG00000006154	13.2002	-6.65701	1.86016	-3.57872	0.000345282	0.000475271
ENSMUSG00000006169	1079.53	-2.29846	0.354301	-6.4873	8.73904e-11	9.2332925018699e-10				ENSMUSG00000006169	1079.53	-3.05469	0.353493	-8.64146	5.54987e-18	5.08440523747034e-17				ENSMUSG00000006169	1079.53	-5.36493	0.354902	-15.1167	1.25743e-51	1.2671e-50
ENSMUSG00000006191	106.373	-1.82765	0.584921	-3.12461	0.00178042	0.00353395998870732				ENSMUSG00000006191	106.373	-2.06476	0.573076	-3.60294	0.000314643	0.000550431791062121				ENSMUSG00000006191	106.373	-3.29914	0.569304	-5.79504	6.83037e-09	1.18012e-08
ENSMUSG00000006205	445.071	-1.92291	0.54472	-3.53009	0.000415419	0.000923109759962683				ENSMUSG00000006205	445.071	-2.11586	0.541104	-3.91027	9.21943e-05	0.000170385073195544				ENSMUSG00000006205	445.071	-3.73254	0.540973	-6.89967	5.21218e-12	1.00647e-11
ENSMUSG00000006215	212.88	-1.83918	0.558076	-3.29558	0.000982191	0.00205219087095568				ENSMUSG00000006215	212.88	-1.99201	0.553014	-3.6021	0.000315655	0.000552089802632402				ENSMUSG00000006215	212.88	-5.48368	0.564907	-9.70723	2.8086e-22	7.7118e-22
ENSMUSG00000006262	457.408	-2.32809	0.455001	-5.11667	3.10979e-07	1.31129294143802e-06				ENSMUSG00000006262	457.408	-2.40348	0.451416	-5.3243	1.01344e-07	2.51229756631323e-07				ENSMUSG00000006262	457.408	-5.43745	0.456325	-11.9157	9.79933e-33	3.96546e-32
ENSMUSG00000006269	8.9036	-5.615	2.31685	-2.42355	0.0153697	0.0252104336590803				ENSMUSG00000006269	8.9036	-3.65145	1.90858	-1.91318	0.055725	0.0725031509696058				ENSMUSG00000006269	8.9036	-8.53604	2.13769	-3.99312	6.521e-05	9.37649e-05
ENSMUSG00000006273	1809.78	-2.83031	0.379829	-7.45152	9.22676e-14	2.55558419785518e-12				ENSMUSG00000006273	1809.78	-3.25633	0.378731	-8.598	8.1119e-18	7.24140407949246e-17				ENSMUSG00000006273	1809.78	-5.29995	0.37924	-13.9752	2.2095e-44	1.50227e-43
ENSMUSG00000006276	1304.2	-2.02551	0.294391	-6.88035	5.97052e-12	9.0133398377243e-11				ENSMUSG00000006276	1304.2	-2.83346	0.293714	-9.64703	5.05996e-22	9.19235502441092e-21				ENSMUSG00000006276	1304.2	-5.06825	0.294886	-17.1872	3.31415e-66	9.3488e-65
ENSMUSG00000006281	106.203	-1.71897	0.564957	-3.04266	0.00234501	0.00453076164475684				ENSMUSG00000006281	106.203	-2.66348	0.561499	-4.74352	2.10039e-06	4.58865208067588e-06				ENSMUSG00000006281	106.203	-3.59975	0.55219	-6.51904	7.07591e-11	1.31452e-10
ENSMUSG00000006288	82.6322	-2.59394	0.666816	-3.89004	0.000100226	0.000250446274733907				ENSMUSG00000006288	82.6322	-2.46238	0.641371	-3.83924	0.000123415	0.000225332461754839				ENSMUSG00000006288	82.6322	-3.74516	0.636644	-5.88266	4.03714e-09	7.0218e-09
ENSMUSG00000006289	47.9928	-2.93226	0.911646	-3.21644	0.0012979	0.00265587522501398				ENSMUSG00000006289	47.9928	-4.00243	0.909291	-4.4017	1.07405e-05	2.18373276627686e-05				ENSMUSG00000006289	47.9928	-6.30866	0.923907	-6.82824	8.59614e-12	1.64479e-11
ENSMUSG00000006299	474.04	-2.24308	0.496695	-4.516	6.30173e-06	2.00261878760225e-05				ENSMUSG00000006299	474.04	-3.09334	0.495664	-6.24081	4.35324e-10	1.39178223979467e-09				ENSMUSG00000006299	474.04	-6.06661	0.501853	-12.0884	1.21593e-33	5.07357e-33
ENSMUSG00000006301	1583.09	-2.49376	0.366893	-6.79696	1.0685e-11	1.49331752925479e-10				ENSMUSG00000006301	1583.09	-3.13078	0.366094	-8.55185	1.21127e-17	1.05592501854146e-16				ENSMUSG00000006301	1583.09	-5.01575	0.366405	-13.6891	1.17951e-42	7.36741e-42
ENSMUSG00000006304	1574.49	-2.11432	0.362136	-5.83848	5.26798e-09	3.47541320446739e-08				ENSMUSG00000006304	1574.49	-3.46157	0.362427	-9.55108	1.28348e-21	2.17670090974266e-20				ENSMUSG00000006304	1574.49	-5.43019	0.362955	-14.9611	1.31928e-50	1.23333e-49
ENSMUSG00000006307	725.909	-2.36723	0.361721	-6.54435	5.9756e-11	6.62710926948077e-10				ENSMUSG00000006307	725.909	-3.34155	0.361116	-9.25341	2.17452e-20	2.98342583310361e-19				ENSMUSG00000006307	725.909	-5.78566	0.364169	-15.8873	7.76355e-57	1.09855e-55
ENSMUSG00000006310	141.583	-2.11526	0.482574	-4.3833	1.16896e-05	3.50417635746247e-05				ENSMUSG00000006310	141.583	-2.98148	0.479419	-6.21895	5.00506e-10	1.58741226312182e-09				ENSMUSG00000006310	141.583	-5.84193	0.493774	-11.8312	2.69327e-32	1.0722e-31
ENSMUSG00000006313	7.49129	-1.83882	1.89802	-0.968809	0.33264	0.389603425641843				ENSMUSG00000006313	7.49129	-2.45881	1.85479	-1.32565	0.184954	0.219431987385252				ENSMUSG00000006313	7.49129	-1.97124	1.77805	-1.10865	0.26758	0.293434
ENSMUSG00000006315	637.793	-2.73414	0.412194	-6.63315	3.28608e-11	3.95865284597963e-10				ENSMUSG00000006315	637.793	-4.3821	0.41441	-10.5743	3.92058e-26	1.66308681744e-24				ENSMUSG00000006315	637.793	-6.83042	0.419232	-16.2927	1.11246e-59	1.89946e-58
ENSMUSG00000006333	1583.25	-2.0567	0.439428	-4.6804	2.86321e-06	9.78360120031133e-06				ENSMUSG00000006333	1583.25	-3.40983	0.439653	-7.75574	8.78329e-15	4.98341896167172e-14				ENSMUSG00000006333	1583.25	-6.07566	0.441354	-13.766	4.08397e-43	2.61173e-42
ENSMUSG00000006335	385.185	-0.759342	0.443574	-1.71187	0.0869204	0.119445987405029				ENSMUSG00000006335	385.185	-1.62896	0.442768	-3.67903	0.000234119	0.000414957545492152				ENSMUSG00000006335	385.185	-3.52966	0.443396	-7.96052	1.71316e-15	3.71832e-15
ENSMUSG00000006342	0.948718	-0.570124	4.88037	-0.11682	0.907003	NA				ENSMUSG00000006342	0.948718	0	4.97197	0	1	NA				ENSMUSG00000006342	0.948718	0	4.97175	0	1	1
ENSMUSG00000006344	2.44123	-4.26588	3.35517	-1.27144	0.203574	0.253044031030116				ENSMUSG00000006344	2.44123	-1.7111	3.10022	-0.55193	0.580996	0.625764396869666				ENSMUSG00000006344	2.44123	-6.39052	3.26133	-1.95948	0.0500562	0.0588224
ENSMUSG00000006345	185.934	-2.43644	0.479986	-5.07607	3.85322e-07	1.58878841546869e-06				ENSMUSG00000006345	185.934	-2.74684	0.471047	-5.83135	5.49796e-09	1.56255486364741e-08				ENSMUSG00000006345	185.934	-5.26234	0.478554	-10.9963	3.9793e-28	1.34649e-27
ENSMUSG00000006356	161.897	-1.8815	0.522778	-3.59905	0.000319383	0.000725189514920649				ENSMUSG00000006356	161.897	-3.25466	0.524561	-6.20453	5.4859e-10	1.73252306540366e-09				ENSMUSG00000006356	161.897	-6.12323	0.538127	-11.3788	5.33307e-30	1.9495e-29
ENSMUSG00000006362	461.523	-1.35158	0.444056	-3.04372	0.00233676	0.00451794599015415				ENSMUSG00000006362	461.523	-2.38376	0.443736	-5.37202	7.78607e-08	1.95280051916553e-07				ENSMUSG00000006362	461.523	-4.96926	0.446913	-11.1191	1.01299e-28	3.51153e-28
ENSMUSG00000006369	12.1356	-3.78622	1.8661	-2.02895	0.0424639	0.0628870580967303				ENSMUSG00000006369	12.1356	-4.11776	1.80445	-2.282	0.0224892	0.0312055984445939				ENSMUSG00000006369	12.1356	-10.5692	2.24571	-4.70642	2.52101e-06	3.88241e-06
ENSMUSG00000006373	443.574	-2.41323	0.445114	-5.42159	5.90719e-08	2.97883599227301e-07				ENSMUSG00000006373	443.574	-4.13902	0.448354	-9.23157	2.66694e-20	3.55904560741294e-19				ENSMUSG00000006373	443.574	-5.45744	0.446077	-12.2343	2.03847e-34	8.76151e-34
ENSMUSG00000006378	1302.38	-2.41677	0.424181	-5.69748	1.21589e-08	7.23531811520415e-08				ENSMUSG00000006378	1302.38	-4.06443	0.425081	-9.56155	1.16009e-21	1.9811865252317e-20				ENSMUSG00000006378	1302.38	-6.21391	0.426279	-14.5771	3.92783e-48	3.26066e-47
ENSMUSG00000006386	47.7439	-0.821725	0.89831	-0.914745	0.360326	0.417823994698				ENSMUSG00000006386	47.7439	-0.956406	0.883285	-1.08278	0.278905	0.320314213689252				ENSMUSG00000006386	47.7439	-3.48227	0.893562	-3.89706	9.73671e-05	0.000138552
ENSMUSG00000006390	826.877	-1.37585	0.394274	-3.48956	0.000483809	0.00106198376330809				ENSMUSG00000006390	826.877	-2.36953	0.39398	-6.01435	1.80615e-09	5.40454174387655e-09				ENSMUSG00000006390	826.877	-4.39186	0.394686	-11.1275	9.22125e-29	3.20227e-28
ENSMUSG00000006392	600.262	-0.884034	0.371035	-2.38261	0.0171902	0.0278746357757928				ENSMUSG00000006392	600.262	-1.99758	0.370939	-5.38518	7.23718e-08	1.82262266829677e-07				ENSMUSG00000006392	600.262	-3.69089	0.370982	-9.94896	2.54828e-23	7.24465e-23
ENSMUSG00000006395	21.0037	-2.29426	1.36647	-1.67897	0.0931588	0.127153428123885				ENSMUSG00000006395	21.0037	-3.77318	1.37595	-2.74224	0.0061021	0.00917300857147246				ENSMUSG00000006395	21.0037	-9.84793	1.72745	-5.70086	1.19207e-08	2.03699e-08
ENSMUSG00000006398	1491.84	-2.22917	0.348551	-6.39554	1.59985e-10	1.57420049809207e-09				ENSMUSG00000006398	1491.84	-3.1172	0.348171	-8.95309	3.45681e-19	3.86488501459488e-18				ENSMUSG00000006398	1491.84	-5.841	0.350193	-16.6794	1.85105e-62	3.83702e-61
ENSMUSG00000006403	73.1792	-1.43109	0.648324	-2.20736	0.0272886	0.0422463828299534				ENSMUSG00000006403	73.1792	-2.42554	0.645555	-3.75729	0.000171764	0.000309053064146424				ENSMUSG00000006403	73.1792	-3.86665	0.640973	-6.03247	1.61468e-09	2.85166e-09
ENSMUSG00000006412	317.626	-1.72121	0.474068	-3.63074	0.000282615	0.000648586842572694				ENSMUSG00000006412	317.626	-3.31884	0.47613	-6.97046	3.15904e-12	1.29381530239394e-11				ENSMUSG00000006412	317.626	-5.68099	0.480419	-11.8251	2.89665e-32	1.15185e-31
ENSMUSG00000006418	10396.2	-2.38034	0.351536	-6.77124	1.2768e-11	1.73803974411197e-10				ENSMUSG00000006418	10396.2	-3.32324	0.351486	-9.45485	3.23496e-21	5.13478111580408e-20				ENSMUSG00000006418	10396.2	-5.47658	0.351623	-15.5752	1.07361e-54	1.31805e-53
ENSMUSG00000006423	71.6506	-2.80257	0.844304	-3.31939	0.000902156	0.0018956032085266				ENSMUSG00000006423	71.6506	-3.79603	0.840976	-4.51383	6.3666e-06	1.32308524931022e-05				ENSMUSG00000006423	71.6506	-5.31667	0.837048	-6.35169	2.12956e-10	3.89228e-10
ENSMUSG00000006435	46.2049	-2.2158	1.04508	-2.12022	0.0339875	0.0515317474303712				ENSMUSG00000006435	46.2049	-5.61185	1.11965	-5.01215	5.38246e-07	1.24510350385526e-06				ENSMUSG00000006435	46.2049	-7.62064	1.12496	-6.77412	1.25166e-11	2.38393e-11
ENSMUSG00000006442	1739.16	-2.4071	0.399138	-6.03074	1.63214e-09	1.24091862729456e-08				ENSMUSG00000006442	1739.16	-3.14556	0.398679	-7.88997	3.02262e-15	1.83102792147151e-14				ENSMUSG00000006442	1739.16	-6.04672	0.40055	-15.096	1.71943e-51	1.71924e-50
ENSMUSG00000006445	2.38781	-4.3286	3.58561	-1.20721	0.22735	0.279160102687411				ENSMUSG00000006445	2.38781	-2.19153	3.37	-0.650307	0.515494	0.562048986339443				ENSMUSG00000006445	2.38781	-7.66337	3.58553	-2.1373	0.0325734	0.0389126
ENSMUSG00000006456	342.218	-2.23256	0.475922	-4.69102	2.71849e-06	9.31949142216347e-06				ENSMUSG00000006456	342.218	-2.63516	0.47288	-5.57258	2.50994e-08	6.65851254340689e-08				ENSMUSG00000006456	342.218	-5.84878	0.480892	-12.1624	4.93136e-34	2.08307e-33
ENSMUSG00000006457	735.836	-2.55548	0.41848	-6.10656	1.01799e-09	8.14632310658537e-09				ENSMUSG00000006457	735.836	-3.70083	0.418462	-8.84391	9.24283e-19	9.63452669141403e-18				ENSMUSG00000006457	735.836	-5.7365	0.419694	-13.6683	1.57058e-42	9.74027e-42
ENSMUSG00000006463	767.661	-2.6197	0.37183	-7.04541	1.84912e-12	3.28108166605094e-11				ENSMUSG00000006463	767.661	-3.42311	0.370634	-9.23582	2.56321e-20	3.44481597083083e-19				ENSMUSG00000006463	767.661	-5.46039	0.371823	-14.6854	7.99112e-49	6.85577e-48
ENSMUSG00000006471	215.918	-2.80357	0.595699	-4.70636	2.52183e-06	8.70227666402713e-06				ENSMUSG00000006471	215.918	-3.36931	0.59143	-5.69689	1.22013e-08	3.34694073469356e-08				ENSMUSG00000006471	215.918	-6.19611	0.600958	-10.3104	6.32508e-25	1.90145e-24
ENSMUSG00000006476	1.9931	-4.26446	3.69718	-1.15343	0.248732	0.302204486711913				ENSMUSG00000006476	1.9931	-2.12462	3.48834	-0.609063	0.542483	0.588397852269726				ENSMUSG00000006476	1.9931	-5.26573	3.569	-1.47541	0.140103	0.158485
ENSMUSG00000006494	220.487	-2.80888	0.47765	-5.88063	4.08703e-09	2.77385029094879e-08				ENSMUSG00000006494	220.487	-2.68317	0.467478	-5.73967	9.48589e-09	2.63377064738446e-08				ENSMUSG00000006494	220.487	-5.32794	0.473756	-11.2462	2.41853e-29	8.62037e-29
ENSMUSG00000006498	969.679	-1.65252	0.367031	-4.50241	6.71867e-06	2.12343995511145e-05				ENSMUSG00000006498	969.679	-2.1909	0.365904	-5.98763	2.12918e-09	6.30929525315824e-09				ENSMUSG00000006498	969.679	-4.26995	0.366605	-11.6473	2.36936e-31	9.06209e-31
ENSMUSG00000006517	82.5037	-1.71455	0.592753	-2.89253	0.00382155	0.00705727989421688				ENSMUSG00000006517	82.5037	-2.00728	0.580009	-3.46077	0.000538628	0.000919405031581885				ENSMUSG00000006517	82.5037	-4.48078	0.589177	-7.60515	2.84569e-14	5.92416e-14
ENSMUSG00000006522	1.75351	0.432019	3.43149	0.125898	0.899812	0.924359701786811				ENSMUSG00000006522	1.75351	-1.25719	3.46949	-0.362356	0.717086	0.756659106101317				ENSMUSG00000006522	1.75351	-4.01313	3.51682	-1.14113	0.253818	0.279044
ENSMUSG00000006526	168	-2.08209	0.5544	-3.75558	0.000172941	0.000412345723245852				ENSMUSG00000006526	168	-2.47966	0.549614	-4.51163	6.43299e-06	1.33639476946581e-05				ENSMUSG00000006526	168	-6.50813	0.574228	-11.3337	8.93554e-30	3.2392e-29
ENSMUSG00000006527	2706.22	-2.1696	0.316347	-6.85829	6.96917e-12	1.02261206635942e-10				ENSMUSG00000006527	2706.22	-2.70196	0.315613	-8.561	1.11895e-17	9.7994521301167e-17				ENSMUSG00000006527	2706.22	-4.09787	0.315386	-12.9932	1.3375e-38	6.85986e-38
ENSMUSG00000006538	17.0595	-8.11036	5.21576	-1.55497	0.119953	0.159551188919123				ENSMUSG00000006538	17.0595	-7.59123	5.18245	-1.46479	0.142977	0.17311314264123				ENSMUSG00000006538	17.0595	-11.4448	5.21549	-2.19438	0.0282078	0.0338948
ENSMUSG00000006546	2.34961	-4.32788	3.54389	-1.22122	0.222002	0.273294101962391				ENSMUSG00000006546	2.34961	-0.295708	3.26111	-0.0906773	0.927749	0.948273180660184				ENSMUSG00000006546	2.34961	-4.57218	3.36957	-1.3569	0.174811	0.195741
ENSMUSG00000006567	3.97408	0.471792	2.64473	0.17839	0.858417	0.88911299618623				ENSMUSG00000006567	3.97408	-0.767609	2.64721	-0.289969	0.77184	0.808046987223105				ENSMUSG00000006567	3.97408	-3.72947	2.69979	-1.38139	0.167158	0.187592
ENSMUSG00000006575	2.56798	1.36022	3.20696	0.424148	0.671458	0.721442872671304				ENSMUSG00000006575	2.56798	0.0428669	3.21277	0.0133427	0.989354	1				ENSMUSG00000006575	2.56798	-2.25566	3.23827	-0.696562	0.486077	0.515593
ENSMUSG00000006576	13.4455	-0.312958	1.55222	-0.20162	0.840214	0.873795331848848				ENSMUSG00000006576	13.4455	-1.66507	1.55575	-1.07027	0.2845	0.326279434565568				ENSMUSG00000006576	13.4455	-4.10113	1.57242	-2.60816	0.00910301	0.0113758
ENSMUSG00000006585	5366.33	-2.36723	0.325477	-7.27309	3.51343e-13	7.87093169663754e-12				ENSMUSG00000006585	5366.33	-3.01461	0.32527	-9.268	1.89667e-20	2.64898392815847e-19				ENSMUSG00000006585	5366.33	-6.58769	0.326637	-20.1682	1.86175e-90	2.66031e-88
ENSMUSG00000006586	1483.1	-2.02328	0.343137	-5.89641	3.715e-09	2.54194507251444e-08				ENSMUSG00000006586	1483.1	-2.67832	0.342494	-7.82006	5.27971e-15	3.08992558453719e-14				ENSMUSG00000006586	1483.1	-5.34833	0.344056	-15.5449	1.72222e-54	2.08063e-53
ENSMUSG00000006587	900.526	-2.71682	0.456551	-5.95075	2.6691e-09	1.90000427129338e-08				ENSMUSG00000006587	900.526	-3.32032	0.455331	-7.2921	3.05167e-13	1.41339022255896e-12				ENSMUSG00000006587	900.526	-5.98049	0.457901	-13.0607	5.52342e-39	2.88034e-38
ENSMUSG00000006589	230.968	-2.116	0.454895	-4.65163	3.29317e-06	1.11123000703613e-05				ENSMUSG00000006589	230.968	-2.54203	0.450456	-5.64324	1.66879e-08	4.50750222344792e-08				ENSMUSG00000006589	230.968	-6.13449	0.466783	-13.1421	1.89006e-39	1.0064e-38
ENSMUSG00000006599	1224	-2.50186	0.372097	-6.72368	1.77192e-11	2.31969268147739e-10				ENSMUSG00000006599	1224	-3.66755	0.372127	-9.85564	6.48001e-23	1.41476175621278e-21				ENSMUSG00000006599	1224	-5.76706	0.373147	-15.4552	6.95766e-54	8.07005e-53
ENSMUSG00000006611	4.13361	-4.2834	2.88493	-1.48475	0.13761	0.180024321775826				ENSMUSG00000006611	4.13361	-5.60271	2.88691	-1.94073	0.0522914	0.0684054248727743				ENSMUSG00000006611	4.13361	-4.50594	2.59604	-1.7357	0.0826172	0.0954324
ENSMUSG00000006638	2.13151	-2.74204	3.17442	-0.863795	0.387701	0.445712246760164				ENSMUSG00000006638	2.13151	-1.97106	2.94968	-0.668228	0.503988	0.550662870428324				ENSMUSG00000006638	2.13151	-3.37575	2.93147	-1.15156	0.249504	0.274457
ENSMUSG00000006641	32.8377	-3.08434	0.981304	-3.1431	0.00167166	0.00333794998977686				ENSMUSG00000006641	32.8377	-2.16461	0.903126	-2.3968	0.0165391	0.0234032909556534				ENSMUSG00000006641	32.8377	-5.01674	0.92825	-5.40451	6.49844e-08	1.07852e-07
ENSMUSG00000006673	591.63	-2.41457	0.423844	-5.69685	1.22043e-08	7.25460256932435e-08				ENSMUSG00000006673	591.63	-2.8896	0.421526	-6.85508	7.12707e-12	2.79443092082004e-11				ENSMUSG00000006673	591.63	-5.55364	0.425204	-13.0611	5.49143e-39	2.86451e-38
ENSMUSG00000006675	7.11414	-6.80377	2.3273	-2.92346	0.00346159	0.00644797027808399				ENSMUSG00000006675	7.11414	-6.58999	2.28796	-2.8803	0.00397303	0.00609739494835565				ENSMUSG00000006675	7.11414	-8.93791	2.1812	-4.0977	4.17279e-05	6.05697e-05
ENSMUSG00000006676	6748.64	-2.73249	0.328546	-8.31689	9.02988e-17	6.6658051289263e-15				ENSMUSG00000006676	6748.64	-3.28026	0.328297	-9.99173	1.65667e-23	4.031716355251e-22				ENSMUSG00000006676	6748.64	-6.01477	0.328833	-18.2913	9.71398e-75	5.20154e-73
ENSMUSG00000006678	424.546	-2.38776	0.389472	-6.13076	8.74622e-10	7.09392133765253e-09				ENSMUSG00000006678	424.546	-2.66344	0.383108	-6.9522	3.59645e-12	1.46105702330283e-11				ENSMUSG00000006678	424.546	-3.86359	0.380888	-10.1436	3.53746e-24	1.03697e-23
ENSMUSG00000006699	2195.36	-2.25024	0.318028	-7.07561	1.48795e-12	2.74297503439726e-11				ENSMUSG00000006699	2195.36	-3.35814	0.317975	-10.561	4.51856e-26	1.89325453593203e-24				ENSMUSG00000006699	2195.36	-5.39282	0.318482	-16.9329	2.57307e-64	6.19563e-63
ENSMUSG00000006705	190.984	-4.64329	0.726863	-6.38812	1.6794e-10	1.63709679906079e-09				ENSMUSG00000006705	190.984	-3.29327	0.695304	-4.73645	2.17494e-06	4.74061414900113e-06				ENSMUSG00000006705	190.984	-7.12448	0.716945	-9.93727	2.8657e-23	8.12453e-23
ENSMUSG00000006711	10.897	-3.16333	1.77378	-1.78338	0.0745237	0.104066205551899				ENSMUSG00000006711	10.897	-3.07789	1.71011	-1.79982	0.0718898	0.0916994861085842				ENSMUSG00000006711	10.897	-5.74331	1.74819	-3.28529	0.00101878	0.00136136
ENSMUSG00000006715	1457.08	-1.83022	0.494851	-3.69853	0.000216851	0.000507581544212534				ENSMUSG00000006715	1457.08	-3.36503	0.495265	-6.7944	1.08763e-11	4.18102291198776e-11				ENSMUSG00000006715	1457.08	-5.27998	0.495609	-10.6535	1.67921e-26	5.32928e-26
ENSMUSG00000006717	681.338	-1.29695	0.457148	-2.83705	0.00455324	0.00828162076936475				ENSMUSG00000006717	681.338	-2.9386	0.458126	-6.4144	1.41377e-10	4.79055508114237e-10				ENSMUSG00000006717	681.338	-4.97096	0.45908	-10.8281	2.53413e-27	8.32123e-27
ENSMUSG00000006720	155.819	-1.23179	0.470184	-2.61981	0.0087979	0.0151222079282101				ENSMUSG00000006720	155.819	-2.19626	0.468263	-4.69022	2.72906e-06	5.88684285933959e-06				ENSMUSG00000006720	155.819	-3.65889	0.46592	-7.85304	4.06085e-15	8.70654e-15
ENSMUSG00000006728	338.059	-2.72528	0.556567	-4.89658	9.75174e-07	3.67295836529499e-06				ENSMUSG00000006728	338.059	-3.52526	0.554697	-6.35528	2.08052e-10	6.90746698848008e-10				ENSMUSG00000006728	338.059	-5.48687	0.556101	-9.86668	5.80515e-23	1.62965e-22
ENSMUSG00000006732	228.113	-2.9055	0.547737	-5.30456	1.12947e-07	5.31793385111358e-07				ENSMUSG00000006732	228.113	-4.14594	0.548522	-7.55838	4.08109e-14	2.11348622033e-13				ENSMUSG00000006732	228.113	-6.81023	0.55971	-12.1674	4.63555e-34	1.9624e-33
ENSMUSG00000006736	151.797	-1.8942	0.586686	-3.22864	0.00124381	0.00255704295895273				ENSMUSG00000006736	151.797	-2.5723	0.581158	-4.42616	9.59263e-06	1.96061696079883e-05				ENSMUSG00000006736	151.797	-3.22565	0.573849	-5.62108	1.89767e-08	3.21684e-08
ENSMUSG00000006740	437.172	-1.25376	0.517224	-2.42401	0.01535	0.0251855761875267				ENSMUSG00000006740	437.172	-2.25369	0.516851	-4.36041	1.29818e-05	2.61732760273302e-05				ENSMUSG00000006740	437.172	-4.36274	0.518044	-8.42156	3.71504e-17	8.54973e-17
ENSMUSG00000006763	35.9204	-1.71171	0.962141	-1.77907	0.0752287	0.104936862127772				ENSMUSG00000006763	35.9204	-3.43792	0.979289	-3.51063	0.000447048	0.000770236974349534				ENSMUSG00000006763	35.9204	-4.30828	0.955087	-4.51088	6.45602e-06	9.75453e-06
ENSMUSG00000006764	98.6371	-2.42842	0.605923	-4.0078	6.12871e-05	0.000160316675086055				ENSMUSG00000006764	98.6371	-3.56591	0.605234	-5.8918	3.82012e-09	1.1033885091154e-08				ENSMUSG00000006764	98.6371	-4.25125	0.583573	-7.28487	3.21975e-13	6.49577e-13
ENSMUSG00000006782	146.431	-2.15857	0.521334	-4.14047	3.46601e-05	9.48242557339793e-05				ENSMUSG00000006782	146.431	-3.1136	0.519104	-5.99803	1.99721e-09	5.93648709870973e-09				ENSMUSG00000006782	146.431	-4.85871	0.51914	-9.35915	8.03769e-21	2.08545e-20
ENSMUSG00000006800	536.723	-2.02719	0.327717	-6.18581	6.17853e-10	5.18445525012585e-09				ENSMUSG00000006800	536.723	-3.34959	0.328538	-10.1954	2.07801e-24	6.13532459722003e-23				ENSMUSG00000006800	536.723	-4.88813	0.327712	-14.9159	2.59561e-50	2.39668e-49
ENSMUSG00000006818	633.091	-2.38739	0.41872	-5.70164	1.18663e-08	7.08134269701087e-08				ENSMUSG00000006818	633.091	-3.40824	0.41831	-8.14763	3.71129e-16	2.57086046001092e-15				ENSMUSG00000006818	633.091	-5.4191	0.419408	-12.9208	3.43522e-38	1.73032e-37
ENSMUSG00000006850	155.307	-1.87326	0.471941	-3.96928	7.20907e-05	0.000185137828770665				ENSMUSG00000006850	155.307	-2.90346	0.470609	-6.16958	6.84709e-10	2.14497004570353e-09				ENSMUSG00000006850	155.307	-4.52679	0.469428	-9.6432	5.25223e-22	1.42709e-21
ENSMUSG00000006906	139.981	-1.49645	0.56776	-2.63571	0.00839625	0.0144908015365596				ENSMUSG00000006906	139.981	-2.26862	0.563617	-4.02512	5.69467e-05	0.000107748040727585				ENSMUSG00000006906	139.981	-3.32844	0.558681	-5.95767	2.55857e-09	4.48682e-09
ENSMUSG00000006920	435.348	-1.9873	0.328771	-6.04463	1.49754e-09	1.149533685184e-08				ENSMUSG00000006920	435.348	-2.35515	0.32459	-7.25577	3.99396e-13	1.82851467173572e-12				ENSMUSG00000006920	435.348	-4.41028	0.326108	-13.524	1.12874e-41	6.71354e-41
ENSMUSG00000006931	10.3053	-7.23232	2.42944	-2.97695	0.00291127	0.00550823005773702				ENSMUSG00000006931	10.3053	-4.37415	2.04274	-2.14131	0.0322488	0.0436633407061194				ENSMUSG00000006931	10.3053	-10.5672	2.4294	-4.3497	1.36322e-05	2.02963e-05
ENSMUSG00000006932	2825.98	-2.33752	0.302872	-7.71785	1.18306e-14	4.40545359241409e-13				ENSMUSG00000006932	2825.98	-3.1884	0.302545	-10.5386	5.73494e-26	2.32871261046978e-24				ENSMUSG00000006932	2825.98	-4.97063	0.30267	-16.4226	1.31704e-60	2.40168e-59
ENSMUSG00000006941	12172.9	-2.50502	0.351194	-7.13286	9.8306e-13	1.88912083762051e-11				ENSMUSG00000006941	12172.9	-3.92707	0.351256	-11.1801	5.10378e-29	4.19466721706832e-27				ENSMUSG00000006941	12172.9	-6.3236	0.351497	-17.9905	2.31264e-72	1.02586e-70
ENSMUSG00000006998	762.63	-2.1682	0.38566	-5.62205	1.88706e-08	1.07337005631033e-07				ENSMUSG00000006998	762.63	-2.86835	0.384419	-7.46151	8.55352e-14	4.25084668609724e-13				ENSMUSG00000006998	762.63	-4.98576	0.385612	-12.9295	3.06938e-38	1.55277e-37
ENSMUSG00000007021	315.264	-2.5322	0.6089	-4.15865	3.20129e-05	8.82301619049849e-05				ENSMUSG00000007021	315.264	-2.8476	0.605055	-4.70635	2.52197e-06	5.46081632488214e-06				ENSMUSG00000007021	315.264	-5.41836	0.609171	-8.89464	5.86097e-19	1.43624e-18
ENSMUSG00000007029	104.008	-2.60661	0.624913	-4.17116	3.03052e-05	8.39378503748923e-05				ENSMUSG00000007029	104.008	-3.23655	0.618253	-5.235	1.64983e-07	4.01706040087187e-07				ENSMUSG00000007029	104.008	-6.94264	0.654932	-10.6006	2.96233e-26	9.30826e-26
ENSMUSG00000007030	44.9426	-2.05432	0.992076	-2.07073	0.0383842	0.0574955968350283				ENSMUSG00000007030	44.9426	-4.02668	1.0133	-3.97384	7.07245e-05	0.000132294112135616				ENSMUSG00000007030	44.9426	-5.74092	1.01059	-5.68079	1.34075e-08	2.28679e-08
ENSMUSG00000007034	78.2578	-1.27527	0.613291	-2.07939	0.0375815	0.0563738794242834				ENSMUSG00000007034	78.2578	-2.50943	0.614579	-4.08317	4.44248e-05	8.49962945546443e-05				ENSMUSG00000007034	78.2578	-3.58289	0.605192	-5.92024	3.21467e-09	5.61368e-09
ENSMUSG00000007035	20.2123	-2.47219	1.25836	-1.96462	0.0494583	0.0720860203795588				ENSMUSG00000007035	20.2123	-4.2825	1.287	-3.3275	0.000876303	0.00146064722292095				ENSMUSG00000007035	20.2123	-5.28137	1.25435	-4.21045	2.54858e-05	3.74805e-05
ENSMUSG00000007036	2091.79	-1.91631	0.426586	-4.4922	7.04902e-06	2.2178063458982e-05				ENSMUSG00000007036	2091.79	-3.12006	0.42663	-7.31328	2.60707e-13	1.22070139678091e-12				ENSMUSG00000007036	2091.79	-5.55349	0.427484	-12.9911	1.37405e-38	7.04107e-38
ENSMUSG00000007038	157.788	-3.49916	0.648487	-5.39588	6.81867e-08	3.38248849417389e-07				ENSMUSG00000007038	157.788	-4.13578	0.641486	-6.44718	1.13947e-10	3.89976448834329e-10				ENSMUSG00000007038	157.788	-6.77709	0.654531	-10.3541	4.00871e-25	1.21579e-24
ENSMUSG00000007041	1.5606	-1.44854	3.88031	-0.373304	0.708922	NA				ENSMUSG00000007041	1.5606	-2.65124	3.87196	-0.684728	0.493516	0.540464655228863				ENSMUSG00000007041	1.5606	0	3.89282	0	1	1
ENSMUSG00000007050	1147.36	-2.35354	0.414934	-5.67208	1.41077e-08	8.26006105405909e-08				ENSMUSG00000007050	1147.36	-3.85591	0.415594	-9.27807	1.72575e-20	2.42213758681728e-19				ENSMUSG00000007050	1147.36	-6.80127	0.419761	-16.2027	4.82255e-59	7.81405e-58
ENSMUSG00000007080	253.207	-2.2108	0.45891	-4.81749	1.45373e-06	5.2641024272486e-06				ENSMUSG00000007080	253.207	-3.16458	0.45733	-6.91969	4.5263e-12	1.81508571742499e-11				ENSMUSG00000007080	253.207	-4.70825	0.456159	-10.3215	5.63316e-25	1.69666e-24
ENSMUSG00000007207	19.9461	-3.85703	1.28421	-3.00343	0.00266951	0.0050925531548044				ENSMUSG00000007207	19.9461	-2.7722	1.15957	-2.39071	0.016816	0.0237774568359311				ENSMUSG00000007207	19.9461	-4.23267	1.15347	-3.66952	0.00024301	0.000337696
ENSMUSG00000007216	144.483	-2.23334	0.559565	-3.99121	6.57382e-05	0.00017050958224161				ENSMUSG00000007216	144.483	-2.1894	0.550014	-3.98063	6.87341e-05	0.000128768248567062				ENSMUSG00000007216	144.483	-5.40452	0.562789	-9.60311	7.7566e-22	2.09645e-21
ENSMUSG00000007279	0.913206	0	5.39799	0	1	NA				ENSMUSG00000007279	0.913206	0	5.39799	0	1	NA				ENSMUSG00000007279	0.913206	-4.05891	5.32043	-0.762891	0.445528	0.474783
ENSMUSG00000007338	238.618	-2.16505	0.492772	-4.39362	1.1148e-05	3.35562177048242e-05				ENSMUSG00000007338	238.618	-3.36995	0.493109	-6.83408	8.25325e-12	3.21827891641267e-11				ENSMUSG00000007338	238.618	-6.56848	0.508375	-12.9205	3.44696e-38	1.73573e-37
ENSMUSG00000007379	2.8916	0.141671	2.82947	0.0500696	0.960067	0.973427804627023				ENSMUSG00000007379	2.8916	-0.685407	2.80344	-0.244488	0.806853	0.840225901503929				ENSMUSG00000007379	2.8916	-4.10534	2.905	-1.4132	0.157597	0.177423
ENSMUSG00000007411	158.979	-3.11056	0.488822	-6.36338	1.97365e-10	1.8898512275022e-09				ENSMUSG00000007411	158.979	-4.0499	0.485053	-8.34941	6.86057e-17	5.33339814950111e-16				ENSMUSG00000007411	158.979	-5.47091	0.480051	-11.3965	4.35137e-30	1.59666e-29
ENSMUSG00000007415	299.808	-2.69934	0.399336	-6.75957	1.38403e-11	1.85834989049184e-10				ENSMUSG00000007415	299.808	-3.63199	0.397555	-9.13583	6.4906e-20	8.1227537370729e-19				ENSMUSG00000007415	299.808	-6.43748	0.408022	-15.7773	4.46086e-56	5.98201e-55
ENSMUSG00000007440	10.4523	-2.02087	1.85392	-1.09005	0.275689	0.330618015330345				ENSMUSG00000007440	10.4523	-1.63808	1.78037	-0.920077	0.357532	0.402715769516612				ENSMUSG00000007440	10.4523	-5.66311	1.90068	-2.97951	0.00288707	0.00373647
ENSMUSG00000007457	25.0104	-1.06431	1.06577	-0.998622	0.317978	0.374603227451865				ENSMUSG00000007457	25.0104	-1.76956	1.05278	-1.68084	0.0927938	0.116179169364797				ENSMUSG00000007457	25.0104	-2.75756	1.03833	-2.65577	0.00791279	0.00992543
ENSMUSG00000007458	153.244	-1.71153	0.503402	-3.39993	0.000674041	0.00144509986216867				ENSMUSG00000007458	153.244	-2.7595	0.502404	-5.49259	3.96079e-08	1.02512718110693e-07				ENSMUSG00000007458	153.244	-5.13928	0.509113	-10.0946	5.83878e-24	1.69731e-23
ENSMUSG00000007476	1037.46	-2.62987	0.357367	-7.35903	1.85257e-13	4.57195518411504e-12				ENSMUSG00000007476	1037.46	-3.28807	0.35612	-9.23305	2.63026e-20	3.5155797181718e-19				ENSMUSG00000007476	1037.46	-5.61372	0.357828	-15.6883	1.81782e-55	2.36316e-54
ENSMUSG00000007564	788.575	-2.05322	0.320543	-6.40545	1.49922e-10	1.48390123609728e-09				ENSMUSG00000007564	788.575	-2.62024	0.31856	-8.22527	1.94751e-16	1.40534952813986e-15				ENSMUSG00000007564	788.575	-4.35083	0.318687	-13.6524	1.95439e-42	1.20862e-41
ENSMUSG00000007570	533.748	-2.01793	0.478282	-4.21911	2.45266e-05	6.9120711335344e-05				ENSMUSG00000007570	533.748	-2.79606	0.477374	-5.85716	4.70848e-09	1.3462355629457e-08				ENSMUSG00000007570	533.748	-6.72093	0.48823	-13.7659	4.08712e-43	2.61183e-42
ENSMUSG00000007589	1814.95	-2.57598	0.410964	-6.26813	3.6541e-10	3.26395368846333e-09				ENSMUSG00000007589	1814.95	-3.36807	0.410502	-8.20474	2.31084e-16	1.64789490666148e-15				ENSMUSG00000007589	1814.95	-5.44919	0.411056	-13.2566	4.13396e-40	2.27629e-39
ENSMUSG00000007603	562.514	-1.69175	0.445651	-3.79613	0.000146975	0.000355339208402794				ENSMUSG00000007603	562.514	-2.94612	0.445921	-6.60681	3.92703e-11	1.41005091841414e-10				ENSMUSG00000007603	562.514	-5.56437	0.449412	-12.3815	3.2932e-35	1.46231e-34
ENSMUSG00000007610	74.3926	-2.46807	0.808992	-3.05079	0.0022824	0.00442720822362552				ENSMUSG00000007610	74.3926	-3.48266	0.806952	-4.31583	1.59008e-05	3.18257192314305e-05				ENSMUSG00000007610	74.3926	-5.98711	0.820056	-7.30085	2.85946e-13	5.77892e-13
ENSMUSG00000007613	153.058	-2.99597	0.704368	-4.25341	2.10542e-05	6.01337949695105e-05				ENSMUSG00000007613	153.058	-2.59042	0.689597	-3.75642	0.000172363	0.00031006535115833				ENSMUSG00000007613	153.058	-5.95006	0.705172	-8.43773	3.23553e-17	7.46494e-17
ENSMUSG00000007617	172.882	-2.16609	0.463437	-4.67397	2.95436e-06	1.00704349694904e-05				ENSMUSG00000007617	172.882	-2.82973	0.459056	-6.16422	7.08298e-10	2.21602308045151e-09				ENSMUSG00000007617	172.882	-6.69301	0.48876	-13.6939	1.1049e-42	6.90384e-42
ENSMUSG00000007646	286.305	-2.28483	0.419767	-5.44309	5.23631e-08	2.67596145398817e-07				ENSMUSG00000007646	286.305	-3.28098	0.418654	-7.83696	4.61587e-15	2.72755893641663e-14				ENSMUSG00000007646	286.305	-5.20524	0.420049	-12.392	2.88763e-35	1.28517e-34
ENSMUSG00000007653	1.93394	-4.3387	4.2958	-1.00999	0.312502	0.368770004025474				ENSMUSG00000007653	1.93394	-5.51072	4.2958	-1.28282	0.199557	0.235254355134621				ENSMUSG00000007653	1.93394	-7.67339	4.29566	-1.78631	0.0740487	0.0858077
ENSMUSG00000007655	3.49658	-5.21917	3.43971	-1.51733	0.129184	0.170219093470506				ENSMUSG00000007655	3.49658	-6.3912	3.43971	-1.85806	0.0631602	0.0813780873062931				ENSMUSG00000007655	3.49658	-8.55395	3.43963	-2.48688	0.012887	0.0159332
ENSMUSG00000007656	938.826	-1.06766	0.371322	-2.87529	0.00403652	0.00741584113807111				ENSMUSG00000007656	938.826	-2.28381	0.371438	-6.14855	7.81946e-10	2.43308596896769e-09				ENSMUSG00000007656	938.826	-3.65858	0.370965	-9.86232	6.06332e-23	1.70075e-22
ENSMUSG00000007659	970.638	-2.26862	0.311647	-7.27944	3.35197e-13	7.59039393853622e-12				ENSMUSG00000007659	970.638	-3.03192	0.310598	-9.76155	1.64615e-22	3.29134729183588e-21				ENSMUSG00000007659	970.638	-5.32264	0.31233	-17.0417	4.02619e-65	1.03067e-63
ENSMUSG00000007670	666.638	-2.62604	0.367596	-7.14384	9.07619e-13	1.77674944629345e-11				ENSMUSG00000007670	666.638	-4.2173	0.369724	-11.4066	3.87565e-30	3.74317255954699e-28				ENSMUSG00000007670	666.638	-6.08922	0.370625	-16.4296	1.17453e-60	2.15533e-59
ENSMUSG00000007682	6.48255	-3.47557	2.03483	-1.70804	0.0876284	0.120340010971725				ENSMUSG00000007682	6.48255	-2.52617	1.81267	-1.39362	0.163433	0.195582020453477				ENSMUSG00000007682	6.48255	-4.85864	1.84051	-2.63984	0.00829447	0.0103885
ENSMUSG00000007721	2033.7	-2.52642	0.4613	-5.47673	4.3325e-08	2.25956316862991e-07				ENSMUSG00000007721	2033.7	-4.09847	0.461742	-8.87612	6.92362e-19	7.36981477159733e-18				ENSMUSG00000007721	2033.7	-7.81136	0.46703	-16.7256	8.52963e-63	1.80677e-61
ENSMUSG00000007739	1052.64	-3.16486	0.490076	-6.4579	1.06167e-10	1.09681909929109e-09				ENSMUSG00000007739	1052.64	-2.99082	0.4876	-6.13375	8.58291e-10	2.65709581466499e-09				ENSMUSG00000007739	1052.64	-6.5337	0.491924	-13.2819	2.94635e-40	1.63475e-39
ENSMUSG00000007777	477.993	0.106791	0.438108	0.243755	0.80742	0.843302393106632				ENSMUSG00000007777	477.993	-1.20438	0.43848	-2.74673	0.00601934	0.00905098013475483				ENSMUSG00000007777	477.993	-2.42514	0.437541	-5.54267	2.97897e-08	5.00697e-08
ENSMUSG00000007783	26.0443	-2.88826	1.10334	-2.61774	0.0088515	0.0152112176416106				ENSMUSG00000007783	26.0443	-4.00456	1.10163	-3.63512	0.000277848	0.000488512793549322				ENSMUSG00000007783	26.0443	-6.70239	1.14097	-5.87428	4.24686e-09	7.37921e-09
ENSMUSG00000007812	3285.1	-1.64206	0.350606	-4.6835	2.82019e-06	9.65037640310649e-06				ENSMUSG00000007812	3285.1	-2.85268	0.350647	-8.1355	4.10239e-16	2.82442007319453e-15				ENSMUSG00000007812	3285.1	-4.45248	0.350611	-12.6992	5.97269e-37	2.85187e-36
ENSMUSG00000007815	633.62	-2.52567	0.345647	-7.30707	2.73023e-13	6.38082389130351e-12				ENSMUSG00000007815	633.62	-3.69547	0.345721	-10.6892	1.14397e-26	5.38739185175816e-25				ENSMUSG00000007815	633.62	-5.46904	0.346033	-15.805	2.87483e-56	3.91233e-55
ENSMUSG00000007817	488.269	-2.68131	0.450893	-5.94667	2.73653e-09	1.94140634326481e-08				ENSMUSG00000007817	488.269	-3.46726	0.449348	-7.71621	1.19839e-14	6.68616327094575e-14				ENSMUSG00000007817	488.269	-6.25979	0.455212	-13.7514	4.99671e-43	3.17101e-42
ENSMUSG00000007827	451.86	-1.92201	0.449623	-4.27472	1.91376e-05	5.49971151403114e-05				ENSMUSG00000007827	451.86	-3.25351	0.450379	-7.22393	5.05048e-13	2.27744652716559e-12				ENSMUSG00000007827	451.86	-4.98521	0.450567	-11.0643	1.86895e-28	6.40484e-28
ENSMUSG00000007833	65.5294	-2.99902	0.831633	-3.60619	0.00031073	0.000707554708973954				ENSMUSG00000007833	65.5294	-2.69962	0.808725	-3.33812	0.000843467	0.00140838679025544				ENSMUSG00000007833	65.5294	-6.01336	0.833305	-7.21627	5.34317e-13	1.06808e-12
ENSMUSG00000007836	154.702	-1.8842	0.498331	-3.78102	0.000156186	0.000375604883635568				ENSMUSG00000007836	154.702	-2.53626	0.493817	-5.13602	2.80615e-07	6.67191620102448e-07				ENSMUSG00000007836	154.702	-5.26382	0.503739	-10.4495	1.47301e-25	4.52494e-25
ENSMUSG00000007837	28.5857	-1.69111	0.890386	-1.8993	0.0575246	0.0825430958598065				ENSMUSG00000007837	28.5857	-1.71008	0.860982	-1.9862	0.047011	0.062038982863889				ENSMUSG00000007837	28.5857	-3.47516	0.860965	-4.03635	5.4289e-05	7.8385e-05
ENSMUSG00000007850	287.825	-2.1018	0.40234	-5.22392	1.75171e-07	7.82340666928856e-07				ENSMUSG00000007850	287.825	-2.84345	0.399273	-7.12158	1.06699e-12	4.60377473585331e-12				ENSMUSG00000007850	287.825	-4.49755	0.398866	-11.2758	1.72751e-29	6.18645e-29
ENSMUSG00000007867	972.364	-0.640357	0.437614	-1.46329	0.143387	0.186649909733444				ENSMUSG00000007867	972.364	-2.40576	0.438461	-5.48682	4.09233e-08	1.0572523498094e-07				ENSMUSG00000007867	972.364	-4.00024	0.438351	-9.12566	7.12988e-20	1.79929e-19
ENSMUSG00000007872	439.981	-3.79759	1.41296	-2.68769	0.00719481	0.0125875323845006				ENSMUSG00000007872	439.981	-3.27987	1.40964	-2.32675	0.0199785	0.0279303098612925				ENSMUSG00000007872	439.981	-8.26781	1.42319	-5.80934	6.27212e-09	1.08463e-08
ENSMUSG00000007880	2049.8	-1.84188	0.313624	-5.87289	4.28266e-09	2.89372949868326e-08				ENSMUSG00000007880	2049.8	-2.91047	0.313523	-9.28312	1.64589e-20	2.31766789408595e-19				ENSMUSG00000007880	2049.8	-4.75895	0.313759	-15.1675	5.80282e-52	5.99293e-51
ENSMUSG00000007888	832.741	-2.33298	0.345641	-6.74973	1.48118e-11	1.97455340800586e-10				ENSMUSG00000007888	832.741	-3.46904	0.345599	-10.0378	1.0401e-23	2.61477942239383e-22				ENSMUSG00000007888	832.741	-7.64983	0.361226	-21.1774	1.54186e-99	4.33535e-97
ENSMUSG00000007891	814.534	-2.78287	0.464846	-5.98665	2.14202e-09	1.5805299473099e-08				ENSMUSG00000007891	814.534	-3.34995	0.463334	-7.2301	4.82633e-13	2.18385546602492e-12				ENSMUSG00000007891	814.534	-5.69157	0.465109	-12.2371	1.97047e-34	8.47342e-34
ENSMUSG00000007892	2243.65	-1.72797	0.407618	-4.23918	2.24342e-05	6.38358224782218e-05				ENSMUSG00000007892	2243.65	-3.30639	0.407937	-8.10514	5.26863e-16	3.5656088447047e-15				ENSMUSG00000007892	2243.65	-6.15819	0.409515	-15.0378	4.15314e-51	4.01785e-50
ENSMUSG00000007907	6.46478	-2.02514	1.773	-1.14221	0.253367	0.307211912231035				ENSMUSG00000007907	6.46478	-4.55153	1.94308	-2.34243	0.0191584	0.0268563469690956				ENSMUSG00000007907	6.46478	-4.57586	1.74186	-2.627	0.00861425	0.0107813
ENSMUSG00000007908	392.735	-2.27626	0.381893	-5.96046	2.51521e-09	1.81279334044741e-08				ENSMUSG00000007908	392.735	-3.264	0.380745	-8.57268	1.01101e-17	8.91810827977823e-17				ENSMUSG00000007908	392.735	-4.59117	0.378563	-12.1279	7.51634e-34	3.15664e-33
ENSMUSG00000007944	24.9236	-1.53502	0.909889	-1.68705	0.0915944	0.125170980113292				ENSMUSG00000007944	24.9236	-3.40913	0.930698	-3.66298	0.0002493	0.00044058470116546				ENSMUSG00000007944	24.9236	-6.48792	0.984769	-6.58827	4.44979e-11	8.32598e-11
ENSMUSG00000007950	6.69198	-4.25762	5.15734	-0.825546	0.409062	0.467128878785322				ENSMUSG00000007950	6.69198	-7.69929	5.24384	-1.46826	0.142035	0.172009190465085				ENSMUSG00000007950	6.69198	-9.86171	5.24356	-1.88073	0.0600089	0.0700225
ENSMUSG00000007987	787.163	-2.51586	0.393313	-6.39659	1.58889e-10	1.56617815995834e-09				ENSMUSG00000007987	787.163	-3.95834	0.394228	-10.0407	1.0091e-23	2.54809716106385e-22				ENSMUSG00000007987	787.163	-6.86242	0.40045	-17.1368	7.88794e-66	2.14191e-64
ENSMUSG00000007989	444.881	-2.30405	0.444845	-5.17944	2.22547e-07	9.69637935746114e-07				ENSMUSG00000007989	444.881	-2.91405	0.442196	-6.58994	4.3999e-11	1.57060480089453e-10				ENSMUSG00000007989	444.881	-4.92667	0.443624	-11.1055	1.17936e-28	4.0774e-28
ENSMUSG00000008035	23.2842	-4.65853	1.23624	-3.76831	0.000164359	0.000393227558694938				ENSMUSG00000008035	23.2842	-4.84677	1.14696	-4.22576	2.38131e-05	4.68884138627099e-05				ENSMUSG00000008035	23.2842	-8.57611	1.30741	-6.55964	5.39394e-11	1.00591e-10
ENSMUSG00000008036	1344.26	-2.13452	0.365163	-5.8454	5.05337e-09	3.36162762442365e-08				ENSMUSG00000008036	1344.26	-3.77545	0.36601	-10.3152	6.01788e-25	1.99371549377081e-23				ENSMUSG00000008036	1344.26	-6.54755	0.369251	-17.732	2.37478e-70	8.9223e-69
ENSMUSG00000008090	11.3423	-3.58066	1.82844	-1.95831	0.0501934	0.0730684960763802				ENSMUSG00000008090	11.3423	-0.895967	1.63729	-0.547224	0.584225	0.628964250300619				ENSMUSG00000008090	11.3423	-8.23044	1.95636	-4.20701	2.58773e-05	3.80402e-05
ENSMUSG00000008129	1032.79	-2.45088	0.467386	-5.24381	1.57294e-07	7.12370069466507e-07				ENSMUSG00000008129	1032.79	-3.27587	0.466769	-7.01819	2.24763e-12	9.34643802757271e-12				ENSMUSG00000008129	1032.79	-5.66956	0.468351	-12.1054	9.89253e-34	4.13763e-33
ENSMUSG00000008140	505.973	-2.5643	0.473179	-5.41931	5.98306e-08	3.01075510098261e-07				ENSMUSG00000008140	505.973	-3.5314	0.472526	-7.47346	7.81135e-14	3.90111264270333e-13				ENSMUSG00000008140	505.973	-7.31035	0.486833	-15.0161	5.75702e-51	5.50835e-50
ENSMUSG00000008167	223.452	-3.40635	0.638801	-5.33241	9.69157e-08	4.6413712898494e-07				ENSMUSG00000008167	223.452	-3.49314	0.629756	-5.54682	2.90912e-08	7.6698597390563e-08				ENSMUSG00000008167	223.452	-6.58187	0.642416	-10.2455	1.24001e-24	3.69775e-24
ENSMUSG00000008200	371.91	-1.95833	0.544508	-3.59651	0.000322515	0.000731606994899892				ENSMUSG00000008200	371.91	-2.71844	0.542728	-5.00886	5.47545e-07	1.26524439590179e-06				ENSMUSG00000008200	371.91	-4.0075	0.541397	-7.40214	1.34011e-13	2.73337e-13
ENSMUSG00000008206	3.64444	-1.09142	2.72138	-0.401053	0.688381	0.736603255672217				ENSMUSG00000008206	3.64444	-1.70569	2.68503	-0.635259	0.525259	0.571529913967794				ENSMUSG00000008206	3.64444	-7.603	2.97627	-2.55454	0.0106328	0.0132222
ENSMUSG00000008226	195.099	-2.47035	0.495833	-4.98222	6.28597e-07	2.46799619815543e-06				ENSMUSG00000008226	195.099	-3.37446	0.493498	-6.83785	8.03925e-12	3.13984465754279e-11				ENSMUSG00000008226	195.099	-5.5136	0.497311	-11.0868	1.45333e-28	4.99526e-28
ENSMUSG00000008301	445.1	-2.08682	0.422357	-4.94089	7.77671e-07	2.99298014700218e-06				ENSMUSG00000008301	445.1	-2.86431	0.420828	-6.80635	1.00103e-11	3.86988527724409e-11				ENSMUSG00000008301	445.1	-4.97905	0.422566	-11.7829	4.78156e-32	1.88505e-31
ENSMUSG00000008305	376.755	-3.75794	0.380264	-9.88245	4.96047e-23	1.69638103999559e-20				ENSMUSG00000008305	376.755	-3.80422	0.369773	-10.288	7.98307e-25	2.57006824306156e-23				ENSMUSG00000008305	376.755	-7.56511	0.39298	-19.2506	1.39529e-82	1.30075e-80
ENSMUSG00000008307	2.06991	0.897678	2.90655	0.308847	0.757438	0.798916910519514				ENSMUSG00000008307	2.06991	-0.687238	2.93171	-0.234415	0.814662	0.847120138856364				ENSMUSG00000008307	2.06991	-2.22576	2.91787	-0.762803	0.445581	0.474805
ENSMUSG00000008318	73.7675	-3.58276	0.908932	-3.94173	8.08967e-05	0.000205765985584841				ENSMUSG00000008318	73.7675	-2.88114	0.876583	-3.28679	0.00101338	0.00167573221578312				ENSMUSG00000008318	73.7675	-7.38437	0.93814	-7.87128	3.51017e-15	7.53513e-15
ENSMUSG00000008333	641.416	-0.770084	0.433515	-1.77637	0.0756718	0.105458411850005				ENSMUSG00000008333	641.416	-2.65855	0.435129	-6.10978	9.97656e-10	3.06853655650585e-09				ENSMUSG00000008333	641.416	-3.56144	0.43348	-8.21594	2.10509e-16	4.72548e-16
ENSMUSG00000008348	695.667	-1.66884	0.376297	-4.4349	9.2116e-06	2.83019405907271e-05				ENSMUSG00000008348	695.667	-2.5443	0.375308	-6.77923	1.20821e-11	4.61859295286109e-11				ENSMUSG00000008348	695.667	-3.54888	0.373571	-9.49989	2.10117e-21	5.5753e-21
ENSMUSG00000008373	228.315	-1.5483	0.471594	-3.28312	0.00102666	0.00213604229745182				ENSMUSG00000008373	228.315	-1.962	0.466589	-4.20497	2.61111e-05	5.12185883659086e-05				ENSMUSG00000008373	228.315	-3.66263	0.466595	-7.84971	4.17017e-15	8.93542e-15
ENSMUSG00000008384	38.4963	-2.29156	0.843515	-2.71668	0.00659407	0.0116104654531637				ENSMUSG00000008384	38.4963	-3.14921	0.836161	-3.76627	0.000165706	0.000298655860351705				ENSMUSG00000008384	38.4963	-5.59695	0.852606	-6.56452	5.22015e-11	9.74023e-11
ENSMUSG00000008393	777.012	-1.59061	0.398953	-3.98695	6.69272e-05	0.000173257962908916				ENSMUSG00000008393	777.012	-2.26407	0.397849	-5.69077	1.26464e-08	3.46347866685147e-08				ENSMUSG00000008393	777.012	-4.4061	0.398924	-11.045	2.31835e-28	7.91844e-28
ENSMUSG00000008398	49.7276	-2.27137	0.781424	-2.9067	0.00365264	0.00677371746225174				ENSMUSG00000008398	49.7276	-3.27083	0.777457	-4.20708	2.58691e-05	5.07787058193298e-05				ENSMUSG00000008398	49.7276	-6.00706	0.803407	-7.47698	7.60492e-14	1.55991e-13
ENSMUSG00000008429	13595.4	-3.19879	0.333903	-9.58	9.70442e-22	2.46389224791467e-19				ENSMUSG00000008429	13595.4	-3.90458	0.333795	-11.6975	1.3124e-31	1.63763065786648e-29				ENSMUSG00000008429	13595.4	-7.71464	0.334826	-23.0407	1.82259e-117	1.58866e-114
ENSMUSG00000008435	22.4259	-1.49276	1.07773	-1.3851	0.166023	0.212239947599716				ENSMUSG00000008435	22.4259	-3.06922	1.09228	-2.80992	0.00495536	0.00752325043273579				ENSMUSG00000008435	22.4259	-3.58337	1.05891	-3.38402	0.000714319	0.000964131
ENSMUSG00000008450	21.9971	-2.47896	1.07051	-2.31568	0.0205758	0.0327933518772951				ENSMUSG00000008450	21.9971	-4.03408	1.0864	-3.71324	0.000204621	0.000364929197240075				ENSMUSG00000008450	21.9971	-6.39941	1.10967	-5.76695	8.07205e-09	1.38969e-08
ENSMUSG00000008475	170.994	-2.13031	0.536803	-3.96851	7.2322e-05	0.000185703358509981				ENSMUSG00000008475	170.994	-3.42742	0.538084	-6.36967	1.89429e-10	6.32602499664019e-10				ENSMUSG00000008475	170.994	-5.98746	0.547665	-10.9327	8.04139e-28	2.68606e-27
ENSMUSG00000008489	1352.62	-1.87653	0.308533	-6.08212	1.18606e-09	9.3309286091311e-09				ENSMUSG00000008489	1352.62	-2.3438	0.307284	-7.62748	2.39387e-14	1.27566237302578e-13				ENSMUSG00000008489	1352.62	-4.24424	0.307643	-13.796	2.6939e-43	1.74324e-42
ENSMUSG00000008496	353.984	-2.01749	0.419117	-4.81367	1.48181e-06	5.35606472673436e-06				ENSMUSG00000008496	353.984	-2.75465	0.417311	-6.60096	4.08509e-11	1.46202998863182e-10				ENSMUSG00000008496	353.984	-6.17716	0.428767	-14.4068	4.69132e-47	3.65923e-46
ENSMUSG00000008540	11.0097	-1.87094	1.69998	-1.10056	0.271086	0.326194906700984				ENSMUSG00000008540	11.0097	-7.40279	2.16665	-3.4167	0.000633848	0.00107432412994943				ENSMUSG00000008540	11.0097	-3.82346	1.66047	-2.30263	0.0212997	0.025856
ENSMUSG00000008575	19.9715	-4.3139	1.40861	-3.06251	0.00219487	0.00427219916510586				ENSMUSG00000008575	19.9715	-2.90993	1.20046	-2.42402	0.0153498	0.0218252672166848				ENSMUSG00000008575	19.9715	-6.08849	1.26099	-4.82834	1.37675e-06	2.15371e-06
ENSMUSG00000008601	52.065	-1.34264	0.904742	-1.484	0.137808	0.180241606302591				ENSMUSG00000008601	52.065	-1.7669	0.891379	-1.98221	0.0474561	0.0625973844756506				ENSMUSG00000008601	52.065	-3.26804	0.888504	-3.67814	0.000234945	0.000326697
ENSMUSG00000008604	109.773	-2.38548	0.51167	-4.66215	3.1293e-06	1.06127538763071e-05				ENSMUSG00000008604	109.773	-3.63348	0.513265	-7.07915	1.4504e-12	6.16322346045205e-12				ENSMUSG00000008604	109.773	-5.45372	0.513143	-10.6281	2.20626e-26	6.97023e-26
ENSMUSG00000008658	8.13407	-3.3681	1.79569	-1.87565	0.0607031	0.0865998314126556				ENSMUSG00000008658	8.13407	-3.03302	1.65596	-1.83158	0.0670146	0.0859414625501985				ENSMUSG00000008658	8.13407	-7.7667	1.89559	-4.09726	4.18075e-05	6.06751e-05
ENSMUSG00000008668	6.34761	-1.88355	1.91277	-0.984727	0.324758	0.381117327924285				ENSMUSG00000008668	6.34761	-2.6594	1.89008	-1.40703	0.159419	0.191206493700119				ENSMUSG00000008668	6.34761	-4.40279	1.88761	-2.33246	0.0196763	0.023962
ENSMUSG00000008682	19.1416	-2.7941	1.13881	-2.45352	0.0141464	0.0233386699174207				ENSMUSG00000008682	19.1416	-3.66697	1.12215	-3.26781	0.00108381	0.00178718893809587				ENSMUSG00000008682	19.1416	-4.67683	1.0899	-4.29108	1.77804e-05	2.63353e-05
ENSMUSG00000008683	227.061	-1.06138	0.466979	-2.27286	0.0230346	0.0362704532254635				ENSMUSG00000008683	227.061	-1.87748	0.464689	-4.0403	5.33835e-05	0.000101275120611863				ENSMUSG00000008683	227.061	-2.43908	0.459973	-5.30266	1.14125e-07	1.87534e-07
ENSMUSG00000008690	688.442	-1.99892	0.420025	-4.75905	1.9451e-06	6.86791015646443e-06				ENSMUSG00000008690	688.442	-2.81952	0.419205	-6.72586	1.74556e-11	6.54681823181173e-11				ENSMUSG00000008690	688.442	-5.42835	0.422039	-12.8622	7.34669e-38	3.63953e-37
ENSMUSG00000008730	17.4474	-2.28102	1.17028	-1.94913	0.0512799	0.0744495595872066				ENSMUSG00000008730	17.4474	-2.83968	1.14411	-2.482	0.0130646	0.0187428731723791				ENSMUSG00000008730	17.4474	-5.30131	1.16867	-4.53619	5.72809e-06	8.67273e-06
ENSMUSG00000008734	7.03333	-3.26655	1.8472	-1.76838	0.0769975	0.107172249601414				ENSMUSG00000008734	7.03333	-3.88901	1.78608	-2.17741	0.0294503	0.0401413773210196				ENSMUSG00000008734	7.03333	-7.74367	1.95694	-3.95704	7.58849e-05	0.000108729
ENSMUSG00000008763	176.692	-1.85493	0.497605	-3.72771	0.000193225	0.000456487810014801				ENSMUSG00000008763	176.692	-2.66446	0.494908	-5.38375	7.29513e-08	1.83532410062225e-07				ENSMUSG00000008763	176.692	-4.91041	0.499113	-9.83826	7.70298e-23	2.15099e-22
ENSMUSG00000008789	11.3173	-3.86889	2.17426	-1.77941	0.075173	0.104885415495505				ENSMUSG00000008789	11.3173	-1.25338	1.70812	-0.733777	0.463085	0.510671935323481				ENSMUSG00000008789	11.3173	-2.14404	1.68815	-1.27005	0.204066	0.226823
ENSMUSG00000008822	64.681	-1.71733	0.691499	-2.48348	0.0130105	0.0216136548042982				ENSMUSG00000008822	64.681	-4.469	0.727372	-6.14404	8.04485e-10	2.49912246720721e-09				ENSMUSG00000008822	64.681	-6.59205	0.734975	-8.96909	2.98974e-19	7.40237e-19
ENSMUSG00000008845	1.59537	0	3.91141	0	1	NA				ENSMUSG00000008845	1.59537	-2.38068	3.86988	-0.615182	0.538435	0.584341257148229				ENSMUSG00000008845	1.59537	-4.39662	3.80893	-1.15429	0.24838	0.27329
ENSMUSG00000008855	8.63658	-3.57557	1.95234	-1.83143	0.0670367	0.0944931476765602				ENSMUSG00000008855	8.63658	-5.93812	2.11596	-2.80635	0.00501055	0.00760097730505654				ENSMUSG00000008855	8.63658	-10.3591	2.31786	-4.46925	7.84935e-06	1.183e-05
ENSMUSG00000008859	913.789	-1.63463	0.458237	-3.56721	0.000360797	0.000811635775200018				ENSMUSG00000008859	913.789	-2.77415	0.458222	-6.05415	1.41157e-09	4.28307252149174e-09				ENSMUSG00000008859	913.789	-5.3893	0.460092	-11.7135	1.08667e-31	4.21821e-31
ENSMUSG00000008892	495.979	-2.30446	0.422095	-5.45956	4.77314e-08	2.46068146090613e-07				ENSMUSG00000008892	495.979	-3.36117	0.421681	-7.97088	1.57553e-15	1.00125536742504e-14				ENSMUSG00000008892	495.979	-4.97565	0.421383	-11.8079	3.55397e-32	1.40842e-31
ENSMUSG00000008958	1182.14	-1.85153	0.349776	-5.29349	1.20006e-07	5.6140077268912e-07				ENSMUSG00000008958	1182.14	-3.59199	0.350854	-10.2378	1.34215e-24	4.06089930792099e-23				ENSMUSG00000008958	1182.14	-6.31699	0.354152	-17.8369	3.65295e-71	1.47071e-69
ENSMUSG00000008976	51.53	-3.49843	0.882561	-3.96395	7.37182e-05	0.000189085608490599				ENSMUSG00000008976	51.53	-3.03516	0.843517	-3.59822	0.000320404	0.000559765679372306				ENSMUSG00000008976	51.53	-7.79185	0.94334	-8.25986	1.45849e-16	3.28839e-16
ENSMUSG00000008999	35.374	-0.4772	1.19729	-0.398567	0.690212	0.738296011786472				ENSMUSG00000008999	35.374	-3.39217	1.23096	-2.75571	0.0058565	0.00881621210661247				ENSMUSG00000008999	35.374	-3.51888	1.19941	-2.93385	0.00334783	0.00431517
ENSMUSG00000009013	5243.19	-2.63852	0.400722	-6.58442	4.56655e-11	5.26646573617627e-10				ENSMUSG00000009013	5243.19	-3.7688	0.400713	-9.40524	5.19115e-21	7.96613154138607e-20				ENSMUSG00000009013	5243.19	-6.31055	0.401268	-15.7265	9.955e-56	1.31474e-54
ENSMUSG00000009030	61.0919	-2.67914	0.763898	-3.5072	0.000452848	0.00099965306180794				ENSMUSG00000009030	61.0919	-1.92071	0.708138	-2.71234	0.0066811	0.00998368530380812				ENSMUSG00000009030	61.0919	-3.75675	0.709138	-5.29763	1.17313e-07	1.92591e-07
ENSMUSG00000009035	896.37	-2.76909	0.381499	-7.25846	3.91531e-13	8.64411950008976e-12				ENSMUSG00000009035	896.37	-3.06734	0.379334	-8.08612	6.15964e-16	4.13586285959906e-15				ENSMUSG00000009035	896.37	-6.18853	0.383814	-16.1238	1.73623e-58	2.72437e-57
ENSMUSG00000009073	721.832	-2.67672	0.361318	-7.4082	1.28022e-13	3.36026764100326e-12				ENSMUSG00000009073	721.832	-3.21801	0.359264	-8.95722	3.3297e-19	3.7325368611067e-18				ENSMUSG00000009073	721.832	-6.29451	0.36525	-17.2334	1.49091e-66	4.29604e-65
ENSMUSG00000009075	57.9659	-1.75973	0.697559	-2.5227	0.0116456	0.0195380582094068				ENSMUSG00000009075	57.9659	-2.81998	0.695527	-4.05445	5.02513e-05	9.55664087777784e-05				ENSMUSG00000009075	57.9659	-3.95964	0.685445	-5.77675	7.6158e-09	1.3127e-08
ENSMUSG00000009076	131.978	-0.729164	0.592641	-1.23036	0.218561	0.269534074691071				ENSMUSG00000009076	131.978	-1.65806	0.590884	-2.80607	0.00501492	0.00760557163891822				ENSMUSG00000009076	131.978	-2.89527	0.588051	-4.9235	8.50086e-07	1.34284e-06
ENSMUSG00000009079	172.079	-1.80991	0.482324	-3.75248	0.000175093	0.000417002289520431				ENSMUSG00000009079	172.079	-1.92538	0.473246	-4.06846	4.73249e-05	9.02016260990546e-05				ENSMUSG00000009079	172.079	-4.39696	0.478856	-9.18221	4.22318e-20	1.07306e-19
ENSMUSG00000009090	1531.05	-2.68135	0.356623	-7.51873	5.53126e-14	1.64876680847603e-12				ENSMUSG00000009090	1531.05	-3.46967	0.355901	-9.74898	1.86337e-22	3.67832764724707e-21				ENSMUSG00000009090	1531.05	-5.20183	0.356017	-14.6112	2.38386e-48	2.00086e-47
ENSMUSG00000009092	1289.49	-2.66737	0.371457	-7.18084	6.9283e-13	1.40895080298271e-11				ENSMUSG00000009092	1289.49	-3.67281	0.371168	-9.8953	4.36321e-23	9.86628751480163e-22				ENSMUSG00000009092	1289.49	-6.5565	0.374638	-17.5009	1.41069e-68	4.65768e-67
ENSMUSG00000009093	9.55244	-6.5477	2.17477	-3.01076	0.00260599	0.00498442787376631				ENSMUSG00000009093	9.55244	-2.97287	1.69189	-1.75713	0.0788954	0.100053223243178				ENSMUSG00000009093	9.55244	-4.70514	1.6901	-2.78394	0.00537024	0.00682209
ENSMUSG00000009108	87.4108	-2.20717	0.623026	-3.54266	0.000396116	0.000883508468445644				ENSMUSG00000009108	87.4108	-3.34887	0.622785	-5.37725	7.56325e-08	1.89970172630193e-07				ENSMUSG00000009108	87.4108	-5.24949	0.62476	-8.40241	4.374e-17	1.0049e-16
ENSMUSG00000009112	806.312	-2.3368	0.351816	-6.64209	3.09257e-11	3.75522567538525e-10				ENSMUSG00000009112	806.312	-2.94528	0.350103	-8.4126	4.01015e-17	3.23518473199758e-16				ENSMUSG00000009112	806.312	-4.91293	0.350915	-14.0003	1.55123e-44	1.06341e-43
ENSMUSG00000009207	28.4738	-2.12475	0.928648	-2.288	0.0221374	0.0350322877478069				ENSMUSG00000009207	28.4738	-2.01138	0.899506	-2.23609	0.0253458	0.0348805088854511				ENSMUSG00000009207	28.4738	-4.88574	0.921899	-5.29965	1.16025e-07	1.90583e-07
ENSMUSG00000009281	49.7504	-2.32933	0.775584	-3.00332	0.00267048	0.00509271406276619				ENSMUSG00000009281	49.7504	-3.05699	0.766374	-3.98891	6.63789e-05	0.000124574349512604				ENSMUSG00000009281	49.7504	-4.84695	0.766788	-6.32111	2.59685e-10	4.72656e-10
ENSMUSG00000009291	1039.54	-2.94749	0.472748	-6.2348	4.52358e-10	3.92551218177905e-09				ENSMUSG00000009291	1039.54	-3.27826	0.470995	-6.96029	3.39566e-12	1.38508215251462e-11				ENSMUSG00000009291	1039.54	-5.82329	0.4729	-12.314	7.61661e-35	3.322e-34
ENSMUSG00000009292	1.03048	0.00674401	5.27711	0.00127797	0.99898	NA				ENSMUSG00000009292	1.03048	0	5.39799	0	1	NA				ENSMUSG00000009292	1.03048	-2.44483	5.25952	-0.46484	0.642046	0.667631
ENSMUSG00000009293	1093.83	-2.65922	0.381796	-6.96503	3.28326e-12	5.3518993902448e-11				ENSMUSG00000009293	1093.83	-2.99593	0.380107	-7.8818	3.22701e-15	1.94557917230441e-14				ENSMUSG00000009293	1093.83	-5.90664	0.383078	-15.4189	1.22188e-53	1.39223e-52
ENSMUSG00000009350	12.0405	0.357822	1.70636	0.209699	0.833902	0.868093487515899				ENSMUSG00000009350	12.0405	-2.3435	1.73747	-1.3488	0.1774	0.211143271011625				ENSMUSG00000009350	12.0405	-5.507	1.80373	-3.05311	0.00226483	0.00295596
ENSMUSG00000009378	17.5005	0.190271	1.44926	0.131288	0.895548	0.92082530606553				ENSMUSG00000009378	17.5005	-1.36669	1.46306	-0.93413	0.350237	0.395462492914006				ENSMUSG00000009378	17.5005	-2.30075	1.43746	-1.60056	0.109474	0.125063
ENSMUSG00000009406	51.9589	-1.66242	0.853374	-1.94805	0.0514089	0.0746045332858953				ENSMUSG00000009406	51.9589	-3.66209	0.870259	-4.20805	2.57583e-05	5.05786713570403e-05				ENSMUSG00000009406	51.9589	-4.37605	0.8511	-5.14164	2.72349e-07	4.40147e-07
ENSMUSG00000009418	224.26	-1.89389	0.428085	-4.4241	9.68443e-06	2.96297319027481e-05				ENSMUSG00000009418	224.26	-2.77912	0.425585	-6.53012	6.57175e-11	2.30260374147746e-10				ENSMUSG00000009418	224.26	-4.5408	0.425732	-10.6659	1.4703e-26	4.67818e-26
ENSMUSG00000009470	2041.08	-2.35711	0.306279	-7.69595	1.40442e-14	5.01788604916046e-13				ENSMUSG00000009470	2041.08	-3.02087	0.305496	-9.88842	4.67351e-23	1.04299890645084e-21				ENSMUSG00000009470	2041.08	-4.63228	0.305426	-15.1666	5.88297e-52	6.06851e-51
ENSMUSG00000009535	298.317	-1.24236	0.404194	-3.07368	0.00211433	0.0041307303599242				ENSMUSG00000009535	298.317	-2.08612	0.402148	-5.18745	2.1319e-07	5.13380627824443e-07				ENSMUSG00000009535	298.317	-3.07591	0.398841	-7.71213	1.23736e-14	2.61245e-14
ENSMUSG00000009545	458.67	-2.91499	0.386503	-7.54197	4.62942e-14	1.41560426678745e-12				ENSMUSG00000009545	458.67	-3.31068	0.382279	-8.66036	4.70271e-18	4.35261351026184e-17				ENSMUSG00000009545	458.67	-5.71526	0.385966	-14.8077	1.30671e-49	1.16402e-48
ENSMUSG00000009549	2548.42	-1.20246	0.378631	-3.17583	0.00149411	0.00301975708760732				ENSMUSG00000009549	2548.42	-3.13441	0.379163	-8.26665	1.37775e-16	1.01739047984319e-15				ENSMUSG00000009549	2548.42	-4.65084	0.379047	-12.2698	1.31516e-34	5.6962e-34
ENSMUSG00000009555	127.556	-2.91599	0.586877	-4.96866	6.74176e-07	2.62663817052582e-06				ENSMUSG00000009555	127.556	-2.97193	0.573947	-5.17806	2.2421e-07	5.38778576488632e-07				ENSMUSG00000009555	127.556	-6.21629	0.593042	-10.482	1.04464e-25	3.22378e-25
ENSMUSG00000009563	303.097	-2.34494	0.537487	-4.36278	1.28419e-05	3.8181688626221e-05				ENSMUSG00000009563	303.097	-3.09538	0.535598	-5.7793	7.50115e-09	2.10354517644637e-08				ENSMUSG00000009563	303.097	-5.58212	0.539838	-10.3404	4.62703e-25	1.39846e-24
ENSMUSG00000009566	3235.74	-2.07424	0.364962	-5.68344	1.32014e-08	7.77831435203337e-08				ENSMUSG00000009566	3235.74	-3.47473	0.365132	-9.51635	1.79365e-21	2.95398871811858e-20				ENSMUSG00000009566	3235.74	-5.63668	0.365578	-15.4185	1.22865e-53	1.39903e-52
ENSMUSG00000009569	927.591	-2.35446	0.358745	-6.56304	5.2722e-11	5.94523996460062e-10				ENSMUSG00000009569	927.591	-2.77446	0.356842	-7.77504	7.54243e-15	4.32097480340235e-14				ENSMUSG00000009569	927.591	-4.79107	0.357611	-13.3974	6.25827e-41	3.58176e-40
ENSMUSG00000009575	392.15	-2.16411	0.451863	-4.78931	1.67358e-06	5.98722838222086e-06				ENSMUSG00000009575	392.15	-3.43333	0.452464	-7.58808	3.24678e-14	1.70361270029219e-13				ENSMUSG00000009575	392.15	-5.37623	0.453832	-11.8463	2.2494e-32	8.98369e-32
ENSMUSG00000009585	1.71832	-4.26335	4.06517	-1.04875	0.294292	0.349848018804632				ENSMUSG00000009585	1.71832	-3.79242	4.02476	-0.942272	0.346054	0.39099705118361				ENSMUSG00000009585	1.71832	-3.91461	3.88028	-1.00885	0.313049	0.340236
ENSMUSG00000009621	61.4652	-2.81481	0.704247	-3.99691	6.41754e-05	0.000166933630044839				ENSMUSG00000009621	61.4652	-3.94268	0.703309	-5.6059	2.07181e-08	5.54425282012915e-08				ENSMUSG00000009621	61.4652	-5.66175	0.700056	-8.08758	6.08626e-16	1.34408e-15
ENSMUSG00000009628	697.683	-1.56146	0.385726	-4.0481	5.1635e-05	0.000137114680209223				ENSMUSG00000009628	697.683	-2.53159	0.384834	-6.5784	4.75548e-11	1.69223357795331e-10				ENSMUSG00000009628	697.683	-3.27882	0.381679	-8.59051	8.65812e-18	2.03639e-17
ENSMUSG00000009630	15.2109	-7.78818	1.93837	-4.0179	5.87188e-05	0.000154224406140525				ENSMUSG00000009630	15.2109	-4.44185	1.38774	-3.20078	0.00137056	0.00223609246566997				ENSMUSG00000009630	15.2109	-11.1231	1.93835	-5.73843	9.55599e-09	1.64031e-08
ENSMUSG00000009640	563.495	-1.46581	0.419512	-3.49407	0.000475713	0.00104572052885057				ENSMUSG00000009640	563.495	-2.23304	0.418338	-5.3379	9.40304e-08	2.33844894742139e-07				ENSMUSG00000009640	563.495	-3.9875	0.418555	-9.52683	1.62159e-21	4.31922e-21
ENSMUSG00000009646	14.3478	0.457604	1.57083	0.291314	0.770811	0.811184221246945				ENSMUSG00000009646	14.3478	-1.28593	1.58763	-0.809967	0.417959	0.465302766420662				ENSMUSG00000009646	14.3478	-2.52352	1.57237	-1.60492	0.108512	0.124013
ENSMUSG00000009647	1614.14	-1.50486	0.292	-5.15365	2.55462e-07	1.09847949738889e-06				ENSMUSG00000009647	1614.14	-2.19967	0.291371	-7.54938	4.37349e-14	2.25807350443173e-13				ENSMUSG00000009647	1614.14	-3.93957	0.291462	-13.5166	1.24863e-41	7.40132e-41
ENSMUSG00000009670	49.7684	-1.75373	0.814595	-2.15288	0.0313282	0.0478372583583996				ENSMUSG00000009670	49.7684	-2.20659	0.793108	-2.78221	0.00539908	0.00816139283749611				ENSMUSG00000009670	49.7684	-3.46452	0.782576	-4.42708	9.55191e-06	1.43279e-05
ENSMUSG00000009681	283.683	-1.83719	0.460466	-3.98984	6.61179e-05	0.000171427710640211				ENSMUSG00000009681	283.683	-2.99038	0.460468	-6.49422	8.34653e-11	2.89537207025407e-10				ENSMUSG00000009681	283.683	-4.79452	0.461061	-10.3989	2.50894e-25	7.65057e-25
ENSMUSG00000009733	257.436	-2.38357	0.45458	-5.24346	1.57596e-07	7.13352797572987e-07				ENSMUSG00000009733	257.436	-3.81166	0.456926	-8.34196	7.30699e-17	5.65729144316846e-16				ENSMUSG00000009733	257.436	-5.68014	0.458108	-12.3991	2.64131e-35	1.17704e-34
ENSMUSG00000009734	10.6443	-3.74937	1.64224	-2.28309	0.0224251	0.0354439450783784				ENSMUSG00000009734	10.6443	-4.43602	1.58305	-2.8022	0.00507557	0.00769209464321405				ENSMUSG00000009734	10.6443	-5.95214	1.54488	-3.85281	0.000116769	0.000165499
ENSMUSG00000009741	1816.11	-2.43067	0.35183	-6.90866	4.89263e-12	7.5702508441736e-11				ENSMUSG00000009741	1816.11	-3.50537	0.351721	-9.96633	2.13981e-23	5.07936069716901e-22				ENSMUSG00000009741	1816.11	-5.76838	0.352739	-16.3531	4.13438e-60	7.28755e-59
ENSMUSG00000009828	278.173	-1.7558	0.439102	-3.99862	6.3714e-05	0.000165991114093644				ENSMUSG00000009828	278.173	-3.20774	0.44095	-7.2746	3.47441e-13	1.60137569083708e-12				ENSMUSG00000009828	278.173	-4.81653	0.440272	-10.9399	7.42695e-28	2.48606e-27
ENSMUSG00000009863	1138.63	-2.55711	0.370981	-6.89285	5.46858e-12	8.34581135547357e-11				ENSMUSG00000009863	1138.63	-3.59788	0.370739	-9.70461	2.8817e-22	5.48582346674533e-21				ENSMUSG00000009863	1138.63	-5.97327	0.372604	-16.0312	7.74235e-58	1.15956e-56
ENSMUSG00000009876	15.1388	-1.98614	1.3112	-1.51475	0.129836	0.170882025239084				ENSMUSG00000009876	15.1388	-4.46294	1.39925	-3.18952	0.00142509	0.00232085084622732				ENSMUSG00000009876	15.1388	-5.45846	1.33293	-4.09509	4.22002e-05	6.12297e-05
ENSMUSG00000009894	974.084	-1.86014	0.349799	-5.31774	1.05063e-07	4.99727147819513e-07				ENSMUSG00000009894	974.084	-2.8474	0.349464	-8.14791	3.70265e-16	2.56677790995003e-15				ENSMUSG00000009894	974.084	-5.34659	0.351563	-15.2081	3.12682e-52	3.28967e-51
ENSMUSG00000009905	281.204	-1.58525	0.486046	-3.26152	0.00110818	0.00229511977410663				ENSMUSG00000009905	281.204	-2.37131	0.484367	-4.89569	9.79606e-07	2.21103328221509e-06				ENSMUSG00000009905	281.204	-4.44298	0.486105	-9.13997	6.2469e-20	1.57898e-19
ENSMUSG00000009907	272.192	-2.60237	0.445348	-5.84345	5.11309e-09	3.38487494278517e-08				ENSMUSG00000009907	272.192	-2.88879	0.439151	-6.57811	4.76453e-11	1.6947486874956e-10				ENSMUSG00000009907	272.192	-5.05799	0.441913	-11.4457	2.47174e-30	9.14665e-30
ENSMUSG00000009927	263.995	-1.22772	0.465735	-2.63608	0.00838691	0.0144781576272731				ENSMUSG00000009927	263.995	-2.90231	0.468562	-6.19407	5.86286e-10	1.84849977983991e-09				ENSMUSG00000009927	263.995	-4.2248	0.466449	-9.05736	1.33648e-19	3.34897e-19
ENSMUSG00000009995	413.959	-1.84251	0.429172	-4.29317	1.76141e-05	5.09423175336681e-05				ENSMUSG00000009995	413.959	-2.25421	0.425419	-5.29881	1.16563e-07	2.87283180786656e-07				ENSMUSG00000009995	413.959	-3.22124	0.423241	-7.6109	2.72204e-14	5.67624e-14
ENSMUSG00000010025	255.27	-1.99109	0.540639	-3.68284	0.000230653	0.000536888240653258				ENSMUSG00000010025	255.27	-3.41815	0.542389	-6.30203	2.9378e-10	9.58978307849592e-10				ENSMUSG00000010025	255.27	-5.11475	0.542347	-9.43077	4.07098e-21	1.06673e-20
ENSMUSG00000010044	64.034	-1.39396	0.699857	-1.99178	0.0463953	0.0680775910237287				ENSMUSG00000010044	64.034	-2.12388	0.694198	-3.05947	0.00221727	0.0035345300795571				ENSMUSG00000010044	64.034	-4.3621	0.700628	-6.226	4.78508e-10	8.61937e-10
ENSMUSG00000010045	44.6454	-3.58722	0.990347	-3.62219	0.000292122	0.000668544803512418				ENSMUSG00000010045	44.6454	-2.38621	0.938075	-2.54373	0.0109675	0.0158930211835551				ENSMUSG00000010045	44.6454	-7.58464	1.0388	-7.30134	2.84925e-13	5.75895e-13
ENSMUSG00000010047	1187.57	-2.25829	0.41456	-5.44745	5.10978e-08	2.6192877905345e-07				ENSMUSG00000010047	1187.57	-2.92551	0.41385	-7.069	1.5605e-12	6.60969609787973e-12				ENSMUSG00000010047	1187.57	-5.74739	0.416015	-13.8154	2.05891e-43	1.33929e-42
ENSMUSG00000010048	48.7672	-3.56005	1.01363	-3.51219	0.000444434	0.000982633693614635				ENSMUSG00000010048	48.7672	-3.23852	0.980341	-3.30346	0.000954993	0.00158547170309729				ENSMUSG00000010048	48.7672	-8.59875	1.12958	-7.61238	2.69102e-14	5.61357e-14
ENSMUSG00000010051	10.1126	-1.33168	1.70168	-0.782564	0.433883	0.491786868595909				ENSMUSG00000010051	10.1126	-1.06542	1.63462	-0.651786	0.51454	0.561151693622274				ENSMUSG00000010051	10.1126	-3.05597	1.64089	-1.86239	0.0625486	0.0728883
ENSMUSG00000010054	210.276	-3.12669	0.562997	-5.55365	2.79772e-08	1.52658440656036e-07				ENSMUSG00000010054	210.276	-4.73004	0.568295	-8.32321	8.56109e-17	6.54232409207997e-16				ENSMUSG00000010054	210.276	-7.96696	0.597426	-13.3355	1.4393e-40	8.08878e-40
ENSMUSG00000010057	908.097	-1.62381	0.391112	-4.15179	3.2989e-05	9.05858878107165e-05				ENSMUSG00000010057	908.097	-2.61724	0.390801	-6.69713	2.12556e-11	7.88721032638297e-11				ENSMUSG00000010057	908.097	-4.33463	0.390897	-11.0889	1.41985e-28	4.88595e-28
ENSMUSG00000010067	1469.32	-2.07575	0.329687	-6.29612	3.05179e-10	2.78534319853426e-09				ENSMUSG00000010067	1469.32	-2.94082	0.329259	-8.93164	4.19741e-19	4.64432118458867e-18				ENSMUSG00000010067	1469.32	-5.39693	0.330658	-16.3218	6.90482e-60	1.19416e-58
ENSMUSG00000010095	1870.87	-1.45831	0.375828	-3.88026	0.000104346	0.000259810818897729				ENSMUSG00000010095	1870.87	-2.44755	0.375701	-6.51464	7.28648e-11	2.54053258110335e-10				ENSMUSG00000010095	1870.87	-5.19432	0.376908	-13.7814	3.29805e-43	2.12629e-42
ENSMUSG00000010097	984.426	-2.79466	0.353125	-7.91407	2.49101e-15	1.12815715202706e-13				ENSMUSG00000010097	984.426	-3.60572	0.351959	-10.2447	1.25026e-24	3.82301559396871e-23				ENSMUSG00000010097	984.426	-5.00795	0.351201	-14.2595	3.91174e-46	2.87858e-45
ENSMUSG00000010110	2090.82	-1.94313	0.345796	-5.61928	1.91759e-08	1.08815139236135e-07				ENSMUSG00000010110	2090.82	-2.63178	0.345267	-7.62245	2.48904e-14	1.3243096587811e-13				ENSMUSG00000010110	2090.82	-4.29075	0.345268	-12.4273	1.85798e-35	8.33939e-35
ENSMUSG00000010122	4.58133	1.87149	2.53349	0.7387	0.460089	0.518021674483183				ENSMUSG00000010122	4.58133	-1.21834	2.65037	-0.459687	0.645741	0.689201756623562				ENSMUSG00000010122	4.58133	0	2.87796	0	1	1
ENSMUSG00000010154	197.803	-2.09207	0.510036	-4.10181	4.09937e-05	0.000110652696909713				ENSMUSG00000010154	197.803	-2.64758	0.505855	-5.23387	1.66001e-07	4.04012313533304e-07				ENSMUSG00000010154	197.803	-4.97636	0.510101	-9.75563	1.74509e-22	4.81591e-22
ENSMUSG00000010175	6.95938	0.766796	2.31037	0.331893	0.73997	0.782930906080968				ENSMUSG00000010175	6.95938	0.506059	2.29303	0.220695	0.82533	0.857117952010547				ENSMUSG00000010175	6.95938	-5.04312	2.47666	-2.03626	0.0417243	0.049354
ENSMUSG00000010205	1279.43	-2.74434	0.3897	-7.0422	1.89227e-12	3.3483408623689e-11				ENSMUSG00000010205	1279.43	-3.75663	0.38942	-9.64674	5.07428e-22	9.20857375788931e-21				ENSMUSG00000010205	1279.43	-6.45291	0.392221	-16.4522	8.08454e-61	1.51059e-59
ENSMUSG00000010277	776.893	-2.91196	0.39955	-7.28809	3.14375e-13	7.18686983461212e-12				ENSMUSG00000010277	776.893	-3.69041	0.3982	-9.26774	1.90137e-20	2.65338166851287e-19				ENSMUSG00000010277	776.893	-6.15409	0.401363	-15.333	4.60352e-53	5.09868e-52
ENSMUSG00000010290	241.522	-2.05544	0.43613	-4.71291	2.44199e-06	8.44940455949382e-06				ENSMUSG00000010290	241.522	-2.61129	0.431909	-6.04593	1.48555e-09	4.49159511952617e-09				ENSMUSG00000010290	241.522	-5.12942	0.437668	-11.7199	1.00809e-31	3.92013e-31
ENSMUSG00000010307	49.7385	-5.43728	1.24306	-4.37411	1.21931e-05	3.63945931841087e-05				ENSMUSG00000010307	49.7385	-3.26379	1.1026	-2.96008	0.00307556	0.00480327943609131				ENSMUSG00000010307	49.7385	-10.3771	1.43785	-7.21708	5.31161e-13	1.06226e-12
ENSMUSG00000010342	54.9739	-1.32175	0.740122	-1.78586	0.0741223	0.103548746432659				ENSMUSG00000010342	54.9739	-1.71006	0.722865	-2.36567	0.0179975	0.0253516681078674				ENSMUSG00000010342	54.9739	-3.75419	0.726903	-5.16464	2.40899e-07	3.90478e-07
ENSMUSG00000010362	49.5802	0.190108	0.872945	0.217778	0.827602	0.862660713274698				ENSMUSG00000010362	49.5802	-0.714907	0.870837	-0.820942	0.41168	0.45880836611742				ENSMUSG00000010362	49.5802	-4.74892	0.909337	-5.2224	1.76621e-07	2.87734e-07
ENSMUSG00000010376	1211.55	-2.00756	0.385448	-5.20839	1.90482e-07	8.44197903628447e-07				ENSMUSG00000010376	1211.55	-3.38215	0.385818	-8.76618	1.84835e-18	1.84242108699806e-17				ENSMUSG00000010376	1211.55	-5.44599	0.386621	-14.0861	4.62239e-45	3.25321e-44
ENSMUSG00000010392	58.323	-2.20078	0.679318	-3.23969	0.00119658	0.00246418649289484				ENSMUSG00000010392	58.323	-2.46655	0.658266	-3.74704	0.000178935	0.000321311638981273				ENSMUSG00000010392	58.323	-3.41498	0.647697	-5.2725	1.3458e-07	2.20336e-07
ENSMUSG00000010406	873.757	-2.25471	0.480913	-4.6884	2.75345e-06	9.43162268767479e-06				ENSMUSG00000010406	873.757	-4.03672	0.482262	-8.37038	5.7434e-17	4.52041888115936e-16				ENSMUSG00000010406	873.757	-7.21717	0.48894	-14.7608	2.6198e-49	2.30197e-48
ENSMUSG00000010453	273.522	-2.07192	0.400376	-5.17492	2.28004e-07	9.91349973911309e-07				ENSMUSG00000010453	273.522	-2.66983	0.396837	-6.72777	1.7228e-11	6.46285129758783e-11				ENSMUSG00000010453	273.522	-5.59356	0.405871	-13.7816	3.289e-43	2.12124e-42
ENSMUSG00000010461	13.2134	-2.89228	1.48767	-1.94417	0.0518754	0.0752098983042418				ENSMUSG00000010461	13.2134	-4.01321	1.48153	-2.70883	0.00675217	0.0100819581099072				ENSMUSG00000010461	13.2134	-4.43149	1.3666	-3.24272	0.00118394	0.00157398
ENSMUSG00000010476	9.7734	-3.23544	1.63337	-1.98084	0.0476089	0.0696935283581297				ENSMUSG00000010476	9.7734	-3.95367	1.59611	-2.47706	0.0132469	0.0189899532015325				ENSMUSG00000010476	9.7734	-9.01089	1.90098	-4.74014	2.13573e-06	3.30395e-06
ENSMUSG00000010492	20.0032	-1.3593	1.26958	-1.07067	0.284317	0.339482662273169				ENSMUSG00000010492	20.0032	-2.1805	1.26165	-1.72829	0.0839367	0.105935611295429				ENSMUSG00000010492	20.0032	-4.72603	1.28251	-3.68499	0.000228716	0.000318263
ENSMUSG00000010505	52.302	-1.43639	0.765746	-1.87581	0.0606814	0.0865785680172731				ENSMUSG00000010505	52.302	-0.817907	0.732211	-1.11704	0.263978	0.304316515648699				ENSMUSG00000010505	52.302	-2.59419	0.732612	-3.54101	0.000398595	0.000546099
ENSMUSG00000010517	2401.15	-2.93961	0.33584	-8.753	2.07752e-18	2.3364377824368e-16				ENSMUSG00000010517	2401.15	-4.04703	0.335782	-12.0525	1.88044e-33	3.15158622849046e-31				ENSMUSG00000010517	2401.15	-7.07299	0.338705	-20.8824	7.73302e-97	1.77381e-94
ENSMUSG00000010538	106.142	-1.04255	0.608161	-1.71427	0.0864785	0.118926570498244				ENSMUSG00000010538	106.142	-2.12934	0.607486	-3.50517	0.000456313	0.000785170849763817				ENSMUSG00000010538	106.142	-2.8422	0.600506	-4.73301	2.21214e-06	3.41884e-06
ENSMUSG00000010554	282.793	-1.79318	0.39512	-4.53832	5.67032e-06	1.81886463646292e-05				ENSMUSG00000010554	282.793	-2.55786	0.392629	-6.5147	7.28358e-11	2.54004015038733e-10				ENSMUSG00000010554	282.793	-4.36056	0.39312	-11.0922	1.36923e-28	4.71549e-28
ENSMUSG00000010592	2977.14	-1.20233	0.461008	-2.60805	0.00910587	0.0156079326563974				ENSMUSG00000010592	2977.14	-1.98275	0.460837	-4.3025	1.68884e-05	3.37195878939073e-05				ENSMUSG00000010592	2977.14	-3.70253	0.460866	-8.03385	9.44619e-16	2.07035e-15
ENSMUSG00000010607	2597.27	-1.94031	0.37392	-5.18911	2.11296e-07	9.27768438216073e-07				ENSMUSG00000010607	2597.27	-3.75489	0.374463	-10.0274	1.155e-23	2.89501578468756e-22				ENSMUSG00000010607	2597.27	-6.70403	0.376544	-17.8041	6.56741e-71	2.58442e-69
ENSMUSG00000010608	2045.81	-1.60067	0.398893	-4.01278	6.00066e-05	0.000157335324506984				ENSMUSG00000010608	2045.81	-3.17114	0.399284	-7.94207	1.98838e-15	1.24374053723522e-14				ENSMUSG00000010608	2045.81	-4.97912	0.399453	-12.4649	1.1608e-35	5.25345e-35
ENSMUSG00000010609	761.603	-1.04256	0.448711	-2.32345	0.0201552	0.0321903276821966				ENSMUSG00000010609	761.603	-2.07798	0.448521	-4.63297	3.60462e-06	7.69012306823032e-06				ENSMUSG00000010609	761.603	-4.27364	0.449533	-9.50685	1.96523e-21	5.22016e-21
ENSMUSG00000010651	62.1967	-2.2614	0.803848	-2.81322	0.00490481	0.00885094492274386				ENSMUSG00000010651	62.1967	-4.6943	0.833075	-5.63491	1.75153e-08	4.72427435645611e-08				ENSMUSG00000010651	62.1967	-7.26759	0.859807	-8.45258	2.84925e-17	6.59379e-17
ENSMUSG00000010663	3.66572	-2.03554	2.90978	-0.699552	0.484207	0.541465409232748				ENSMUSG00000010663	3.66572	-6.39468	3.15012	-2.02998	0.0423587	0.0562774110993091				ENSMUSG00000010663	3.66572	-8.55745	3.15006	-2.7166	0.00659564	0.00831996
ENSMUSG00000010721	580.988	-2.29162	0.415735	-5.51221	3.54349e-08	1.8832285353447e-07				ENSMUSG00000010721	580.988	-3.40017	0.415547	-8.18238	2.78284e-16	1.96175977559501e-15				ENSMUSG00000010721	580.988	-4.58748	0.413782	-11.0867	1.45545e-28	5.00057e-28
ENSMUSG00000010755	515.854	-2.11258	0.403439	-5.23643	1.63708e-07	7.37833032369663e-07				ENSMUSG00000010755	515.854	-2.87015	0.402034	-7.13906	9.39737e-13	4.08461885436235e-12				ENSMUSG00000010755	515.854	-5.39456	0.405441	-13.3054	2.15348e-40	1.20095e-39
ENSMUSG00000010760	103.028	-1.07727	0.686562	-1.56908	0.11663	0.155615192758895				ENSMUSG00000010760	103.028	-3.39094	0.698502	-4.8546	1.20633e-06	2.69853412331089e-06				ENSMUSG00000010760	103.028	-5.26699	0.700382	-7.52016	5.47081e-14	1.12814e-13
ENSMUSG00000010796	391.807	-1.24152	0.399539	-3.10738	0.00188754	0.00373076905634869				ENSMUSG00000010796	391.807	-2.09784	0.398256	-5.26757	1.3824e-07	3.38764403804964e-07				ENSMUSG00000010796	391.807	-3.69514	0.39791	-9.28637	1.59636e-20	4.10282e-20
ENSMUSG00000010797	2.33193	-2.86637	3.16814	-0.904749	0.365598	0.423206135830769				ENSMUSG00000010797	2.33193	-4.06615	3.15746	-1.28779	0.197819	0.233366416061271				ENSMUSG00000010797	2.33193	-4.88315	3.0147	-1.61978	0.10528	0.120461
ENSMUSG00000010825	4.7008	-1.81664	2.27304	-0.799211	0.424168	0.482406819113924				ENSMUSG00000010825	4.7008	-2.34094	2.23418	-1.04778	0.294739	0.336877519104122				ENSMUSG00000010825	4.7008	-5.45815	2.32557	-2.34701	0.0189247	0.0230726
ENSMUSG00000010830	7.60429	-6.89517	2.44893	-2.81558	0.00486886	0.00879080489526111				ENSMUSG00000010830	7.60429	-8.0672	2.44893	-3.29417	0.000987116	0.00163535500408803				ENSMUSG00000010830	7.60429	-10.23	2.44889	-4.17741	2.94844e-05	4.31898e-05
ENSMUSG00000010911	690.383	-0.955214	0.467356	-2.04387	0.0409668	0.0608905558092854				ENSMUSG00000010911	690.383	-2.81303	0.468702	-6.00175	1.95201e-09	5.81149327923056e-09				ENSMUSG00000010911	690.383	-4.20251	0.468101	-8.97777	2.76302e-19	6.85174e-19
ENSMUSG00000010914	1747.8	-1.14472	0.368642	-3.10523	0.00190128	0.00375394811145559				ENSMUSG00000010914	1747.8	-2.08635	0.368406	-5.66318	1.48594e-08	4.03463736770656e-08				ENSMUSG00000010914	1747.8	-3.37653	0.368067	-9.17369	4.57085e-20	1.16022e-19
ENSMUSG00000010936	1010.46	-2.25882	0.351266	-6.43051	1.27175e-10	1.28377586829085e-09				ENSMUSG00000010936	1010.46	-2.99785	0.350352	-8.55669	1.16154e-17	1.01463949828372e-16				ENSMUSG00000010936	1010.46	-5.76596	0.353391	-16.3161	7.58227e-60	1.30744e-58
ENSMUSG00000011096	932.98	-1.86633	0.383707	-4.86394	1.15071e-06	4.26415067646991e-06				ENSMUSG00000011096	932.98	-2.84571	0.383421	-7.4219	1.15453e-13	5.63423146941014e-13				ENSMUSG00000011096	932.98	-6.46019	0.389587	-16.5822	9.37873e-62	1.87715e-60
ENSMUSG00000011114	753.589	-2.14621	0.486331	-4.41308	1.01911e-05	3.09529052375434e-05				ENSMUSG00000011114	753.589	-3.25308	0.486238	-6.6903	2.22712e-11	8.23548538713639e-11				ENSMUSG00000011114	753.589	-5.7133	0.488405	-11.6979	1.30713e-31	5.0537e-31
ENSMUSG00000011148	99.1541	-3.2347	0.722524	-4.47695	7.57171e-06	2.36743963655235e-05				ENSMUSG00000011148	99.1541	-3.55707	0.709749	-5.01172	5.39443e-07	1.24753562058622e-06				ENSMUSG00000011148	99.1541	-6.54749	0.73039	-8.96438	3.12034e-19	7.72025e-19
ENSMUSG00000011158	721.144	-2.9851	0.420639	-7.09657	1.2789e-12	2.38913054961795e-11				ENSMUSG00000011158	721.144	-4.01372	0.42019	-9.55217	1.27013e-21	2.15618968376123e-20				ENSMUSG00000011158	721.144	-7.40896	0.430719	-17.2013	2.5942e-66	7.36559e-65
ENSMUSG00000011179	931.37	-2.35872	0.360193	-6.54847	5.81282e-11	6.49802383392177e-10				ENSMUSG00000011179	931.37	-2.8132	0.358613	-7.84466	4.34144e-15	2.57697832624364e-14				ENSMUSG00000011179	931.37	-5.49127	0.361121	-15.2062	3.21783e-52	3.37727e-51
ENSMUSG00000011254	165.135	-0.965746	0.494919	-1.95132	0.0510191	0.0741094375646012				ENSMUSG00000011254	165.135	-2.05294	0.494401	-4.15239	3.29022e-05	6.3887230559908e-05				ENSMUSG00000011254	165.135	-2.98814	0.489911	-6.09936	1.06494e-09	1.89305e-09
ENSMUSG00000011256	0.940999	-1.45399	5.38448	-0.270033	0.787135	NA				ENSMUSG00000011256	0.940999	0	5.39318	0	1	NA				ENSMUSG00000011256	0.940999	0	5.39291	0	1	1
ENSMUSG00000011257	278.937	-1.68799	0.452141	-3.73333	0.000188963	0.000447428000331402				ENSMUSG00000011257	278.937	-1.8809	0.447169	-4.20624	2.59657e-05	5.09566668695179e-05				ENSMUSG00000011257	278.937	-4.42387	0.451262	-9.80333	1.08935e-22	3.02543e-22
ENSMUSG00000011267	11566.3	-2.13477	0.356192	-5.9933	2.05624e-09	1.52597267725851e-08				ENSMUSG00000011267	11566.3	-3.57596	0.356249	-10.0378	1.03976e-23	2.61477942239383e-22				ENSMUSG00000011267	11566.3	-6.18757	0.356545	-17.3543	1.83168e-67	5.6119e-66
ENSMUSG00000011305	1.36195	0	4.73755	0	1	NA				ENSMUSG00000011305	1.36195	0	4.73755	0	1	1				ENSMUSG00000011305	1.36195	0	4.73736	0	1	1
ENSMUSG00000011306	135.403	-1.96009	0.506454	-3.87023	0.000108734	0.000269735060655572				ENSMUSG00000011306	135.403	-3.24751	0.508169	-6.39062	1.65212e-10	5.56293808618172e-10				ENSMUSG00000011306	135.403	-5.07059	0.508721	-9.96734	2.11817e-23	6.04156e-23
ENSMUSG00000011382	5.83075	-0.959044	2.23114	-0.429845	0.667308	0.717951096161656				ENSMUSG00000011382	5.83075	0.434432	2.12257	0.204673	0.837828	0.868566987776852				ENSMUSG00000011382	5.83075	-2.94878	2.16737	-1.36053	0.173661	0.194528
ENSMUSG00000011427	52.8697	-2.07232	0.773206	-2.68016	0.00735873	0.0128448238660919				ENSMUSG00000011427	52.8697	-2.3441	0.748601	-3.13131	0.00174029	0.00280582940676538				ENSMUSG00000011427	52.8697	-3.40414	0.737363	-4.61664	3.90008e-06	5.95776e-06
ENSMUSG00000011463	29.5068	-3.28134	1.00603	-3.26167	0.00110758	0.00229415436154462				ENSMUSG00000011463	29.5068	-2.86416	0.923195	-3.10245	0.00191928	0.00307960870818695				ENSMUSG00000011463	29.5068	-4.27228	0.913028	-4.67925	2.87931e-06	4.42325e-06
ENSMUSG00000011589	680.004	-1.95155	0.462447	-4.22005	2.44251e-05	6.88578295024304e-05				ENSMUSG00000011589	680.004	-3.11799	0.462482	-6.74186	1.56367e-11	5.89957155322293e-11				ENSMUSG00000011589	680.004	-6.03727	0.466788	-12.9336	2.90701e-38	1.47191e-37
ENSMUSG00000011632	591.673	-1.16458	0.481655	-2.41787	0.0156115	0.0255744807071889				ENSMUSG00000011632	591.673	-2.04083	0.481097	-4.24204	2.215e-05	4.3768098608365e-05				ENSMUSG00000011632	591.673	-4.19331	0.482157	-8.69697	3.40866e-18	8.14127e-18
ENSMUSG00000011658	37.7575	-3.10035	0.856341	-3.62047	0.000294071	0.000672730358308173				ENSMUSG00000011658	37.7575	-3.52705	0.831455	-4.24202	2.21516e-05	4.3768098608365e-05				ENSMUSG00000011658	37.7575	-6.37143	0.864497	-7.3701	1.70494e-13	3.46939e-13
ENSMUSG00000011831	3139.03	-1.78361	0.344517	-5.17714	2.25314e-07	9.8041833363144e-07				ENSMUSG00000011831	3139.03	-3.03806	0.344581	-8.81667	1.17914e-18	1.20919708989855e-17				ENSMUSG00000011831	3139.03	-5.63713	0.345418	-16.3197	7.14575e-60	1.23461e-58
ENSMUSG00000011832	100.456	-2.38699	0.646803	-3.69044	0.000223864	0.000522900617770829				ENSMUSG00000011832	100.456	-2.73592	0.637433	-4.29208	1.77005e-05	3.52628213590577e-05				ENSMUSG00000011832	100.456	-6.04562	0.659812	-9.16264	5.06436e-20	1.28324e-19
ENSMUSG00000011837	80.7946	-2.74843	0.961405	-2.85877	0.0042529	0.00777248356767602				ENSMUSG00000011837	80.7946	-2.53018	0.948479	-2.66761	0.0076392	0.0113204063927784				ENSMUSG00000011837	80.7946	-6.78108	0.984766	-6.88598	5.73922e-12	1.10591e-11
ENSMUSG00000011877	367.611	-1.95088	0.470016	-4.15066	3.3152e-05	9.09694351262663e-05				ENSMUSG00000011877	367.611	-3.01326	0.469625	-6.4163	1.39626e-10	4.73506511482094e-10				ENSMUSG00000011877	367.611	-6.01714	0.478086	-12.5859	2.52411e-36	1.17122e-35
ENSMUSG00000011884	457.959	-2.66188	0.441854	-6.02434	1.698e-09	1.28690441595418e-08				ENSMUSG00000011884	457.959	-3.5877	0.440817	-8.13876	3.99346e-16	2.75053120969133e-15				ENSMUSG00000011884	457.959	-6.19325	0.445944	-13.888	7.49457e-44	4.97535e-43
ENSMUSG00000011958	324.695	-2.20273	0.450837	-4.88587	1.02972e-06	3.85933019765873e-06				ENSMUSG00000011958	324.695	-3.01674	0.449046	-6.7181	1.84109e-11	6.8749370962459e-11				ENSMUSG00000011958	324.695	-5.47934	0.453562	-12.0807	1.336e-33	5.56922e-33
ENSMUSG00000011960	412.977	-2.01871	0.482893	-4.18045	2.90933e-05	8.08350222914042e-05				ENSMUSG00000011960	412.977	-2.77662	0.481423	-5.76752	8.04485e-09	2.25047732625747e-08				ENSMUSG00000011960	412.977	-5.20336	0.484514	-10.7393	6.6529e-27	2.14897e-26
ENSMUSG00000012076	201.715	-2.44843	0.512684	-4.77571	1.79074e-06	6.3690856152832e-06				ENSMUSG00000012076	201.715	-3.01208	0.508006	-5.92922	3.04386e-09	8.89026564536643e-09				ENSMUSG00000012076	201.715	-6.11305	0.521632	-11.7191	1.01769e-31	3.95661e-31
ENSMUSG00000012114	1726.8	-2.01362	0.298014	-6.75679	1.4108e-11	1.89125656050277e-10				ENSMUSG00000012114	1726.8	-3.09405	0.297913	-10.3858	2.87879e-25	9.92197318846118e-24				ENSMUSG00000012114	1726.8	-5.69547	0.299705	-19.0036	1.59318e-80	1.26821e-78
ENSMUSG00000012117	205.107	-1.50205	0.443218	-3.38896	0.000701577	0.00149781117905494				ENSMUSG00000012117	205.107	-1.68374	0.435175	-3.86912	0.000109231	0.000200612388269705				ENSMUSG00000012117	205.107	-3.41083	0.435238	-7.83669	4.6258e-15	9.89832e-15
ENSMUSG00000012126	640.618	-2.01403	0.507087	-3.97176	7.13447e-05	0.000183531259209612				ENSMUSG00000012126	640.618	-3.64606	0.508306	-7.17297	7.33864e-13	3.23835895413233e-12				ENSMUSG00000012126	640.618	-6.18329	0.511717	-12.0834	1.29245e-33	5.39154e-33
ENSMUSG00000012282	4.39264	-2.25974	2.18225	-1.03551	0.300432	0.356161328495843				ENSMUSG00000012282	4.39264	-1.77274	2.07493	-0.854364	0.392903	0.438941395584968				ENSMUSG00000012282	4.39264	-6.8378	2.29332	-2.98161	0.00286736	0.00371399
ENSMUSG00000012296	402.989	-1.37335	0.357495	-3.8416	0.000122236	0.000300383688388275				ENSMUSG00000012296	402.989	-2.20876	0.356322	-6.19878	5.69008e-10	1.79468602304788e-09				ENSMUSG00000012296	402.989	-5.22655	0.362999	-14.3982	5.3084e-47	4.12762e-46
ENSMUSG00000012350	1395.17	-1.8749	0.315948	-5.93421	2.95263e-09	2.0814999229581e-08				ENSMUSG00000012350	1395.17	-2.5024	0.314756	-7.95028	1.86088e-15	1.17040960958378e-14				ENSMUSG00000012350	1395.17	-3.68336	0.313978	-11.7313	8.81324e-32	3.43793e-31
ENSMUSG00000012405	187.518	-2.49668	0.57029	-4.37791	1.1982e-05	3.58285034142038e-05				ENSMUSG00000012405	187.518	-3.01927	0.565025	-5.3436	9.11196e-08	2.2700237570196e-07				ENSMUSG00000012405	187.518	-4.56145	0.564063	-8.08678	6.12624e-16	1.35274e-15
ENSMUSG00000012422	226.877	-1.00364	0.487543	-2.05856	0.0395363	0.059015588699996				ENSMUSG00000012422	226.877	-2.75142	0.491106	-5.6025	2.1128e-08	5.64436889531329e-08				ENSMUSG00000012422	226.877	-3.93937	0.487987	-8.0727	6.87614e-16	1.51602e-15
ENSMUSG00000012428	147.216	-1.91527	0.522473	-3.66577	0.000246592	0.0005712892448997				ENSMUSG00000012428	147.216	-2.26437	0.514425	-4.40176	1.07378e-05	2.18344489901727e-05				ENSMUSG00000012428	147.216	-4.22743	0.516325	-8.18754	2.66613e-16	5.95728e-16
ENSMUSG00000012429	47.5676	-1.67712	0.90154	-1.86028	0.0628459	0.0892919132583278				ENSMUSG00000012429	47.5676	-2.85832	0.901951	-3.16905	0.0015294	0.00248314567451379				ENSMUSG00000012429	47.5676	-5.44295	0.918069	-5.92869	3.05358e-09	5.33825e-09
ENSMUSG00000012443	194.834	-2.49726	0.523063	-4.7743	1.8033e-06	6.40889785428178e-06				ENSMUSG00000012443	194.834	-3.40055	0.52062	-6.53174	6.50106e-11	2.27830389296231e-10				ENSMUSG00000012443	194.834	-4.95262	0.519235	-9.53829	1.45202e-21	3.87405e-21
ENSMUSG00000012483	177.58	0.369892	0.576406	0.641721	0.521054	0.578346905228486				ENSMUSG00000012483	177.58	-0.66868	0.575778	-1.16135	0.2455	0.284568587118135				ENSMUSG00000012483	177.58	-1.3587	0.571997	-2.37536	0.0175319	0.0214419
ENSMUSG00000012519	4.41003	-0.351583	2.39876	-0.146568	0.883473	0.910813012764431				ENSMUSG00000012519	4.41003	-1.50846	2.39872	-0.628859	0.529441	0.57575067124577				ENSMUSG00000012519	4.41003	-1.85109	2.35046	-0.787544	0.430963	0.460214
ENSMUSG00000012535	112.463	-3.13156	0.686026	-4.56479	4.99993e-06	1.62371802520671e-05				ENSMUSG00000012535	112.463	-3.18974	0.670937	-4.75417	1.99268e-06	4.36169214998279e-06				ENSMUSG00000012535	112.463	-6.00965	0.68506	-8.77245	1.74826e-18	4.21482e-18
ENSMUSG00000012609	346.141	-1.90782	0.389607	-4.89677	9.74241e-07	3.67026715136047e-06				ENSMUSG00000012609	346.141	-2.62389	0.386802	-6.78355	1.17259e-11	4.49044983747587e-11				ENSMUSG00000012609	346.141	-4.7048	0.388975	-12.0954	1.11707e-33	4.6655e-33
ENSMUSG00000012640	143.195	-2.03838	0.628747	-3.24198	0.00118703	0.00244572428719144				ENSMUSG00000012640	143.195	-2.54569	0.623474	-4.08307	4.44438e-05	8.50230435347615e-05				ENSMUSG00000012640	143.195	-5.35419	0.633613	-8.45025	2.90688e-17	6.72181e-17
ENSMUSG00000012777	57.4702	-2.46309	0.955746	-2.57714	0.00996214	0.0169391835012226				ENSMUSG00000012777	57.4702	-2.94186	0.945513	-3.11139	0.00186211	0.00299179499953479				ENSMUSG00000012777	57.4702	-5.48224	0.95811	-5.72194	1.05318e-08	1.80478e-08
ENSMUSG00000012819	28.4396	-3.85423	1.14217	-3.37447	0.00073958	0.00157473222886698				ENSMUSG00000012819	28.4396	-1.73071	0.958317	-1.80599	0.0709198	0.0905364600311408				ENSMUSG00000012819	28.4396	-3.61071	0.960542	-3.75903	0.000170571	0.000239359
ENSMUSG00000012848	4036.08	-1.61862	0.39272	-4.12157	3.76306e-05	0.00010233287763885				ENSMUSG00000012848	4036.08	-3.20066	0.392911	-8.14601	3.76125e-16	2.60107402108632e-15				ENSMUSG00000012848	4036.08	-5.36423	0.393223	-13.6417	2.26197e-42	1.39129e-41
ENSMUSG00000013033	45.8839	-2.46189	0.979999	-2.51213	0.0120005	0.0200770491364359				ENSMUSG00000013033	45.8839	-3.83431	0.985095	-3.89232	9.92895e-05	0.000182972548444494				ENSMUSG00000013033	45.8839	-5.64808	0.986225	-5.72696	1.02245e-08	1.7535e-08
ENSMUSG00000013076	81.259	-1.36578	0.678485	-2.01299	0.0441156	0.0650629237074549				ENSMUSG00000013076	81.259	-1.2388	0.663225	-1.86784	0.0617847	0.0797349317275225				ENSMUSG00000013076	81.259	-3.72824	0.67045	-5.5608	2.68538e-08	4.52399e-08
ENSMUSG00000013089	56.9666	-2.64741	0.821392	-3.22308	0.00126819	0.00260110982845307				ENSMUSG00000013089	56.9666	-4.80352	0.851023	-5.64441	1.65748e-08	4.47837874856265e-08				ENSMUSG00000013089	56.9666	-6.43695	0.843021	-7.63557	2.24818e-14	4.70612e-14
ENSMUSG00000013150	73.4649	-2.06048	0.74005	-2.78424	0.00536534	0.00961984448229068				ENSMUSG00000013150	73.4649	-2.95899	0.736666	-4.01674	5.90091e-05	0.000111477619481975				ENSMUSG00000013150	73.4649	-5.29894	0.745255	-7.11024	1.1584e-12	2.28805e-12
ENSMUSG00000013155	281.698	-1.67589	0.503917	-3.32573	0.000881875	0.00185624735876909				ENSMUSG00000013155	281.698	-3.06163	0.504968	-6.06302	1.33591e-09	4.06287781635276e-09				ENSMUSG00000013155	281.698	-6.31655	0.517475	-12.2065	2.8697e-34	1.22287e-33
ENSMUSG00000013158	12.0638	-2.48597	1.44359	-1.72207	0.0850574	0.117196982281309				ENSMUSG00000013158	12.0638	-2.42189	1.39879	-1.73142	0.0833772	0.105299403084498				ENSMUSG00000013158	12.0638	-6.18932	1.48427	-4.16994	3.04685e-05	4.45788e-05
ENSMUSG00000013160	1125.24	-2.4919	0.319596	-7.79704	6.33746e-15	2.56930319957687e-13				ENSMUSG00000013160	1125.24	-3.43289	0.319059	-10.7594	5.35074e-27	2.69825705213459e-25				ENSMUSG00000013160	1125.24	-5.7141	0.320773	-17.8135	5.55003e-71	2.19895e-69
ENSMUSG00000013236	555.606	-2.00103	0.371098	-5.39217	6.9612e-08	3.44910980707585e-07				ENSMUSG00000013236	555.606	-2.48818	0.369122	-6.74081	1.57505e-11	5.94118780925582e-11				ENSMUSG00000013236	555.606	-5.78672	0.375728	-15.4014	1.60222e-53	1.81256e-52
ENSMUSG00000013275	136.533	-2.02727	0.558598	-3.6292	0.000284296	0.000651880549281883				ENSMUSG00000013275	136.533	-2.55406	0.552146	-4.6257	3.73339e-06	7.95195262924457e-06				ENSMUSG00000013275	136.533	-4.4276	0.553438	-8.00018	1.24238e-15	2.71138e-15
ENSMUSG00000013415	7.71154	-1.14871	1.60904	-0.713913	0.475281	0.532977662293661				ENSMUSG00000013415	7.71154	-3.25157	1.65374	-1.96619	0.0492764	0.0647784881081792				ENSMUSG00000013415	7.71154	-9.64799	2.12403	-4.5423	5.56432e-06	8.43209e-06
ENSMUSG00000013418	17.6969	-1.754	1.50202	-1.16776	0.242902	0.29587184062455				ENSMUSG00000013418	17.6969	-0.867038	1.43667	-0.603506	0.546172	0.591854569069122				ENSMUSG00000013418	17.6969	-4.04089	1.47055	-2.74787	0.00599834	0.00759037
ENSMUSG00000013419	7.51155	-5.88874	2.27811	-2.58492	0.00974019	0.0166055919284265				ENSMUSG00000013419	7.51155	-2.27131	1.82115	-1.24719	0.212329	0.248938218763326				ENSMUSG00000013419	7.51155	-4.61357	1.84616	-2.49901	0.0124541	0.0154221
ENSMUSG00000013465	184.449	-2.81129	0.592537	-4.7445	2.09021e-06	7.32906771177893e-06				ENSMUSG00000013465	184.449	-3.44749	0.587868	-5.86439	4.50778e-09	1.29101313817997e-08				ENSMUSG00000013465	184.449	-6.07702	0.596922	-10.1806	2.42098e-24	7.14613e-24
ENSMUSG00000013495	488.107	-2.43122	0.399614	-6.08392	1.17278e-09	9.24381727592741e-09				ENSMUSG00000013495	488.107	-3.20457	0.397883	-8.05406	8.00916e-16	5.28227896593448e-15				ENSMUSG00000013495	488.107	-5.28224	0.399591	-13.2191	6.80635e-40	3.70681e-39
ENSMUSG00000013523	130.884	-1.50229	0.581757	-2.58234	0.00981338	0.0167150626027505				ENSMUSG00000013523	130.884	-2.64342	0.581636	-4.54481	5.49859e-06	1.15025012973822e-05				ENSMUSG00000013523	130.884	-4.0993	0.579431	-7.07471	1.49764e-12	2.94676e-12
ENSMUSG00000013539	19.1431	-1.86004	1.22289	-1.52102	0.128254	0.169167450722786				ENSMUSG00000013539	19.1431	-2.81476	1.21595	-2.31487	0.02062	0.0287824020774128				ENSMUSG00000013539	19.1431	-4.88073	1.2249	-3.9846	6.75953e-05	9.71386e-05
ENSMUSG00000013584	243.716	-1.5039	0.472808	-3.18077	0.00146882	0.0029718783717057				ENSMUSG00000013584	243.716	-2.91143	0.475265	-6.12591	9.01675e-10	2.78484847168969e-09				ENSMUSG00000013584	243.716	-3.26057	0.465923	-6.9981	2.59455e-12	5.06787e-12
ENSMUSG00000013593	2723.35	-2.67642	0.361369	-7.40633	1.2984e-13	3.39427625367014e-12				ENSMUSG00000013593	2723.35	-4.25326	0.361862	-11.7538	6.75055e-32	8.94578494500563e-30				ENSMUSG00000013593	2723.35	-6.53515	0.362878	-18.0092	1.64939e-72	7.41079e-71
ENSMUSG00000013611	0.69332	0	5.39799	0	1	NA				ENSMUSG00000013611	0.69332	0	5.39799	0	1	NA				ENSMUSG00000013611	0.69332	0	5.39772	0	1	1
ENSMUSG00000013622	512.757	-1.9189	0.391732	-4.89849	9.65735e-07	3.64068092107532e-06				ENSMUSG00000013622	512.757	-3.69702	0.394254	-9.37725	6.7714e-21	1.01376501966387e-19				ENSMUSG00000013622	512.757	-5.62312	0.395407	-14.2211	6.77738e-46	4.92703e-45
ENSMUSG00000013629	83.6314	-3.32991	0.639622	-5.20606	1.92887e-07	8.53501484783326e-07				ENSMUSG00000013629	83.6314	-2.6488	0.602823	-4.394	1.11283e-05	2.25909714995705e-05				ENSMUSG00000013629	83.6314	-5.50754	0.618334	-8.90707	5.23991e-19	1.28604e-18
ENSMUSG00000013646	17.3541	-1.94177	1.56665	-1.23944	0.215181	0.265854931593514				ENSMUSG00000013646	17.3541	-1.42061	1.52957	-0.92876	0.353014	0.39833440419208				ENSMUSG00000013646	17.3541	-4.82747	1.56557	-3.08352	0.00204566	0.00267873
ENSMUSG00000013662	1007.16	-1.73792	0.299496	-5.80281	6.52115e-09	4.17398153390842e-08				ENSMUSG00000013662	1007.16	-2.56633	0.298495	-8.59756	8.14287e-18	7.26526064229925e-17				ENSMUSG00000013662	1007.16	-3.37126	0.296692	-11.3628	6.40286e-30	2.33273e-29
ENSMUSG00000013663	351.056	-1.70369	0.432989	-3.93471	8.32982e-05	0.000211303446331144				ENSMUSG00000013663	351.056	-2.20517	0.430297	-5.12476	2.9792e-07	7.06568059781674e-07				ENSMUSG00000013663	351.056	-4.7026	0.43375	-10.8417	2.18313e-27	7.189e-27
ENSMUSG00000013698	3.10015	0.0973511	3.34296	0.0291212	0.976768	0.988507062544673				ENSMUSG00000013698	3.10015	-5.43683	3.60271	-1.5091	0.131274	0.160066596317991				ENSMUSG00000013698	3.10015	-7.59957	3.60263	-2.10945	0.0349057	0.0415877
ENSMUSG00000013701	88.6574	-2.12846	0.638889	-3.3315	0.000863792	0.00182092802076988				ENSMUSG00000013701	88.6574	-4.05375	0.651018	-6.22678	4.76121e-10	1.51344212109268e-09				ENSMUSG00000013701	88.6574	-6.86235	0.675646	-10.1567	3.09298e-24	9.08813e-24
ENSMUSG00000013736	727.103	-1.04927	0.35184	-2.98224	0.00286148	0.00542480252806192				ENSMUSG00000013736	727.103	-1.97099	0.351268	-5.61109	2.01056e-08	5.38638193534302e-08				ENSMUSG00000013736	727.103	-3.42076	0.350796	-9.75142	1.81899e-22	5.01826e-22
ENSMUSG00000013766	46.3346	-1.92126	0.983389	-1.95371	0.0507354	0.0737421363473075				ENSMUSG00000013766	46.3346	-2.42225	0.965986	-2.50755	0.0121572	0.0175175430004837				ENSMUSG00000013766	46.3346	-6.13678	1.03356	-5.93753	2.8934e-09	5.0628e-09
ENSMUSG00000013787	31.7673	-3.52976	1.37501	-2.56707	0.0102561	0.0174000900078471				ENSMUSG00000013787	31.7673	-3.40823	1.34022	-2.54304	0.0109892	0.015921647666708				ENSMUSG00000013787	31.7673	-6.02456	1.3605	-4.4282	9.50247e-06	1.42562e-05
ENSMUSG00000013822	2263.9	-1.24005	0.406477	-3.05072	0.00228291	0.00442720822362552				ENSMUSG00000013822	2263.9	-2.52717	0.406579	-6.21569	5.11006e-10	1.61951283220914e-09				ENSMUSG00000013822	2263.9	-3.83952	0.406344	-9.44895	3.42246e-21	8.99634e-21
ENSMUSG00000013833	140.875	-2.50314	0.603915	-4.14485	3.40039e-05	9.3090032529878e-05				ENSMUSG00000013833	140.875	-2.52132	0.594492	-4.24113	2.22396e-05	4.39368849793738e-05				ENSMUSG00000013833	140.875	-7.22537	0.639532	-11.2979	1.34377e-29	4.83108e-29
ENSMUSG00000013858	705.004	-1.58436	0.493662	-3.2094	0.00133012	0.0027158351122778				ENSMUSG00000013858	705.004	-3.20069	0.494509	-6.47245	9.64236e-11	3.32465161947578e-10				ENSMUSG00000013858	705.004	-6.52309	0.500827	-13.0246	8.86189e-39	4.58425e-38
ENSMUSG00000013878	141.877	-1.83345	0.490459	-3.73824	0.000185314	0.000439472217378091				ENSMUSG00000013878	141.877	-2.62129	0.4864	-5.38917	7.07825e-08	1.78469928332849e-07				ENSMUSG00000013878	141.877	-4.29325	0.485739	-8.8386	9.6922e-19	2.35852e-18
ENSMUSG00000013921	7.64116	-0.961963	1.60096	-0.600865	0.54793	0.60484739291471				ENSMUSG00000013921	7.64116	-3.09203	1.65568	-1.86753	0.0618272	0.079774737784302				ENSMUSG00000013921	7.64116	-4.3883	1.62077	-2.70755	0.00677822	0.00854038
ENSMUSG00000013928	13.8346	-1.21748	1.17414	-1.03691	0.299776	0.355560184688289				ENSMUSG00000013928	13.8346	-1.94277	1.16168	-1.67238	0.0944491	0.118104536763397				ENSMUSG00000013928	13.8346	-4.41183	1.18131	-3.7347	0.000187937	0.000262799
ENSMUSG00000013936	2.56971	-1.23533	3.03983	-0.406383	0.684461	0.733016628908816				ENSMUSG00000013936	2.56971	-1.77044	3.0012	-0.589913	0.555249	0.600834380351339				ENSMUSG00000013936	2.56971	-3.06962	2.98299	-1.02904	0.303459	0.330452
ENSMUSG00000013973	1899.95	-1.43693	0.282747	-5.08202	3.73438e-07	1.54396603336786e-06				ENSMUSG00000013973	1899.95	-2.24167	0.282319	-7.94019	2.01866e-15	1.2612912568231e-14				ENSMUSG00000013973	1899.95	-3.90921	0.282325	-13.8465	1.33546e-43	8.76219e-43
ENSMUSG00000013974	4.70516	-1.41639	2.37754	-0.59574	0.551349	0.608266116876359				ENSMUSG00000013974	4.70516	-4.96167	2.6597	-1.8655	0.0621115	0.0801113842395097				ENSMUSG00000013974	4.70516	-4.18302	2.37007	-1.76493	0.0775748	0.0897982
ENSMUSG00000013997	1634.56	-1.46555	0.286883	-5.10853	3.2468e-07	1.36425966097476e-06				ENSMUSG00000013997	1634.56	-2.31283	0.286441	-8.07435	6.78376e-16	4.52471448799736e-15				ENSMUSG00000013997	1634.56	-3.90665	0.286351	-13.6429	2.22677e-42	1.37074e-41
ENSMUSG00000014030	45.4675	-1.03975	0.870264	-1.19475	0.232184	0.284387139328651				ENSMUSG00000014030	45.4675	-2.58732	0.880053	-2.93996	0.0032825	0.00510408513862967				ENSMUSG00000014030	45.4675	-3.19234	0.857379	-3.72337	0.000196578	0.000274573
ENSMUSG00000014039	9.08791	-6.54567	2.24326	-2.91793	0.00352368	0.00655705243531395				ENSMUSG00000014039	9.08791	-4.04183	1.84356	-2.1924	0.0283503	0.0387719381605313				ENSMUSG00000014039	9.08791	-4.6691	1.77669	-2.62798	0.00858938	0.0107532
ENSMUSG00000014074	3179.41	-1.83728	0.364618	-5.03893	4.68152e-07	1.89488678215185e-06				ENSMUSG00000014074	3179.41	-2.84921	0.364541	-7.81588	5.45817e-15	3.18672941633109e-14				ENSMUSG00000014074	3179.41	-6.01847	0.365946	-16.4463	8.90958e-61	1.65411e-59
ENSMUSG00000014075	40.451	0.0224507	0.865942	0.0259264	0.979316	0.99084646949239				ENSMUSG00000014075	40.451	-1.47476	0.872155	-1.69093	0.0908494	0.113961672420741				ENSMUSG00000014075	40.451	-1.89048	0.854424	-2.21258	0.0269266	0.0324314
ENSMUSG00000014077	236.563	-2.00244	0.452151	-4.42871	9.47987e-06	2.90781964659922e-05				ENSMUSG00000014077	236.563	-2.45731	0.446791	-5.49992	3.79973e-08	9.86279283871127e-08				ENSMUSG00000014077	236.563	-4.49143	0.448857	-10.0064	1.42913e-23	4.09636e-23
ENSMUSG00000014158	29.9526	-3.23366	1.03	-3.13947	0.00169253	0.00337277929291599				ENSMUSG00000014158	29.9526	-2.26017	0.957554	-2.36035	0.0182576	0.0257010445415851				ENSMUSG00000014158	29.9526	-6.37711	1.03086	-6.18618	6.16379e-10	1.10663e-09
ENSMUSG00000014164	96.4847	-3.26767	0.864053	-3.7818	0.000155699	0.000374701798711868				ENSMUSG00000014164	96.4847	-2.55444	0.839903	-3.04135	0.0023552	0.00374184078488896				ENSMUSG00000014164	96.4847	-5.43302	0.85123	-6.38255	1.74161e-10	3.19326e-10
ENSMUSG00000014177	876	-2.2009	0.351253	-6.26585	3.70794e-10	3.30499760330299e-09				ENSMUSG00000014177	876	-3.27692	0.351026	-9.33524	1.00761e-20	1.46595957118227e-19				ENSMUSG00000014177	876	-4.55651	0.350018	-13.0179	9.67761e-39	4.98994e-38
ENSMUSG00000014195	1268.38	-1.6499	0.31601	-5.22104	1.77921e-07	7.93353782638932e-07				ENSMUSG00000014195	1268.38	-2.67547	0.315787	-8.47241	2.40367e-17	2.00540271861126e-16				ENSMUSG00000014195	1268.38	-4.4956	0.316054	-14.2242	6.48725e-46	4.72316e-45
ENSMUSG00000014226	59.2986	-2.82372	0.75348	-3.74757	0.000178553	0.00042445926017842				ENSMUSG00000014226	59.2986	-3.03934	0.735002	-4.13515	3.54725e-05	6.86208968639503e-05				ENSMUSG00000014226	59.2986	-5.89295	0.755772	-7.79726	6.32668e-15	1.34602e-14
ENSMUSG00000014232	186.898	-0.546292	0.594218	-0.919347	0.357914	0.41540166588955				ENSMUSG00000014232	186.898	-2.01523	0.595669	-3.38315	0.000716603	0.0012072861748209				ENSMUSG00000014232	186.898	-3.77797	0.596063	-6.33821	2.32453e-10	4.2402e-10
ENSMUSG00000014243	813.386	-2.45001	0.431721	-5.67499	1.387e-08	8.14363151790483e-08				ENSMUSG00000014243	813.386	-3.79214	0.432221	-8.77361	1.73034e-18	1.72953720183075e-17				ENSMUSG00000014243	813.386	-6.88234	0.438574	-15.6926	1.70052e-55	2.21398e-54
ENSMUSG00000014245	27.0026	-1.10597	1.14577	-0.965262	0.334413	0.391379086040844				ENSMUSG00000014245	27.0026	-3.09772	1.16751	-2.65328	0.00797147	0.0117777098319821				ENSMUSG00000014245	27.0026	-4.26376	1.15118	-3.70381	0.000212383	0.000296056
ENSMUSG00000014294	3634.85	-2.01529	0.409039	-4.92688	8.35538e-07	3.19441188179936e-06				ENSMUSG00000014294	3634.85	-3.90812	0.409463	-9.54449	1.36783e-21	2.30601984078356e-20				ENSMUSG00000014294	3634.85	-6.70371	0.410717	-16.322	6.88873e-60	1.19256e-58
ENSMUSG00000014301	426.121	-2.32714	0.499336	-4.66047	3.15489e-06	1.06930725821629e-05				ENSMUSG00000014301	426.121	-3.8601	0.500936	-7.70577	1.30055e-14	7.22551194820648e-14				ENSMUSG00000014301	426.121	-7.06084	0.512607	-13.7744	3.63628e-43	2.3383e-42
ENSMUSG00000014313	1342.4	-1.63673	0.456013	-3.58921	0.000331679	0.000750871015564183				ENSMUSG00000014313	1342.4	-2.83822	0.456069	-6.22322	4.87045e-10	1.54672838484171e-09				ENSMUSG00000014313	1342.4	-4.72084	0.456339	-10.345	4.40743e-25	1.33347e-24
ENSMUSG00000014329	50.9943	-2.40505	0.803356	-2.99376	0.00275566	0.00523899652800557				ENSMUSG00000014329	50.9943	-1.89614	0.763734	-2.48273	0.0130381	0.0187110706206591				ENSMUSG00000014329	50.9943	-4.79395	0.783907	-6.11547	9.62752e-10	1.71472e-09
ENSMUSG00000014349	247.947	-2.48609	0.490002	-5.07363	3.90288e-07	1.60807713643556e-06				ENSMUSG00000014349	247.947	-2.51874	0.483259	-5.21198	1.86839e-07	4.52281523874239e-07				ENSMUSG00000014349	247.947	-5.52437	0.491363	-11.243	2.5082e-29	8.93449e-29
ENSMUSG00000014353	1076.01	-2.62972	0.364364	-7.21727	5.30431e-13	1.12940764826621e-11				ENSMUSG00000014353	1076.01	-3.56328	0.36381	-9.79433	1.19089e-22	2.45281002717921e-21				ENSMUSG00000014353	1076.01	-5.40545	0.364224	-14.841	7.95712e-50	7.1651e-49
ENSMUSG00000014355	530.881	-1.87618	0.434699	-4.31604	1.5885e-05	4.63252579889421e-05				ENSMUSG00000014355	530.881	-2.148	0.431636	-4.97641	6.47731e-07	1.4875022342569e-06				ENSMUSG00000014355	530.881	-4.46448	0.433637	-10.2954	7.3898e-25	2.21808e-24
ENSMUSG00000014361	238.355	-2.1583	0.427016	-5.05438	4.3178e-07	1.76085159770843e-06				ENSMUSG00000014361	238.355	-2.75938	0.420643	-6.5599	5.38424e-11	1.90290588966075e-10				ENSMUSG00000014361	238.355	-4.72711	0.422583	-11.1862	4.76313e-29	1.67444e-28
ENSMUSG00000014402	751.043	-2.37058	0.372711	-6.36037	2.01268e-10	1.92393235604861e-09				ENSMUSG00000014402	751.043	-3.1073	0.371475	-8.36475	6.02411e-17	4.7217837284774e-16				ENSMUSG00000014402	751.043	-5.24042	0.372821	-14.0561	7.06641e-45	4.92677e-44
ENSMUSG00000014418	149.41	-1.85358	0.469634	-3.94686	7.91839e-05	0.000201838194455101				ENSMUSG00000014418	149.41	-3.05642	0.470183	-6.5005	8.00524e-11	2.78149657824775e-10				ENSMUSG00000014418	149.41	-4.2263	0.464555	-9.09752	9.24174e-20	2.3245e-19
ENSMUSG00000014426	1987.71	-2.77802	0.369476	-7.51882	5.52733e-14	1.64876680847603e-12				ENSMUSG00000014426	1987.71	-3.15963	0.368541	-8.57335	1.0052e-17	8.87597327531194e-17				ENSMUSG00000014426	1987.71	-6.29788	0.37087	-16.9813	1.12874e-64	2.80303e-63
ENSMUSG00000014444	49.9439	-0.889204	0.796849	-1.1159	0.264465	0.319029143071113				ENSMUSG00000014444	49.9439	-1.90978	0.795081	-2.402	0.0163059	0.0230982266431742				ENSMUSG00000014444	49.9439	-5.20645	0.825381	-6.30793	2.82791e-10	5.1412e-10
ENSMUSG00000014470	787.283	-2.65469	0.403661	-6.57654	4.81532e-11	5.50786714668851e-10				ENSMUSG00000014470	787.283	-3.47506	0.40272	-8.62897	6.19052e-18	5.62909040992113e-17				ENSMUSG00000014470	787.283	-6.80418	0.410085	-16.5921	7.94317e-62	1.60085e-60
ENSMUSG00000014496	306.347	-2.05507	0.3934	-5.22386	1.75235e-07	7.82418512948623e-07				ENSMUSG00000014496	306.347	-2.88456	0.391038	-7.37666	1.62307e-13	7.78519054016403e-13				ENSMUSG00000014496	306.347	-4.52402	0.390529	-11.5843	4.94768e-31	1.87629e-30
ENSMUSG00000014498	140.878	-4.61239	0.542878	-8.49618	1.95924e-17	1.79404093303483e-15				ENSMUSG00000014498	140.878	-4.04738	0.491813	-8.22949	1.88005e-16	1.35895888502318e-15				ENSMUSG00000014498	140.878	-7.3681	0.52541	-14.0235	1.11933e-44	7.73106e-44
ENSMUSG00000014503	5014.81	-1.52825	0.286231	-5.3392	9.33559e-08	4.49032034875186e-07				ENSMUSG00000014503	5014.81	-2.19922	0.285959	-7.69066	1.46378e-14	8.05127024933308e-14				ENSMUSG00000014503	5014.81	-3.28327	0.285735	-11.4906	1.47058e-30	5.47793e-30
ENSMUSG00000014504	312.47	-1.25489	0.52612	-2.38518	0.0170708	0.027710505549377				ENSMUSG00000014504	312.47	-2.44735	0.526262	-4.65044	3.31231e-06	7.09127953260697e-06				ENSMUSG00000014504	312.47	-4.16178	0.526399	-7.90613	2.65524e-15	5.72739e-15
ENSMUSG00000014547	185.124	-2.82479	0.516302	-5.47119	4.47014e-08	2.32266866014662e-07				ENSMUSG00000014547	185.124	-3.16175	0.507507	-6.22996	4.66549e-10	1.48522486814209e-09				ENSMUSG00000014547	185.124	-5.69943	0.51562	-11.0536	2.10704e-28	7.20518e-28
ENSMUSG00000014550	282.026	-2.39209	0.393694	-6.07602	1.23203e-09	9.65637861282669e-09				ENSMUSG00000014550	282.026	-2.82414	0.388061	-7.27757	3.39879e-13	1.56779074188569e-12				ENSMUSG00000014550	282.026	-4.83252	0.389884	-12.3948	2.78968e-35	1.24221e-34
ENSMUSG00000014551	2563.31	-2.38106	0.359675	-6.62002	3.59152e-11	4.27132881841434e-10				ENSMUSG00000014551	2563.31	-3.63399	0.359779	-10.1006	5.49036e-24	1.46423775982938e-22				ENSMUSG00000014551	2563.31	-5.58559	0.360116	-15.5106	2.94327e-54	3.51439e-53
ENSMUSG00000014554	884.599	-2.48677	0.353436	-7.03598	1.97861e-12	3.47543465134654e-11				ENSMUSG00000014554	884.599	-4.09724	0.354942	-11.5434	7.97117e-31	8.79288699484671e-29				ENSMUSG00000014554	884.599	-5.85813	0.355203	-16.4923	4.16482e-61	8.005e-60
ENSMUSG00000014592	1127.82	-2.38503	0.351727	-6.78092	1.19417e-11	1.64696977097461e-10				ENSMUSG00000014592	1127.82	-2.98485	0.350545	-8.51487	1.66782e-17	1.420509273237e-16				ENSMUSG00000014592	1127.82	-5.03823	0.35131	-14.3412	1.20874e-46	9.21786e-46
ENSMUSG00000014599	327.188	-1.65168	0.464098	-3.5589	0.000372406	0.00083517212688406				ENSMUSG00000014599	327.188	-2.52849	0.462688	-5.46478	4.63484e-08	1.18985676784851e-07				ENSMUSG00000014599	327.188	-4.70555	0.465252	-10.114	4.79041e-24	1.39628e-23
ENSMUSG00000014601	1336.94	-2.77739	0.416603	-6.66676	2.61516e-11	3.23889199061189e-10				ENSMUSG00000014601	1336.94	-3.18036	0.415338	-7.65729	1.89897e-14	1.02633078157961e-13				ENSMUSG00000014601	1336.94	-5.47494	0.416356	-13.1497	1.70905e-39	9.12803e-39
ENSMUSG00000014606	331.917	-3.3728	0.447143	-7.54301	4.59247e-14	1.40687389127083e-12				ENSMUSG00000014606	331.917	-4.3902	0.445808	-9.84775	7.00952e-23	1.51297625849589e-21				ENSMUSG00000014606	331.917	-6.5433	0.449896	-14.544	6.37203e-48	5.23979e-47
ENSMUSG00000014609	2.15825	-2.74641	3.09984	-0.885986	0.375625	0.433524970319275				ENSMUSG00000014609	2.15825	-3.86304	3.08132	-1.2537	0.209952	0.246371254483698				ENSMUSG00000014609	2.15825	-3.63323	2.86272	-1.26915	0.204386	0.227164
ENSMUSG00000014633	283.304	-0.538358	0.493289	-1.09136	0.275113	0.330257334554706				ENSMUSG00000014633	283.304	-1.66085	0.493159	-3.36777	0.00075779	0.00127266188360597				ENSMUSG00000014633	283.304	-2.71	0.490944	-5.51997	3.39048e-08	5.68603e-08
ENSMUSG00000014668	611.565	-2.16706	0.362209	-5.98289	2.19208e-09	1.61108394320828e-08				ENSMUSG00000014668	611.565	-3.37792	0.362434	-9.3201	1.16231e-20	1.67394141671626e-19				ENSMUSG00000014668	611.565	-5.42489	0.36394	-14.906	3.01389e-50	2.77849e-49
ENSMUSG00000014725	11.4166	-3.89446	1.6976	-2.2941	0.0217845	0.0345260274233552				ENSMUSG00000014725	11.4166	-1.89691	1.38297	-1.37163	0.17018	0.203115605355891				ENSMUSG00000014725	11.4166	-3.97452	1.39216	-2.85492	0.00430473	0.00550946
ENSMUSG00000014748	507.155	-2.53348	0.435769	-5.8138	6.10689e-09	3.92984735421562e-08				ENSMUSG00000014748	507.155	-3.66017	0.435668	-8.40129	4.4161e-17	3.55095420641333e-16				ENSMUSG00000014748	507.155	-6.3521	0.441131	-14.3996	5.20624e-47	4.0518e-46
ENSMUSG00000014763	168.992	-2.00116	0.537795	-3.72105	0.0001984	0.000467460866894686				ENSMUSG00000014763	168.992	-3.17632	0.53804	-5.90349	3.55884e-09	1.03203399056818e-08				ENSMUSG00000014763	168.992	-3.63168	0.527298	-6.88734	5.6844e-12	1.09559e-11
ENSMUSG00000014767	2178.16	-1.23584	0.367292	-3.36473	0.000766175	0.00162722269092671				ENSMUSG00000014767	2178.16	-2.66691	0.367483	-7.25722	3.95118e-13	1.81087001495944e-12				ENSMUSG00000014767	2178.16	-5.41779	0.368693	-14.6946	6.9815e-49	6.01029e-48
ENSMUSG00000014769	1594.84	0.0600834	0.434986	0.138127	0.89014	0.916389785525336				ENSMUSG00000014769	1594.84	-1.92868	0.435583	-4.42781	9.51966e-06	1.94686622321573e-05				ENSMUSG00000014769	1594.84	-3.25479	0.435309	-7.47696	7.60624e-14	1.55999e-13
ENSMUSG00000014771	1511.5	-1.1844	0.398307	-2.97358	0.00294348	0.0055669186381584				ENSMUSG00000014771	1511.5	-2.60075	0.398525	-6.52592	6.75846e-11	2.36366347587753e-10				ENSMUSG00000014771	1511.5	-5.91029	0.401233	-14.7303	4.11826e-49	3.5861e-48
ENSMUSG00000014776	22.2794	-2.30779	0.992198	-2.32593	0.0200221	0.0320081644904908				ENSMUSG00000014776	22.2794	-4.92755	1.07451	-4.58584	4.52165e-06	9.53819610998106e-06				ENSMUSG00000014776	22.2794	-7.13194	1.08501	-6.57313	4.92687e-11	9.20383e-11
ENSMUSG00000014778	10.6387	-0.16646	1.43681	-0.115854	0.907768	0.930934780475661				ENSMUSG00000014778	10.6387	-1.33373	1.43711	-0.928065	0.353374	0.398683208427883				ENSMUSG00000014778	10.6387	-3.52404	1.44891	-2.4322	0.0150074	0.0184606
ENSMUSG00000014782	14.2908	-1.77122	1.29792	-1.36466	0.172359	0.219402937632356				ENSMUSG00000014782	14.2908	-1.6907	1.26026	-1.34155	0.179741	0.213635941888681				ENSMUSG00000014782	14.2908	-5.08139	1.31143	-3.8747	0.000106758	0.000151668
ENSMUSG00000014786	5.28458	-2.24867	2.14997	-1.04591	0.295602	0.351255620952875				ENSMUSG00000014786	5.28458	-1.01204	2.01115	-0.503216	0.614812	0.659195787654853				ENSMUSG00000014786	5.28458	-8.57281	2.44725	-3.50304	0.000459983	0.000627947
ENSMUSG00000014791	2.38951	-4.26396	3.84946	-1.10768	0.268001	0.322830156680729				ENSMUSG00000014791	2.38951	-1.29409	3.61448	-0.35803	0.720321	0.759553749961436				ENSMUSG00000014791	2.38951	-7.59869	3.84936	-1.97401	0.0483802	0.0569143
ENSMUSG00000014837	38.5354	-3.25451	1.00834	-3.22758	0.00124843	0.00256529665906543				ENSMUSG00000014837	38.5354	-4.83621	1.02659	-4.71093	2.46591e-06	5.34415019694695e-06				ENSMUSG00000014837	38.5354	-5.40201	0.985724	-5.48025	4.2473e-08	7.09362e-08
ENSMUSG00000014846	36.5381	-3.01691	0.891712	-3.38328	0.000716259	0.00152837857802712				ENSMUSG00000014846	36.5381	-4.1503	0.890626	-4.65998	3.16239e-06	6.78392182301339e-06				ENSMUSG00000014846	36.5381	-6.52424	0.910475	-7.16575	7.73594e-13	1.5381e-12
ENSMUSG00000014850	826.412	-2.22012	0.347743	-6.38437	1.72107e-10	1.67381836371745e-09				ENSMUSG00000014850	826.412	-2.89147	0.346243	-8.35099	6.76916e-17	5.27192882604949e-16				ENSMUSG00000014850	826.412	-4.46423	0.345979	-12.9032	4.31853e-38	2.16212e-37
ENSMUSG00000014856	66.3722	-1.15985	0.774755	-1.49706	0.134378	0.176167291218324				ENSMUSG00000014856	66.3722	-1.56778	0.765955	-2.04683	0.0406752	0.0542177452264232				ENSMUSG00000014856	66.3722	-3.51093	0.768172	-4.5705	4.86571e-06	7.39141e-06
ENSMUSG00000014859	1168.8	-2.13932	0.380975	-5.61539	1.96114e-08	1.10985594298168e-07				ENSMUSG00000014859	1168.8	-3.19818	0.380818	-8.39818	4.53456e-17	3.63594293644838e-16				ENSMUSG00000014859	1168.8	-5.70906	0.382672	-14.919	2.48126e-50	2.29231e-49
ENSMUSG00000014867	8912.11	-2.63387	0.334381	-7.87685	3.35744e-15	1.48445055677108e-13				ENSMUSG00000014867	8912.11	-3.52179	0.334295	-10.535	5.95979e-26	2.40857357255749e-24				ENSMUSG00000014867	8912.11	-5.48671	0.334401	-16.4076	1.68749e-60	3.05801e-59
ENSMUSG00000014873	191.446	-2.03353	0.517833	-3.927	8.60121e-05	0.000217555504628904				ENSMUSG00000014873	191.446	-3.28958	0.518696	-6.34202	2.26778e-10	7.49278944310197e-10				ENSMUSG00000014873	191.446	-5.11305	0.519555	-9.84122	7.47956e-23	2.08994e-22
ENSMUSG00000014905	105.475	-1.72825	0.518073	-3.33592	0.000850168	0.00179378750814011				ENSMUSG00000014905	105.475	-3.21849	0.522379	-6.16121	7.21905e-10	2.25609056695726e-09				ENSMUSG00000014905	105.475	-5.62631	0.532154	-10.5727	3.98749e-26	1.24801e-25
ENSMUSG00000014907	406.703	-2.41955	0.485408	-4.98456	6.21016e-07	2.44223533490721e-06				ENSMUSG00000014907	406.703	-2.74753	0.482707	-5.69192	1.2562e-08	3.44255524557618e-08				ENSMUSG00000014907	406.703	-7.21701	0.501422	-14.3931	5.71885e-47	4.44083e-46
ENSMUSG00000014932	513.028	-2.07337	0.370872	-5.59054	2.26366e-08	1.25978600476025e-07				ENSMUSG00000014932	513.028	-2.91611	0.369552	-7.89094	2.99917e-15	1.8200509673141e-14				ENSMUSG00000014932	513.028	-4.7394	0.37006	-12.8071	1.49603e-37	7.32181e-37
ENSMUSG00000014956	269.888	-1.99942	0.456896	-4.37608	1.20831e-05	3.6111345251201e-05				ENSMUSG00000014956	269.888	-2.58394	0.453219	-5.7013	1.18895e-08	3.26666016204215e-08				ENSMUSG00000014956	269.888	-4.33538	0.453489	-9.56006	1.17686e-21	3.15538e-21
ENSMUSG00000014959	4484.31	-2.50158	0.308245	-8.11557	4.83495e-16	2.84277962351934e-14				ENSMUSG00000014959	4484.31	-3.39931	0.308086	-11.0336	2.63063e-28	1.77049536146298e-26				ENSMUSG00000014959	4484.31	-5.7332	0.308582	-18.5792	4.73419e-77	2.92664e-75
ENSMUSG00000014980	7.32407	-1.85147	2.07016	-0.894363	0.371128	0.429013975449312				ENSMUSG00000014980	7.32407	-3.32256	2.08623	-1.59261	0.111248	0.137531203351319				ENSMUSG00000014980	7.32407	-9.55711	2.4681	-3.87225	0.000107837	0.000153163
ENSMUSG00000015002	268.073	-1.98968	0.422061	-4.7142	2.42663e-06	8.40319607111368e-06				ENSMUSG00000015002	268.073	-3.40497	0.423964	-8.03125	9.6481e-16	6.30964749603027e-15				ENSMUSG00000015002	268.073	-4.51923	0.420102	-10.7575	5.46499e-27	1.77249e-26
ENSMUSG00000015013	168.841	-0.495573	0.515927	-0.960548	0.336779	0.393708035505674				ENSMUSG00000015013	168.841	-1.86386	0.517984	-3.59831	0.000320298	0.000559637276694725				ENSMUSG00000015013	168.841	-1.84004	0.507483	-3.62582	0.000288047	0.000398755
ENSMUSG00000015016	78.5722	-2.56535	0.678375	-3.78161	0.000155815	0.000374926807027645				ENSMUSG00000015016	78.5722	-3.11631	0.667796	-4.66655	3.06293e-06	6.58111519787482e-06				ENSMUSG00000015016	78.5722	-5.69644	0.681906	-8.35371	6.61525e-17	1.50987e-16
ENSMUSG00000015023	1291.43	-2.18354	0.353676	-6.17385	6.66456e-10	5.54784390355587e-09				ENSMUSG00000015023	1291.43	-2.91808	0.352969	-8.26724	1.37098e-16	1.01283010062201e-15				ENSMUSG00000015023	1291.43	-5.11296	0.353894	-14.4477	2.5912e-47	2.05143e-46
ENSMUSG00000015027	54.8709	-2.90099	0.816021	-3.55505	0.000377912	0.000845822134906216				ENSMUSG00000015027	54.8709	-3.70149	0.806174	-4.59143	4.40216e-06	9.29876450460803e-06				ENSMUSG00000015027	54.8709	-4.11501	0.784994	-5.2421	1.58761e-07	2.59243e-07
ENSMUSG00000015053	5.52845	-4.87844	2.38682	-2.04391	0.0409627	0.0608898529383147				ENSMUSG00000015053	5.52845	-4.24932	2.08396	-2.03906	0.0414444	0.0551699409221912				ENSMUSG00000015053	5.52845	-9.62164	2.40952	-3.99318	6.51938e-05	9.37494e-05
ENSMUSG00000015083	44.5827	-1.23663	0.904936	-1.36654	0.171769	0.21883534210434				ENSMUSG00000015083	44.5827	-1.64112	0.89054	-1.84284	0.0653525	0.0839432276229822				ENSMUSG00000015083	44.5827	-3.25329	0.88885	-3.66011	0.000252104	0.00035011
ENSMUSG00000015085	92.3596	-2.06995	0.552112	-3.74915	0.000177436	0.000422223751344065				ENSMUSG00000015085	92.3596	-3.83702	0.562539	-6.82089	9.04755e-12	3.51517869607632e-11				ENSMUSG00000015085	92.3596	-6.24726	0.575067	-10.8635	1.71974e-27	5.67592e-27
ENSMUSG00000015087	235.348	-2.49682	0.477559	-5.2283	1.71075e-07	7.66496483492518e-07				ENSMUSG00000015087	235.348	-2.94652	0.47249	-6.23614	4.48496e-10	1.43148745635961e-09				ENSMUSG00000015087	235.348	-6.35983	0.488766	-13.012	1.04569e-38	5.38062e-38
ENSMUSG00000015090	14.7236	-2.96055	1.44081	-2.05478	0.0399003	0.0594741751439959				ENSMUSG00000015090	14.7236	-4.47361	1.4721	-3.03893	0.00237419	0.00376989590579145				ENSMUSG00000015090	14.7236	-3.78639	1.34927	-2.80625	0.00501212	0.00638435
ENSMUSG00000015092	1304.15	-2.46508	0.439529	-5.60845	2.04142e-08	1.14869386205055e-07				ENSMUSG00000015092	1304.15	-3.78794	0.439795	-8.61298	7.11845e-18	6.42501732174839e-17				ENSMUSG00000015092	1304.15	-7.5023	0.446831	-16.79	2.88798e-63	6.44637e-62
ENSMUSG00000015093	13.6268	-1.00871	1.42212	-0.709303	0.478137	0.535749544093785				ENSMUSG00000015093	13.6268	-4.94051	1.58016	-3.12659	0.00176845	0.00284962778509592				ENSMUSG00000015093	13.6268	-5.34823	1.46684	-3.64609	0.000266263	0.000369274
ENSMUSG00000015094	100.264	-1.76636	0.642116	-2.75084	0.00594433	0.0105551660222616				ENSMUSG00000015094	100.264	-3.07493	0.643798	-4.77623	1.78611e-06	3.92916029953526e-06				ENSMUSG00000015094	100.264	-5.87171	0.65982	-8.89896	5.63749e-19	1.38245e-18
ENSMUSG00000015095	263.939	-3.25272	0.467164	-6.96269	3.33828e-12	5.42575156209369e-11				ENSMUSG00000015095	263.939	-4.01266	0.463074	-8.66528	4.50411e-18	4.19378210077633e-17				ENSMUSG00000015095	263.939	-6.47272	0.470788	-13.7487	5.18498e-43	3.2881e-42
ENSMUSG00000015112	158.003	-2.12731	0.554106	-3.83919	0.000123443	0.000303081928066189				ENSMUSG00000015112	158.003	-2.03704	0.539186	-3.77799	0.000158096	0.000285542287465351				ENSMUSG00000015112	158.003	-3.66257	0.538537	-6.80096	1.03927e-11	1.98309e-11
ENSMUSG00000015120	628.732	-1.83287	0.394431	-4.64687	3.37009e-06	1.1344438825759e-05				ENSMUSG00000015120	628.732	-3.1896	0.39498	-8.07534	6.72889e-16	4.49161866608063e-15				ENSMUSG00000015120	628.732	-6.35846	0.401966	-15.8184	2.32234e-56	3.17981e-55
ENSMUSG00000015126	668.042	-2.24171	0.438668	-5.11026	3.21716e-07	1.3528201789921e-06				ENSMUSG00000015126	668.042	-3.50248	0.438962	-7.97899	1.4753e-15	9.41403015671725e-15				ENSMUSG00000015126	668.042	-6.70887	0.44611	-15.0386	4.10212e-51	3.9729e-50
ENSMUSG00000015127	5.68078	-2.3683	1.97473	-1.1993	0.23041	0.28238032586081				ENSMUSG00000015127	5.68078	-2.65926	1.91446	-1.38904	0.164821	0.197049448726521				ENSMUSG00000015127	5.68078	-5.7113	1.99856	-2.85771	0.00426709	0.00546249
ENSMUSG00000015133	3.51049	-3.88264	2.75052	-1.4116	0.158068	0.203280317818245				ENSMUSG00000015133	3.51049	-3.26772	2.49354	-1.31047	0.190036	0.224821478833959				ENSMUSG00000015133	3.51049	-5.44065	2.52266	-2.15671	0.0310284	0.0371433
ENSMUSG00000015143	687.839	-2.23535	0.370548	-6.03254	1.61402e-09	1.22825372591287e-08				ENSMUSG00000015143	687.839	-3.31444	0.370318	-8.95027	3.54625e-19	3.95712955839892e-18				ENSMUSG00000015143	687.839	-5.9242	0.37414	-15.8342	1.80791e-56	2.49346e-55
ENSMUSG00000015149	114.755	-2.04974	0.571288	-3.58793	0.00033331	0.00075405346705867				ENSMUSG00000015149	114.755	-2.74098	0.566254	-4.84055	1.29478e-06	2.88544546106971e-06				ENSMUSG00000015149	114.755	-5.06156	0.572554	-8.84032	9.54432e-19	2.32318e-18
ENSMUSG00000015165	165.127	-1.94429	0.462715	-4.20191	2.64668e-05	7.41521060276496e-05				ENSMUSG00000015165	165.127	-3.27143	0.464493	-7.04301	1.88128e-12	7.89022420001662e-12				ENSMUSG00000015165	165.127	-5.17157	0.465979	-11.0983	1.27864e-28	4.41046e-28
ENSMUSG00000015176	1225.83	-1.87379	0.376319	-4.97926	6.38288e-07	2.50076806423267e-06				ENSMUSG00000015176	1225.83	-3.18517	0.376574	-8.45828	2.71339e-17	2.24409000523115e-16				ENSMUSG00000015176	1225.83	-5.75714	0.378627	-15.2053	3.26204e-52	3.4216e-51
ENSMUSG00000015202	509.195	-2.91224	0.416896	-6.98552	2.83795e-12	4.7318960623508e-11				ENSMUSG00000015202	509.195	-3.50943	0.414272	-8.47133	2.42603e-17	2.02208814347897e-16				ENSMUSG00000015202	509.195	-6.25851	0.42	-14.9012	3.2371e-50	2.97796e-49
ENSMUSG00000015214	1.8605	0	4.10945	0	1	1				ENSMUSG00000015214	1.8605	1.20391	3.86804	0.311246	0.755614	0.793441038902942				ENSMUSG00000015214	1.8605	0	4.10933	0	1	1
ENSMUSG00000015217	65.7876	-1.94198	0.627341	-3.09557	0.00196437	0.0038674247828892				ENSMUSG00000015217	65.7876	-3.4796	0.634586	-5.48327	4.17545e-08	1.07758569207585e-07				ENSMUSG00000015217	65.7876	-6.12818	0.65463	-9.36128	7.8773e-21	2.04444e-20
ENSMUSG00000015222	70.1868	-3.06813	0.652579	-4.70155	2.58196e-06	8.87870282735986e-06				ENSMUSG00000015222	70.1868	-3.03985	0.619907	-4.90372	9.404e-07	2.12534783081449e-06				ENSMUSG00000015222	70.1868	-5.08811	0.624318	-8.14986	3.64346e-16	8.10571e-16
ENSMUSG00000015224	2.46255	-2.91441	3.00208	-0.970797	0.331649	0.388551236333677				ENSMUSG00000015224	2.46255	-2.15902	2.75807	-0.782799	0.433745	0.480887296509677				ENSMUSG00000015224	2.46255	-5.84184	2.87385	-2.03276	0.0420772	0.0497614
ENSMUSG00000015243	0.951153	0	4.93931	0	1	NA				ENSMUSG00000015243	0.951153	0	4.93931	0	1	NA				ENSMUSG00000015243	0.951153	-4.41094	4.86183	-0.907259	0.36427	0.392576
ENSMUSG00000015247	5.39843	-1.53302	2.49925	-0.613394	0.539616	0.596696816990379				ENSMUSG00000015247	5.39843	-4.75589	2.67867	-1.77547	0.0758209	0.0963901699356214				ENSMUSG00000015247	5.39843	-6.93555	2.6589	-2.60843	0.00909589	0.0113677
ENSMUSG00000015289	93.9014	-1.38566	0.606716	-2.28388	0.0223788	0.0353842165977055				ENSMUSG00000015289	93.9014	-2.44126	0.605752	-4.03014	5.57446e-05	0.000105555322407925				ENSMUSG00000015289	93.9014	-4.53106	0.60946	-7.43455	1.04926e-13	2.14516e-13
ENSMUSG00000015290	676.679	-2.22758	0.402679	-5.53191	3.16764e-08	1.70292647200175e-07				ENSMUSG00000015290	676.679	-3.68746	0.40362	-9.13596	6.48273e-20	8.1227537370729e-19				ENSMUSG00000015290	676.679	-5.98621	0.406121	-14.74	3.56993e-49	3.11797e-48
ENSMUSG00000015291	54.1027	-1.32872	0.722078	-1.84014	0.0657482	0.0929427534545259				ENSMUSG00000015291	54.1027	-1.61883	0.706599	-2.29102	0.0219622	0.0305313568006341				ENSMUSG00000015291	54.1027	-3.23114	0.704901	-4.58383	4.56539e-06	6.94671e-06
ENSMUSG00000015305	546.427	-1.98311	0.342101	-5.79686	6.75691e-09	4.30842699095428e-08				ENSMUSG00000015305	546.427	-2.35452	0.339194	-6.94152	3.879e-12	1.56838870389581e-11				ENSMUSG00000015305	546.427	-5.20794	0.343966	-15.1409	8.70443e-52	8.88953e-51
ENSMUSG00000015312	28.7792	-1.9223	0.950842	-2.02168	0.0432095	0.0638671891150221				ENSMUSG00000015312	28.7792	-1.91206	0.923172	-2.07119	0.0383412	0.0512747809239964				ENSMUSG00000015312	28.7792	-4.08084	0.930425	-4.386	1.15455e-05	1.72514e-05
ENSMUSG00000015316	62.2255	-1.79512	0.756308	-2.37353	0.017619	0.028498248453124				ENSMUSG00000015316	62.2255	-3.01433	0.757728	-3.97811	6.94648e-05	0.000130065840651377				ENSMUSG00000015316	62.2255	-4.33417	0.748501	-5.79047	7.01903e-09	1.21151e-08
ENSMUSG00000015335	463.815	-2.13147	0.407306	-5.2331	1.66691e-07	7.49459107106049e-07				ENSMUSG00000015335	463.815	-3.8216	0.409738	-9.32695	1.08964e-20	1.57725605155154e-19				ENSMUSG00000015335	463.815	-6.27095	0.414647	-15.1236	1.13237e-51	1.14638e-50
ENSMUSG00000015337	845.755	-2.07568	0.495821	-4.18634	2.83483e-05	7.90270619631658e-05				ENSMUSG00000015337	845.755	-3.27562	0.495904	-6.60536	3.9656e-11	1.42240649521026e-10				ENSMUSG00000015337	845.755	-7.20844	0.504729	-14.2818	2.84189e-46	2.1082e-45
ENSMUSG00000015340	2.43193	-1.44561	3.48171	-0.415202	0.677994	0.72748589754486				ENSMUSG00000015340	2.43193	-2.40816	3.45131	-0.697754	0.485331	0.532456480712821				ENSMUSG00000015340	2.43193	0	3.49601	0	1	1
ENSMUSG00000015341	511.039	-2.29288	0.38504	-5.9549	2.60229e-09	1.86273576802766e-08				ENSMUSG00000015341	511.039	-3.36328	0.38468	-8.74305	2.26894e-18	2.20634081787001e-17				ENSMUSG00000015341	511.039	-5.30547	0.385788	-13.7523	4.93472e-43	3.13395e-42
ENSMUSG00000015342	53.4716	-2.97566	0.744115	-3.99892	6.36315e-05	0.000165809455466877				ENSMUSG00000015342	53.4716	-3.54058	0.728752	-4.85842	1.18328e-06	2.64869965110189e-06				ENSMUSG00000015342	53.4716	-7.40627	0.800375	-9.2535	2.17264e-20	5.56094e-20
ENSMUSG00000015354	28.279	-1.38614	1.05555	-1.31319	0.189119	0.237597339493135				ENSMUSG00000015354	28.279	-3.07634	1.07543	-2.86056	0.00422899	0.00647452118496322				ENSMUSG00000015354	28.279	-3.19697	1.03144	-3.09951	0.00193841	0.00254134
ENSMUSG00000015357	361.099	-2.05959	0.420377	-4.89938	9.61396e-07	3.62595356786803e-06				ENSMUSG00000015357	361.099	-3.2847	0.420775	-7.80633	5.88789e-15	3.41429896032141e-14				ENSMUSG00000015357	361.099	-4.83487	0.419972	-11.5124	1.143e-30	4.27872e-30
ENSMUSG00000015363	23.3578	-8.45235	3.50771	-2.40965	0.0159677	0.026101923851135				ENSMUSG00000015363	23.3578	-3.59318	3.21111	-1.11898	0.263147	0.303419501094745				ENSMUSG00000015363	23.3578	-11.787	3.50761	-3.36042	0.000778254	0.00104718
ENSMUSG00000015365	75.8383	-2.1814	0.682286	-3.19719	0.00138774	0.00282316810083814				ENSMUSG00000015365	75.8383	-3.08712	0.678318	-4.55113	5.33576e-06	1.117144973615e-05				ENSMUSG00000015365	75.8383	-7.61719	0.764221	-9.96727	2.1198e-23	6.04524e-23
ENSMUSG00000015377	25.8219	-4.18985	1.32817	-3.15459	0.00160721	0.00322269774579524				ENSMUSG00000015377	25.8219	-2.41142	1.21703	-1.9814	0.0475464	0.0626923607180591				ENSMUSG00000015377	25.8219	-11.647	1.87603	-6.20829	5.35627e-10	9.63334e-10
ENSMUSG00000015401	103.761	-1.78726	0.634836	-2.81532	0.00487292	0.00879718888667145				ENSMUSG00000015401	103.761	-2.18989	0.621129	-3.52566	0.000422436	0.000729449223871548				ENSMUSG00000015401	103.761	-2.64136	0.609314	-4.33497	1.4578e-05	2.16713e-05
ENSMUSG00000015405	5.25091	1.64864	2.32779	0.708241	0.478795	0.536416022955471				ENSMUSG00000015405	5.25091	0	2.69201	0	1	1				ENSMUSG00000015405	5.25091	0.865632	2.28628	0.378621	0.70497	0.729318
ENSMUSG00000015461	700.922	-2.60451	0.490805	-5.30661	1.11686e-07	5.27040054429583e-07				ENSMUSG00000015461	700.922	-3.49118	0.490141	-7.1228	1.05758e-12	4.56896399306011e-12				ENSMUSG00000015461	700.922	-6.61974	0.495699	-13.3544	1.11691e-40	6.31566e-40
ENSMUSG00000015467	6.62151	-0.105593	1.79036	-0.0589786	0.952969	0.967695036682583				ENSMUSG00000015467	6.62151	-0.745589	1.77681	-0.419622	0.674761	0.717308926217898				ENSMUSG00000015467	6.62151	-5.44344	1.93404	-2.81454	0.00488472	0.00622844
ENSMUSG00000015468	2.01591	1.41923	3.83693	0.369887	0.711467	0.756763113953961				ENSMUSG00000015468	2.01591	0.925614	3.82274	0.242133	0.808677	0.84181763114869				ENSMUSG00000015468	2.01591	0	4.06266	0	1	1
ENSMUSG00000015474	417.81	-1.42632	0.36842	-3.87146	0.000108187	0.000268536779263077				ENSMUSG00000015474	417.81	-2.4961	0.36801	-6.78268	1.17967e-11	4.51454450325349e-11				ENSMUSG00000015474	417.81	-3.91015	0.366787	-10.6606	1.55668e-26	4.9449e-26
ENSMUSG00000015478	193.535	-0.386964	0.508742	-0.760629	0.446879	0.504571476909376				ENSMUSG00000015478	193.535	-1.58577	0.508973	-3.11562	0.00183559	0.00295195998210863				ENSMUSG00000015478	193.535	-3.68656	0.511238	-7.21104	5.55246e-13	1.1089e-12
ENSMUSG00000015488	369.771	-1.97888	0.43102	-4.59117	4.40772e-06	1.44399087580939e-05				ENSMUSG00000015488	369.771	-3.11203	0.430933	-7.22162	5.137e-13	2.31524099437846e-12				ENSMUSG00000015488	369.771	-5.68242	0.436065	-13.0311	8.13884e-39	4.21522e-38
ENSMUSG00000015501	270.13	-3.05234	0.457093	-6.67773	2.4267e-11	3.03238435752567e-10				ENSMUSG00000015501	270.13	-2.5267	0.441883	-5.71803	1.07763e-08	2.97514569957789e-08				ENSMUSG00000015501	270.13	-5.3446	0.449508	-11.8899	1.33598e-32	5.38876e-32
ENSMUSG00000015522	418.708	-2.423	0.365755	-6.62464	3.48085e-11	4.14854978276064e-10				ENSMUSG00000015522	418.708	-3.42127	0.364789	-9.37876	6.67529e-21	1.00187890573738e-19				ENSMUSG00000015522	418.708	-5.03099	0.364197	-13.8139	2.10113e-43	1.36573e-42
ENSMUSG00000015536	190.083	-0.928278	0.460255	-2.01688	0.0437084	0.0645362772802376				ENSMUSG00000015536	190.083	-1.52733	0.45591	-3.35007	0.000807905	0.00135257418673441				ENSMUSG00000015536	190.083	-2.83906	0.453687	-6.25775	3.90562e-10	7.05635e-10
ENSMUSG00000015542	869.791	-2.78265	0.499595	-5.56981	2.55011e-08	1.40289389667239e-07				ENSMUSG00000015542	869.791	-3.92347	0.499572	-7.85366	4.04062e-15	2.40758871090273e-14				ENSMUSG00000015542	869.791	-6.8075	0.503874	-13.5103	1.35931e-41	8.03014e-41
ENSMUSG00000015568	179.805	-1.23989	0.576383	-2.15115	0.0314643	0.0480319618741246				ENSMUSG00000015568	179.805	-2.24351	0.57512	-3.90094	9.58212e-05	0.000176820312939686				ENSMUSG00000015568	179.805	-3.33625	0.571191	-5.84086	5.19317e-09	9.00463e-09
ENSMUSG00000015575	1823.94	-1.20781	0.368965	-3.2735	0.00106224	0.00220432210364588				ENSMUSG00000015575	1823.94	-2.95537	0.369524	-7.99778	1.2668e-15	8.14136469929213e-15				ENSMUSG00000015575	1823.94	-4.54519	0.369447	-12.3027	8.76305e-35	3.81534e-34
ENSMUSG00000015597	325.939	-1.62548	0.427449	-3.80276	0.000143093	0.000346804985664756				ENSMUSG00000015597	325.939	-2.82123	0.427727	-6.59587	4.22778e-11	1.51105613697679e-10				ENSMUSG00000015597	325.939	-4.44582	0.427138	-10.4084	2.27033e-25	6.93389e-25
ENSMUSG00000015599	79.4302	-2.832	0.645104	-4.38999	1.13354e-05	3.40652683159409e-05				ENSMUSG00000015599	79.4302	-3.21547	0.632289	-5.08544	3.66772e-07	8.62680149177345e-07				ENSMUSG00000015599	79.4302	-7.58455	0.700987	-10.8198	2.77339e-27	9.08465e-27
ENSMUSG00000015605	1300.78	-3.0657	0.33945	-9.03137	1.69538e-19	2.53655469203469e-17				ENSMUSG00000015605	1300.78	-3.77574	0.338366	-11.1588	6.48965e-29	5.30816143688881e-27				ENSMUSG00000015605	1300.78	-7.13217	0.344651	-20.6939	3.9349e-95	7.6219e-93
ENSMUSG00000015619	121.472	-1.41931	0.641661	-2.21193	0.0269715	0.0418095056226239				ENSMUSG00000015619	121.472	-2.1569	0.636812	-3.38703	0.000706542	0.00119139156326478				ENSMUSG00000015619	121.472	-3.27742	0.631989	-5.18588	2.14999e-07	3.49016e-07
ENSMUSG00000015647	985.812	-1.93617	0.434515	-4.45593	8.353e-06	2.5901421376024e-05				ENSMUSG00000015647	985.812	-2.62904	0.433816	-6.06026	1.35903e-09	4.12952355242819e-09				ENSMUSG00000015647	985.812	-5.66919	0.436746	-12.9805	1.57782e-38	8.07104e-38
ENSMUSG00000015652	1.67184	-0.238041	3.78176	-0.0629445	0.949811	0.965014103028623				ENSMUSG00000015652	1.67184	-0.69805	3.7343	-0.186929	0.851716	0.88109462186546				ENSMUSG00000015652	1.67184	0	3.93019	0	1	1
ENSMUSG00000015653	1051.08	-2.24925	0.376716	-5.97067	2.36287e-09	1.72001022159717e-08				ENSMUSG00000015653	1051.08	-3.3642	0.376636	-8.93223	4.17497e-19	4.62847997166453e-18				ENSMUSG00000015653	1051.08	-5.45718	0.37769	-14.4489	2.54865e-47	2.02141e-46
ENSMUSG00000015656	809.249	-1.32083	0.331191	-3.98813	6.65973e-05	0.000172510579665673				ENSMUSG00000015656	809.249	-2.2595	0.330723	-6.83202	8.3729e-12	3.26270014347166e-11				ENSMUSG00000015656	809.249	-4.45894	0.331985	-13.4312	3.97184e-41	2.29351e-40
ENSMUSG00000015659	319.525	-2.14808	0.401667	-5.34791	8.89744e-08	4.29790876597643e-07				ENSMUSG00000015659	319.525	-3.00083	0.399828	-7.50529	6.12928e-14	3.10288871364137e-13				ENSMUSG00000015659	319.525	-5.17804	0.402697	-12.8584	7.71327e-38	3.81462e-37
ENSMUSG00000015668	1452.92	-1.6859	0.429836	-3.92218	8.7751e-05	0.000221719435365739				ENSMUSG00000015668	1452.92	-2.77301	0.429765	-6.45239	1.10101e-10	3.77339547542946e-10				ENSMUSG00000015668	1452.92	-4.83259	0.430275	-11.2314	2.85894e-29	1.0159e-28
ENSMUSG00000015671	1650.77	-0.39347	0.354048	-1.11135	0.26642	0.320994948400411				ENSMUSG00000015671	1650.77	-1.58563	0.354108	-4.47782	7.54084e-06	1.55820919679449e-05				ENSMUSG00000015671	1650.77	-1.81787	0.352784	-5.15292	2.56457e-07	4.1504e-07
ENSMUSG00000015672	830.131	0.135516	0.433448	0.312647	0.754549	0.796169666287182				ENSMUSG00000015672	830.131	-1.58421	0.434174	-3.64879	0.000263479	0.000464923064701824				ENSMUSG00000015672	830.131	-3.16388	0.434053	-7.28916	3.11902e-13	6.29473e-13
ENSMUSG00000015697	2105.67	-1.99878	0.325762	-6.1357	8.47872e-10	6.90704595180084e-09				ENSMUSG00000015697	2105.67	-3.32134	0.326005	-10.188	2.24353e-24	6.54491057445205e-23				ENSMUSG00000015697	2105.67	-4.70617	0.325627	-14.4526	2.41247e-47	1.91777e-46
ENSMUSG00000015702	6.36459	2.68705	2.05103	1.3101	0.190163	0.238675628979807				ENSMUSG00000015702	6.36459	1.22133	2.05822	0.593392	0.552919	0.598691749529698				ENSMUSG00000015702	6.36459	-1.09627	2.07428	-0.528506	0.597148	0.624593
ENSMUSG00000015709	2.15025	-4.26387	3.8806	-1.09877	0.27187	0.32702364474904				ENSMUSG00000015709	2.15025	-3.25382	3.77407	-0.862153	0.388603	0.434620646155228				ENSMUSG00000015709	2.15025	-7.5986	3.8805	-1.95815	0.0502121	0.0589976
ENSMUSG00000015711	655.647	-2.21255	0.382991	-5.77705	7.60236e-09	4.76947979065227e-08				ENSMUSG00000015711	655.647	-2.80553	0.381087	-7.36193	1.81272e-13	8.63924131479572e-13				ENSMUSG00000015711	655.647	-4.86302	0.382266	-12.7216	4.48825e-37	2.15251e-36
ENSMUSG00000015714	484.377	-2.22286	0.377593	-5.88692	3.93467e-09	2.67912806357e-08				ENSMUSG00000015714	484.377	-2.85519	0.375311	-7.60752	2.79397e-14	1.47781302013311e-13				ENSMUSG00000015714	484.377	-4.86692	0.376584	-12.9239	3.30117e-38	1.66568e-37
ENSMUSG00000015721	5223.19	-2.48523	0.403407	-6.16061	7.24637e-10	5.98459281886822e-09				ENSMUSG00000015721	5223.19	-2.28823	0.402754	-5.68146	1.33551e-08	3.64706045787256e-08				ENSMUSG00000015721	5223.19	-4.43803	0.402929	-11.0144	3.25641e-28	1.10726e-27
ENSMUSG00000015733	651.491	-2.13786	0.403831	-5.29395	1.19704e-07	5.60146909129711e-07				ENSMUSG00000015733	651.491	-2.91189	0.402701	-7.23089	4.79835e-13	2.17234600365038e-12				ENSMUSG00000015733	651.491	-4.98133	0.403864	-12.3342	5.92926e-35	2.60168e-34
ENSMUSG00000015745	63.9715	-1.45155	0.712839	-2.0363	0.0417204	0.061895437086203				ENSMUSG00000015745	63.9715	-2.85473	0.716281	-3.98549	6.73412e-05	0.000126241620682646				ENSMUSG00000015745	63.9715	-4.9196	0.721143	-6.82194	8.98205e-12	1.71787e-11
ENSMUSG00000015747	97.4766	-1.86777	0.566937	-3.29449	0.000986011	0.00205888845243968				ENSMUSG00000015747	97.4766	-2.53739	0.557518	-4.55123	5.33325e-06	1.11675515045863e-05				ENSMUSG00000015747	97.4766	-3.22383	0.545265	-5.9124	3.37153e-09	5.88053e-09
ENSMUSG00000015748	395.796	-2.1763	0.428278	-5.08152	3.74424e-07	1.54766210828302e-06				ENSMUSG00000015748	395.796	-2.59248	0.424799	-6.10283	1.04206e-09	3.19994347242985e-09				ENSMUSG00000015748	395.796	-4.86333	0.427326	-11.3808	5.20918e-30	1.90581e-29
ENSMUSG00000015749	104.36	-1.18944	0.542926	-2.19079	0.0284671	0.043896488743299				ENSMUSG00000015749	104.36	-1.80862	0.537406	-3.36546	0.000764163	0.00128248200390306				ENSMUSG00000015749	104.36	-3.61593	0.538037	-6.7206	1.8098e-11	3.43012e-11
ENSMUSG00000015750	28.8841	-2.73787	0.903442	-3.03048	0.00244163	0.00469901534668462				ENSMUSG00000015750	28.8841	-3.25046	0.878555	-3.69977	0.000215791	0.000383545684999862				ENSMUSG00000015750	28.8841	-4.82456	0.871909	-5.53332	3.14219e-08	5.27368e-08
ENSMUSG00000015755	261.212	-1.65132	0.516095	-3.19964	0.00137597	0.00280193757499854				ENSMUSG00000015755	261.212	-2.15159	0.511924	-4.20295	2.63464e-05	5.16622136922441e-05				ENSMUSG00000015755	261.212	-3.71306	0.511309	-7.26187	3.81779e-13	7.68185e-13
ENSMUSG00000015757	1014.92	-1.4872	0.389806	-3.81524	0.000136051	0.000331174559097264				ENSMUSG00000015757	1014.92	-3.21988	0.39092	-8.23668	1.7706e-16	1.28419517046964e-15				ENSMUSG00000015757	1014.92	-4.68165	0.390474	-11.9897	4.02583e-33	1.64902e-32
ENSMUSG00000015759	2059.81	-2.44717	0.378129	-6.47178	9.68559e-11	1.01059402761716e-09				ENSMUSG00000015759	2059.81	-3.49083	0.378006	-9.23486	2.58632e-20	3.4731490757812e-19				ENSMUSG00000015759	2059.81	-5.94653	0.379173	-15.6829	1.97984e-55	2.56233e-54
ENSMUSG00000015766	2279.22	-2.8927	0.281014	-10.2938	7.51531e-25	4.19850351157024e-22				ENSMUSG00000015766	2279.22	-3.74886	0.280466	-13.3666	9.48198e-41	3.24188877947827e-38				ENSMUSG00000015766	2279.22	-5.46664	0.280544	-19.4858	1.44799e-84	1.54863e-82
ENSMUSG00000015776	5798.27	-2.05725	0.379449	-5.42167	5.90451e-08	2.97838423494352e-07				ENSMUSG00000015776	5798.27	-3.50487	0.379554	-9.23416	2.60322e-20	3.49035561269432e-19				ENSMUSG00000015776	5798.27	-6.09825	0.380072	-16.045	6.1986e-58	9.36397e-57
ENSMUSG00000015787	0.600044	0	5.39799	0	1	NA				ENSMUSG00000015787	0.600044	-1.86167	5.32487	-0.349618	0.726626	NA				ENSMUSG00000015787	0.600044	-1.27587	5.22771	-0.244059	0.807185	0.830039
ENSMUSG00000015790	1792.35	-2.0614	0.383758	-5.37162	7.80317e-08	3.83229005440432e-07				ENSMUSG00000015790	1792.35	-3.46606	0.384052	-9.02496	1.7976e-19	2.09189574567193e-18				ENSMUSG00000015790	1792.35	-5.94053	0.385411	-15.4135	1.32809e-53	1.50635e-52
ENSMUSG00000015804	15917.2	-2.33507	0.366428	-6.37251	1.85964e-10	1.79711520912808e-09				ENSMUSG00000015804	15917.2	-3.83776	0.366483	-10.4718	1.16353e-25	4.33344571515698e-24				ENSMUSG00000015804	15917.2	-6.26075	0.366662	-17.075	2.27907e-65	5.91235e-64
ENSMUSG00000015806	319.092	-2.49957	0.502554	-4.97374	6.56732e-07	2.56463537440957e-06				ENSMUSG00000015806	319.092	-3.48924	0.501595	-6.9563	3.49329e-12	1.42286839383745e-11				ENSMUSG00000015806	319.092	-5.71621	0.505004	-11.3191	1.05492e-29	3.8099e-29
ENSMUSG00000015812	313.524	-2.1068	0.441628	-4.77053	1.83741e-06	6.52018119682375e-06				ENSMUSG00000015812	313.524	-2.19735	0.434842	-5.05322	4.34419e-07	1.01425626660463e-06				ENSMUSG00000015812	313.524	-3.54433	0.433535	-8.17542	2.94846e-16	6.57464e-16
ENSMUSG00000015837	912.536	-2.13846	0.424968	-5.03204	4.85283e-07	1.95666366367314e-06				ENSMUSG00000015837	912.536	-3.60359	0.425665	-8.46579	2.54419e-17	2.11130944703608e-16				ENSMUSG00000015837	912.536	-5.58157	0.426491	-13.0872	3.89849e-39	2.04644e-38
ENSMUSG00000015839	76.8626	-2.02806	0.714358	-2.839	0.0045255	0.00823563476883884				ENSMUSG00000015839	76.8626	-1.52857	0.683391	-2.23674	0.0253032	0.0348276177656356				ENSMUSG00000015839	76.8626	-4.76038	0.706508	-6.7379	1.60692e-11	3.05091e-11
ENSMUSG00000015846	116.16	-2.10297	0.585962	-3.58893	0.000332044	0.000751494423044162				ENSMUSG00000015846	116.16	-3.63701	0.591475	-6.14905	7.79493e-10	2.42677759997786e-09				ENSMUSG00000015846	116.16	-5.1509	0.587737	-8.76395	1.88526e-18	4.5401e-18
ENSMUSG00000015869	2079.74	-2.50525	0.390421	-6.41679	1.39182e-10	1.38496099140726e-09				ENSMUSG00000015869	2079.74	-3.23121	0.389971	-8.28577	1.17346e-16	8.75995487751359e-16				ENSMUSG00000015869	2079.74	-5.59508	0.390796	-14.3171	1.71011e-46	1.29002e-45
ENSMUSG00000015879	1.47408	-1.44894	3.94656	-0.367139	0.713515	NA				ENSMUSG00000015879	1.47408	-2.65183	3.93837	-0.673332	0.500736	0.547740130618143				ENSMUSG00000015879	1.47408	-1.79625	3.73836	-0.480491	0.630878	0.65667
ENSMUSG00000015880	3207.67	-1.79336	0.401345	-4.46837	7.88185e-06	2.45494684210508e-05				ENSMUSG00000015880	3207.67	-3.11586	0.401452	-7.76147	8.39523e-15	4.78069730587254e-14				ENSMUSG00000015880	3207.67	-4.5775	0.401335	-11.4057	3.91572e-30	1.43953e-29
ENSMUSG00000015882	386.659	-1.99231	0.423931	-4.6996	2.60674e-06	8.95488670154941e-06				ENSMUSG00000015882	386.659	-3.3253	0.424917	-7.82575	5.04623e-15	2.96139160808886e-14				ENSMUSG00000015882	386.659	-4.49242	0.422365	-10.6364	2.01864e-26	6.3937e-26
ENSMUSG00000015889	9.44524	-3.28587	1.6933	-1.94051	0.0523176	0.0757919532154399				ENSMUSG00000015889	9.44524	-8.2006	2.12706	-3.85536	0.000115559	0.000211711799165497				ENSMUSG00000015889	9.44524	-7.48276	1.80549	-4.14445	3.40623e-05	4.97036e-05
ENSMUSG00000015932	601.973	-1.14066	0.409161	-2.78781	0.00530648	0.00952756372702998				ENSMUSG00000015932	601.973	-1.87221	0.408126	-4.58734	4.48924e-06	9.47100236599358e-06				ENSMUSG00000015932	601.973	-3.54964	0.408144	-8.69702	3.40716e-18	8.13881e-18
ENSMUSG00000015937	267.667	-3.04989	0.426535	-7.15039	8.65286e-13	1.70183057896673e-11				ENSMUSG00000015937	267.667	-3.55707	0.420517	-8.45881	2.70128e-17	2.23515945281994e-16				ENSMUSG00000015937	267.667	-6.1237	0.428163	-14.3022	2.11867e-46	1.58519e-45
ENSMUSG00000015942	10.0715	-0.540628	1.84431	-0.293132	0.769421	0.809873684502467				ENSMUSG00000015942	10.0715	-2.20989	1.85714	-1.18995	0.234067	0.272388188128332				ENSMUSG00000015942	10.0715	-5.50502	1.92832	-2.85483	0.004306	0.00551068
ENSMUSG00000015943	981.62	-0.83123	0.515205	-1.6134	0.106659	0.143625651563551				ENSMUSG00000015943	981.62	-1.8391	0.515089	-3.57044	0.000356377	0.000619825193231063				ENSMUSG00000015943	981.62	-5.09188	0.517328	-9.84266	7.37332e-23	2.06124e-22
ENSMUSG00000015944	328.481	-3.34954	0.455496	-7.35362	1.92915e-13	4.74695177802496e-12				ENSMUSG00000015944	328.481	-3.01008	0.444583	-6.77057	1.28279e-11	4.88762838603552e-11				ENSMUSG00000015944	328.481	-5.79555	0.451083	-12.8481	8.81777e-38	4.35345e-37
ENSMUSG00000015947	4.31122	-1.49666	2.05493	-0.72833	0.466412	0.524259683913969				ENSMUSG00000015947	4.31122	-3.44298	2.12757	-1.61827	0.105604	0.131123505121757				ENSMUSG00000015947	4.31122	-4.11844	2.03276	-2.02603	0.0427613	0.0505464
ENSMUSG00000015961	4995.01	-2.16279	0.350469	-6.17113	6.78041e-10	5.63308532865174e-09				ENSMUSG00000015961	4995.01	-3.1919	0.350411	-9.10902	8.31318e-20	1.02609290143212e-18				ENSMUSG00000015961	4995.01	-5.00588	0.35049	-14.2825	2.81338e-46	2.08794e-45
ENSMUSG00000015966	625.342	-2.94137	0.360405	-8.16129	3.3146e-16	2.0345317849049e-14				ENSMUSG00000015966	625.342	-3.30129	0.357077	-9.24532	2.34548e-20	3.18475114735192e-19				ENSMUSG00000015966	625.342	-6.51093	0.364965	-17.8399	3.46403e-71	1.40438e-69
ENSMUSG00000015968	154.621	-2.19288	0.598614	-3.66326	0.000249026	0.000576530537908115				ENSMUSG00000015968	154.621	-2.86982	0.594109	-4.83046	1.36215e-06	3.02965358195423e-06				ENSMUSG00000015968	154.621	-4.68333	0.59495	-7.87181	3.49557e-15	7.50656e-15
ENSMUSG00000015970	1105.38	-2.26822	0.35983	-6.30359	2.90827e-10	2.66742183076413e-09				ENSMUSG00000015970	1105.38	-2.52362	0.358077	-7.0477	1.81899e-12	7.64773803217937e-12				ENSMUSG00000015970	1105.38	-4.82355	0.35919	-13.429	4.09032e-41	2.36036e-40
ENSMUSG00000015971	1066.2	-1.74061	0.340218	-5.11617	3.1181e-07	1.31446654360596e-06				ENSMUSG00000015971	1066.2	-2.89952	0.340234	-8.52212	1.56663e-17	1.3424344265557e-16				ENSMUSG00000015971	1066.2	-4.8291	0.340792	-14.1702	1.40098e-45	1.0059e-44
ENSMUSG00000015980	2.19017	-4.26593	3.34349	-1.27589	0.201994	0.251351929848244				ENSMUSG00000015980	2.19017	-5.43796	3.34349	-1.62643	0.103858	0.129122936521192				ENSMUSG00000015980	2.19017	-2.73755	3.0612	-0.894273	0.371176	0.399649
ENSMUSG00000015981	89.0596	-1.20113	0.587382	-2.04489	0.0408654	0.060756091813824				ENSMUSG00000015981	89.0596	-1.718	0.579077	-2.96678	0.00300936	0.00470763776956329				ENSMUSG00000015981	89.0596	-3.81275	0.58281	-6.54202	6.06939e-11	1.12982e-10
ENSMUSG00000015994	891.703	-2.5803	0.359988	-7.16773	7.62537e-13	1.5357980128854e-11				ENSMUSG00000015994	891.703	-3.7647	0.360094	-10.4548	1.39343e-25	5.08989869162117e-24				ENSMUSG00000015994	891.703	-5.15953	0.35925	-14.3619	8.96884e-47	6.89087e-46
ENSMUSG00000016018	403.893	-2.01556	0.382399	-5.27082	1.35813e-07	6.25054911013375e-07				ENSMUSG00000016018	403.893	-2.63978	0.379196	-6.96151	3.36655e-12	1.37386451424428e-11				ENSMUSG00000016018	403.893	-3.86461	0.377188	-10.2458	1.23554e-24	3.68506e-24
ENSMUSG00000016024	23.106	0.0295531	1.27602	0.0231604	0.981522	0.992779015406388				ENSMUSG00000016024	23.106	-1.94742	1.30375	-1.49371	0.135253	0.164495241672643				ENSMUSG00000016024	23.106	-1.90529	1.2581	-1.51442	0.129918	0.147443
ENSMUSG00000016028	942.153	-2.43947	0.380078	-6.41835	1.37763e-10	1.37247307755059e-09				ENSMUSG00000016028	942.153	-2.30892	0.377183	-6.12148	9.27121e-10	2.85878902868306e-09				ENSMUSG00000016028	942.153	-5.37474	0.380417	-14.1285	2.53417e-45	1.79805e-44
ENSMUSG00000016128	2196.37	-2.49207	0.275457	-9.04703	1.46912e-19	2.25853900477817e-17				ENSMUSG00000016128	2196.37	-2.81106	0.274186	-10.2524	1.15467e-24	3.58241563382885e-23				ENSMUSG00000016128	2196.37	-5.04362	0.274961	-18.343	3.75358e-75	2.07076e-73
ENSMUSG00000016150	0.48541	0	5.39799	0	1	NA				ENSMUSG00000016150	0.48541	0	5.39799	0	1	NA				ENSMUSG00000016150	0.48541	0	5.39772	0	1	1
ENSMUSG00000016179	3.6573	0.608012	2.77445	0.219147	0.826536	0.861656165335041				ENSMUSG00000016179	3.6573	-0.261473	2.75755	-0.0948205	0.924457	0.945247848849764				ENSMUSG00000016179	3.6573	-2.64332	2.79446	-0.945917	0.344191	0.372318
ENSMUSG00000016181	772.396	-2.34028	0.373751	-6.26161	3.81011e-10	3.38167434097311e-09				ENSMUSG00000016181	772.396	-3.53856	0.373908	-9.46373	2.97155e-21	4.73426824637102e-20				ENSMUSG00000016181	772.396	-5.44615	0.374704	-14.5345	7.32117e-48	5.99765e-47
ENSMUSG00000016200	27.8198	-2.99149	0.993818	-3.0101	0.00261161	0.0049945989272699				ENSMUSG00000016200	27.8198	-3.25304	0.959093	-3.39179	0.000694371	0.0011716158853655				ENSMUSG00000016200	27.8198	-8.11302	1.14602	-7.07932	1.44865e-12	2.85328e-12
ENSMUSG00000016239	305.366	-2.56489	0.555918	-4.61378	3.95406e-06	1.31230413652301e-05				ENSMUSG00000016239	305.366	-2.29054	0.545415	-4.19963	2.67353e-05	5.23948048267565e-05				ENSMUSG00000016239	305.366	-4.48194	0.547982	-8.17899	2.86242e-16	6.38604e-16
ENSMUSG00000016252	5953.54	-2.04343	0.388208	-5.26376	1.4114e-07	6.47259754747852e-07				ENSMUSG00000016252	5953.54	-3.71893	0.388389	-9.57526	1.01598e-21	1.74729497037863e-20				ENSMUSG00000016252	5953.54	-6.35514	0.388968	-16.3385	5.2564e-60	9.19106e-59
ENSMUSG00000016253	602.435	-2.11972	0.358177	-5.91809	3.25712e-09	2.2628316381063e-08				ENSMUSG00000016253	602.435	-3.07817	0.357486	-8.6106	7.26788e-18	6.5529716859043e-17				ENSMUSG00000016253	602.435	-5.36953	0.359882	-14.9203	2.43264e-50	2.24977e-49
ENSMUSG00000016256	23.6974	-3.13822	1.15373	-2.72006	0.00652706	0.0115009396890535				ENSMUSG00000016256	23.6974	-9.57544	1.80683	-5.29959	1.16064e-07	2.86100488837362e-07				ENSMUSG00000016256	23.6974	-11.7383	1.80681	-6.49671	8.20961e-11	1.52172e-10
ENSMUSG00000016257	305.537	-2.27028	0.482789	-4.70243	2.57088e-06	8.84242968998837e-06				ENSMUSG00000016257	305.537	-2.82811	0.479994	-5.89196	3.81633e-09	1.10277414184037e-08				ENSMUSG00000016257	305.537	-6.04907	0.489708	-12.3524	4.72842e-35	2.08579e-34
ENSMUSG00000016308	2809.81	-2.24991	0.410695	-5.47829	4.29448e-08	2.24322176610666e-07				ENSMUSG00000016308	2809.81	-3.61597	0.410855	-8.80108	1.355e-18	1.37633719119089e-17				ENSMUSG00000016308	2809.81	-5.90466	0.411484	-14.3497	1.07034e-46	8.19105e-46
ENSMUSG00000016319	617.488	-0.834302	0.423766	-1.96878	0.0489787	0.0715051165507253				ENSMUSG00000016319	617.488	-2.3545	0.424572	-5.54558	2.92977e-08	7.72073158457475e-08				ENSMUSG00000016319	617.488	-3.95523	0.424405	-9.31945	1.1694e-20	3.01793e-20
ENSMUSG00000016344	325.473	-2.54021	0.464747	-5.46579	4.60844e-08	2.38565491520765e-07				ENSMUSG00000016344	325.473	-3.73127	0.464972	-8.02472	1.01759e-15	6.63200379064638e-15				ENSMUSG00000016344	325.473	-7.25495	0.483867	-14.9937	8.07485e-51	7.65049e-50
ENSMUSG00000016346	13.968	-2.65425	1.46472	-1.81212	0.0699679	0.0982118331050235				ENSMUSG00000016346	13.968	-4.21187	1.48518	-2.83593	0.00456927	0.0069649221929277				ENSMUSG00000016346	13.968	-7.02503	1.55043	-4.53103	5.86971e-06	8.88484e-06
ENSMUSG00000016382	9.62263	-2.06548	1.57681	-1.30991	0.190225	0.238720239013123				ENSMUSG00000016382	9.62263	-1.95094	1.49892	-1.30156	0.193067	0.228090857168257				ENSMUSG00000016382	9.62263	-3.56663	1.49238	-2.3899	0.0168531	0.0206421
ENSMUSG00000016386	4.01736	0.606811	2.51676	0.241108	0.809472	0.845128769578714				ENSMUSG00000016386	4.01736	-1.36098	2.59236	-0.524997	0.599585	0.644202854393991				ENSMUSG00000016386	4.01736	-0.540317	2.44398	-0.221081	0.825029	0.847339
ENSMUSG00000016409	258.495	-1.03906	0.516463	-2.01188	0.044233	0.0651959772280439				ENSMUSG00000016409	258.495	-1.86134	0.51526	-3.61243	0.000303345	0.000531482482073132				ENSMUSG00000016409	258.495	-4.664	0.520573	-8.95936	3.26581e-19	8.07557e-19
ENSMUSG00000016427	321.578	-1.41555	0.538438	-2.629	0.00856356	0.0147602979026803				ENSMUSG00000016427	321.578	-2.71021	0.538971	-5.02848	4.94377e-07	1.14750416571536e-06				ENSMUSG00000016427	321.578	-4.13708	0.538089	-7.68847	1.48903e-14	3.13695e-14
ENSMUSG00000016477	11.7	-2.6743	1.5853	-1.68693	0.091616	0.125190322298385				ENSMUSG00000016477	11.7	-2.91602	1.54428	-1.88827	0.05899	0.0764428056921842				ENSMUSG00000016477	11.7	-5.90773	1.59885	-3.69498	0.000219906	0.000306346
ENSMUSG00000016481	81.508	-0.815434	0.673822	-1.21016	0.226216	0.277890902639948				ENSMUSG00000016481	81.508	-2.30734	0.68004	-3.39295	0.000691449	0.00116697879916535				ENSMUSG00000016481	81.508	-2.53082	0.660397	-3.83227	0.000126966	0.000179585
ENSMUSG00000016487	171.463	-1.72736	0.537057	-3.21634	0.00129836	0.0026564944773176				ENSMUSG00000016487	171.463	-2.4533	0.533688	-4.59689	4.28849e-06	9.07436548546432e-06				ENSMUSG00000016487	171.463	-4.59624	0.536965	-8.55966	1.13198e-17	2.65133e-17
ENSMUSG00000016495	4.67558	1.016	2.45442	0.413945	0.678914	0.728286814849294				ENSMUSG00000016495	4.67558	-5.4415	2.82124	-1.92876	0.0537605	0.0701553823868195				ENSMUSG00000016495	4.67558	-5.67754	2.65329	-2.13981	0.0323703	0.0386833
ENSMUSG00000016496	2.62188	-0.000514579	3.57742	-0.000143841	0.999885	1				ENSMUSG00000016496	2.62188	-5.43608	3.81869	-1.42355	0.154578	0.185935045637663				ENSMUSG00000016496	2.62188	-6.38529	3.73832	-1.70806	0.0876248	0.100936
ENSMUSG00000016503	1862.99	-2.22582	0.402285	-5.53295	3.14892e-08	1.69340559568934e-07				ENSMUSG00000016503	1862.99	-3.50103	0.402418	-8.69999	3.31917e-18	3.15404627705719e-17				ENSMUSG00000016503	1862.99	-6.32834	0.404376	-15.6497	3.34026e-55	4.24113e-54
ENSMUSG00000016510	1860.39	-1.65523	0.362883	-4.56135	5.08264e-06	1.64834127066547e-05				ENSMUSG00000016510	1860.39	-2.8837	0.362958	-7.94499	1.94214e-15	1.21838072306164e-14				ENSMUSG00000016510	1860.39	-5.17883	0.36374	-14.2377	5.34267e-46	3.90846e-45
ENSMUSG00000016520	3660.08	-2.61062	0.274265	-9.51859	1.75546e-21	4.08558197594972e-19				ENSMUSG00000016520	3660.08	-2.8735	0.273559	-10.5041	8.26703e-26	3.22659356462954e-24				ENSMUSG00000016520	3660.08	-5.88362	0.274833	-21.408	1.12529e-101	3.82859e-99
ENSMUSG00000016526	29.523	-3.41192	1.08139	-3.15512	0.00160431	0.00321803078144465				ENSMUSG00000016526	29.523	-1.9587	1.00077	-1.9572	0.0503234	0.0659925840259285				ENSMUSG00000016526	29.523	-5.2357	1.02982	-5.08411	3.6936e-07	5.92914e-07
ENSMUSG00000016528	54.3354	-3.12838	0.840778	-3.72082	0.000198576	0.000467752941218549				ENSMUSG00000016528	54.3354	-6.88528	1.02319	-6.72923	1.70567e-11	6.40282707055299e-11				ENSMUSG00000016528	54.3354	-7.18826	0.878484	-8.18257	2.77843e-16	6.20184e-16
ENSMUSG00000016534	127.552	-2.44326	0.554046	-4.40985	1.03444e-05	3.13797079500153e-05				ENSMUSG00000016534	127.552	-3.23092	0.548963	-5.88549	3.96869e-09	1.14370783730537e-08				ENSMUSG00000016534	127.552	-4.87393	0.547762	-8.89789	5.69175e-19	1.39517e-18
ENSMUSG00000016541	54.4856	-3.08946	1.70272	-1.81442	0.0696129	0.0977790103043257				ENSMUSG00000016541	54.4856	-4.53706	1.70734	-2.65738	0.00787499	0.0116445817894311				ENSMUSG00000016541	54.4856	-9.46024	1.86861	-5.06272	4.13322e-07	6.62448e-07
ENSMUSG00000016552	1058.11	-2.23739	0.371372	-6.02465	1.69479e-09	1.28505262534188e-08				ENSMUSG00000016552	1058.11	-3.03176	0.370654	-8.17947	2.85084e-16	2.00555760885988e-15				ENSMUSG00000016552	1058.11	-5.5011	0.372513	-14.7675	2.37286e-49	2.08814e-48
ENSMUSG00000016554	815.061	-1.48535	0.332454	-4.46785	7.90115e-06	2.46023760438589e-05				ENSMUSG00000016554	815.061	-2.73066	0.332679	-8.20811	2.24705e-16	1.60724846927553e-15				ENSMUSG00000016554	815.061	-5.0267	0.334513	-15.0269	4.89285e-51	4.71775e-50
ENSMUSG00000016559	4349.48	-1.78477	0.379028	-4.70881	2.49171e-06	8.60721128636759e-06				ENSMUSG00000016559	4349.48	-3.5495	0.379312	-9.35773	8.14712e-21	1.20272008224671e-19				ENSMUSG00000016559	4349.48	-5.83868	0.379763	-15.3746	2.42462e-53	2.71822e-52
ENSMUSG00000016619	1858.87	-2.10134	0.356766	-5.88998	3.86241e-09	2.63206191581785e-08				ENSMUSG00000016619	1858.87	-3.36552	0.356903	-9.42981	4.1084e-21	6.39645053151684e-20				ENSMUSG00000016619	1858.87	-5.72678	0.358009	-15.9962	1.35817e-57	1.99975e-56
ENSMUSG00000016624	7.71021	-3.01622	1.77312	-1.70108	0.0889282	0.121975125743078				ENSMUSG00000016624	7.71021	-3.1518	1.70632	-1.84713	0.0647277	0.0832220834308599				ENSMUSG00000016624	7.71021	-6.87864	1.84775	-3.7227	0.0001971	0.000275236
ENSMUSG00000016626	16537.3	-2.01663	0.328677	-6.13561	8.48318e-10	6.90732268834355e-09				ENSMUSG00000016626	16537.3	-1.95534	0.328445	-5.95333	2.62749e-09	7.71767290853143e-09				ENSMUSG00000016626	16537.3	-3.33127	0.328414	-10.1435	3.54189e-24	1.03809e-23
ENSMUSG00000016637	65.0879	-1.68309	0.736746	-2.28449	0.0223425	0.0353300616820999				ENSMUSG00000016637	65.0879	-3.05622	0.740653	-4.12639	3.68503e-05	7.11813942339647e-05				ENSMUSG00000016637	65.0879	-4.33432	0.732935	-5.91364	3.34623e-09	5.83758e-09
ENSMUSG00000016664	2867.55	-2.36833	0.337839	-7.01025	2.37896e-12	4.05950268397684e-11				ENSMUSG00000016664	2867.55	-3.43727	0.337763	-10.1766	2.52343e-24	7.28684170984734e-23				ENSMUSG00000016664	2867.55	-5.66398	0.338385	-16.7383	6.89497e-63	1.48212e-61
ENSMUSG00000016756	13.1322	-1.33295	1.59143	-0.837581	0.402266	0.46052947348687				ENSMUSG00000016756	13.1322	-0.380714	1.50059	-0.25371	0.79972	0.834169864917441				ENSMUSG00000016756	13.1322	-2.95297	1.51988	-1.9429	0.0520285	0.0610701
ENSMUSG00000016757	123.309	-3.5939	0.717652	-5.00786	5.50399e-07	2.19387342668095e-06				ENSMUSG00000016757	123.309	-2.83045	0.695541	-4.06942	4.71306e-05	8.98613484314673e-05				ENSMUSG00000016757	123.309	-8.32001	0.773638	-10.7544	5.65093e-27	1.83138e-26
ENSMUSG00000016758	50.634	-1.96852	0.722425	-2.72487	0.0064326	0.0113512110556369				ENSMUSG00000016758	50.634	-2.63262	0.711509	-3.70005	0.000215561	0.000383192957892988				ENSMUSG00000016758	50.634	-3.96857	0.704711	-5.63149	1.78662e-08	3.03274e-08
ENSMUSG00000016763	8.93039	-5.13459	2.13186	-2.4085	0.0160182	0.0261676961596815				ENSMUSG00000016763	8.93039	-3.25613	1.68432	-1.93321	0.0532108	0.069517645639396				ENSMUSG00000016763	8.93039	-6.41952	1.77842	-3.60967	0.000306582	0.000423506
ENSMUSG00000016831	125.446	-2.13906	0.537509	-3.97958	6.90358e-05	0.000178193642819162				ENSMUSG00000016831	125.446	-2.40643	0.526088	-4.5742	4.78046e-06	1.00543820298604e-05				ENSMUSG00000016831	125.446	-4.14653	0.526127	-7.88123	3.24168e-15	6.97252e-15
ENSMUSG00000016833	252.275	-1.29276	0.50839	-2.54285	0.0109953	0.0185341796579275				ENSMUSG00000016833	252.275	-3.2921	0.513618	-6.40962	1.45879e-10	4.93921166532248e-10				ENSMUSG00000016833	252.275	-4.11554	0.508322	-8.09632	5.66447e-16	1.253e-15
ENSMUSG00000016918	3.12621	0	3.08757	0	1	1				ENSMUSG00000016918	3.12621	0.38309	2.77948	0.137828	0.890376	0.915658102544595				ENSMUSG00000016918	3.12621	-4.9704	2.9834	-1.66602	0.0957098	0.109908
ENSMUSG00000016921	193.912	-2.69522	0.624257	-4.31749	1.57816e-05	4.60477524396425e-05				ENSMUSG00000016921	193.912	-3.27742	0.619959	-5.28651	1.24672e-07	3.0670181187075e-07				ENSMUSG00000016921	193.912	-5.57408	0.624395	-8.92717	4.37057e-19	1.07586e-18
ENSMUSG00000016933	379.435	-2.26179	0.4223	-5.35588	8.51424e-08	4.14145424329257e-07				ENSMUSG00000016933	379.435	-2.39173	0.417786	-5.72478	1.0357e-08	2.86353854031918e-08				ENSMUSG00000016933	379.435	-5.5697	0.425288	-13.0963	3.45746e-39	1.81986e-38
ENSMUSG00000016940	35.0553	-3.79157	1.02305	-3.70614	0.000210444	0.000493341303296085				ENSMUSG00000016940	35.0553	-2.97072	0.941468	-3.15542	0.00160269	0.00259549407480858				ENSMUSG00000016940	35.0553	-6.01264	0.976994	-6.15422	7.54466e-10	1.34982e-09
ENSMUSG00000016946	1602.72	-2.25346	0.336644	-6.69391	2.17281e-11	2.74790662601356e-10				ENSMUSG00000016946	1602.72	-2.81409	0.335841	-8.37925	5.32677e-17	4.21579655182027e-16				ENSMUSG00000016946	1602.72	-5.24053	0.336937	-15.5534	1.50812e-54	1.8334e-53
ENSMUSG00000016984	3055.88	-1.62227	0.356242	-4.55385	5.26728e-06	1.70241069809098e-05				ENSMUSG00000016984	3055.88	-2.80307	0.356258	-7.86809	3.60094e-15	2.15614781230883e-14				ENSMUSG00000016984	3055.88	-6.51382	0.358607	-18.1642	9.91123e-74	4.90859e-72
ENSMUSG00000017009	17.5218	-3.23394	1.63628	-1.97639	0.0481104	0.0703601231868158				ENSMUSG00000017009	17.5218	-6.13153	1.82359	-3.36235	0.000772831	0.00129613864562614				ENSMUSG00000017009	17.5218	-5.47573	1.60395	-3.41389	0.000640415	0.000866969
ENSMUSG00000017119	919.847	-2.3705	0.327829	-7.23092	4.79728e-13	1.03726406566269e-11				ENSMUSG00000017119	919.847	-3.32652	0.327153	-10.1681	2.75215e-24	7.8675586916775e-23				ENSMUSG00000017119	919.847	-4.67487	0.326197	-14.3314	1.39227e-46	1.05758e-45
ENSMUSG00000017132	134.735	-0.983437	0.563994	-1.7437	0.0812112	0.112439568407789				ENSMUSG00000017132	134.735	-2.22162	0.564712	-3.93408	8.35151e-05	0.00015504895677687				ENSMUSG00000017132	134.735	-3.357	0.560618	-5.98804	2.12391e-09	3.73323e-09
ENSMUSG00000017144	15.3764	-2.80801	1.37577	-2.04104	0.0412469	0.0612634333730612				ENSMUSG00000017144	15.3764	-4.06902	1.38298	-2.9422	0.00325887	0.00506964927095339				ENSMUSG00000017144	15.3764	-4.97043	1.33051	-3.73574	0.000187166	0.000261762
ENSMUSG00000017146	836.755	-1.9253	0.324281	-5.93713	2.90056e-09	2.04737837487962e-08				ENSMUSG00000017146	836.755	-2.86233	0.323609	-8.84502	9.15134e-19	9.55079921667602e-18				ENSMUSG00000017146	836.755	-4.63433	0.323861	-14.3096	1.90541e-46	1.43177e-45
ENSMUSG00000017165	1.31242	-0.557791	3.83367	-0.145498	0.884318	NA				ENSMUSG00000017165	1.31242	-0.867977	3.76575	-0.230493	0.817709	0.849926158212355				ENSMUSG00000017165	1.31242	-2.28772	3.74992	-0.610071	0.541815	0.570722
ENSMUSG00000017167	495.203	-2.46692	0.35894	-6.87279	6.29561e-12	9.38572693693698e-11				ENSMUSG00000017167	495.203	-2.90017	0.355448	-8.1592	3.37249e-16	2.35323464860537e-15				ENSMUSG00000017167	495.203	-5.12846	0.357768	-14.3346	1.3304e-46	1.01234e-45
ENSMUSG00000017176	16.554	-5.40746	1.7244	-3.13585	0.00171355	0.00341183521676602				ENSMUSG00000017176	16.554	-5.09332	1.53234	-3.32388	0.000887742	0.00147827296005299				ENSMUSG00000017176	16.554	-8.44771	1.6774	-5.0362	4.74865e-07	7.58922e-07
ENSMUSG00000017188	41.0039	-0.830909	0.892245	-0.931257	0.351721	0.409069789748257				ENSMUSG00000017188	41.0039	-0.71073	0.8775	-0.809949	0.41797	0.465302766420662				ENSMUSG00000017188	41.0039	-4.25942	0.901999	-4.7222	2.33305e-06	3.60185e-06
ENSMUSG00000017195	16.8233	-1.69828	1.26482	-1.3427	0.179368	0.226842619304915				ENSMUSG00000017195	16.8233	-1.72965	1.23548	-1.39998	0.161518	0.193534436882321				ENSMUSG00000017195	16.8233	-3.47461	1.23589	-2.81142	0.00493233	0.00628686
ENSMUSG00000017210	183.838	-1.91959	0.511382	-3.75373	0.000174225	0.000415113750821829				ENSMUSG00000017210	183.838	-1.71569	0.502003	-3.41768	0.000631564	0.00107066447187641				ENSMUSG00000017210	183.838	-4.49525	0.50847	-8.84074	9.50896e-19	2.3149e-18
ENSMUSG00000017221	2003.11	-2.40417	0.330162	-7.28177	3.29467e-13	7.5012042313616e-12				ENSMUSG00000017221	2003.11	-3.26943	0.32982	-9.91278	3.66293e-23	8.45043404140019e-22				ENSMUSG00000017221	2003.11	-6.42326	0.332583	-19.3132	4.15736e-83	4.0489e-81
ENSMUSG00000017264	808.082	-2.5592	0.328694	-7.78597	6.91807e-15	2.76014529754977e-13				ENSMUSG00000017264	808.082	-3.51862	0.327932	-10.7297	7.38128e-27	3.64690540306824e-25				ENSMUSG00000017264	808.082	-5.15226	0.327717	-15.7217	1.07472e-55	1.41401e-54
ENSMUSG00000017286	210.846	-1.32926	0.436848	-3.04285	0.00234352	0.00452937813465215				ENSMUSG00000017286	210.846	-2.60235	0.437666	-5.94598	2.74808e-09	8.05804544340877e-09				ENSMUSG00000017286	210.846	-4.34311	0.437777	-9.92083	3.37942e-23	9.55767e-23
ENSMUSG00000017288	204.287	-1.12918	0.456945	-2.47115	0.0134679	0.0223115671566649				ENSMUSG00000017288	204.287	-1.99263	0.455233	-4.37717	1.20229e-05	2.42917278345137e-05				ENSMUSG00000017288	204.287	-4.59458	0.461412	-9.95766	2.33498e-23	6.64691e-23
ENSMUSG00000017291	1262.58	-1.94173	0.368064	-5.27552	1.32382e-07	6.11278903448539e-07				ENSMUSG00000017291	1262.58	-2.37291	0.366696	-6.47104	9.73326e-11	3.35463750750823e-10				ENSMUSG00000017291	1262.58	-4.28575	0.367092	-11.6749	1.71308e-31	6.59689e-31
ENSMUSG00000017299	225.52	-1.95517	0.537906	-3.63477	0.000278227	0.000639365841001052				ENSMUSG00000017299	225.52	-3.7596	0.542373	-6.93176	4.15643e-12	1.67738938652008e-11				ENSMUSG00000017299	225.52	-5.33876	0.541318	-9.86253	6.0508e-23	1.69752e-22
ENSMUSG00000017307	222.509	-0.759617	0.537944	-1.41207	0.157928	0.203132144505537				ENSMUSG00000017307	222.509	-2.03403	0.538418	-3.77779	0.000158226	0.000285715915811074				ENSMUSG00000017307	222.509	-4.6685	0.543587	-8.58833	8.82449e-18	2.0744e-17
ENSMUSG00000017309	1.09969	0	5.05651	0	1	NA				ENSMUSG00000017309	1.09969	0	5.05651	0	1	1				ENSMUSG00000017309	1.09969	0	5.05629	0	1	1
ENSMUSG00000017314	10.5161	-5.80598	2.25568	-2.57394	0.0100549	0.0170864170818372				ENSMUSG00000017314	10.5161	-7.00127	2.23966	-3.12603	0.00177181	0.0028544914909796				ENSMUSG00000017314	10.5161	-10.5508	2.27997	-4.62759	3.69939e-06	5.65764e-06
ENSMUSG00000017344	5.72154	1.26364	2.14572	0.588912	0.55592	0.612747313377878				ENSMUSG00000017344	5.72154	-2.61529	2.29816	-1.13799	0.255124	0.294844771937404				ENSMUSG00000017344	5.72154	-2.82519	2.17966	-1.29616	0.19492	0.217168
ENSMUSG00000017376	319.876	-2.19045	0.423456	-5.17278	2.30631e-07	1.00225095489085e-06				ENSMUSG00000017376	319.876	-3.31444	0.423261	-7.83072	4.85074e-15	2.85745535122279e-14				ENSMUSG00000017376	319.876	-5.45818	0.426306	-12.8034	1.56876e-37	7.66916e-37
ENSMUSG00000017386	1969.65	-2.49032	0.34237	-7.27377	3.49579e-13	7.85241383158435e-12				ENSMUSG00000017386	1969.65	-3.91948	0.342779	-11.4344	2.81406e-30	2.7807103673841e-28				ENSMUSG00000017386	1969.65	-6.08992	0.343735	-17.7169	3.10372e-70	1.15614e-68
ENSMUSG00000017404	27.1932	-0.0079673	1.0986	-0.0072522	0.994214	1				ENSMUSG00000017404	27.1932	-0.469075	1.08553	-0.432116	0.665657	0.708203143264259				ENSMUSG00000017404	27.1932	-1.98434	1.0825	-1.83311	0.0667867	0.0776713
ENSMUSG00000017405	37.9673	-1.06324	0.891517	-1.19261	0.233021	0.285125276541059				ENSMUSG00000017405	37.9673	-1.74101	0.884037	-1.96938	0.0489093	0.0643256103265904				ENSMUSG00000017405	37.9673	-3.97852	0.891575	-4.46236	8.10634e-06	1.22047e-05
ENSMUSG00000017412	20.5779	-1.82049	1.03712	-1.75533	0.0792024	0.109958154794948				ENSMUSG00000017412	20.5779	-2.6179	1.02331	-2.55827	0.0105194	0.0152954347554683				ENSMUSG00000017412	20.5779	-3.7658	1.00603	-3.74322	0.000181677	0.000254331
ENSMUSG00000017418	67.7592	-1.22315	0.702943	-1.74004	0.0818518	0.113204860960666				ENSMUSG00000017418	67.7592	-1.89814	0.695146	-2.73056	0.00632265	0.00947870682154574				ENSMUSG00000017418	67.7592	-3.16188	0.689679	-4.58457	4.54931e-06	6.92345e-06
ENSMUSG00000017421	1899.75	-2.21043	0.351152	-6.2948	3.078e-10	2.80620533667195e-09				ENSMUSG00000017421	1899.75	-3.17481	0.350908	-9.04741	1.46402e-19	1.73199953781821e-18				ENSMUSG00000017421	1899.75	-5.12312	0.351295	-14.5836	3.57426e-48	2.97422e-47
ENSMUSG00000017428	2076.43	-1.88269	0.359219	-5.24107	1.59644e-07	7.21456522021075e-07				ENSMUSG00000017428	2076.43	-3.39313	0.359589	-9.43613	3.86816e-21	6.06105638937864e-20				ENSMUSG00000017428	2076.43	-5.61517	0.360376	-15.5814	9.73588e-55	1.19778e-53
ENSMUSG00000017466	16.0996	-1.32794	1.64244	-0.808514	0.418795	0.476926283762172				ENSMUSG00000017466	16.0996	-3.93801	1.68698	-2.33436	0.0195769	0.0273979797187345				ENSMUSG00000017466	16.0996	-5.06995	1.66322	-3.04827	0.00230166	0.00300268
ENSMUSG00000017478	860.253	-2.40414	0.394622	-6.09224	1.1134e-09	8.79689769329894e-09				ENSMUSG00000017478	860.253	-3.26026	0.393936	-8.27611	1.27265e-16	9.44679749520037e-16				ENSMUSG00000017478	860.253	-6.49796	0.399588	-16.2617	1.84645e-59	3.08917e-58
ENSMUSG00000017485	566.944	-3.48839	0.463972	-7.51853	5.53951e-14	1.64876680847603e-12				ENSMUSG00000017485	566.944	-3.56172	0.459088	-7.75826	8.61029e-15	4.89012939053609e-14				ENSMUSG00000017485	566.944	-7.19624	0.470808	-15.2849	9.64431e-53	1.05476e-51
ENSMUSG00000017491	5.75547	-2.77474	2.69112	-1.03107	0.302506	0.358275020090105				ENSMUSG00000017491	5.75547	-3.91081	2.67116	-1.46409	0.143169	0.173322053043864				ENSMUSG00000017491	5.75547	-4.20144	2.44487	-1.71847	0.0857106	0.0988026
ENSMUSG00000017499	415.954	-1.64543	0.345309	-4.76509	1.88771e-06	6.68617966019452e-06				ENSMUSG00000017499	415.954	-2.44675	0.343415	-7.12477	1.04255e-12	4.50741899904504e-12				ENSMUSG00000017499	415.954	-3.71745	0.34166	-10.8805	1.42729e-27	4.72503e-27
ENSMUSG00000017548	2264	-2.68274	0.350173	-7.66117	1.8424e-14	6.36558379551193e-13				ENSMUSG00000017548	2264	-3.78965	0.35011	-10.8241	2.64524e-27	1.41756589708183e-25				ENSMUSG00000017548	2264	-5.73255	0.350542	-16.3534	4.11266e-60	7.25669e-59
ENSMUSG00000017550	484.339	-1.68463	0.532196	-3.16543	0.00154856	0.00311590363083812				ENSMUSG00000017550	484.339	-2.97004	0.532595	-5.57655	2.45341e-08	6.51157772762451e-08				ENSMUSG00000017550	484.339	-4.59337	0.532453	-8.62682	6.30839e-18	1.49219e-17
ENSMUSG00000017561	573.271	-1.87565	0.335495	-5.59071	2.26138e-08	1.25935373606001e-07				ENSMUSG00000017561	573.271	-3.10776	0.3358	-9.25481	2.1461e-20	2.95391800940711e-19				ENSMUSG00000017561	573.271	-5.15375	0.337277	-15.2805	1.03185e-52	1.12638e-51
ENSMUSG00000017588	1.64119	-4.342	4.60253	-0.943395	0.345479	0.402653379656837				ENSMUSG00000017588	1.64119	-5.51402	4.60253	-1.19804	0.230901	0.269069129841426				ENSMUSG00000017588	1.64119	-2.64155	4.39885	-0.60051	0.548167	0.576647
ENSMUSG00000017615	340.918	-1.08208	0.3899	-2.77526	0.00551573	0.00985783640422737				ENSMUSG00000017615	340.918	-2.00433	0.388895	-5.1539	2.55123e-07	6.09125099741284e-07				ENSMUSG00000017615	340.918	-4.21353	0.391262	-10.7691	4.81893e-27	1.56703e-26
ENSMUSG00000017631	833.851	-2.5319	0.333858	-7.58374	3.35725e-14	1.08338627780719e-12				ENSMUSG00000017631	833.851	-3.00003	0.331656	-9.0456	1.4884e-19	1.75719643062365e-18				ENSMUSG00000017631	833.851	-5.37625	0.333833	-16.1046	2.36756e-58	3.68186e-57
ENSMUSG00000017639	343.87	-2.71121	0.441681	-6.13838	8.3369e-10	6.80143624251292e-09				ENSMUSG00000017639	343.87	-2.88373	0.434466	-6.63742	3.19229e-11	1.1579092733931e-10				ENSMUSG00000017639	343.87	-4.85778	0.435962	-11.1427	7.77513e-29	2.70871e-28
ENSMUSG00000017652	5.97602	0.228435	2.28247	0.100082	0.920279	0.940942938813072				ENSMUSG00000017652	5.97602	-1.18591	2.3098	-0.513424	0.607655	0.651848796557408				ENSMUSG00000017652	5.97602	0.46778	2.14823	0.217751	0.827623	0.849853
ENSMUSG00000017664	698.223	-2.40353	0.431709	-5.56749	2.58442e-08	1.41850956167521e-07				ENSMUSG00000017664	698.223	-3.02043	0.430337	-7.01875	2.23866e-12	9.31141166407041e-12				ENSMUSG00000017664	698.223	-5.72828	0.433474	-13.2148	7.20635e-40	3.91731e-39
ENSMUSG00000017667	968.221	-2.43638	0.343253	-7.09791	1.26658e-12	2.37140680285614e-11				ENSMUSG00000017667	968.221	-3.20754	0.342276	-9.3712	7.17111e-21	1.06878869229882e-19				ENSMUSG00000017667	968.221	-5.70792	0.344691	-16.5595	1.36683e-61	2.70464e-60
ENSMUSG00000017670	96.7396	-3.52803	0.789355	-4.46951	7.84007e-06	2.44284306327516e-05				ENSMUSG00000017670	96.7396	-3.53623	0.770612	-4.58886	4.4567e-06	9.40555243767145e-06				ENSMUSG00000017670	96.7396	-6.62531	0.792925	-8.35553	6.51388e-17	1.48751e-16
ENSMUSG00000017677	95.5286	-1.74481	0.555735	-3.13964	0.00169157	0.00337126820824237				ENSMUSG00000017677	95.5286	-3.21622	0.560213	-5.74107	9.40789e-09	2.61466199132689e-08				ENSMUSG00000017677	95.5286	-4.70054	0.556203	-8.45111	2.88543e-17	6.67396e-17
ENSMUSG00000017679	338.826	-2.84385	0.402801	-7.0602	1.66264e-12	3.01197801187303e-11				ENSMUSG00000017679	338.826	-3.04303	0.394774	-7.70828	1.27527e-14	7.09426104047971e-14				ENSMUSG00000017679	338.826	-4.76575	0.394815	-12.0708	1.50589e-33	6.26542e-33
ENSMUSG00000017686	2803.53	-2.03574	0.31391	-6.48511	8.8667e-11	9.3270073854218e-10				ENSMUSG00000017686	2803.53	-3.11787	0.31385	-9.93425	2.95385e-23	6.87956286537565e-22				ENSMUSG00000017686	2803.53	-5.05395	0.314112	-16.0896	3.01568e-58	4.6648e-57
ENSMUSG00000017688	2.01885	-4.26373	3.92751	-1.0856	0.277654	0.332617153126829				ENSMUSG00000017688	2.01885	-5.43575	3.92751	-1.38402	0.166353	0.198825418582123				ENSMUSG00000017688	2.01885	-4.36429	3.76315	-1.15974	0.246153	0.271011
ENSMUSG00000017697	501.003	-2.21932	0.501483	-4.42552	9.62106e-06	2.94519845221921e-05				ENSMUSG00000017697	501.003	-3.74351	0.502871	-7.44427	9.74833e-14	4.80114298534525e-13				ENSMUSG00000017697	501.003	-6.00468	0.505762	-11.8725	1.6439e-32	6.60478e-32
ENSMUSG00000017707	302.2	-3.09652	0.413348	-7.49131	6.81902e-14	1.9566138827069e-12				ENSMUSG00000017707	302.2	-3.96385	0.410253	-9.66197	4.37368e-22	8.03463615050089e-21				ENSMUSG00000017707	302.2	-6.2476	0.415834	-15.0243	5.09238e-51	4.90202e-50
ENSMUSG00000017715	5520.34	-2.90989	0.350177	-8.30978	9.5876e-17	7.01569343834165e-15				ENSMUSG00000017715	5520.34	-3.48937	0.349888	-9.97285	2.00404e-23	4.7714666305634e-22				ENSMUSG00000017715	5520.34	-6.75826	0.351108	-19.2484	1.45571e-82	1.34986e-80
ENSMUSG00000017716	9622.31	-1.94076	0.41335	-4.6952	2.66342e-06	9.13819625820847e-06				ENSMUSG00000017716	9622.31	-3.38352	0.413407	-8.1845	2.73442e-16	1.93081004183929e-15				ENSMUSG00000017716	9622.31	-5.64241	0.413568	-13.6433	2.21419e-42	1.36347e-41
ENSMUSG00000017718	41.5367	-1.61676	0.860771	-1.87827	0.0603448	0.0861547394735415				ENSMUSG00000017718	41.5367	-1.65117	0.841364	-1.96249	0.0497053	0.0652921436639162				ENSMUSG00000017718	41.5367	-4.70994	0.863911	-5.45188	4.98394e-08	8.30324e-08
ENSMUSG00000017721	640.95	-3.18903	0.448745	-7.10655	1.18978e-12	2.2426473675764e-11				ENSMUSG00000017721	640.95	-3.7232	0.446355	-8.34134	7.34507e-17	5.68419829581641e-16				ENSMUSG00000017721	640.95	-6.66683	0.452334	-14.7387	3.63492e-49	3.17313e-48
ENSMUSG00000017724	16.8082	-3.16888	1.47731	-2.14503	0.0319506	0.0487077832724148				ENSMUSG00000017724	16.8082	-3.22554	1.43204	-2.2524	0.0242968	0.0335395299192529				ENSMUSG00000017724	16.8082	-6.60765	1.50299	-4.39635	1.10087e-05	1.64677e-05
ENSMUSG00000017734	21.1195	-2.00408	1.0523	-1.90447	0.0568485	0.0816808772645657				ENSMUSG00000017734	21.1195	-2.75195	1.03975	-2.64675	0.00812702	0.0119954645098139				ENSMUSG00000017734	21.1195	-7.10715	1.17048	-6.07201	1.26316e-09	2.24107e-09
ENSMUSG00000017737	3.39276	-0.512657	2.82341	-0.181574	0.855917	0.887317926756213				ENSMUSG00000017737	3.39276	-1.33473	2.80858	-0.475232	0.634622	0.67818069998713				ENSMUSG00000017737	3.39276	-1.74822	2.77478	-0.63004	0.528669	0.557717
ENSMUSG00000017740	495.381	-2.87335	0.356083	-8.06933	7.06868e-16	3.87091241176536e-14				ENSMUSG00000017740	495.381	-3.22277	0.351947	-9.15699	5.33655e-20	6.76266097048499e-19				ENSMUSG00000017740	495.381	-6.20192	0.35929	-17.2616	9.15176e-67	2.67241e-65
ENSMUSG00000017747	77.7797	-2.3072	0.653864	-3.52856	0.000417829	0.000928219478350279				ENSMUSG00000017747	77.7797	-1.96102	0.627647	-3.1244	0.00178166	0.00286956471618328				ENSMUSG00000017747	77.7797	-3.74401	0.628159	-5.96029	2.51786e-09	4.41766e-09
ENSMUSG00000017756	549.945	-2.44073	0.375055	-6.50766	7.63318e-11	8.19930659419729e-10				ENSMUSG00000017756	549.945	-2.95365	0.37226	-7.93437	2.11573e-15	1.31761052074441e-14				ENSMUSG00000017756	549.945	-5.08814	0.374016	-13.6041	3.78831e-42	2.2995e-41
ENSMUSG00000017760	22.7901	-2.54271	1.18344	-2.14858	0.0316681	0.0483210824253017				ENSMUSG00000017760	22.7901	-2.20573	1.12208	-1.96574	0.0493282	0.0648366358921229				ENSMUSG00000017760	22.7901	-4.92609	1.15027	-4.28256	1.84757e-05	2.73395e-05
ENSMUSG00000017764	661.313	-3.09888	0.446857	-6.93484	4.06688e-12	6.45347225594235e-11				ENSMUSG00000017764	661.313	-3.18082	0.443095	-7.17865	7.04015e-13	3.11468146687694e-12				ENSMUSG00000017764	661.313	-6.18457	0.448101	-13.8017	2.48804e-43	1.61302e-42
ENSMUSG00000017765	9.10466	-3.77978	1.84194	-2.05206	0.0401634	0.0598132473000684				ENSMUSG00000017765	9.10466	-3.26617	1.71191	-1.90791	0.0564027	0.0733347057898995				ENSMUSG00000017765	9.10466	-5.6864	1.74301	-3.26239	0.00110476	0.00147209
ENSMUSG00000017767	81.0029	-2.61902	0.734739	-3.56456	0.000364473	0.000819136581286601				ENSMUSG00000017767	81.0029	-3.30329	0.727267	-4.54206	5.57077e-06	1.16449334238589e-05				ENSMUSG00000017767	81.0029	-5.476	0.733682	-7.46372	8.41133e-14	1.72349e-13
ENSMUSG00000017774	912.996	-2.17031	0.328675	-6.60321	4.02336e-11	4.73118798620075e-10				ENSMUSG00000017774	912.996	-2.90702	0.32755	-8.87504	6.99087e-19	7.4367706067493e-18				ENSMUSG00000017774	912.996	-4.98216	0.328595	-15.162	6.30916e-52	6.49661e-51
ENSMUSG00000017776	1248.45	-2.2383	0.332434	-6.73305	1.6614e-11	2.19213632219457e-10				ENSMUSG00000017776	1248.45	-2.75025	0.33121	-8.30364	1.00968e-16	7.63737357896811e-16				ENSMUSG00000017776	1248.45	-4.76514	0.331803	-14.3614	9.0429e-47	6.94165e-46
ENSMUSG00000017778	65.2729	-0.571529	0.69989	-0.816598	0.414158	0.472272673189936				ENSMUSG00000017778	65.2729	-1.39439	0.695842	-2.00389	0.0450818	0.0596311262286495				ENSMUSG00000017778	65.2729	-3.02416	0.694779	-4.35269	1.34479e-05	2.00322e-05
ENSMUSG00000017781	439.329	-2.44965	0.390995	-6.26516	3.7245e-10	3.31732169565565e-09				ENSMUSG00000017781	439.329	-3.26083	0.389256	-8.37707	5.42593e-17	4.29030212017344e-16				ENSMUSG00000017781	439.329	-5.64398	0.392994	-14.3615	9.02797e-47	6.93324e-46
ENSMUSG00000017801	491.931	-1.35902	0.462554	-2.93809	0.00330241	0.00618237404575784				ENSMUSG00000017801	491.931	-2.87171	0.46369	-6.19316	5.89715e-10	1.85862344153645e-09				ENSMUSG00000017801	491.931	-4.03411	0.462171	-8.72863	2.57781e-18	6.18569e-18
ENSMUSG00000017802	1362.2	-2.61978	0.357483	-7.32841	2.32895e-13	5.60722058636784e-12				ENSMUSG00000017802	1362.2	-2.89073	0.355987	-8.12032	4.64946e-16	3.17089919390508e-15				ENSMUSG00000017802	1362.2	-5.51894	0.357655	-15.4309	1.01428e-53	1.15947e-52
ENSMUSG00000017831	385.188	-2.4129	0.448728	-5.37721	7.56507e-08	3.72627649288526e-07				ENSMUSG00000017831	385.188	-2.51839	0.444912	-5.66041	1.51011e-08	4.0983198939239e-08				ENSMUSG00000017831	385.188	-7.39174	0.47	-15.7271	9.86282e-56	1.30355e-54
ENSMUSG00000017837	144.712	-2.18778	0.530404	-4.12474	3.71148e-05	0.000101028617971639				ENSMUSG00000017837	144.712	-2.36702	0.5218	-4.53627	5.72572e-06	1.19600667127151e-05				ENSMUSG00000017837	144.712	-5.56029	0.536337	-10.3672	3.49788e-25	1.06253e-24
ENSMUSG00000017843	785.996	-1.83784	0.402454	-4.56657	4.95768e-06	1.61156004712284e-05				ENSMUSG00000017843	785.996	-2.78366	0.40192	-6.92592	4.33154e-12	1.74352943681207e-11				ENSMUSG00000017843	785.996	-4.52105	0.40208	-11.2442	2.47448e-29	8.81799e-29
ENSMUSG00000017858	262.626	-2.28023	0.401009	-5.68622	1.29884e-08	7.66090493247737e-08				ENSMUSG00000017858	262.626	-2.97963	0.397468	-7.49653	6.55276e-14	3.30343172022481e-13				ENSMUSG00000017858	262.626	-4.98338	0.399389	-12.4775	9.90255e-36	4.4956e-35
ENSMUSG00000017861	3566.52	-2.80483	0.353137	-7.94261	1.97963e-15	9.31815047772691e-14				ENSMUSG00000017861	3566.52	-3.32243	0.352685	-9.42039	4.49402e-21	6.97144587606927e-20				ENSMUSG00000017861	3566.52	-6.58728	0.35435	-18.5898	3.88853e-77	2.41241e-75
ENSMUSG00000017897	10.2318	-7.21708	2.21806	-3.25378	0.00113879	0.00235442852963966				ENSMUSG00000017897	10.2318	-6.12085	2.00353	-3.05504	0.0022503	0.00358250330423209				ENSMUSG00000017897	10.2318	-10.552	2.21803	-4.75736	1.96141e-06	3.04211e-06
ENSMUSG00000017929	286.26	-1.85051	0.387627	-4.77394	1.80658e-06	6.41918285978558e-06				ENSMUSG00000017929	286.26	-2.24722	0.381917	-5.88405	4.00348e-09	1.15295551916507e-08				ENSMUSG00000017929	286.26	-3.73711	0.380736	-9.81549	9.65714e-23	2.68806e-22
ENSMUSG00000017943	5.68332	-0.218624	1.95344	-0.111917	0.910889	0.933278513623007				ENSMUSG00000017943	5.68332	-3.28333	2.06488	-1.59009	0.111815	0.138182424579187				ENSMUSG00000017943	5.68332	-4.80648	2.03231	-2.36504	0.0180283	0.022032
ENSMUSG00000017950	0.879766	0	5.39799	0	1	NA				ENSMUSG00000017950	0.879766	0	5.39799	0	1	NA				ENSMUSG00000017950	0.879766	0	5.39772	0	1	1
ENSMUSG00000017969	461.487	-1.6197	0.489756	-3.30716	0.000942482	0.00197513304581141				ENSMUSG00000017969	461.487	-1.8716	0.487488	-3.83928	0.000123396	0.000225320602359036				ENSMUSG00000017969	461.487	-4.80651	0.491099	-9.78725	1.2772e-22	3.5398e-22
ENSMUSG00000017978	86.9445	-3.22516	1.81329	-1.77863	0.075301	0.105011606725187				ENSMUSG00000017978	86.9445	-3.46292	1.80659	-1.91683	0.0552591	0.0719408333821305				ENSMUSG00000017978	86.9445	-7.11689	1.82843	-3.89235	9.92781e-05	0.000141225
ENSMUSG00000017999	396.754	-1.65767	0.440037	-3.76711	0.000165147	0.000394830087558671				ENSMUSG00000017999	396.754	-2.93651	0.440546	-6.66561	2.63561e-11	9.66237944692499e-11				ENSMUSG00000017999	396.754	-5.03333	0.442448	-11.3761	5.5016e-30	2.01026e-29
ENSMUSG00000018001	421.294	-1.7743	0.383774	-4.62331	3.77667e-06	1.25741279000147e-05				ENSMUSG00000018001	421.294	-2.95496	0.383897	-7.69727	1.39002e-14	7.68759610352395e-14				ENSMUSG00000018001	421.294	-5.51933	0.38878	-14.1965	9.62445e-46	6.94754e-45
ENSMUSG00000018012	979.509	-2.3011	0.359953	-6.39277	1.6291e-10	1.59976740618572e-09				ENSMUSG00000018012	979.509	-3.72229	0.360635	-10.3215	5.63401e-25	1.87016338986298e-23				ENSMUSG00000018012	979.509	-6.24197	0.363654	-17.1646	4.88915e-66	1.35937e-64
ENSMUSG00000018040	163.785	-1.46978	0.498129	-2.9506	0.00317159	0.00595944667136295				ENSMUSG00000018040	163.785	-2.31847	0.495859	-4.67566	2.93011e-06	6.30779989998176e-06				ENSMUSG00000018040	163.785	-4.8797	0.502998	-9.70123	2.97877e-22	8.16877e-22
ENSMUSG00000018042	694.002	-2.94483	0.412437	-7.14007	9.32846e-13	1.81342224588934e-11				ENSMUSG00000018042	694.002	-3.81933	0.411401	-9.28371	1.63674e-20	2.30667991337115e-19				ENSMUSG00000018042	694.002	-6.7428	0.417674	-16.1437	1.25791e-58	1.99719e-57
ENSMUSG00000018068	123.231	-1.94896	0.656793	-2.96738	0.00300346	0.00566766854290707				ENSMUSG00000018068	123.231	-1.76291	0.644148	-2.73681	0.00620383	0.00931364458899564				ENSMUSG00000018068	123.231	-4.11197	0.648767	-6.33813	2.32576e-10	4.24199e-10
ENSMUSG00000018076	527.678	-1.78673	0.39017	-4.57937	4.66384e-06	1.52343087282103e-05				ENSMUSG00000018076	527.678	-2.91348	0.390066	-7.46918	8.06933e-14	4.02524798206382e-13				ENSMUSG00000018076	527.678	-4.68393	0.390382	-11.9983	3.62594e-33	1.48802e-32
ENSMUSG00000018102	1141.1	-1.85672	0.564977	-3.28636	0.00101493	0.00211295361939137				ENSMUSG00000018102	1141.1	-3.78514	0.566087	-6.6865	2.28573e-11	8.44126707214067e-11				ENSMUSG00000018102	1141.1	-5.0547	0.565462	-8.93907	3.92461e-19	9.67583e-19
ENSMUSG00000018126	143.993	-2.62026	0.715621	-3.66152	0.000250725	0.000580062410992054				ENSMUSG00000018126	143.993	-3.45099	0.713019	-4.83997	1.29862e-06	2.89324603557256e-06				ENSMUSG00000018126	143.993	-7.13531	0.740362	-9.63761	5.54662e-22	1.50661e-21
ENSMUSG00000018143	83.0052	-3.66454	0.725387	-5.05184	4.37568e-07	1.78111908523752e-06				ENSMUSG00000018143	83.0052	-3.11954	0.693715	-4.49686	6.89651e-06	1.42904048738771e-05				ENSMUSG00000018143	83.0052	-7.00294	0.735217	-9.52499	1.65059e-21	4.39509e-21
ENSMUSG00000018160	814.251	-2.27617	0.342442	-6.64688	2.99369e-11	3.65369253096367e-10				ENSMUSG00000018160	814.251	-3.08598	0.3414	-9.03919	1.57841e-19	1.85449871385085e-18				ENSMUSG00000018160	814.251	-4.9426	0.341894	-14.4565	2.281e-47	1.81491e-46
ENSMUSG00000018166	4.82431	-4.31099	2.7896	-1.54538	0.122254	0.162198159121765				ENSMUSG00000018166	4.82431	-2.02058	2.49416	-0.810125	0.417869	0.465250890408614				ENSMUSG00000018166	4.82431	-7.64584	2.78956	-2.74088	0.00612754	0.00774461
ENSMUSG00000018167	28.699	-1.80834	1.14991	-1.57259	0.115814	0.154671992663918				ENSMUSG00000018167	28.699	-0.746893	1.11338	-0.670836	0.502325	0.549232330943391				ENSMUSG00000018167	28.699	-6.2185	1.21359	-5.12405	2.99036e-07	4.82025e-07
ENSMUSG00000018168	1.92864	-1.44683	3.63028	-0.398546	0.690228	0.738296011786472				ENSMUSG00000018168	1.92864	0.732332	3.37822	0.216781	0.828379	0.859971077446787				ENSMUSG00000018168	1.92864	-2.6223	3.44261	-0.76172	0.446227	0.475436
ENSMUSG00000018169	284.799	-1.9052	0.547674	-3.47871	0.000503843	0.00110249316448307				ENSMUSG00000018169	284.799	-2.67799	0.545676	-4.90767	9.21651e-07	2.08490451287244e-06				ENSMUSG00000018169	284.799	-4.26414	0.545253	-7.82049	5.26187e-15	1.12359e-14
ENSMUSG00000018171	379.195	-1.66289	0.376616	-4.41536	1.00841e-05	3.06844403316173e-05				ENSMUSG00000018171	379.195	-2.91456	0.377134	-7.72819	1.09085e-14	6.12416593662796e-14				ENSMUSG00000018171	379.195	-4.78411	0.377992	-12.6566	1.02834e-36	4.86356e-36
ENSMUSG00000018189	345.994	-2.02933	0.433655	-4.67959	2.87452e-06	9.81824660738256e-06				ENSMUSG00000018189	345.994	-3.28426	0.434195	-7.56401	3.90825e-14	2.02889708253627e-13				ENSMUSG00000018189	345.994	-5.02608	0.434409	-11.5699	5.85285e-31	2.21425e-30
ENSMUSG00000018196	59.4933	-1.91932	0.653111	-2.93874	0.00329551	0.00617083912607803				ENSMUSG00000018196	59.4933	-4.33175	0.683543	-6.33721	2.33965e-10	7.72128059862051e-10				ENSMUSG00000018196	59.4933	-7.47434	0.734772	-10.1723	2.63556e-24	7.76896e-24
ENSMUSG00000018199	55.5331	-2.26073	0.68722	-3.28967	0.00100303	0.0020910444159457				ENSMUSG00000018199	55.5331	-3.01841	0.678355	-4.4496	8.60293e-06	1.76848410823586e-05				ENSMUSG00000018199	55.5331	-4.9349	0.68059	-7.25092	4.13964e-13	8.31601e-13
ENSMUSG00000018209	148.949	-2.67365	0.643075	-4.1576	3.21612e-05	8.85808705253832e-05				ENSMUSG00000018209	148.949	-2.89497	0.633961	-4.56647	4.96004e-06	1.041158740587e-05				ENSMUSG00000018209	148.949	-5.36115	0.640675	-8.36797	5.86207e-17	1.34147e-16
ENSMUSG00000018211	4.22299	-0.275482	2.61824	-0.105216	0.916204	0.937749364420682				ENSMUSG00000018211	4.22299	-2.63393	2.79318	-0.942985	0.345689	0.390662399009163				ENSMUSG00000018211	4.22299	-1.1387	2.47677	-0.459751	0.645695	0.671263
ENSMUSG00000018217	3.50641	-1.37715	2.55062	-0.539929	0.589246	0.645275136398901				ENSMUSG00000018217	3.50641	-2.47653	2.54425	-0.973383	0.330363	0.374705176942842				ENSMUSG00000018217	3.50641	-4.39795	2.54608	-1.72734	0.0841062	0.0970367
ENSMUSG00000018238	23655.9	-1.56413	0.33259	-4.70286	2.56536e-06	8.82705476971979e-06				ENSMUSG00000018238	23655.9	-1.97938	0.332521	-5.95266	2.63819e-09	7.74777476524883e-09				ENSMUSG00000018238	23655.9	-3.95277	0.332547	-11.8863	1.39371e-32	5.61249e-32
ENSMUSG00000018239	784.44	-1.18268	0.434865	-2.71964	0.00653528	0.0115142222834439				ENSMUSG00000018239	784.44	-2.4891	0.435215	-5.71923	1.07008e-08	2.95669376865327e-08				ENSMUSG00000018239	784.44	-3.13655	0.433488	-7.23561	4.63448e-13	9.29722e-13
ENSMUSG00000018259	6.8959	2.03142	2.50286	0.811637	0.417	0.475093014749532				ENSMUSG00000018259	6.8959	-0.311813	2.55172	-0.122197	0.902743	0.926425049368307				ENSMUSG00000018259	6.8959	-0.207663	2.48956	-0.0834136	0.933523	0.955109
ENSMUSG00000018263	3.49032	-5.28679	3.11344	-1.69805	0.0894976	0.12269590496012				ENSMUSG00000018263	3.49032	-6.45882	3.11344	-2.0745	0.0380334	0.0509026946673065				ENSMUSG00000018263	3.49032	-6.1452	2.94903	-2.08381	0.0371776	0.0441707
ENSMUSG00000018286	3794.82	-1.97332	0.404964	-4.87282	1.10017e-06	4.09135075662685e-06				ENSMUSG00000018286	3794.82	-3.60912	0.405225	-8.90646	5.26867e-19	5.71860022340682e-18				ENSMUSG00000018286	3794.82	-5.72558	0.405569	-14.1174	2.96764e-45	2.09963e-44
ENSMUSG00000018287	606.901	-0.701201	0.449959	-1.55837	0.119146	0.158643925741994				ENSMUSG00000018287	606.901	-2.27283	0.450842	-5.0413	4.62368e-07	1.0770109240156e-06				ENSMUSG00000018287	606.901	-3.97533	0.450922	-8.816	1.18625e-18	2.8758e-18
ENSMUSG00000018293	4294.16	-2.1934	0.401516	-5.4628	4.68676e-08	2.42096059148754e-07				ENSMUSG00000018293	4294.16	-3.91373	0.401807	-9.74032	2.02908e-22	3.97331543207688e-21				ENSMUSG00000018293	4294.16	-6.65527	0.402799	-16.5226	2.52487e-61	4.92349e-60
ENSMUSG00000018322	592.88	-2.25626	0.460761	-4.89682	9.74013e-07	3.67023632628009e-06				ENSMUSG00000018322	592.88	-3.10913	0.459867	-6.76093	1.37113e-11	5.20645596003068e-11				ENSMUSG00000018322	592.88	-5.43063	0.462023	-11.754	6.73312e-32	2.63713e-31
ENSMUSG00000018326	2676.08	-2.14613	0.337564	-6.3577	2.04793e-10	1.95168284529689e-09				ENSMUSG00000018326	2676.08	-3.45804	0.337717	-10.2395	1.31949e-24	4.00650775987764e-23				ENSMUSG00000018326	2676.08	-5.33615	0.337951	-15.7897	3.6631e-56	4.92738e-55
ENSMUSG00000018334	509.08	-2.7422	0.437694	-6.26511	3.72573e-10	3.31732169565565e-09				ENSMUSG00000018334	509.08	-3.45561	0.435813	-7.92911	2.20719e-15	1.36858497329402e-14				ENSMUSG00000018334	509.08	-6.18433	0.441154	-14.0185	1.20058e-44	8.28244e-44
ENSMUSG00000018339	1076.56	-2.96931	0.438264	-6.77516	1.24269e-11	1.70101801546685e-10				ENSMUSG00000018339	1076.56	-3.97346	0.437919	-9.0735	1.15251e-19	1.38844842915075e-18				ENSMUSG00000018339	1076.56	-6.93329	0.44241	-15.6716	2.36467e-55	3.04006e-54
ENSMUSG00000018340	741.571	-2.13664	0.357519	-5.97631	2.28252e-09	1.67022877732134e-08				ENSMUSG00000018340	741.571	-2.5239	0.355254	-7.10449	1.2077e-12	5.17953676582904e-12				ENSMUSG00000018340	741.571	-4.48665	0.355959	-12.6044	1.99682e-36	9.31761e-36
ENSMUSG00000018341	46.6603	-3.09696	0.824805	-3.75478	0.000173497	0.000413495327752533				ENSMUSG00000018341	46.6603	-3.59599	0.80181	-4.48484	7.2967e-06	1.50958668902982e-05				ENSMUSG00000018341	46.6603	-4.58634	0.785147	-5.84138	5.17693e-09	8.97736e-09
ENSMUSG00000018347	534.313	-1.86602	0.376367	-4.95798	7.12315e-07	2.7591910871371e-06				ENSMUSG00000018347	534.313	-2.71641	0.375036	-7.24305	4.3871e-13	1.99620546674142e-12				ENSMUSG00000018347	534.313	-4.3954	0.374981	-11.7216	9.87317e-32	3.84366e-31
ENSMUSG00000018362	131.851	-1.43993	0.523173	-2.7523	0.00591776	0.010510218281236				ENSMUSG00000018362	131.851	-2.58071	0.523007	-4.93438	8.04072e-07	1.83103895509597e-06				ENSMUSG00000018362	131.851	-3.69853	0.517479	-7.14721	8.85593e-13	1.75698e-12
ENSMUSG00000018363	822.748	-1.94787	0.442312	-4.40384	1.06351e-05	3.2168159367244e-05				ENSMUSG00000018363	822.748	-2.15894	0.440093	-4.90565	9.31179e-07	2.10534398135357e-06				ENSMUSG00000018363	822.748	-4.0203	0.440448	-9.12776	6.99321e-20	1.76506e-19
ENSMUSG00000018372	835.766	-1.93848	0.404071	-4.79738	1.60755e-06	5.76700739561809e-06				ENSMUSG00000018372	835.766	-3.23976	0.404433	-8.01063	1.14122e-15	7.37026121470433e-15				ENSMUSG00000018372	835.766	-4.9693	0.404577	-12.2827	1.122e-34	4.86804e-34
ENSMUSG00000018377	68.3386	-2.59892	0.651166	-3.99119	6.57434e-05	0.00017050958224161				ENSMUSG00000018377	68.3386	-3.32475	0.642298	-5.17634	2.26285e-07	5.43381849459673e-07				ENSMUSG00000018377	68.3386	-5.60323	0.65155	-8.59985	7.98183e-18	1.88057e-17
ENSMUSG00000018378	3.71992	-2.64301	2.74838	-0.961662	0.336219	0.393162980958919				ENSMUSG00000018378	3.71992	-2.42995	2.64075	-0.920171	0.357483	0.402715769516612				ENSMUSG00000018378	3.71992	-8.56062	2.94724	-2.90462	0.00367703	0.00472587
ENSMUSG00000018379	110.144	-1.78869	0.506129	-3.53406	0.000409231	0.000910447539832335				ENSMUSG00000018379	110.144	-3.00603	0.506812	-5.93126	3.00625e-09	8.7864187651299e-09				ENSMUSG00000018379	110.144	-6.4078	0.534753	-11.9827	4.37747e-33	1.78927e-32
ENSMUSG00000018381	8.89472	-5.20698	2.13139	-2.443	0.0145656	0.0239853681961994				ENSMUSG00000018381	8.89472	-1.49209	1.62725	-0.91694	0.359174	0.404325246890863				ENSMUSG00000018381	8.89472	-9.95539	2.15775	-4.61379	3.95391e-06	6.03631e-06
ENSMUSG00000018395	803.254	-2.29822	0.373234	-6.15758	7.38657e-10	6.08538673269524e-09				ENSMUSG00000018395	803.254	-3.62134	0.373755	-9.68909	3.35516e-22	6.31678988582571e-21				ENSMUSG00000018395	803.254	-5.9144	0.376098	-15.7257	1.00835e-55	1.33071e-54
ENSMUSG00000018398	5.69433	-0.904063	2.1875	-0.413287	0.679397	0.728710812018295				ENSMUSG00000018398	5.69433	-4.32521	2.34526	-1.84423	0.0651493	0.0837073793834297				ENSMUSG00000018398	5.69433	-9.14479	2.58384	-3.53923	0.000401302	0.000549732
ENSMUSG00000018401	917.493	-2.42433	0.292174	-8.29757	1.06262e-16	7.63080034232475e-15				ENSMUSG00000018401	917.493	-3.08318	0.290427	-10.616	2.50972e-26	1.10862021461213e-24				ENSMUSG00000018401	917.493	-4.9161	0.290856	-16.9022	4.33481e-64	1.01982e-62
ENSMUSG00000018405	4.3732	-5.8924	2.63327	-2.23767	0.0252423	0.0393768361952155				ENSMUSG00000018405	4.3732	-4.82856	2.46205	-1.96119	0.0498568	0.0654559344652617				ENSMUSG00000018405	4.3732	-9.22725	2.63323	-3.50416	0.000458053	0.00062546
ENSMUSG00000018411	12.1797	-3.37767	1.54829	-2.18155	0.0291427	0.0448392545524406				ENSMUSG00000018411	12.1797	-6.19789	1.78281	-3.47647	0.000508069	0.000869065876191839				ENSMUSG00000018411	12.1797	-10.6536	2.02702	-5.25582	1.47367e-07	2.40954e-07
ENSMUSG00000018412	1186.09	-2.84136	0.3098	-9.17159	4.66102e-20	7.96987318801706e-18				ENSMUSG00000018412	1186.09	-3.29756	0.307931	-10.7087	9.26052e-27	4.45939797165506e-25				ENSMUSG00000018412	1186.09	-5.64729	0.309675	-18.2362	2.66449e-74	1.38244e-72
ENSMUSG00000018415	2033.07	-2.36415	0.320151	-7.38448	1.5305e-13	3.8917550473169e-12				ENSMUSG00000018415	2033.07	-2.93099	0.319479	-9.17429	4.5456e-20	5.82948953585235e-19				ENSMUSG00000018415	2033.07	-5.6276	0.320874	-17.5384	7.29944e-69	2.45659e-67
ENSMUSG00000018417	310.454	-1.97818	0.460705	-4.29381	1.75635e-05	5.08221965673107e-05				ENSMUSG00000018417	310.454	-2.70867	0.458101	-5.91283	3.36282e-09	9.78508374940299e-09				ENSMUSG00000018417	310.454	-4.32877	0.457708	-9.45749	3.15418e-21	8.30242e-21
ENSMUSG00000018425	348.811	-1.85248	0.471184	-3.93154	8.44032e-05	0.000213808682460808				ENSMUSG00000018425	348.811	-2.70483	0.469721	-5.75838	8.4924e-09	2.37024756688281e-08				ENSMUSG00000018425	348.811	-4.06506	0.46846	-8.67748	4.04626e-18	9.64298e-18
ENSMUSG00000018427	2153.29	-2.15046	0.355212	-6.05401	1.41282e-09	1.08948939606867e-08				ENSMUSG00000018427	2153.29	-3.40858	0.355332	-9.59264	8.58617e-22	1.4977606180574e-20				ENSMUSG00000018427	2153.29	-5.48585	0.355885	-15.4147	1.30453e-53	1.48252e-52
ENSMUSG00000018428	3343.39	-2.61476	0.408167	-6.40609	1.49296e-10	1.47857299985332e-09				ENSMUSG00000018428	3343.39	-3.28976	0.40785	-8.0661	7.25779e-16	4.81832407652083e-15				ENSMUSG00000018428	3343.39	-5.90034	0.408612	-14.44	2.90009e-47	2.29389e-46
ENSMUSG00000018433	12.5102	-0.769208	1.6474	-0.466923	0.640555	0.694114221507118				ENSMUSG00000018433	12.5102	-0.410595	1.59659	-0.25717	0.797047	0.831534553875466				ENSMUSG00000018433	12.5102	-5.04673	1.7263	-2.92344	0.0034619	0.00445562
ENSMUSG00000018442	552.855	-1.46265	0.39487	-3.70412	0.000212126	0.000496902192959303				ENSMUSG00000018442	552.855	-2.74509	0.395246	-6.94526	3.77751e-12	1.5298854087709e-11				ENSMUSG00000018442	552.855	-5.14911	0.397953	-12.939	2.71111e-38	1.37552e-37
ENSMUSG00000018446	1407.79	-2.10052	0.384376	-5.46477	4.6352e-08	2.39802651899561e-07				ENSMUSG00000018446	1407.79	-3.08009	0.384161	-8.01772	1.07723e-15	6.98867849981284e-15				ENSMUSG00000018446	1407.79	-6.3395	0.387535	-16.3585	3.78065e-60	6.69118e-59
ENSMUSG00000018449	75.2975	-0.982427	0.669193	-1.46808	0.142083	0.185167435563635				ENSMUSG00000018449	75.2975	-1.43838	0.660029	-2.17926	0.0293122	0.039969101862975				ENSMUSG00000018449	75.2975	-2.80328	0.656822	-4.26794	1.97287e-05	2.91467e-05
ENSMUSG00000018451	1.41248	-0.56355	4.2275	-0.133306	0.893952	NA				ENSMUSG00000018451	1.41248	0	4.33362	0	1	1				ENSMUSG00000018451	1.41248	0	4.33348	0	1	1
ENSMUSG00000018474	47.9957	-1.44984	0.826651	-1.75387	0.0794534	0.110242718257423				ENSMUSG00000018474	47.9957	-2.35407	0.822526	-2.86201	0.0042097	0.00644730344247636				ENSMUSG00000018474	47.9957	-4.72063	0.833263	-5.66524	1.46817e-08	2.49898e-08
ENSMUSG00000018476	3854.51	-1.86126	0.334043	-5.57191	2.5196e-08	1.38839072168634e-07				ENSMUSG00000018476	3854.51	-2.66733	0.333875	-7.989	1.36036e-15	8.71964017183009e-15				ENSMUSG00000018476	3854.51	-5.46454	0.334622	-16.3305	5.99012e-60	1.04426e-58
ENSMUSG00000018481	1099.31	-1.43181	0.41905	-3.41679	0.000633641	0.00136441985716957				ENSMUSG00000018481	1099.31	-1.60137	0.418023	-3.83081	0.000127722	0.000232772639567752				ENSMUSG00000018481	1099.31	-5.00078	0.420459	-11.8936	1.27764e-32	5.1594e-32
ENSMUSG00000018500	182.95	-2.33415	0.487224	-4.79071	1.66193e-06	5.94809725486068e-06				ENSMUSG00000018500	182.95	-2.85849	0.482231	-5.92763	3.07332e-09	8.97479328799875e-09				ENSMUSG00000018500	182.95	-5.80583	0.493516	-11.7642	5.96796e-32	2.34323e-31
ENSMUSG00000018501	659.063	-2.99127	0.353462	-8.46277	2.61101e-17	2.31495669047402e-15				ENSMUSG00000018501	659.063	-3.81435	0.351584	-10.849	2.01552e-27	1.11505984228325e-25				ENSMUSG00000018501	659.063	-5.28803	0.350521	-15.0862	1.9953e-51	1.97974e-50
ENSMUSG00000018507	54.0217	-0.880202	0.844943	-1.04173	0.297537	0.353279293365192				ENSMUSG00000018507	54.0217	-2.63589	0.855286	-3.08188	0.00205701	0.00328886644522478				ENSMUSG00000018507	54.0217	-4.46209	0.856292	-5.21095	1.8788e-07	3.05733e-07
ENSMUSG00000018509	991.934	-2.89238	0.316664	-9.13389	6.60798e-20	1.09633552924501e-17				ENSMUSG00000018509	991.934	-4.71072	0.319554	-14.7415	3.48854e-49	2.12987964314066e-46				ENSMUSG00000018509	991.934	-6.45834	0.319702	-20.2011	9.57383e-91	1.40253e-88
ENSMUSG00000018541	98.7345	-2.61764	0.630484	-4.1518	3.29873e-05	9.05858878107165e-05				ENSMUSG00000018541	98.7345	-2.70616	0.613097	-4.41391	1.0152e-05	2.06801697796783e-05				ENSMUSG00000018541	98.7345	-4.61144	0.614989	-7.49841	6.45989e-14	1.32848e-13
ENSMUSG00000018547	32.9415	-2.58561	0.973118	-2.65704	0.00788302	0.0136752955772864				ENSMUSG00000018547	32.9415	-3.44124	0.964443	-3.56812	0.000359557	0.000625166094042834				ENSMUSG00000018547	32.9415	-6.29392	0.999224	-6.29881	2.99939e-10	5.44613e-10
ENSMUSG00000018548	271.562	-2.02239	0.429031	-4.71385	2.43077e-06	8.41406384179746e-06				ENSMUSG00000018548	271.562	-2.41025	0.424436	-5.67871	1.35718e-08	3.70327681315431e-08				ENSMUSG00000018548	271.562	-5.07509	0.430325	-11.7936	4.21041e-32	1.66365e-31
ENSMUSG00000018554	809.745	-2.39332	0.377449	-6.34079	2.28593e-10	2.15000967299671e-09				ENSMUSG00000018554	809.745	-3.72217	0.37796	-9.84805	6.98891e-23	1.51043543974633e-21				ENSMUSG00000018554	809.745	-6.66621	0.38376	-17.3708	1.37351e-67	4.23793e-66
ENSMUSG00000018559	68.7034	-2.94494	0.683541	-4.30835	1.64473e-05	4.78403303655425e-05				ENSMUSG00000018559	68.7034	-3.00418	0.661501	-4.54146	5.58649e-06	1.16763735339149e-05				ENSMUSG00000018559	68.7034	-5.71236	0.677866	-8.42698	3.5471e-17	8.17403e-17
ENSMUSG00000018565	558.662	-1.50096	0.396212	-3.78828	0.000151697	0.000365857927451426				ENSMUSG00000018565	558.662	-2.57861	0.395938	-6.51266	7.38295e-11	2.57311876966626e-10				ENSMUSG00000018565	558.662	-3.80657	0.394553	-9.64783	5.02093e-22	1.36467e-21
ENSMUSG00000018567	387.132	-1.97731	0.460866	-4.29042	1.78336e-05	5.15235973873058e-05				ENSMUSG00000018567	387.132	-4.61534	0.469957	-9.82076	9.16472e-23	1.94380741820517e-21				ENSMUSG00000018567	387.132	-6.13284	0.468082	-13.102	3.20491e-39	1.68999e-38
ENSMUSG00000018569	17.591	0.0778726	1.18548	0.0656888	0.947626	0.963086014700894				ENSMUSG00000018569	17.591	-1.434	1.19112	-1.20391	0.228624	0.266543751548313				ENSMUSG00000018569	17.591	-4.8392	1.23811	-3.90853	9.28609e-05	0.000132345
ENSMUSG00000018570	11.066	-2.89989	1.63639	-1.77212	0.0763742	0.106366507940183				ENSMUSG00000018570	11.066	-2.99023	1.59042	-1.88015	0.0600875	0.0776941999102977				ENSMUSG00000018570	11.066	-10.5543	2.11525	-4.98965	6.04888e-07	9.61609e-07
ENSMUSG00000018572	1150.18	-2.61844	0.367447	-7.12602	1.03309e-12	1.97620441645885e-11				ENSMUSG00000018572	1150.18	-3.83957	0.36761	-10.4447	1.54986e-25	5.61333244985337e-24				ENSMUSG00000018572	1150.18	-6.43017	0.370544	-17.3533	1.86151e-67	5.69329e-66
ENSMUSG00000018574	62.2931	-2.12688	0.739573	-2.87582	0.00402983	0.00740437726105081				ENSMUSG00000018574	62.2931	-2.60906	0.728437	-3.58172	0.000341345	0.000594527556280772				ENSMUSG00000018574	62.2931	-4.78704	0.7347	-6.51563	7.23839e-11	1.34399e-10
ENSMUSG00000018581	235.808	-2.1693	0.410199	-5.2884	1.23394e-07	5.74522961876564e-07				ENSMUSG00000018581	235.808	-2.60392	0.403127	-6.45932	1.05174e-10	3.61179157177755e-10				ENSMUSG00000018581	235.808	-4.12723	0.40167	-10.2752	9.11892e-25	2.7291e-24
ENSMUSG00000018583	486.691	-2.4953	0.49148	-5.07712	3.83198e-07	1.58081103973032e-06				ENSMUSG00000018583	486.691	-2.93678	0.489138	-6.004	1.92511e-09	5.73840675293042e-09				ENSMUSG00000018583	486.691	-5.84972	0.493994	-11.8417	2.37583e-32	9.47994e-32
ENSMUSG00000018585	652.618	-1.43899	0.447657	-3.21449	0.00130679	0.002672097009738				ENSMUSG00000018585	652.618	-2.95433	0.448375	-6.58897	4.42892e-11	1.58063324248264e-10				ENSMUSG00000018585	652.618	-6.0059	0.453321	-13.2487	4.59362e-40	2.52302e-39
ENSMUSG00000018593	6.44609	-0.930565	2.37368	-0.392035	0.695032	0.742488001095556				ENSMUSG00000018593	6.44609	-2.66557	2.42861	-1.09757	0.272393	0.313403901560379				ENSMUSG00000018593	6.44609	-5.82036	2.50229	-2.32601	0.0200178	0.0243525
ENSMUSG00000018595	10.7187	0.514334	1.92116	0.26772	0.788915	0.827429884100988				ENSMUSG00000018595	10.7187	-1.3711	1.95494	-0.70135	0.483085	0.530264098776533				ENSMUSG00000018595	10.7187	-1.18817	1.89152	-0.628158	0.5299	0.558949
ENSMUSG00000018599	3.43901	1.2993	2.59041	0.501581	0.615962	0.67084901280209				ENSMUSG00000018599	3.43901	2.03656	2.5446	0.800347	0.42351	0.470704381598832				ENSMUSG00000018599	3.43901	-4.36085	2.7559	-1.58237	0.113566	0.12956
ENSMUSG00000018604	90.0196	-2.72184	0.680155	-4.00179	6.28648e-05	0.000164008213130401				ENSMUSG00000018604	90.0196	-3.1165	0.669372	-4.65586	3.22628e-06	6.91837042677307e-06				ENSMUSG00000018604	90.0196	-6.93805	0.711157	-9.756	1.73874e-22	4.79991e-22
ENSMUSG00000018648	1790.35	-2.15815	0.384371	-5.61475	1.96849e-08	1.11288833083387e-07				ENSMUSG00000018648	1790.35	-2.92938	0.383924	-7.63012	2.34541e-14	1.25100842916899e-13				ENSMUSG00000018648	1790.35	-5.09872	0.384551	-13.2589	4.00775e-40	2.20749e-39
ENSMUSG00000018651	755.33	-1.70389	0.313402	-5.43674	5.42634e-08	2.76212392325726e-07				ENSMUSG00000018651	755.33	-3.08495	0.314092	-9.82181	9.06992e-23	1.92609112077694e-21				ENSMUSG00000018651	755.33	-5.42416	0.316615	-17.1317	8.60692e-66	2.32627e-64
ENSMUSG00000018654	2.3799	0	3.51958	0	1	1				ENSMUSG00000018654	2.3799	-1.31024	3.34481	-0.391723	0.695263	0.736583751018655				ENSMUSG00000018654	2.3799	-2.25955	3.28936	-0.686926	0.492129	0.521601
ENSMUSG00000018659	125.492	-1.37485	0.571758	-2.4046	0.0161902	0.0264089113147593				ENSMUSG00000018659	125.492	-2.10168	0.567727	-3.70192	0.000213977	0.000380757419007051				ENSMUSG00000018659	125.492	-4.07221	0.569852	-7.14608	8.92899e-13	1.77066e-12
ENSMUSG00000018661	425.185	-2.40947	0.415132	-5.8041	6.47125e-09	4.14362723464033e-08				ENSMUSG00000018661	425.185	-2.8516	0.412239	-6.91735	4.60167e-12	1.84401075235472e-11				ENSMUSG00000018661	425.185	-6.13859	0.420884	-14.585	3.50015e-48	2.91813e-47
ENSMUSG00000018666	1785.94	-1.88628	0.429847	-4.38826	1.14263e-05	3.42984518862062e-05				ENSMUSG00000018666	1785.94	-3.3069	0.430114	-7.68843	1.48948e-14	8.18471716274868e-14				ENSMUSG00000018666	1785.94	-5.31869	0.430546	-12.3534	4.67238e-35	2.06159e-34
ENSMUSG00000018669	134.054	-2.47876	0.534747	-4.63539	3.56274e-06	1.19377708232574e-05				ENSMUSG00000018669	134.054	-2.95725	0.526906	-5.61249	1.99441e-08	5.3439637353713e-08				ENSMUSG00000018669	134.054	-5.51782	0.536217	-10.2903	7.79551e-25	2.33865e-24
ENSMUSG00000018672	228.85	-3.91491	0.530467	-7.38011	1.58158e-13	4.00340794742756e-12				ENSMUSG00000018672	228.85	-5.35006	0.535476	-9.99123	1.66501e-23	4.04308237523781e-22				ENSMUSG00000018672	228.85	-7.05948	0.533668	-13.2282	6.02909e-40	3.28865e-39
ENSMUSG00000018677	1256.92	-2.85808	0.419915	-6.80633	1.0012e-11	1.41221078614179e-10				ENSMUSG00000018677	1256.92	-3.59423	0.419154	-8.57496	9.91183e-18	8.77032830491575e-17				ENSMUSG00000018677	1256.92	-6.6802	0.42288	-15.7969	3.26706e-56	4.42194e-55
ENSMUSG00000018678	41.4298	-1.03117	0.811141	-1.27126	0.203638	0.253104492203017				ENSMUSG00000018678	41.4298	-1.94217	0.807318	-2.4057	0.0161415	0.022882376510776				ENSMUSG00000018678	41.4298	-3.95169	0.811224	-4.87128	1.10879e-06	1.74234e-06
ENSMUSG00000018697	882.184	-2.21588	0.395996	-5.59571	2.19724e-08	1.22771498287014e-07				ENSMUSG00000018697	882.184	-3.78727	0.397062	-9.53822	1.45309e-21	2.43534795416128e-20				ENSMUSG00000018697	882.184	-6.16542	0.399599	-15.429	1.04445e-53	1.1924e-52
ENSMUSG00000018707	278.949	-2.56096	0.584762	-4.37949	1.18955e-05	3.55889423807175e-05				ENSMUSG00000018707	278.949	-2.50657	0.579049	-4.32877	1.49947e-05	3.00862809792102e-05				ENSMUSG00000018707	278.949	-6.02447	0.589773	-10.2149	1.70043e-24	5.04229e-24
ENSMUSG00000018727	6401.32	-1.16303	0.366533	-3.17305	0.00150849	0.00304624273628368				ENSMUSG00000018727	6401.32	-1.89028	0.366381	-5.15931	2.47858e-07	5.92358155981275e-07				ENSMUSG00000018727	6401.32	-2.87086	0.366216	-7.83926	4.53205e-15	9.70128e-15
ENSMUSG00000018733	44.8095	-1.89696	0.735442	-2.57935	0.00989863	0.0168431430556192				ENSMUSG00000018733	44.8095	-2.5452	0.724257	-3.51422	0.000441054	0.00076063126780761				ENSMUSG00000018733	44.8095	-4.93906	0.736479	-6.70631	1.99605e-11	3.78024e-11
ENSMUSG00000018736	4426.38	-2.5535	0.261603	-9.76095	1.65597e-22	4.86825602933566e-20				ENSMUSG00000018736	4426.38	-3.81338	0.261694	-14.5719	4.2414e-48	2.4168913399098e-45				ENSMUSG00000018736	4426.38	-6.25855	0.262579	-23.8349	1.4519e-125	1.80793e-122
ENSMUSG00000018740	245.962	-2.28798	0.420007	-5.44749	5.10852e-08	2.6192877905345e-07				ENSMUSG00000018740	245.962	-2.57483	0.413477	-6.22727	4.74631e-10	1.50926691286042e-09				ENSMUSG00000018740	245.962	-4.61931	0.415459	-11.1186	1.01879e-28	3.53023e-28
ENSMUSG00000018752	15.2212	-1.58567	1.34219	-1.1814	0.237443	0.289959898486267				ENSMUSG00000018752	15.2212	-3.80759	1.39359	-2.73222	0.00629092	0.00943361923739952				ENSMUSG00000018752	15.2212	-3.6863	1.32188	-2.78868	0.00529228	0.00672697
ENSMUSG00000018761	6.04995	-1.71499	2.44891	-0.700308	0.483735	0.541118021735304				ENSMUSG00000018761	6.04995	0.0283532	2.27233	0.0124776	0.990045	1				ENSMUSG00000018761	6.04995	-1.73439	2.27342	-0.762902	0.445522	0.474783
ENSMUSG00000018765	1191.88	-2.67061	0.342151	-7.80535	5.93364e-15	2.44901433869843e-13				ENSMUSG00000018765	1191.88	-3.41201	0.341198	-10.0001	1.5225e-23	3.73417163714426e-22				ENSMUSG00000018765	1191.88	-5.70946	0.342733	-16.6586	2.6214e-62	5.38595e-61
ENSMUSG00000018770	449.195	-2.58757	0.498751	-5.1881	2.12453e-07	9.30736958899125e-07				ENSMUSG00000018770	449.195	-4.43524	0.50254	-8.82565	1.0883e-18	1.12345782983007e-17				ENSMUSG00000018770	449.195	-6.26897	0.503424	-12.4527	1.35239e-35	6.10467e-35
ENSMUSG00000018774	12.8288	-4.61993	1.83603	-2.51625	0.011861	0.0198655186347011				ENSMUSG00000018774	12.8288	-2.59314	1.58269	-1.63844	0.10133	0.126173731729558				ENSMUSG00000018774	12.8288	-5.402	1.6173	-3.34013	0.000837407	0.001124
ENSMUSG00000018796	500.297	-2.43729	0.400154	-6.09087	1.12297e-09	8.86786566121401e-09				ENSMUSG00000018796	500.297	-3.11394	0.39811	-7.82181	5.20681e-15	3.05039393617068e-14				ENSMUSG00000018796	500.297	-5.31294	0.400261	-13.2737	3.28989e-40	1.81956e-39
ENSMUSG00000018800	52.3668	-3.6001	0.771051	-4.66908	3.02555e-06	1.0298425676099e-05				ENSMUSG00000018800	52.3668	-3.69483	0.735045	-5.02667	4.99064e-07	1.15806976525589e-06				ENSMUSG00000018800	52.3668	-6.49477	0.762847	-8.51385	1.68246e-17	3.91697e-17
ENSMUSG00000018809	172.992	-2.01684	0.464436	-4.34257	1.40829e-05	4.15835344406247e-05				ENSMUSG00000018809	172.992	-2.48903	0.457612	-5.43917	5.35301e-08	1.36704024732748e-07				ENSMUSG00000018809	172.992	-4.00631	0.456121	-8.78343	1.58561e-18	3.82799e-18
ENSMUSG00000018819	213.234	-1.89985	0.507888	-3.74069	0.000183516	0.000435692688318228				ENSMUSG00000018819	213.234	-2.84811	0.506374	-5.62452	1.86029e-08	5.00105656500775e-08				ENSMUSG00000018819	213.234	-5.44753	0.514175	-10.5947	3.15366e-26	9.90232e-26
ENSMUSG00000018820	63.5969	-4.26241	1.79807	-2.37055	0.0177614	0.0287036884836336				ENSMUSG00000018820	63.5969	-2.45353	1.75774	-1.39584	0.162762	0.194874294399698				ENSMUSG00000018820	63.5969	-6.76147	1.78796	-3.78167	0.000155782	0.000219119
ENSMUSG00000018821	2485.53	-2.36872	0.498977	-4.74716	2.06297e-06	7.24114992190449e-06				ENSMUSG00000018821	2485.53	-3.4439	0.498928	-6.9026	5.1061e-12	2.03612810185494e-11				ENSMUSG00000018821	2485.53	-6.29644	0.500129	-12.5896	2.40756e-36	1.11744e-35
ENSMUSG00000018830	541.67	-2.39965	0.352168	-6.81395	9.49542e-12	1.34614920823328e-10				ENSMUSG00000018830	541.67	-2.48451	0.347409	-7.15154	8.5809e-13	3.74879875038055e-12				ENSMUSG00000018830	541.67	-4.84591	0.349908	-13.8491	1.28812e-43	8.45792e-43
ENSMUSG00000018841	379.724	-1.48717	0.411966	-3.60992	0.000306288	0.000697916155689272				ENSMUSG00000018841	379.724	-2.23128	0.410345	-5.43757	5.40131e-08	1.37855215721819e-07				ENSMUSG00000018841	379.724	-4.43442	0.412415	-10.7523	5.77827e-27	1.87131e-26
ENSMUSG00000018846	210.891	-2.90711	0.406473	-7.15203	8.55035e-13	1.68789381959339e-11				ENSMUSG00000018846	210.891	-3.28734	0.397237	-8.2755	1.27914e-16	9.49085965611779e-16				ENSMUSG00000018846	210.891	-5.86771	0.406109	-14.4486	2.55827e-47	2.02812e-46
ENSMUSG00000018848	852.667	-1.46169	0.403222	-3.62502	0.000288941	0.000661806502892176				ENSMUSG00000018848	852.667	-2.35979	0.402712	-5.85975	4.63561e-09	1.3256232778454e-08				ENSMUSG00000018848	852.667	-4.01991	0.402702	-9.98235	1.82095e-23	5.20746e-23
ENSMUSG00000018849	116.678	-1.59879	0.590336	-2.70828	0.00676339	0.0118861159221821				ENSMUSG00000018849	116.678	-3.29899	0.596525	-5.53035	3.19599e-08	8.38737703330771e-08				ENSMUSG00000018849	116.678	-5.26149	0.599309	-8.77926	1.64555e-18	3.97104e-18
ENSMUSG00000018858	2232.18	-2.38347	0.360294	-6.61534	3.70698e-11	4.39305677446606e-10				ENSMUSG00000018858	2232.18	-4.0164	0.360859	-11.1301	8.95292e-29	7.02065069464891e-27				ENSMUSG00000018858	2232.18	-6.94864	0.363575	-19.112	2.0057e-81	1.72243e-79
ENSMUSG00000018861	88.9471	-3.27414	0.745474	-4.39202	1.12301e-05	3.37728236287911e-05				ENSMUSG00000018861	88.9471	-4.30168	0.74272	-5.79179	6.96389e-09	1.95802128561377e-08				ENSMUSG00000018861	88.9471	-9.30564	0.895567	-10.3908	2.73116e-25	8.31657e-25
ENSMUSG00000018865	228.472	-2.86324	0.538718	-5.31491	1.06711e-07	5.06560144360768e-07				ENSMUSG00000018865	228.472	-3.29533	0.533035	-6.1822	6.32156e-10	1.98725638922961e-09				ENSMUSG00000018865	228.472	-6.10464	0.542484	-11.2531	2.23497e-29	7.97263e-29
ENSMUSG00000018868	120.858	-2.99558	0.566774	-5.28532	1.25483e-07	5.8286174341847e-07				ENSMUSG00000018868	120.858	-3.23589	0.550779	-5.87511	4.22571e-09	1.2147146988159e-08				ENSMUSG00000018868	120.858	-5.87688	0.564262	-10.4152	2.1142e-25	6.46497e-25
ENSMUSG00000018882	493.856	-1.5716	0.420988	-3.73312	0.000189125	0.000447748755313462				ENSMUSG00000018882	493.856	-2.72391	0.420991	-6.47024	9.78452e-11	3.37026881269344e-10				ENSMUSG00000018882	493.856	-5.14581	0.423871	-12.14	6.47903e-34	2.72692e-33
ENSMUSG00000018893	25.5608	-2.1516	1.19501	-1.80048	0.0717848	0.100553804578365				ENSMUSG00000018893	25.5608	-2.62141	1.16813	-2.2441	0.024826	0.0342341198110459				ENSMUSG00000018893	25.5608	-3.83299	1.15428	-3.32069	0.000897967	0.00120297
ENSMUSG00000018899	2716.86	-2.41439	0.317089	-7.61422	2.65283e-14	8.78528753003459e-13				ENSMUSG00000018899	2716.86	-3.82385	0.317388	-12.0479	1.9905e-33	3.30365319820479e-31				ENSMUSG00000018899	2716.86	-5.59312	0.317526	-17.6147	1.90121e-69	6.65537e-68
ENSMUSG00000018900	93.5672	-1.90758	0.579415	-3.29224	0.000993912	0.00207357828858241				ENSMUSG00000018900	93.5672	-3.96647	0.596356	-6.65119	2.90736e-11	1.0597307020826e-10				ENSMUSG00000018900	93.5672	-4.92658	0.580724	-8.48352	2.18485e-17	5.06968e-17
ENSMUSG00000018906	8.72238	-2.81511	1.64299	-1.7134	0.0866387	0.119117575547476				ENSMUSG00000018906	8.72238	-2.03411	1.5217	-1.33674	0.181309	0.215376221841963				ENSMUSG00000018906	8.72238	-5.92368	1.63596	-3.62091	0.000293566	0.000406073
ENSMUSG00000018921	1251.46	-2.5195	0.358831	-7.0214	2.19658e-12	3.80275139693817e-11				ENSMUSG00000018921	1251.46	-3.56845	0.358618	-9.95057	2.50741e-23	5.8960272814813e-22				ENSMUSG00000018921	1251.46	-5.92118	0.360333	-16.4325	1.11894e-60	2.06419e-59
ENSMUSG00000018923	440.775	-0.827241	0.439949	-1.88031	0.0600656	0.0857999667747585				ENSMUSG00000018923	440.775	-3.62886	0.446137	-8.13396	4.15496e-16	2.85831251494326e-15				ENSMUSG00000018923	440.775	-4.85319	0.443643	-10.9394	7.46833e-28	2.49847e-27
ENSMUSG00000018927	5.102	-1.09888	2.5721	-0.427233	0.66921	0.71948840500445				ENSMUSG00000018927	5.102	-0.0775488	2.47483	-0.031335	0.975002	0.989531320069983				ENSMUSG00000018927	5.102	-4.14279	2.57415	-1.60938	0.107533	0.12295
ENSMUSG00000018931	6678.26	-2.73231	0.356589	-7.66235	1.82567e-14	6.33391721730481e-13				ENSMUSG00000018931	6678.26	-3.43425	0.356412	-9.63561	5.65538e-22	1.01767036160576e-20				ENSMUSG00000018931	6678.26	-6.2159	0.356987	-17.4121	6.67369e-68	2.12304e-66
ENSMUSG00000018932	105.429	-3.18153	0.72306	-4.40009	1.08207e-05	3.26824998573351e-05				ENSMUSG00000018932	105.429	-6.13058	0.778642	-7.87343	3.45057e-15	2.0719169464768e-14				ENSMUSG00000018932	105.429	-7.5463	0.757514	-9.96192	2.23706e-23	6.37129e-23
ENSMUSG00000018965	412.011	-2.47955	0.385187	-6.43727	1.21644e-10	1.23171153975783e-09				ENSMUSG00000018965	412.011	-3.28457	0.383398	-8.56702	1.06197e-17	9.34832055171388e-17				ENSMUSG00000018965	412.011	-6.10786	0.390531	-15.6399	3.89397e-55	4.92266e-54
ENSMUSG00000018974	4405.82	-2.62459	0.355794	-7.37671	1.62252e-13	4.08235594353907e-12				ENSMUSG00000018974	4405.82	-3.62201	0.355702	-10.1827	2.36847e-24	6.86255297892677e-23				ENSMUSG00000018974	4405.82	-6.50194	0.356795	-18.2232	3.38025e-74	1.73317e-72
ENSMUSG00000018983	1800.6	-2.90075	0.337747	-8.58853	8.80909e-18	8.48355397208483e-16				ENSMUSG00000018983	1800.6	-3.99661	0.337647	-11.8366	2.52342e-32	3.56511146824463e-30				ENSMUSG00000018983	1800.6	-7.00493	0.341426	-20.5167	1.52692e-93	2.80198e-91
ENSMUSG00000018995	13.9278	-2.31094	1.2904	-1.79087	0.0733137	0.102504588173673				ENSMUSG00000018995	13.9278	-1.74966	1.22312	-1.43049	0.152577	0.183708823295239				ENSMUSG00000018995	13.9278	-5.14342	1.27669	-4.02872	5.6081e-05	8.09053e-05
ENSMUSG00000018999	1212.07	-2.79335	0.345504	-8.08484	6.22479e-16	3.50403728189628e-14				ENSMUSG00000018999	1212.07	-3.47579	0.34435	-10.0938	5.88711e-24	1.55201120582336e-22				ENSMUSG00000018999	1212.07	-5.34087	0.344774	-15.4909	3.99424e-54	4.70802e-53
ENSMUSG00000019039	380.74	-2.43685	0.42592	-5.72137	1.05671e-08	6.38675643166161e-08				ENSMUSG00000019039	380.74	-2.85512	0.422476	-6.75806	1.3985e-11	5.30804154414401e-11				ENSMUSG00000019039	380.74	-5.62915	0.42802	-13.1516	1.66606e-39	8.90935e-39
ENSMUSG00000019054	387.81	-1.04188	0.436572	-2.38649	0.0170099	0.0276197357241565				ENSMUSG00000019054	387.81	-1.92884	0.435766	-4.42631	9.58581e-06	1.9594582142101e-05				ENSMUSG00000019054	387.81	-4.45398	0.438864	-10.1489	3.3516e-24	9.82816e-24
ENSMUSG00000019055	125.586	-2.08255	0.648266	-3.2125	0.00131586	0.00268966392672744				ENSMUSG00000019055	125.586	-2.84203	0.64371	-4.41507	1.00975e-05	2.05741418215595e-05				ENSMUSG00000019055	125.586	-4.69563	0.645053	-7.27944	3.35197e-13	6.75547e-13
ENSMUSG00000019066	3068.77	-2.66361	0.356137	-7.47918	7.47897e-14	2.12775941366019e-12				ENSMUSG00000019066	3068.77	-3.33047	0.355733	-9.36227	7.80394e-21	1.15605112464114e-19				ENSMUSG00000019066	3068.77	-5.91702	0.356644	-16.5908	8.12044e-62	1.6328e-60
ENSMUSG00000019080	33.3622	-1.21436	0.942796	-1.28804	0.197732	0.246716414475705				ENSMUSG00000019080	33.3622	-2.3567	0.942544	-2.50036	0.0124067	0.0178543382720518				ENSMUSG00000019080	33.3622	-4.31884	0.946532	-4.5628	5.04747e-06	7.66219e-06
ENSMUSG00000019082	121.087	-2.37056	0.490363	-4.83431	1.3361e-06	4.8799236928857e-06				ENSMUSG00000019082	121.087	-2.37651	0.476125	-4.99136	5.9956e-07	1.38058808021518e-06				ENSMUSG00000019082	121.087	-5.42738	0.491435	-11.0439	2.34544e-28	8.00784e-28
ENSMUSG00000019087	158.28	-1.89946	0.5902	-3.21834	0.00128934	0.00264028450487186				ENSMUSG00000019087	158.28	-1.63264	0.576322	-2.83286	0.00461333	0.00702958682236861				ENSMUSG00000019087	158.28	-3.45156	0.577045	-5.98144	2.21173e-09	3.88601e-09
ENSMUSG00000019088	2.16746	-4.265	3.55438	-1.19993	0.230168	0.282145149241019				ENSMUSG00000019088	2.16746	-3.82553	3.51005	-1.08988	0.275766	0.317029250050884				ENSMUSG00000019088	2.16746	-7.59977	3.5543	-2.13819	0.0325013	0.0388345
ENSMUSG00000019102	1.99699	-2.71174	3.8256	-0.70884	0.478424	0.536035442101403				ENSMUSG00000019102	1.99699	-5.43598	3.85163	-1.41134	0.158143	0.189822674860134				ENSMUSG00000019102	1.99699	-5.2237	3.729	-1.40083	0.161264	0.181399
ENSMUSG00000019124	4.73176	0.0981577	2.32407	0.0422353	0.966311	0.979107219094054				ENSMUSG00000019124	4.73176	-1.66814	2.35479	-0.708402	0.478696	0.526020885053813				ENSMUSG00000019124	4.73176	-2.02336	2.29991	-0.879755	0.378992	0.407535
ENSMUSG00000019132	214.412	-2.99656	0.637103	-4.70341	2.55847e-06	8.80875623833427e-06				ENSMUSG00000019132	214.412	-2.23694	0.624501	-3.58196	0.000341025	0.000594032023990373				ENSMUSG00000019132	214.412	-7.01638	0.655024	-10.7116	8.97679e-27	2.88572e-26
[truncated: 15,853 more rows]
