# Supplementary material for: Mouse Oocytes, A Complex Single Cell Transcriptome
Source: Front Cell Dev Biol. 2022 Mar 7;10:827937. doi: 10.3389/fcell.2022.827937 (PMC8935041; doi:10.3389/fcell.2022.827937)
Supplement: Supplementary file 14 [file Table7.XLSX]

## Sheet: Sheet1
Table S7. List of the constGenes obtained from polyA RNA-seq and RiboMinus RNA-seq that remain stable during GV to MII.
polyA RNA-seq								RiboMinus RNA-seq
	baseMean	log2FoldChange	lfcSE	stat	pvalue	padj			baseMean	log2FoldChange	lfcSE	stat	pvalue	padj
ENSMUSG00000000215	6.5786	-0.750442	0.805018	-0.932205	0.351231	0.382981		ENSMUSG00000000215	4.55142	-0.240153	3.2623	-0.0736145	NA	NA
ENSMUSG00000001819	6.44663	-0.866056	0.954632	-0.907215	0.364293	0.396008		ENSMUSG00000001819	49.0187	-0.169884	0.622202	-0.273036	0.784825	0.806116
ENSMUSG00000002043	79.0592	-0.873701	0.344102	-2.53907	0.0111146	0.0154075		ENSMUSG00000002043	8.66234	-0.796907	1.24857	-0.638257	0.523307	0.55835
ENSMUSG00000002059	1.95935	-0.167934	2.10856	-0.0796439	0.93652	0.943306		ENSMUSG00000002059	3.31479	-0.777817	2.54305	-0.30586	NA	NA
ENSMUSG00000004455	4.35167	-0.551283	0.923524	-0.596934	0.550551	0.580256		ENSMUSG00000004455	5.09986	0.0471929	1.83429	0.0257282	NA	NA
ENSMUSG00000004872	10.0219	-0.806939	0.748722	-1.07775	0.281143	0.310866		ENSMUSG00000004872	7.51599	-0.768562	1.28312	-0.598978	0.549187	0.583172
ENSMUSG00000018239	1572.87	-0.986665	0.213261	-4.62655	3.71807e-06	8.41016e-06		ENSMUSG00000018239	5028.7	-0.793358	0.386469	-2.05284	0.0400884	0.0516643
ENSMUSG00000018259	92.9926	-0.213503	0.549793	-0.388333	0.69777	0.722219		ENSMUSG00000018259	29.0323	-0.769165	0.866132	-0.888046	0.374516	0.40993
ENSMUSG00000020059	130.361	-0.0367033	0.290448	-0.126368	0.899441	0.910189		ENSMUSG00000020059	160.141	-0.626648	0.514752	-1.21738	0.22346	0.253855
ENSMUSG00000020415	10675.9	-0.262313	0.218254	-1.20187	0.229415	0.257163		ENSMUSG00000020415	1593.62	0.0832511	0.339059	0.245535	0.806042	0.825885
ENSMUSG00000020553	5.9895	-0.59415	1.48879	-0.399081	0.689833	0.714593		ENSMUSG00000020553	9.17277	-0.113378	1.71051	-0.0662828	0.947153	0.953598
ENSMUSG00000021367	57.8483	-0.766887	0.634484	-1.20868	0.226786	0.254324		ENSMUSG00000021367	85.3186	-0.964044	0.794057	-1.21407	0.224719	0.255203
ENSMUSG00000021575	2.47706	-0.56293	1.49112	-0.377522	0.705786	0.729804		ENSMUSG00000021575	8.64636	-0.652425	1.48242	-0.440109	0.659858	0.68881
ENSMUSG00000021643	37.7361	-0.0844503	0.378839	-0.222919	0.823599	0.841043		ENSMUSG00000021643	38.3156	-0.420113	0.803976	-0.522544	0.601291	0.633988
ENSMUSG00000021701	13.6206	-0.484418	0.55864	-0.867138	0.385867	0.417447		ENSMUSG00000021701	39.0671	-0.673101	1.28318	-0.524555	0.599892	0.632703
ENSMUSG00000022235	3.33163	-0.298118	1.2745	-0.233909	0.815055	0.833186		ENSMUSG00000022235	4.30459	0.177626	2.17181	0.0817871	0.934816	0.942957
ENSMUSG00000022367	3.2456	-0.345587	2.03243	-0.170037	0.864981	0.879051		ENSMUSG00000022367	21.812	-0.0708377	0.973106	-0.0727955	0.941969	0.94903
ENSMUSG00000023882	2.52548	0.325098	2.24773	0.144634	0.885	0.897208		ENSMUSG00000023882	10.7318	0.267561	1.64023	0.163124	0.870421	0.884794
ENSMUSG00000024778	1.72235	-0.0890217	1.81863	-0.0489499	0.960959	0.964718		ENSMUSG00000024778	8.49789	0.343255	1.76143	0.194873	0.845492	0.861942
ENSMUSG00000025383	43.8668	-0.985247	0.734912	-1.34063	0.18004	0.205433		ENSMUSG00000025383	54.981	-0.029687	0.702526	-0.0422575	0.966293	0.970427
ENSMUSG00000025492	181.98	-0.669894	0.299748	-2.23486	0.0254267	0.0333073		ENSMUSG00000025492	195.423	-0.783887	0.419686	-1.8678	0.0617905	0.076953
ENSMUSG00000025616	1382.68	-0.842907	0.226966	-3.7138	0.000204173	0.000365295		ENSMUSG00000025616	2888.46	-0.890278	0.445982	-1.99622	0.0459099	0.0585166
ENSMUSG00000025916	4.88167	-0.241586	1.03231	-0.234025	0.814966	0.833145		ENSMUSG00000025916	1.51491	0.536409	3.30227	0.162436	NA	NA
ENSMUSG00000026260	1042.9	-0.873483	0.222667	-3.92282	8.75185e-05	0.000165007		ENSMUSG00000026260	1079.22	-0.822898	0.384797	-2.13853	0.0324741	0.0425338
ENSMUSG00000026644	36.1414	-0.807788	0.448725	-1.80019	0.0718313	0.0874855		ENSMUSG00000026644	6.10925	0.0463314	1.59065	0.0291274	0.976763	0.979824
ENSMUSG00000026970	29.9356	0.231395	0.771	0.300124	0.764083	0.785604		ENSMUSG00000026970	20.8281	-0.483061	0.760825	-0.634917	0.525482	0.560434
ENSMUSG00000027048	3.22877	-0.831768	1.58197	-0.52578	0.599041	0.626769		ENSMUSG00000027048	7.21254	-0.176201	1.51405	-0.116377	NA	NA
ENSMUSG00000027082	17.2466	-0.59331	0.715678	-0.829018	0.407094	0.438676		ENSMUSG00000027082	40.604	-0.535995	0.816262	-0.656645	0.511409	0.546418
ENSMUSG00000027566	6185.36	-0.927073	0.22859	-4.05562	5.00015e-05	9.73309e-05		ENSMUSG00000027566	3284.19	-0.862562	0.350518	-2.46082	0.013862	0.0193449
ENSMUSG00000027968	529.415	-0.64527	0.212706	-3.03362	0.00241637	0.00369476		ENSMUSG00000027968	1208.64	-0.674402	0.411388	-1.63933	0.101144	0.121726
ENSMUSG00000028109	3.61347	-0.226679	1.03334	-0.219366	0.826365	0.843351		ENSMUSG00000028109	10.2911	0.513379	1.13675	0.451619	0.651543	0.681301
ENSMUSG00000028364	7.33987	-0.157841	1.51956	-0.103873	0.91727	0.926097		ENSMUSG00000028364	81.1212	-0.357638	1.00672	-0.355249	0.722403	0.747627
ENSMUSG00000028457	10.4408	-0.984324	1.16993	-0.841351	0.400151	0.431752		ENSMUSG00000028457	25.7106	-0.0401618	0.853494	-0.0470558	0.962469	0.967138
ENSMUSG00000028528	4.82536	-0.890043	1.33757	-0.665416	0.505784	0.536634		ENSMUSG00000028528	30.4031	-0.176468	0.894174	-0.197353	0.843551	0.860113
ENSMUSG00000029334	86.3533	-0.868513	0.450089	-1.92965	0.0536502	0.0667507		ENSMUSG00000029334	110.164	-0.591519	0.588693	-1.0048	0.314993	0.34934
ENSMUSG00000030188	183.292	0.0284774	0.262635	0.10843	0.913655	0.923117		ENSMUSG00000030188	170.715	-0.878342	0.493441	-1.78003	0.0750706	0.0922262
ENSMUSG00000031132	1.15413	-0.595705	2.44079	-0.244062	0.807183	0.825897		ENSMUSG00000031132	14.0424	0.337444	1.35143	0.249695	0.802824	0.82297
ENSMUSG00000031799	9.88739	-0.753178	0.898952	-0.83784	0.402121	0.433653		ENSMUSG00000031799	36.7826	-0.325181	0.678841	-0.479023	0.631922	0.66295
ENSMUSG00000032026	360.259	-0.618007	0.246203	-2.51015	0.0120679	0.0166351		ENSMUSG00000032026	330.167	-0.486872	0.432765	-1.12503	0.260578	0.292791
ENSMUSG00000032407	1062.25	-0.577648	0.226889	-2.54595	0.0108981	0.0151275		ENSMUSG00000032407	2337.72	-0.993002	0.426954	-2.32578	0.0200302	0.0271291
ENSMUSG00000033386	2.61892	0.156798	1.69425	0.0925473	0.926263	0.934102		ENSMUSG00000033386	3.24527	0.495812	2.21524	0.223818	0.822899	0.841247
ENSMUSG00000035395	25.7277	-0.512	0.764023	-0.670137	0.502771	0.533742		ENSMUSG00000035395	113.067	-0.684318	0.771261	-0.887272	0.374932	0.410318
ENSMUSG00000035849	5.83713	-0.60949	1.35611	-0.449439	0.653115	0.67951		ENSMUSG00000035849	7.8385	-0.147114	1.65727	-0.0887686	0.929266	0.938003
ENSMUSG00000035910	34.6897	-0.326237	0.429706	-0.75921	0.447727	0.479549		ENSMUSG00000035910	62.3627	-0.508991	0.64251	-0.792192	0.428249	0.463927
ENSMUSG00000037167	1.52836	-0.196194	1.65069	-0.118856	0.905389	0.915653		ENSMUSG00000037167	1.28246	0.0957201	3.31051	0.028914	0.976933	0.979939
ENSMUSG00000037958	1392.26	-0.19618	0.212591	-0.922805	0.356109	0.387844		ENSMUSG00000037958	2904.19	-0.830164	0.402896	-2.06049	0.0393515	0.0507897
ENSMUSG00000038980	2.54109	-0.487493	1.46818	-0.332038	0.73986	0.762297		ENSMUSG00000038980	10.2349	-0.140291	1.26181	-0.111183	0.911471	0.921839
ENSMUSG00000041777	91.6388	-0.351943	0.273172	-1.28836	0.197622	0.223993		ENSMUSG00000041777	171.848	-0.687351	0.434151	-1.58321	0.113374	0.135317
ENSMUSG00000044125	24.9978	-0.696778	0.451269	-1.54404	0.122578	0.143589		ENSMUSG00000044125	22.8606	-0.701578	0.876593	-0.800346	0.42351	0.459218
ENSMUSG00000044594	109.778	0.35588	0.357083	0.996631	0.318943	0.349902		ENSMUSG00000044594	132.988	-0.872204	0.497717	-1.75241	0.0797035	0.0975366
ENSMUSG00000044807	1.15612	-0.565642	2.90357	-0.194809	0.845542	0.860921		ENSMUSG00000044807	9.18346	-0.0705396	1.28137	-0.0550501	0.956099	0.96167
ENSMUSG00000045763	10.8105	-0.635632	0.910977	-0.697747	0.485335	0.516416		ENSMUSG00000045763	87.447	-0.461272	0.991492	-0.46523	0.641767	0.671956
ENSMUSG00000046152	160.678	-0.824493	0.259311	-3.17955	0.00147506	0.00232799		ENSMUSG00000046152	78.9527	-0.990514	0.606064	-1.63434	0.102188	0.122874
ENSMUSG00000048040	19.1061	-0.442686	0.610538	-0.725076	0.468405	0.499996		ENSMUSG00000048040	21.8995	-0.94907	0.837293	-1.1335	0.257005	0.289053
ENSMUSG00000048583	5.8514	0.21294	0.88446	0.240757	0.809743	0.828365		ENSMUSG00000048583	61.6691	-0.728129	0.524769	-1.38752	0.165282	0.191988
ENSMUSG00000048895	2.39747	-0.614808	1.53326	-0.400981	0.688434	0.713232		ENSMUSG00000048895	14.7441	-0.789652	1.35505	-0.582748	0.560063	0.593718
ENSMUSG00000049191	10.4534	-0.091076	0.841081	-0.108284	0.91377	0.923178		ENSMUSG00000049191	15.7744	-0.550903	1.10723	-0.497552	0.6188	0.650851
ENSMUSG00000050029	33.4931	-0.194835	0.59523	-0.327327	0.74342	0.765681		ENSMUSG00000050029	99.7913	-0.855765	0.627349	-1.3641	0.172537	0.199894
ENSMUSG00000050345	6.40563	0.488818	1.00472	0.486524	0.626596	0.653509		ENSMUSG00000050345	6.04255	-0.189456	1.59923	-0.118467	NA	NA
ENSMUSG00000051255	4.33278	0.0304176	0.912463	0.0333357	0.973407	0.976098		ENSMUSG00000051255	7.13904	-0.608667	1.38324	-0.44003	0.659916	0.688811
ENSMUSG00000052889	34.0625	-0.700939	1.15035	-0.609326	0.542308	0.572436		ENSMUSG00000052889	39.5085	-0.72688	1.37082	-0.530252	0.595938	0.628946
ENSMUSG00000053178	24.1075	-0.60705	0.422732	-1.43602	0.150998	0.174394		ENSMUSG00000053178	35.7394	-0.921039	0.642265	-1.43405	0.151559	0.177216
ENSMUSG00000053185	15.3595	-0.102598	0.561551	-0.182705	0.855029	0.869625		ENSMUSG00000053185	3.84038	-0.375063	1.56399	-0.239811	0.810477	0.829994
ENSMUSG00000054200	4.30102	0.161112	0.975438	0.165169	0.868811	0.882573		ENSMUSG00000054200	3.68596	0.490752	2.12308	0.231151	NA	NA
ENSMUSG00000057191	1.75244	-0.842787	1.85148	-0.455196	0.648968	0.675533		ENSMUSG00000057191	4.68977	0.0606823	1.71269	0.0354309	0.971736	0.975393
ENSMUSG00000059645	11.9003	-0.380359	0.734936	-0.517541	0.604779	0.632534		ENSMUSG00000059645	30.0735	-0.569874	0.914524	-0.623137	0.533195	0.567833
ENSMUSG00000059974	121.186	0.0476819	0.331898	0.143664	0.885766	0.897876		ENSMUSG00000059974	129.036	-0.939961	0.495427	-1.89728	0.0577916	0.0723823
ENSMUSG00000063087	10.2261	0.452909	0.658909	0.687362	0.491855	0.522749		ENSMUSG00000063087	7.9286	-0.738222	1.39632	-0.528692	0.597019	0.629936
ENSMUSG00000063354	4.93949	-0.782828	1.28746	-0.608039	0.543161	0.573192		ENSMUSG00000063354	2.82193	-0.0573043	2.37873	-0.0240903	0.980781	0.983294
ENSMUSG00000064339	11222.4	-0.188346	0.304606	-0.618326	0.53636	0.566445		ENSMUSG00000064339	130214	-0.759598	0.33451	-2.27078	0.0231602	0.0310626
ENSMUSG00000066704	2.83349	-0.541859	2.06813	-0.262004	0.793319	0.812704		ENSMUSG00000066704	18.9338	-0.952995	1.31694	-0.723643	0.469285	0.504656
ENSMUSG00000067656	2.83826	-0.917383	1.3524	-0.678338	0.497557	0.528611		ENSMUSG00000067656	12.4762	-0.318684	1.20839	-0.263725	0.791992	0.812955
ENSMUSG00000068115	15.4768	-0.873423	0.934194	-0.934948	0.349815	0.381562		ENSMUSG00000068115	32.8134	-0.919068	0.968322	-0.949135	0.342552	0.377786
ENSMUSG00000068200	2.5853	-0.649633	1.0683	-0.608098	0.543122	0.573187		ENSMUSG00000068200	12.0763	-0.81104	1.09088	-0.743475	0.457194	0.492858
ENSMUSG00000069171	2.14737	-0.84835	2.09595	-0.404757	0.685656	0.710619		ENSMUSG00000069171	1.34433	0.0147204	3.3092	0.00444831	0.996451	0.996734
ENSMUSG00000069255	11.8939	-0.812279	0.84477	-0.961539	0.336281	0.367786		ENSMUSG00000069255	8.37173	-0.122793	1.21675	-0.100919	0.919615	0.929541
ENSMUSG00000071649	1.5895	0.561452	2.29384	0.244766	0.806638	0.825491		ENSMUSG00000071649	2.56265	0.360162	2.03771	0.176748	0.859706	0.874913
ENSMUSG00000073985	8.56829	-0.676376	0.895332	-0.755447	0.449981	0.481809		ENSMUSG00000073985	8.43771	-0.24603	1.54502	-0.159241	0.873479	0.887698
ENSMUSG00000074649	18.5701	-0.211476	0.445396	-0.474805	0.634926	0.661546		ENSMUSG00000074649	14.3975	-0.836061	1.14385	-0.730921	0.464827	0.500321
ENSMUSG00000074656	1184.28	-0.966069	0.212116	-4.55443	5.25288e-06	1.16419e-05		ENSMUSG00000074656	2497.19	-0.835779	0.421196	-1.9843	0.0472221	0.0600154
ENSMUSG00000078653	156.26	-0.769319	0.293901	-2.61761	0.00885483	0.0124802		ENSMUSG00000078653	122.236	-0.945419	0.673112	-1.40455	0.160155	0.186502
ENSMUSG00000079184	2983.98	-0.605459	0.233607	-2.59179	0.00954787	0.0133925		ENSMUSG00000079184	5293.84	-0.848891	0.463412	-1.83183	0.0669774	0.0829841
ENSMUSG00000079418	4.88689	-0.887381	0.83368	-1.06441	0.287141	0.316972		ENSMUSG00000079418	5.41667	-0.72069	3.25968	-0.221092	NA	NA
ENSMUSG00000079450	28.1042	0.401366	0.427213	0.939499	0.347475	0.379183		ENSMUSG00000079450	13.2838	-0.852529	1.40066	-0.608664	0.542747	0.577134
ENSMUSG00000079620	125.509	-0.477902	0.375952	-1.27118	0.203665	0.230248		ENSMUSG00000079620	62.2366	-0.577164	0.617761	-0.934284	0.350157	0.385666
ENSMUSG00000080772	12.843	-0.490322	0.500895	-0.978892	0.327633	0.358893		ENSMUSG00000080772	19.5156	-0.816327	0.914799	-0.892357	0.372202	0.407625
ENSMUSG00000080989	6.15687	-0.7742	0.906507	-0.854047	0.393079	0.424671		ENSMUSG00000080989	6.57439	-0.922061	1.18753	-0.776452	0.437482	0.473319
ENSMUSG00000082292	1.42412	-0.491838	2.76479	-0.177894	0.858806	0.873201		ENSMUSG00000082292	4.56686	0.40384	1.9936	0.202568	0.839473	0.85655
ENSMUSG00000082319	32.0233	-0.531242	0.571362	-0.929782	0.352484	0.384231		ENSMUSG00000082319	100.406	-0.101314	1.07841	-0.0939477	0.925151	0.934278
ENSMUSG00000082896	5.79085	-0.429938	0.688993	-0.624009	0.532622	0.562853		ENSMUSG00000082896	13.6064	-0.901465	0.868984	-1.03738	0.29956	0.333526
ENSMUSG00000083147	3.16774	-0.652882	2.19994	-0.296772	0.76664	0.788088		ENSMUSG00000083147	5.81201	-0.454742	1.69187	-0.26878	0.788099	0.80929
ENSMUSG00000083610	19.2736	0.482037	0.485547	0.992772	0.320821	0.351845		ENSMUSG00000083610	9.50947	-0.8633	1.32818	-0.649987	NA	NA
ENSMUSG00000083892	7.18873	-0.401038	0.670668	-0.597968	0.549861	0.579602		ENSMUSG00000083892	15.7017	-0.803946	0.942253	-0.853216	0.393539	0.428966
ENSMUSG00000085060	6.45804	-0.0434888	0.777018	-0.0559688	0.955367	0.960317		ENSMUSG00000085060	13.8456	-0.102222	0.917665	-0.111394	0.911304	0.921722
ENSMUSG00000085192	9.00418	-0.258159	0.669549	-0.385572	0.699814	0.724212		ENSMUSG00000085192	13.2127	-0.340943	1.11489	-0.305807	0.759751	0.783011
ENSMUSG00000085495	504.312	-0.200832	0.245081	-0.819452	0.412529	0.44413		ENSMUSG00000085495	33.726	-0.994436	0.89643	-1.10933	0.267288	0.299871
ENSMUSG00000085865	5.24953	-0.467654	0.939556	-0.497739	0.618668	0.645927		ENSMUSG00000085865	10.1115	-0.0192357	1.22075	-0.0157573	0.987428	0.98904
ENSMUSG00000085921	130.602	-0.957368	0.365715	-2.6178	0.00884991	0.0124744		ENSMUSG00000085921	319.027	-0.880841	0.486815	-1.8094	0.0703895	0.086918
ENSMUSG00000086959	25.1395	-0.432493	0.444223	-0.973593	0.330259	0.361579		ENSMUSG00000086959	15.5664	-0.161002	0.815243	-0.19749	0.843444	0.860103
ENSMUSG00000087424	11.6981	-0.829051	0.598453	-1.38532	0.165953	0.190454		ENSMUSG00000087424	30.3854	-0.70077	0.954154	-0.734441	0.46268	0.498101
ENSMUSG00000087968	1.58804	0.445714	1.35743	0.328351	0.742646	0.764931		ENSMUSG00000087968	783.096	-0.774743	0.3067	-2.52606	0.0115348	0.0163236
ENSMUSG00000089926	13.1603	-0.809736	0.552146	-1.46653	0.142505	0.165318		ENSMUSG00000089926	29.7954	-0.898162	0.630617	-1.42426	0.154372	0.180326
ENSMUSG00000090053	15.4684	0.18317	0.637531	0.287312	0.773873	0.794495		ENSMUSG00000090053	53.2221	-0.888581	0.723046	-1.22894	0.219094	0.249458
ENSMUSG00000091457	27.5355	0.0377928	0.449582	0.0840621	0.933007	0.940051		ENSMUSG00000091457	8.83321	-0.743282	1.64279	-0.452452	0.650943	0.680755
ENSMUSG00000091834	1.95106	-0.496677	1.36269	-0.364482	0.715498	0.739022		ENSMUSG00000091834	6.21842	-0.567781	1.9441	-0.292054	0.770246	0.792528
ENSMUSG00000092239	1.74405	0.564703	1.65161	0.341911	0.732418	0.755142		ENSMUSG00000092239	3.46029	0.25165	2.14328	0.117413	0.906533	0.917845
ENSMUSG00000093677	9.56779	-0.139626	0.620664	-0.224962	0.822009	0.839676		ENSMUSG00000093677	14.914	-0.411225	1.21221	-0.339235	0.734433	0.759095
ENSMUSG00000096209	8.9811	-0.296693	0.710432	-0.417623	0.676223	0.701539		ENSMUSG00000096209	3.4405	-0.945077	1.89679	-0.498252	0.618307	0.650487
ENSMUSG00000096365	11.6437	-0.261613	0.721085	-0.362805	0.71675	0.740223		ENSMUSG00000096365	61.2618	-0.568876	0.901143	-0.631283	0.527856	0.562795
ENSMUSG00000096751	6.9181	-0.0653738	0.805767	-0.0811323	0.935337	0.942227		ENSMUSG00000096751	4.7412	-0.897036	1.84999	-0.484887	0.627756	0.659129
ENSMUSG00000097316	8.66111	-0.871975	0.940326	-0.927311	0.353765	0.385518		ENSMUSG00000097316	41.1795	-0.823989	0.829392	-0.993485	0.320474	0.355038
ENSMUSG00000097744	10.1326	-0.154799	0.648067	-0.238863	0.811212	0.829765		ENSMUSG00000097744	3.82135	-0.664362	1.93114	-0.344026	0.730826	0.755722
ENSMUSG00000097760	54.8981	-0.690811	0.376577	-1.83445	0.0665875	0.0815275		ENSMUSG00000097760	5.69308	-0.997767	1.66143	-0.600547	0.548142	0.582237
ENSMUSG00000099516	2.10799	0.0887068	1.61661	0.0548722	0.95624	0.960848		ENSMUSG00000099516	8.08293	-0.543943	1.68062	-0.323656	0.746198	0.770306
ENSMUSG00000100205	2.37718	0.403217	1.53784	0.262197	0.79317	0.812605		ENSMUSG00000100205	4.81857	-0.214859	1.98899	-0.108024	0.913977	0.924266
ENSMUSG00000100265	28.4948	0.0272413	0.545704	0.0499195	0.960187	0.964117		ENSMUSG00000100265	22.1086	-0.532305	1.76449	-0.301676	0.762899	0.785749
ENSMUSG00000101939	39.6705	0.088075	0.403444	0.218308	0.827189	0.844089		ENSMUSG00000101939	1312.55	0.303585	0.298502	1.01703	0.30914	0.343389
ENSMUSG00000103041	109.149	-0.953014	0.281431	-3.38631	0.000708384	0.00117281		ENSMUSG00000103041	13.9876	-0.804738	1.10315	-0.729492	0.465701	0.501108
ENSMUSG00000103346	93.6894	-0.064961	0.291647	-0.222738	0.823739	0.841135		ENSMUSG00000103346	73.6237	-0.974498	0.561295	-1.73616	0.0825359	0.100779
ENSMUSG00000105447	11.9283	-0.959138	0.594533	-1.61326	0.106687	0.126125		ENSMUSG00000105447	2.74273	-0.347356	1.9469	-0.178415	0.858397	0.873833
ENSMUSG00000106190	6.06327	0.308206	0.864294	0.356599	0.721392	0.744326		ENSMUSG00000106190	13.6862	-0.0162404	0.944551	-0.0171938	0.986282	0.988022
ENSMUSG00000106438	3.69719	-0.890501	1.02832	-0.865975	0.386504	0.418055		ENSMUSG00000106438	2.97632	0.177732	2.19215	0.0810765	0.935381	0.943365
ENSMUSG00000107335	51.5697	-0.529298	0.315656	-1.67682	0.0935781	0.111681		ENSMUSG00000107335	8.77953	-0.560839	1.26062	-0.444891	0.656399	0.685605
ENSMUSG00000109031	12.7452	-0.227432	0.743938	-0.305713	0.759823	0.78161		ENSMUSG00000109031	23.3743	-0.64503	0.935551	-0.689466	0.49053	0.525705
ENSMUSG00000109108	5.74792	-0.980011	0.983313	-0.996642	0.318939	0.349902		ENSMUSG00000109108	10.3297	-0.737968	1.2938	-0.570387	0.568415	0.60192
ENSMUSG00000109181	5.05799	0.489917	0.777245	0.630325	0.528482	0.558938		ENSMUSG00000109181	7.2669	-0.890802	1.15462	-0.771514	0.440402	0.476068
ENSMUSG00000109561	27.6315	-0.177417	0.584492	-0.303541	0.761477	0.78307		ENSMUSG00000109561	113.978	-0.87172	0.534745	-1.63016	0.103068	0.123864
ENSMUSG00000110165	6.19133	-0.52726	0.733258	-0.719065	0.472101	0.503715		ENSMUSG00000110165	10.2922	-0.353817	1.26506	-0.279685	0.779719	0.801594
ENSMUSG00000110223	31.0797	-0.850822	0.460051	-1.84941	0.064399	0.0790569		ENSMUSG00000110223	51.4555	-0.42137	0.569638	-0.739715	0.459473	0.495102
ENSMUSG00000111877	26.1552	-0.967746	0.39082	-2.47619	0.0132792	0.0181889		ENSMUSG00000111877	40.9888	-0.602875	0.7182	-0.839424	0.401232	0.436566
ENSMUSG00000112773	4.52118	-0.175135	0.900214	-0.194548	0.845747	0.861077		ENSMUSG00000112773	5.10771	-0.669469	1.632	-0.410214	0.681649	0.709285
ENSMUSG00000113817	2.94786	-0.511672	1.21475	-0.421215	0.673598	0.69899		ENSMUSG00000113817	6.89408	0.136062	1.38879	0.0979715	0.921955	0.931692
ENSMUSG00000114150	11.6742	-0.776936	0.515717	-1.50651	0.131935	0.153901		ENSMUSG00000114150	3.21986	-0.772168	1.67629	-0.460641	0.645056	0.674959
ENSMUSG00000114274	38.1904	-0.694133	0.467354	-1.48524	0.13748	0.160001		ENSMUSG00000114274	11.4712	-0.541228	1.31152	-0.412673	0.679846	0.707744
ENSMUSG00000114635	6.34807	0.467781	1.00373	0.466041	0.641186	0.667807		ENSMUSG00000114635	6.04255	-0.189456	1.59923	-0.118467	NA	NA
ENSMUSG00000114968	5.49206	-0.75069	1.24615	-0.602405	0.546904	0.57674		ENSMUSG00000114968	4.89417	-0.653199	3.26158	-0.200271	0.841269	0.858084
ENSMUSG00000115049	14.1401	-0.65311	0.541367	-1.20641	0.22766	0.255264		ENSMUSG00000115049	4.12689	-0.85335	2.26899	-0.376092	NA	NA
ENSMUSG00000115302	6.33552	-0.115463	0.886979	-0.130176	0.896427	0.90747		ENSMUSG00000115302	58.2161	-0.964648	0.527397	-1.82908	0.0673883	0.0834697
ENSMUSG00000116124	40.8392	-0.65306	0.30763	-2.12287	0.0337645	0.0434278		ENSMUSG00000116124	72.6946	-0.383186	0.51123	-0.749538	0.453533	0.489271
ENSMUSG00000116204	809.78	-0.792189	0.239427	-3.30869	0.000937349	0.00152272		ENSMUSG00000116204	1720.3	-0.942801	0.370696	-2.54332	0.0109804	0.0155979
ENSMUSG00000116795	12.606	-0.872919	0.586566	-1.48819	0.136702	0.159205		ENSMUSG00000116795	14.8132	-0.705228	1.37584	-0.51258	0.608245	0.640744
ENSMUSG00000117235	33.1461	-0.976366	0.48914	-1.99609	0.0459242	0.0577367		ENSMUSG00000117235	28.8043	-0.190858	0.756801	-0.25219	0.800894	0.821231
ENSMUSG00000117747	2.50763	-0.232078	1.50899	-0.153797	0.87777	0.890724		ENSMUSG00000117747	6.25121	0.232179	1.68791	0.137554	0.890593	0.903421
ENSMUSG00000117868	11.1503	0.347122	0.804239	0.431616	0.666021	0.691902		ENSMUSG00000117868	2.73881	-0.829675	2.19088	-0.378694	0.704915	0.731247
ENSMUSG00000118101	6.52034	-0.144487	0.976409	-0.147978	0.88236	0.894914		ENSMUSG00000118101	8.64843	-0.855106	1.35405	-0.631519	0.527701	0.562664
ENSMUSG00000118120	2.91571	0.0700854	1.19624	0.0585883	0.95328	0.95874		ENSMUSG00000118120	8.52244	0.061106	1.54719	0.0394948	0.968496	0.972362
ENSMUSG00000118134	52.8269	0.437041	0.35384	1.23514	0.216779	0.24395		ENSMUSG00000118134	11.4906	-0.996522	1.43743	-0.693265	0.488143	0.523242
