# Supplementary material for: Mouse Oocytes, A Complex Single Cell Transcriptome
Source: Front Cell Dev Biol. 2022 Mar 7;10:827937. doi: 10.3389/fcell.2022.827937 (PMC8935041; doi:10.3389/fcell.2022.827937)
Supplement: Supplementary file 15 [file Table8.XLSX]

## Sheet: Sheet1
Table S8. The information of constGenes, including gene length, GC content and description.
Gene stable ID	Gene description	Gene length	Gene % GC content	Gene name	Gene type
ENSMUSG00000000215	insulin II [Source:MGI Symbol;Acc:MGI:96573]	64725	42.6	Ins2	protein_coding
ENSMUSG00000001819	homeobox D13 [Source:MGI Symbol;Acc:MGI:96205]	3289	46.17	Hoxd13	protein_coding
ENSMUSG00000002043	trafficking protein particle complex 6A [Source:MGI Symbol;Acc:MGI:1914341]	7750	52.91	Trappc6a	protein_coding
ENSMUSG00000002059	RAB34, member RAS oncogene family [Source:MGI Symbol;Acc:MGI:104606]	3763	56.64	Rab34	protein_coding
ENSMUSG00000004455	protein phosphatase 1 catalytic subunit gamma [Source:MGI Symbol;Acc:MGI:104872]	16995	48.96	Ppp1cc	protein_coding
ENSMUSG00000004872	paired box 3 [Source:MGI Symbol;Acc:MGI:97487]	95867	42.51	Pax3	protein_coding
ENSMUSG00000018239	zinc finger, CCHC domain containing 10 [Source:MGI Symbol;Acc:MGI:1196228]	8622	43.93	Zcchc10	protein_coding
ENSMUSG00000018259	prolactin family 8, subfamily a, member 2 [Source:MGI Symbol;Acc:MGI:894281]	8543	34.6	Prl8a2	protein_coding
ENSMUSG00000020059	synaptonemal complex protein 3 [Source:MGI Symbol;Acc:MGI:109542]	13667	37.3	Sycp3	protein_coding
ENSMUSG00000020415	pituitary tumor-transforming gene 1 [Source:MGI Symbol;Acc:MGI:1353578]	6001	45.3	Pttg1	protein_coding
ENSMUSG00000020553	phosphatidylcholine transfer protein [Source:MGI Symbol;Acc:MGI:107375]	20229	46.53	Pctp	protein_coding
ENSMUSG00000021367	endothelin 1 [Source:MGI Symbol;Acc:MGI:95283]	6514	45.56	Edn1	protein_coding
ENSMUSG00000021575	aryl-hydrocarbon receptor repressor [Source:MGI Symbol;Acc:MGI:1333776]	81213	42.37	Ahrr	protein_coding
ENSMUSG00000021643	small EDRK-rich factor 1 [Source:MGI Symbol;Acc:MGI:1337114]	6559	45.3	Serf1	protein_coding
ENSMUSG00000021701	polo like kinase 2 [Source:MGI Symbol;Acc:MGI:1099790]	5798	46.11	Plk2	protein_coding
ENSMUSG00000022235	carboxymethylenebutenolidase-like (Pseudomonas) [Source:MGI Symbol;Acc:MGI:1916824]	24730	46.23	Cmbl	protein_coding
ENSMUSG00000022367	hyaluronan synthase 2 [Source:MGI Symbol;Acc:MGI:107821]	28912	40.66	Has2	protein_coding
ENSMUSG00000023882	zinc finger protein 54 [Source:MGI Symbol;Acc:MGI:99201]	12413	38.1	Zfp54	protein_coding
ENSMUSG00000024778	Fas (TNF receptor superfamily member 6) [Source:MGI Symbol;Acc:MGI:95484]	37106	41.78	Fas	protein_coding
ENSMUSG00000025383	interleukin 23, alpha subunit p19 [Source:MGI Symbol;Acc:MGI:1932410]	2613	48.78	Il23a	protein_coding
ENSMUSG00000025492	interferon induced transmembrane protein 3 [Source:MGI Symbol;Acc:MGI:1913391]	1184	51.14	Ifitm3	protein_coding
ENSMUSG00000025616	ubiquitin specific peptidase 16 [Source:MGI Symbol;Acc:MGI:1921362]	28814	42	Usp16	protein_coding
ENSMUSG00000025916	protein phosphatase 1, regulatory subunit 42 [Source:MGI Symbol;Acc:MGI:1921138]	40512	41.52	Ppp1r42	protein_coding
ENSMUSG00000026260	NADH:ubiquinone oxidoreductase subunit A10 [Source:MGI Symbol;Acc:MGI:1914523]	34850	46.11	Ndufa10	protein_coding
ENSMUSG00000026644	acyl-Coenzyme A binding domain containing 7 [Source:MGI Symbol;Acc:MGI:1925495]	4825	43.16	Acbd7	protein_coding
ENSMUSG00000026970	RNA binding motif, single stranded interacting protein 1 [Source:MGI Symbol;Acc:MGI:1861774]	212999	42.62	Rbms1	protein_coding
ENSMUSG00000027048	ATP-binding cassette, sub-family B (MDR/TAP), member 11 [Source:MGI Symbol;Acc:MGI:1351619]	104334	40.27	Abcb11	protein_coding
ENSMUSG00000027082	tissue factor pathway inhibitor [Source:MGI Symbol;Acc:MGI:1095418]	43920	39.21	Tfpi	protein_coding
ENSMUSG00000027566	proteasome (prosome, macropain) subunit, alpha type 7 [Source:MGI Symbol;Acc:MGI:1347070]	6059	50.36	Psma7	protein_coding
ENSMUSG00000027968	La ribonucleoprotein domain family, member 7 [Source:MGI Symbol;Acc:MGI:107634]	16635	40.28	Larp7	protein_coding
ENSMUSG00000028109	HORMA domain containing 1 [Source:MGI Symbol;Acc:MGI:1915231]	27994	37.35	Hormad1	protein_coding
ENSMUSG00000028364	tenascin C [Source:MGI Symbol;Acc:MGI:101922]	87230	43.16	Tnc	protein_coding
ENSMUSG00000028457	ATPase, class I, type 8B, member 5 [Source:MGI Symbol;Acc:MGI:2444287]	106674	44.03	Atp8b5	protein_coding
ENSMUSG00000028528	DnaJ heat shock protein family (Hsp40) member C6 [Source:MGI Symbol;Acc:MGI:1919935]	146168	43.25	Dnajc6	protein_coding
ENSMUSG00000029334	protein kinase, cGMP-dependent, type II [Source:MGI Symbol;Acc:MGI:108173]	107578	41.64	Prkg2	protein_coding
ENSMUSG00000030188	mago homolog B, exon junction complex core component [Source:MGI Symbol;Acc:MGI:1913691]	8856	40	Magohb	protein_coding
ENSMUSG00000031132	CD40 ligand [Source:MGI Symbol;Acc:MGI:88337]	11899	40.79	Cd40lg	protein_coding
ENSMUSG00000031799	tropomyosin 4 [Source:MGI Symbol;Acc:MGI:2449202]	22968	47.28	Tpm4	protein_coding
ENSMUSG00000032026	RNA exonuclease 2 [Source:MGI Symbol;Acc:MGI:1888981]	12111	45.95	Rexo2	protein_coding
ENSMUSG00000032407	U2 snRNP-associated SURP domain containing [Source:MGI Symbol;Acc:MGI:1915208]	55098	37.66	U2surp	protein_coding
ENSMUSG00000033386	ferric-chelate reductase 1 [Source:MGI Symbol;Acc:MGI:108076]	48713	43.12	Frrs1	protein_coding
ENSMUSG00000035395	DDB1 and CUL4 associated factor 8 like [Source:MGI Symbol;Acc:MGI:101758]	5841	41.77	Dcaf8l	protein_coding
ENSMUSG00000035849	keratin 222 [Source:MGI Symbol;Acc:MGI:2442728]	11324	40.9	Krt222	protein_coding
ENSMUSG00000035910	doublecortin domain containing 2a [Source:MGI Symbol;Acc:MGI:2652818]	154702	43.63	Dcdc2a	protein_coding
ENSMUSG00000037167	sperm acrosome associated 5 [Source:MGI Symbol;Acc:MGI:2685564]	9557	43.69	Spaca5	protein_coding
ENSMUSG00000037958	nuclear speckle regulatory protein 1 [Source:MGI Symbol;Acc:MGI:2144305]	34143	39.41	Nsrp1	protein_coding
ENSMUSG00000038980	RBBP8 N-terminal like [Source:MGI Symbol;Acc:MGI:3606212]	12233	54.35	Rbbp8nl	protein_coding
ENSMUSG00000041777	corepressor interacting with RBPJ, 1 [Source:MGI Symbol;Acc:MGI:1914185]	29596	40.66	Cir1	protein_coding
ENSMUSG00000044125	RIKEN cDNA 9530080O11 gene [Source:MGI Symbol;Acc:MGI:2441751]	7940	37.84	9530080O11Rik	lncRNA
ENSMUSG00000044594	serine (or cysteine) peptidase inhibitor, clade B (ovalbumin), member 3A [Source:MGI Symbol;Acc:MGI:3573933]	6716	36.12	Serpinb3a	protein_coding
ENSMUSG00000044807	zinc finger protein 354C [Source:MGI Symbol;Acc:MGI:1353621]	16638	43.1	Zfp354c	protein_coding
ENSMUSG00000045763	brain abundant, membrane attached signal protein 1 [Source:MGI Symbol;Acc:MGI:1917600]	50487	43.73	Basp1	protein_coding
ENSMUSG00000046152	fucosyltransferase 10 [Source:MGI Symbol;Acc:MGI:2384748]	74407	44.21	Fut10	protein_coding
ENSMUSG00000048040	adipocyte-related X-chromosome expressed sequence 2 [Source:MGI Symbol;Acc:MGI:1924226]	1531	45.1	Arxes2	protein_coding
ENSMUSG00000048583	insulin-like growth factor 2 [Source:MGI Symbol;Acc:MGI:96434]	16050	54.79	Igf2	protein_coding
ENSMUSG00000048895	cyclin-dependent kinase 5, regulatory subunit 1 (p35) [Source:MGI Symbol;Acc:MGI:101764]	4161	54.16	Cdk5r1	protein_coding
ENSMUSG00000049191	retrotransposon Gag like 5 [Source:MGI Symbol;Acc:MGI:3045324]	4760	53.2	Rtl5	protein_coding
ENSMUSG00000050029	RAP2C, member of RAS oncogene family [Source:MGI Symbol;Acc:MGI:1919315]	14106	38.21	Rap2c	protein_coding
ENSMUSG00000050345	RIKEN cDNA 4930486L24 gene [Source:MGI Symbol;Acc:MGI:1922258]	21863	41.09	4930486L24Rik	protein_coding
ENSMUSG00000051255	predicted pseudogene 6563 [Source:MGI Symbol;Acc:MGI:3646907]	632	43.92	Gm6563	processed_pseudogene
ENSMUSG00000052889	protein kinase C, beta [Source:MGI Symbol;Acc:MGI:97596]	345651	45.77	Prkcb	protein_coding
ENSMUSG00000053178	mitochondrial transcription termination factor 1b [Source:MGI Symbol;Acc:MGI:3704243]	5284	40.08	Mterf1b	protein_coding
ENSMUSG00000053185	predicted gene 9898 [Source:MGI Symbol;Acc:MGI:3642391]	1402	45.33	Gm9898	lncRNA
ENSMUSG00000054200	free fatty acid receptor 4 [Source:MGI Symbol;Acc:MGI:2147577]	17192	47.18	Ffar4	protein_coding
ENSMUSG00000057191	cDNA sequence AB124611 [Source:MGI Symbol;Acc:MGI:3043001]	19157	47.36	AB124611	protein_coding
ENSMUSG00000059645	predicted gene 7361 [Source:MGI Symbol;Acc:MGI:3805965]	6617	44.32	Gm7361	protein_coding
ENSMUSG00000059974	neurotrimin [Source:MGI Symbol;Acc:MGI:2446259]	968391	42.68	Ntm	protein_coding
ENSMUSG00000063087	predicted gene 10125 [Source:MGI Symbol;Acc:MGI:3642044]	102002	41.92	Gm10125	lncRNA
ENSMUSG00000063354	solute carrier family 39 (zinc transporter), member 4 [Source:MGI Symbol;Acc:MGI:1919277]	5001	55.98	Slc39a4	protein_coding
ENSMUSG00000064339	mitochondrially encoded 16S rRNA [Source:MGI Symbol;Acc:MGI:102492]	1581	35.4	mt-Rnr2	Mt_rRNA
ENSMUSG00000066704	cytochrome P450, family 2, subfamily b, polypeptide 19 [Source:MGI Symbol;Acc:MGI:107303]	15488	44.92	Cyp2b19	protein_coding
ENSMUSG00000067656	solute carrier family 22, member 27 [Source:MGI Symbol;Acc:MGI:3042283]	101639	40.04	Slc22a27	protein_coding
ENSMUSG00000068115	ninein-like [Source:MGI Symbol;Acc:MGI:1925427]	104863	45.48	Ninl	protein_coding
ENSMUSG00000068200	predicted pseudogene 5931 [Source:MGI Symbol;Acc:MGI:3647036]	476	48.22	Gm5931	processed_pseudogene
ENSMUSG00000069171	nuclear receptor subfamily 2, group F, member 1 [Source:MGI Symbol;Acc:MGI:1352451]	10784	48.81	Nr2f1	protein_coding
ENSMUSG00000069255	dual specificity phosphatase 22 [Source:MGI Symbol;Acc:MGI:1915926]	51232	45.02	Dusp22	protein_coding
ENSMUSG00000071649	beta-1,3-glucuronyltransferase 3 (glucuronosyltransferase I) [Source:MGI Symbol;Acc:MGI:1919977]	6862	48.03	B3gat3	protein_coding
ENSMUSG00000073985	predicted gene 10602 [Source:MGI Symbol;Acc:MGI:3708759]	6268	50.58	Gm10602	lncRNA
ENSMUSG00000074649	cDNA sequence BC029722 [Source:MGI Symbol;Acc:MGI:3584273]	1696	57.98	BC029722	protein_coding
ENSMUSG00000074656	eukaryotic translation initiation factor 2, subunit 2 (beta) [Source:MGI Symbol;Acc:MGI:1914454]	21525	38.63	Eif2s2	protein_coding
ENSMUSG00000078653	cyclin N-terminal domain containing 1 [Source:MGI Symbol;Acc:MGI:1923965]	17305	45.8	Cntd1	protein_coding
ENSMUSG00000079184	M-phase phosphoprotein 8 [Source:MGI Symbol;Acc:MGI:1922589]	29182	40.64	Mphosph8	protein_coding
ENSMUSG00000079418	autophagy related 4A, cysteine peptidase [Source:MGI Symbol;Acc:MGI:2147903]	207363	43.19	Atg4a	protein_coding
ENSMUSG00000079450	claudin 34C1 [Source:MGI Symbol;Acc:MGI:1920311]	85300	38.32	Cldn34c1	protein_coding
ENSMUSG00000079620	mucin 4 [Source:MGI Symbol;Acc:MGI:2153525]	46505	48.47	Muc4	protein_coding
ENSMUSG00000080772	predicted gene 12543 [Source:MGI Symbol;Acc:MGI:3649591]	542	41.8	Gm12543	transcribed_processed_pseudogene
ENSMUSG00000080989	predicted gene 14048 [Source:MGI Symbol;Acc:MGI:3650660]	1267	47.71	Gm14048	processed_pseudogene
ENSMUSG00000082292	predicted gene 12250 [Source:MGI Symbol;Acc:MGI:3649299]	1273	46.15	Gm12250	processed_pseudogene
ENSMUSG00000082319	predicted gene 8822 [Source:MGI Symbol;Acc:MGI:3648640]	2346	40.86	Gm8822	processed_pseudogene
ENSMUSG00000082896	predicted gene 5844 [Source:MGI Symbol;Acc:MGI:3645252]	2190	43.27	Gm5844	processed_pseudogene
ENSMUSG00000083147	olfactory receptor 1103, pseudogene 1 [Source:MGI Symbol;Acc:MGI:3030937]	936	39.49	Olfr1103-ps1	unprocessed_pseudogene
ENSMUSG00000083610	ornithine decarboxylase antizyme 2, pseudogene [Source:MGI Symbol;Acc:MGI:3644634]	568	52.37	Oaz2-ps	processed_pseudogene
ENSMUSG00000083892	predicted gene 1848 [Source:MGI Symbol;Acc:MGI:3037706]	796	43.54	Gm1848	processed_pseudogene
ENSMUSG00000085060	RIKEN cDNA E330016L19 gene [Source:MGI Symbol;Acc:MGI:3041207]	50042	41.9	E330016L19Rik	lncRNA
ENSMUSG00000085192	predicted gene 12195 [Source:MGI Symbol;Acc:MGI:3651100]	922	44.2	Gm12195	lncRNA
ENSMUSG00000085495	predicted gene, 16796 [Source:MGI Symbol;Acc:MGI:4439720]	12570	48.8	Gm16796	lncRNA
ENSMUSG00000085865	predicted gene 15966 [Source:MGI Symbol;Acc:MGI:3802004]	57266	46.32	Gm15966	lncRNA
ENSMUSG00000085921	predicted gene 13752 [Source:MGI Symbol;Acc:MGI:3650596]	5628	38.66	Gm13752	lncRNA
ENSMUSG00000086959	RIKEN cDNA E330010L02 gene [Source:MGI Symbol;Acc:MGI:3041230]	36752	41.73	E330010L02Rik	lncRNA
ENSMUSG00000087424	RIKEN cDNA 5730405O15 gene [Source:MGI Symbol;Acc:MGI:1917739]	3282	40.21	5730405O15Rik	lncRNA
ENSMUSG00000087968	predicted gene, 25395 [Source:MGI Symbol;Acc:MGI:5455172]	271	48.53	Gm25395	scaRNA
ENSMUSG00000089926	predicted gene 15734 [Source:MGI Symbol;Acc:MGI:3783176]	1800	40.98	Gm15734	lncRNA
ENSMUSG00000090053	paralemmin A kinase anchor protein [Source:MGI Symbol;Acc:MGI:5141924]	277769	44.37	Pakap	protein_coding
ENSMUSG00000091457	predicted gene 17171 [Source:MGI Symbol;Acc:MGI:4937998]	23853	39.06	Gm17171	lncRNA
ENSMUSG00000091834	predicted gene 17177 [Source:MGI Symbol;Acc:MGI:4938004]	41185	43.55	Gm17177	transcribed_unprocessed_pseudogene
ENSMUSG00000092239	RIKEN cDNA 1700031A10 gene [Source:MGI Symbol;Acc:MGI:1920536]	9640	43.28	1700031A10Rik	lncRNA
ENSMUSG00000093677	predicted gene 20712 [Source:MGI Symbol;Acc:MGI:5313159]	1490	39.97	Gm20712	lncRNA
ENSMUSG00000096209	olfactory receptor 510 [Source:MGI Symbol;Acc:MGI:3030344]	3841	36.21	Olfr510	protein_coding
ENSMUSG00000096365	olfactory receptor 1463 [Source:MGI Symbol;Acc:MGI:3031297]	5072	33.75	Olfr1463	protein_coding
ENSMUSG00000096751	predicted gene 28373 [Source:MGI Symbol;Acc:MGI:5579079]	54316	51.24	Gm28373	lncRNA
ENSMUSG00000097316	predicted gene 10516 [Source:MGI Symbol;Acc:MGI:3641979]	14130	46.32	Gm10516	lncRNA
ENSMUSG00000097744	RIKEN cDNA D030040B21 gene [Source:MGI Symbol;Acc:MGI:4437728]	4726	40.89	D030040B21Rik	lncRNA
ENSMUSG00000097760	RIKEN cDNA 6030442K20 gene [Source:MGI Symbol;Acc:MGI:1925126]	10631	42.81	6030442K20Rik	lncRNA
ENSMUSG00000099516	predicted gene 29066 [Source:MGI Symbol;Acc:MGI:5579772]	8110	38.54	Gm29066	lncRNA
ENSMUSG00000100205	predicted pseudogene 4850 [Source:MGI Symbol;Acc:MGI:3647946]	558	49.19	Gm4850	processed_pseudogene
ENSMUSG00000100265	predicted gene 28363 [Source:MGI Symbol;Acc:MGI:5579069]	30310	39.8	Gm28363	protein_coding
ENSMUSG00000101939	predicted gene 28438 [Source:MGI Symbol;Acc:MGI:5579144]	344	33.62	Gm28438	unprocessed_pseudogene
ENSMUSG00000103041	predicted gene, 37305 [Source:MGI Symbol;Acc:MGI:5610533]	4278	47.25	Gm37305	lncRNA
ENSMUSG00000103346	RIKEN cDNA C230057A21 gene [Source:MGI Symbol;Acc:MGI:2686488]	3490	44.2	C230057A21Rik	lncRNA
ENSMUSG00000105447	predicted gene 43653 [Source:MGI Symbol;Acc:MGI:5663790]	1733	56.98	Gm43653	lncRNA
ENSMUSG00000106190	predicted gene, 20768 [Source:MGI Symbol;Acc:MGI:5434124]	2337	40.98	Gm20768	processed_pseudogene
ENSMUSG00000106438	predicted gene, 32051 [Source:MGI Symbol;Acc:MGI:5591210]	6303	46.1	Gm32051	lncRNA
ENSMUSG00000107335	predicted gene 43372 [Source:MGI Symbol;Acc:MGI:5663509]	3015	54.31	Gm43372	TEC
ENSMUSG00000109031	predicted gene 45201 [Source:MGI Symbol;Acc:MGI:5753777]	2678	41.58	Gm45201	TEC
ENSMUSG00000109108	predicted gene, 36371 [Source:MGI Symbol;Acc:MGI:5595530]	1102	43.06	Gm36371	lncRNA
ENSMUSG00000109181	predicted gene 5605 [Source:MGI Symbol;Acc:MGI:3647902]	1304	43.45	Gm5605	processed_pseudogene
ENSMUSG00000109561	ankyrin repeat domain 31 [Source:MGI Symbol;Acc:MGI:5006716]	161767	38.9	Ankrd31	protein_coding
ENSMUSG00000110165	predicted gene 4032 [Source:MGI Symbol;Acc:MGI:3782206]	2519	43.02	Gm4032	transcribed_processed_pseudogene
ENSMUSG00000110223	predicted gene 45489 [Source:MGI Symbol;Acc:MGI:5791325]	30828	38.24	Gm45489	lncRNA
ENSMUSG00000111877	predicted gene 6477 [Source:MGI Symbol;Acc:MGI:3647945]	763	41.36	Gm6477	processed_pseudogene
ENSMUSG00000112773	predicted gene, 3137 [Source:MGI Symbol;Acc:MGI:3781316]	18074	48.31	Gm3137	lncRNA
ENSMUSG00000113817	predicted gene, 21056 [Source:MGI Symbol;Acc:MGI:5434413]	15537	41.67	Gm21056	transcribed_unprocessed_pseudogene
ENSMUSG00000114150	predicted gene, 46367 [Source:MGI Symbol;Acc:MGI:5826004]	18632	38.75	Gm46367	lncRNA
ENSMUSG00000114274	predicted gene, 35333 [Source:MGI Symbol;Acc:MGI:5594492]	11975	45.56	Gm35333	lncRNA
ENSMUSG00000114635	predicted gene, 49392 [Source:MGI Symbol;Acc:MGI:6121621]	54273	40.81	Gm49392	protein_coding
ENSMUSG00000114968	RIKEN cDNA A630019I02 gene [Source:MGI Symbol;Acc:MGI:5439422]	4135	48.57	A630019I02Rik	lncRNA
ENSMUSG00000115049	predicted gene, 49172 [Source:MGI Symbol;Acc:MGI:6118604]	21390	43.21	Gm49172	lncRNA
ENSMUSG00000115302	predicted gene, 49394 [Source:MGI Symbol;Acc:MGI:6121625]	19173	54.75	Gm49394	protein_coding
ENSMUSG00000116124	predicted gene, 49420 [Source:MGI Symbol;Acc:MGI:6155053]	2683	44.41	Gm49420	lncRNA
ENSMUSG00000116204	predicted gene, 36480 [Source:MGI Symbol;Acc:MGI:5595639]	14738	39.28	Gm36480	lncRNA
ENSMUSG00000116795	predicted gene, 49600 [Source:MGI Symbol;Acc:MGI:6215009]	1289	46.82	Gm49600	TEC
ENSMUSG00000117235	predicted gene, 49938 [Source:MGI Symbol;Acc:MGI:6270651]	9409	45.18	Gm49938	lncRNA
ENSMUSG00000117747	predicted gene, 50438 [Source:MGI Symbol;Acc:MGI:6303372]	553	44.4	Gm50438	transcribed_processed_pseudogene
ENSMUSG00000117868	predicted gene, 50165 [Source:MGI Symbol;Acc:MGI:6302929]	2078	46.03	Gm50165	lncRNA
ENSMUSG00000118101	RIKEN cDNA F730048M01 gene [Source:MGI Symbol;Acc:MGI:3604191]	3446	47.08	F730048M01Rik	lncRNA
ENSMUSG00000118120	predicted gene, 33732 [Source:MGI Symbol;Acc:MGI:5592891]	55405	42.6	Gm33732	lncRNA
ENSMUSG00000118134	RIKEN cDNA 4930549G23 gene [Source:MGI Symbol;Acc:MGI:1922536]	31672	42.65	4930549G23Rik	lncRNA
